# Supplementary material for: Integration of single-nuclei RNA-sequencing, spatial transcriptomics and histochemistry defines the complex microenvironment of NF1-associated plexiform neurofibromas
Source: Acta Neuropathol Commun. 2023 Sep 28;11:158. doi: 10.1186/s40478-023-01639-1 (PMC10537467; doi:10.1186/s40478-023-01639-1)
Supplement: Supplementary file 1 — Additional file 1: SnRNA-seq cluster marker gene list. [file 40478_2023_1639_MOESM1_ESM.xlsx]

## Sheet: README
Columns	Description
Genes differentially expressed between each cluster and all other cells
Columns
feature	gene/feature name
group	group/cluster id
avgExpr	averge normalized expression
logFC	average fold change expressed in natural log
statistic	test statistic from wilcox test
auc	AUC stat using this single gene as a classifier for the cluster
pval	unadjusted p-value from wilcox test of indicated cluster compared to other clusters
padj	Benjamini-Hochberge corrected p-value from wilcox test of indicated cluster compared to other clusters
pct_in	percent of cells expressing gene (UMI > 0) in cluster
pct_out	percent of cell expressing gene (UMI > 0) in all other clusters

## Sheet: Adipocyte_1
feature	group	avgExpr	logFC	statistic	auc	pval	padj	pct_in	pct_out
PPARG	Epidermal (1)	2.58716	2.30128	15403932	0.89117	0	0	83.5596	16.5816
PIK3C2G	Epidermal (1)	2.15344	2.05933	1.57846e+07	0.913191	0	0	85.5204	5.37762
RBM47	Epidermal (1)	2.35946	2.02567	14986398	0.867014	0	0	82.9563	17.5329
ACSBG1	Epidermal (1)	2.0464	1.98387	1.51298e+07	0.87531	0	0	77.0739	4.63734
MGST1	Epidermal (1)	1.97116	1.89976	1.54972e+07	0.896563	0	0	81.448	4.86748
MAST4	Epidermal (1)	2.45677	1.84042	15279777	0.883987	0	0	90.3469	36.228
VAV3	Epidermal (1)	1.98344	1.72257	1.51107e+07	0.874206	0	0	83.7104	14.7904
CCSER1	Epidermal (1)	2.05017	1.71294	1.48758e+07	0.860615	0	0	83.1071	17.7132
GRHL2	Epidermal (1)	1.71049	1.66961	15563797	0.900418	0	0	81.7496	2.53538
ANK3	Epidermal (1)	2.12992	1.64961	14731600	0.852273	0	0	88.3861	22.5845
GRIP1	Epidermal (1)	1.81278	1.62154	14523804	0.840251	0	0	75.5656	10.0648
SLC16A7	Epidermal (1)	1.79037	1.50833	13804864	0.798658	0	0	71.3424	18.5724
GLDC	Epidermal (1)	1.51576	1.49482	1.50977e+07	0.873455	0	0	75.5656	1.5266
CRYBG1	Epidermal (1)	1.62756	1.48258	1.51262e+07	0.875099	0	0	80.9955	9.93057
BCL11A	Epidermal (1)	1.53715	1.44646	15228307	0.881009	0	0	80.6938	5.45817
EFNA5	Epidermal (1)	1.86155	1.43694	1.43771e+07	0.831763	0	0	84.0121	21.2573
EPB41	Epidermal (1)	1.60412	1.37945	1.47431e+07	0.852939	0	0	80.6938	14.6561
TMEM164	Epidermal (1)	1.56812	1.37214	13733590	0.794535	0	0	68.7783	14.472
PATJ	Epidermal (1)	1.71487	1.32242	14643471	0.847174	0	0	86.1237	25.8141
TP63	Epidermal (1)	1.42466	1.23026	14112304	0.816445	0	0	73.0015	12.324
LGR4	Epidermal (1)	1.59066	1.21098	1.43232e+07	0.828648	0	0	83.5596	23.7505
ADTRP	Epidermal (1)	1.22669	1.20563	14398614	0.833009	0	0	67.7225	1.5266
PPARA	Epidermal (1)	1.45959	1.20162	1.40017e+07	0.810044	0	0	74.0573	19.6387
AR	Epidermal (1)	1.29781	1.18992	1.43946e+07	0.832779	0	0	72.2474	7.84396
HACD2	Epidermal (1)	1.23951	1.08392	13815568	0.799277	0	0	68.7783	12.792
CASZ1	Epidermal (1)	1.16983	1.07958	14184345	0.820612	0	0	69.3816	6.29819
EFNB2	Epidermal (1)	1.26233	1.07903	13731378	0.794407	0	0	68.6275	12.8687
PTPRQ	Epidermal (1)	1.10869	1.05674	1.34589e+07	0.778644	0	0	58.5219	3.36389
CERS4	Epidermal (1)	1.20914	1.02327	13540771	0.783379	0	0	66.9683	14.1422
SCARB1	Epidermal (1)	1.23604	1.01567	13660302	0.790295	0	0	70.4374	15.757
DHCR24	Epidermal (1)	1.0785	1.00529	14042164	0.812387	0	0	67.1192	5.84174
PEBP4	Epidermal (1)	1.08452	0.991582	1.31233e+07	0.759226	0	0	57.3152	7.39135
SH3RF2	Epidermal (1)	1.05213	0.989316	14447414	0.835832	0	0	71.3424	4.43021
SLC24A3	Epidermal (1)	1.21622	0.989109	13603577	0.787013	0	0	70.2866	13.6128
PNLIPRP3	Epidermal (1)	1.00443	0.985899	1.339e+07	0.774655	0	0	55.9578	1.00878
WWC1	Epidermal (1)	1.02327	0.975257	14135617	0.817793	0	0	66.6667	3.40225
FAM160A1	Epidermal (1)	1.09273	0.975121	13790160	0.797807	0	0	66.6667	6.87354
AACS	Epidermal (1)	1.06544	0.96413	12690878	0.73421	0	0	52.4887	8.1815
MSMO1	Epidermal (1)	1.09132	0.952813	1.28032e+07	0.740711	0	0	56.2594	10.7706
TRHDE	Epidermal (1)	1.01389	0.949062	1.38533e+07	0.801463	0	0	64.4042	4.09267
ACSL1	Epidermal (1)	1.15031	0.939394	1.33595e+07	0.772891	0	0	66.6667	14.4682
CDH1	Epidermal (1)	0.971581	0.931589	13956317	0.80742	0	0	64.1026	2.64278
KRT79	Epidermal (1)	0.962761	0.930938	1.29341e+07	0.748279	0	0	51.4329	2.1288
PLEKHH1	Epidermal (1)	0.977668	0.905967	13025498	0.753569	0	0	55.0528	5.70749
TFAP2C	Epidermal (1)	0.926436	0.898315	1.42059e+07	0.821858	0	0	66.365	2.1173
MAP7	Epidermal (1)	0.986193	0.897615	14101694	0.815831	0	0	69.3816	5.94147
BRI3BP	Epidermal (1)	0.95268	0.897421	1.30224e+07	0.753388	0	0	53.997	4.44172
PNPLA3	Epidermal (1)	0.881782	0.86527	1.22438e+07	0.708342	0	0	42.6848	1.36934
FA2H	Epidermal (1)	0.905305	0.864231	1.20088e+07	0.694747	0	0	41.4781	3.18361
PTPRF	Epidermal (1)	0.966708	0.863534	1.40462e+07	0.812623	0	0	69.8341	7.85547
CMTM4	Epidermal (1)	0.976261	0.855876	13791262	0.797871	0	0	67.8733	9.55084
ESRP1	Epidermal (1)	0.870792	0.842672	13815768	0.799289	0	0	61.8401	1.82962
GRHL1	Epidermal (1)	0.887799	0.835861	1.33319e+07	0.771295	0	0	57.6169	3.58252
ERMP1	Epidermal (1)	0.971913	0.833111	1.35857e+07	0.785976	0	0	66.5158	11.787
DSP	Epidermal (1)	0.91032	0.820705	13656827	0.790094	0	0	64.1026	5.31625
CERS3	Epidermal (1)	0.844862	0.81726	13570340	0.78509	0	0	58.9744	1.96387
AC022146.2	Epidermal (1)	0.893549	0.815997	1.32649e+07	0.767417	0	0	58.8235	6.57435
KRT14	Epidermal (1)	0.815277	0.786086	1.32018e+07	0.763766	0	0	54.7511	1.97921
ACSM6	Epidermal (1)	0.808669	0.781191	1.22765e+07	0.710239	0	0	43.8914	2.36278
DPP10	Epidermal (1)	0.867847	0.772136	1.26692e+07	0.732956	0	0	52.4887	6.11024
IDH1	Epidermal (1)	0.846045	0.752597	13000068	0.752098	0	0	56.8627	7.74807
DSC3	Epidermal (1)	0.804369	0.752412	13646386	0.78949	0	0	61.3876	2.65429
CA12	Epidermal (1)	0.781221	0.742567	1.30119e+07	0.752781	0	0	53.092	2.27839
CXADR	Epidermal (1)	0.800369	0.735748	13378991	0.77402	0	0	59.5777	4.53761
FASN	Epidermal (1)	0.812486	0.734137	12361064	0.715129	0	0	48.4163	6.38641
NDFIP2	Epidermal (1)	0.88566	0.733111	1.32795e+07	0.768267	0	0	64.7059	12.2051
LINC01725	Epidermal (1)	0.813041	0.725252	12975038	0.75065	0	0	56.1086	5.72283
DGAT2	Epidermal (1)	0.747372	0.71781	1.27908e+07	0.739992	0	0	50.0754	2.15565
IL20RA	Epidermal (1)	0.729109	0.712505	13318814	0.770538	0	0	55.3544	1.2466
KCNJ15	Epidermal (1)	0.72148	0.711472	1.32952e+07	0.769175	0	0	54.6003	0.820835
SRD5A1	Epidermal (1)	0.788152	0.707311	1.29351e+07	0.748337	0	0	55.5053	6.34421
APMAP	Epidermal (1)	0.785188	0.691864	12618895	0.730046	0	0	52.6395	7.69054
BCL11B	Epidermal (1)	0.746451	0.681547	1.30675e+07	0.755999	0	0	55.5053	3.44444
MOCOS	Epidermal (1)	0.697429	0.659209	12445827	0.720033	0	0	46.7572	3.16827
RAB26	Epidermal (1)	0.69677	0.652882	1.27182e+07	0.735793	0	0	50.5279	3.76664
LINC02240	Epidermal (1)	0.688173	0.648207	11801385	0.68275	0	0	39.2157	2.97265
ALDH2	Epidermal (1)	0.758283	0.644881	1.25638e+07	0.726858	0	0	53.5445	8.86809
AL138689.2	Epidermal (1)	0.685075	0.64123	1.26211e+07	0.730173	0	0	49.3213	3.6554
SGPP2	Epidermal (1)	0.664083	0.641029	1.18804e+07	0.68732	0	0	38.914	1.59181
GATA3	Epidermal (1)	0.687636	0.639383	1.28978e+07	0.746179	0	0	52.6395	2.81155
RBM20	Epidermal (1)	0.671037	0.634112	1.20501e+07	0.697142	0	0	41.7798	2.3973
FAM213A	Epidermal (1)	0.737254	0.632973	12686895	0.73398	0	0	54.6003	8.21603
GABRA4	Epidermal (1)	0.635387	0.630884	1.29005e+07	0.74634	0	0	49.6229	0.375897
KIAA1257	Epidermal (1)	0.700998	0.628994	12674646	0.733271	0	0	52.187	6.19846
BDH1	Epidermal (1)	0.664569	0.623316	12818743	0.741608	0	0	51.5837	3.6017
PEX11A	Epidermal (1)	0.644586	0.618772	12550466	0.726087	0	0	47.2097	2.2362
FRMD6-AS2	Epidermal (1)	0.659915	0.618753	12156168	0.703275	0	0	43.4389	2.92662
PERP	Epidermal (1)	0.680114	0.61659	13010556	0.752705	0	0	55.5053	4.48007
MOGAT1	Epidermal (1)	0.608486	0.602767	1.10343e+07	0.638372	0	0	28.0543	0.441103
PPP1R13L	Epidermal (1)	0.678199	0.602741	1.28876e+07	0.745594	0	0	55.2036	6.07572
DSG1	Epidermal (1)	0.627642	0.600503	1.27621e+07	0.738329	0	0	49.6229	1.68386
BARX2	Epidermal (1)	0.624539	0.598593	12073145	0.698472	0	0	41.3273	1.49592
MIR193BHG	Epidermal (1)	0.629379	0.597288	1.27946e+07	0.740214	0	0	50.5279	2.41264
FAM83B	Epidermal (1)	0.61392	0.593048	1.29117e+07	0.746986	0	0	50.9804	1.33098
PPARGC1B	Epidermal (1)	0.669776	0.591453	1.25218e+07	0.72443	0	0	50.8296	6.09106
AC010997.3	Epidermal (1)	0.634863	0.585991	1.23918e+07	0.716908	0	0	47.0588	3.83184
AC007529.2	Epidermal (1)	0.592068	0.576427	1.2323e+07	0.712926	0	0	43.7406	1.15838
BCL7A	Epidermal (1)	0.622613	0.569904	1.27813e+07	0.739441	0	0	52.187	4.18856
VDR	Epidermal (1)	0.599063	0.562464	1.25164e+07	0.724117	0	0	47.6621	2.68881
RNF128	Epidermal (1)	0.568851	0.560649	12160569	0.70353	0	0	41.3273	0.652066
TSIX	Epidermal (1)	0.699823	0.559718	1.28536e+07	0.743627	0	0	60.3318	10.1799
SLC7A5	Epidermal (1)	0.584427	0.555092	1.24342e+07	0.719362	0	0	46.1538	2.24004
LLGL2	Epidermal (1)	0.600273	0.547392	12417564	0.718398	0	0	47.813	4.06198
RERGL	Epidermal (1)	0.594124	0.545647	12386314	0.71659	0	0	46.908	3.3217
ZNF503-AS1	Epidermal (1)	0.572525	0.544373	12274872	0.710143	0	0	44.1931	2.14031
OVOL2	Epidermal (1)	0.610173	0.544292	12684990	0.73387	0	0	52.3379	5.36228
ACSF2	Epidermal (1)	0.639677	0.543888	12278511	0.710353	0	0	49.6229	7.61382
SLC44A3	Epidermal (1)	0.605197	0.534687	1.22066e+07	0.706194	0	0	46.7572	5.8801
ESRRA	Epidermal (1)	0.624386	0.530207	1.26364e+07	0.731057	0	0	54.2986	7.97438
TKT	Epidermal (1)	0.629265	0.527926	12424185	0.718781	0	0	52.187	8.62261
NIPAL1	Epidermal (1)	0.554061	0.526096	1.24016e+07	0.717476	0	0	45.7014	2.05976
MREG	Epidermal (1)	0.572794	0.519586	1.22756e+07	0.710184	0	0	46.3047	4.28829
IL1R2	Epidermal (1)	0.538613	0.515533	1.11819e+07	0.646913	0	0	30.7692	1.46907
ST6GAL2	Epidermal (1)	0.5298	0.515185	1.12659e+07	0.65177	0	0	31.3725	1.12385
ZNF385D-AS2	Epidermal (1)	0.524048	0.514669	10791335	0.624315	0	0	25.4902	0.709601
PTPN3	Epidermal (1)	0.635132	0.508873	12626179	0.730467	0	0	56.4103	8.86042
PECR	Epidermal (1)	0.568857	0.506884	11755493	0.680095	0	0	40.724	5.08611
RAB27B	Epidermal (1)	0.546617	0.498687	1.22733e+07	0.710049	0	0	45.2489	2.72717
GSTO2	Epidermal (1)	0.521307	0.49329	12447616	0.720137	0	0	46.4555	2.37045
TMEM91	Epidermal (1)	0.551877	0.491978	1.1896e+07	0.688222	0	0	42.2323	4.66419
KIAA1522	Epidermal (1)	0.574561	0.49192	12543663	0.725693	0	0	52.4887	7.13053
PDZK1	Epidermal (1)	0.538587	0.491584	11607447	0.67153	0	0	38.1599	4.23843
TFAP2A	Epidermal (1)	0.526637	0.488935	12588180	0.728269	0	0	48.8688	2.85375
CERS3-AS1	Epidermal (1)	0.572488	0.48315	1.22517e+07	0.7088	0	0	47.6621	4.62583
GABRE	Epidermal (1)	0.542744	0.477442	1.20086e+07	0.694736	0	0	44.1931	5.20885
MYEOV	Epidermal (1)	0.488343	0.477238	11031474	0.638208	0	0	28.356	0.751793
RTN4RL1	Epidermal (1)	0.508869	0.474975	12245082	0.708419	0	0	44.4947	2.59292
MOGAT2	Epidermal (1)	0.476992	0.472141	11673470	0.67535	0	0	35.4449	0.387404
RNF43	Epidermal (1)	0.493924	0.465962	12184929	0.704939	0	0	43.2881	2.10962
ALDH3B2	Epidermal (1)	0.470709	0.460589	11741456	0.679283	0	0	36.6516	0.801657
PMFBP1	Epidermal (1)	0.49313	0.45826	11470172	0.663588	0	0	35.1433	2.39346
TRIM29	Epidermal (1)	0.492056	0.453147	1.21531e+07	0.703096	0	0	43.8914	3.02252
CYP4F8	Epidermal (1)	0.454541	0.452632	11197893	0.647836	0	0	29.7134	0.153427
FAT2	Epidermal (1)	0.487548	0.450974	1.20988e+07	0.699957	0	0	43.1373	3.09156
KCND3	Epidermal (1)	0.489051	0.444112	11541665	0.667724	0	0	36.9532	3.38307
FERMT1	Epidermal (1)	0.462549	0.444049	11932752	0.69035	0	0	39.5173	1.35783
SHISA9	Epidermal (1)	0.484115	0.443182	11076493	0.640813	0	0	30.6184	2.41648
KRT15	Epidermal (1)	0.461606	0.438869	10836026	0.626901	0	0	26.6968	1.31947
CYP4F22	Epidermal (1)	0.449017	0.438434	11339308	0.656017	0	0	31.9759	0.778643
AL356479.1	Epidermal (1)	0.45023	0.438211	11306711	0.654132	0	0	31.6742	0.847685
UBE2QL1	Epidermal (1)	0.445363	0.436553	1.20032e+07	0.694425	0	0	39.6682	0.767136
DUSP4	Epidermal (1)	0.465314	0.430085	11704971	0.677172	0	0	38.3107	2.86525
SDC1	Epidermal (1)	0.450052	0.429015	11920868	0.689663	0	0	39.6682	1.57263
AP001207.3	Epidermal (1)	0.435673	0.427891	12155607	0.703243	0	0	41.3273	0.625216
RAB38	Epidermal (1)	0.472472	0.425942	1.20095e+07	0.694788	0	0	42.8356	3.58636
AATBC	Epidermal (1)	0.42485	0.418139	11643850	0.673636	0	0	35.2941	0.579188
LINC01290	Epidermal (1)	0.472751	0.413129	11661972	0.674685	0	0	39.9698	5.08228
FAM83A	Epidermal (1)	0.419544	0.411143	1.16846e+07	0.675996	0	0	35.8974	0.678915
PLIN5	Epidermal (1)	0.427052	0.40582	10869146	0.628817	0	0	27.3002	1.56496
CCDC172	Epidermal (1)	0.403534	0.400476	1.09685e+07	0.634565	0	0	27.1493	0.245483
PPARGC1A	Epidermal (1)	0.428332	0.394314	1.13057e+07	0.654073	0	0	33.1825	2.1825
FAM84A	Epidermal (1)	0.420533	0.392197	1.18731e+07	0.686897	0	0	39.9698	2.52388
AC109462.1	Epidermal (1)	0.395515	0.391104	11000553	0.636419	0	0	27.6018	0.318361
TNS4	Epidermal (1)	0.400847	0.390736	1.13494e+07	0.656601	0	0	32.1267	0.813164
IQANK1	Epidermal (1)	0.40247	0.390107	11911628	0.689128	0	0	38.914	0.997277
LARGE2	Epidermal (1)	0.394836	0.389111	1.17259e+07	0.678381	0	0	36.1991	0.525488
SRCIN1	Epidermal (1)	0.44389	0.386359	1.14431e+07	0.662023	0	0	36.8024	4.085
ITGB6	Epidermal (1)	0.386926	0.378833	11428907	0.661201	0	0	32.8808	0.617544
LMO3	Epidermal (1)	0.394733	0.373135	11632386	0.672973	0	0	36.1991	1.38084
LINC00842	Epidermal (1)	0.391777	0.368431	1.16861e+07	0.676078	0	0	37.2549	1.93318
AL157786.1	Epidermal (1)	0.407463	0.366915	11552468	0.668349	0	0	37.2549	3.45211
SEC14L6	Epidermal (1)	0.378002	0.365466	10154375	0.587465	0	0	18.4012	0.947413
LINC00640	Epidermal (1)	0.389862	0.362637	1.11306e+07	0.643942	0	0	30.9201	2.09812
RASSF6	Epidermal (1)	0.35323	0.347872	11510643	0.66593	0	0	33.635	0.42576
SGK2	Epidermal (1)	0.358427	0.347168	11489771	0.664722	0	0	33.9367	0.962756
PPP1R14C	Epidermal (1)	0.361341	0.342936	1.13605e+07	0.657245	0	0	32.8808	1.28879
LGR6	Epidermal (1)	0.353322	0.34075	10568987	0.611452	0	0	23.2278	0.989605
IRX2	Epidermal (1)	0.349189	0.329415	1.15593e+07	0.668743	0	0	35.4449	1.5266
RASEF	Epidermal (1)	0.367249	0.327776	11336295	0.655843	0	0	34.2383	2.73484
AC114812.2	Epidermal (1)	0.327067	0.324015	10912443	0.631322	0	0	26.546	0.303019
PXMP4	Epidermal (1)	0.364109	0.323882	1.12883e+07	0.653067	0	0	34.2383	3.55184
PANK1	Epidermal (1)	0.349938	0.315876	1.12029e+07	0.648127	0	0	32.5792	2.78854
LINC00885	Epidermal (1)	0.318978	0.315578	1.14565e+07	0.662795	0	0	32.8808	0.31069
SPTBN2	Epidermal (1)	0.334259	0.314766	1.14886e+07	0.664657	0	0	34.6908	1.62633
CHI3L1	Epidermal (1)	0.320706	0.311203	11219269	0.649073	0	0	30.6184	0.767136
TFAP2B	Epidermal (1)	0.346094	0.310184	1.11294e+07	0.643876	0	0	31.5234	2.49319
ABHD12B	Epidermal (1)	0.334621	0.308159	11226288	0.649479	0	0	32.2775	2.2899
POU2F3	Epidermal (1)	0.340795	0.307697	11094847	0.641874	0	0	30.9201	2.32826
TMEM254-AS1	Epidermal (1)	0.346685	0.305921	11201131	0.648023	0	0	33.1825	3.37156
CIDEA	Epidermal (1)	0.315899	0.304623	1.11803e+07	0.646818	0	0	30.3167	0.882206
SYTL1	Epidermal (1)	0.332255	0.303503	1.13531e+07	0.656817	0	0	33.9367	2.32059
CDS1	Epidermal (1)	0.333423	0.297564	11322011	0.655017	0	0	34.0875	2.76936
SPINT2	Epidermal (1)	0.327141	0.292009	11327329	0.655324	0	0	34.2383	2.85375
SEC14L4	Epidermal (1)	0.296154	0.291108	10599199	0.6132	0	0	23.0769	0.45261
SLCO4C1	Epidermal (1)	0.294506	0.286238	10452028	0.604685	0	0	21.5686	0.640558
COL17A1	Epidermal (1)	0.299409	0.282496	10383231	0.600705	0	0	21.4178	1.28879
TM7SF2	Epidermal (1)	0.313449	0.281773	10967655	0.634516	0	0	29.4118	2.32059
DCST2	Epidermal (1)	0.299012	0.281579	1.0972e+07	0.634769	0	0	28.5068	1.49975
AC245041.2	Epidermal (1)	0.296771	0.280062	1.09687e+07	0.634575	0	0	28.356	1.3655
IGSF3	Epidermal (1)	0.31521	0.278211	11226635	0.649499	0	0	33.1825	2.93429
AWAT2	Epidermal (1)	0.280212	0.277239	1.07583e+07	0.622402	0	0	24.736	0.249319
GPR87	Epidermal (1)	0.28567	0.276367	1.11643e+07	0.645894	0	0	30.0151	0.782479
APOC1	Epidermal (1)	0.300176	0.27561	1.07885e+07	0.624151	0	0	26.8477	1.92168
ZBTB7B	Epidermal (1)	0.292004	0.269879	1.11993e+07	0.64792	0	0	31.6742	1.91784
PKLR	Epidermal (1)	0.271602	0.267486	10842446	0.627272	0	0	25.7919	0.314526
IRX6	Epidermal (1)	0.270685	0.265614	10979247	0.635187	0	0	27.451	0.375897
KRT5	Epidermal (1)	0.279511	0.260173	10361156	0.599428	0	0	21.267	1.33098
ELOVL3	Epidermal (1)	0.269484	0.256006	10327626	0.597488	0	0	20.5128	0.989605
IL17RE	Epidermal (1)	0.281147	0.253757	1.09516e+07	0.633587	0	0	29.2609	2.40497
ST14	Epidermal (1)	0.271455	0.252678	1.10034e+07	0.636584	0	0	28.9593	1.48441
PROM2	Epidermal (1)	0.264414	0.252436	10985314	0.635538	0	0	28.2051	1.02029
AC093817.1	Epidermal (1)	0.255376	0.252094	1.07289e+07	0.620704	0	0	24.4344	0.28384
DDR1	Epidermal (1)	0.277785	0.249491	1.09595e+07	0.634045	0	0	29.4118	2.43182
AL162411.1	Epidermal (1)	0.256316	0.247257	10817622	0.625836	0	0	25.9427	0.724943
AC139769.2	Epidermal (1)	0.265323	0.246978	10946951	0.633318	0	0	28.356	1.54578
FXYD3	Epidermal (1)	0.271248	0.244751	1.08698e+07	0.628852	0	0	28.2051	2.27839
CDCA7	Epidermal (1)	0.263415	0.244156	10527268	0.609038	0	0	23.2278	1.32715
SAA1	Epidermal (1)	0.246883	0.242269	10562992	0.611105	0	0	22.6244	0.391239
CLCA2	Epidermal (1)	0.252929	0.241289	1.05563e+07	0.610715	0	0	23.0769	0.886042
SLC19A3	Epidermal (1)	0.264384	0.237724	1.05511e+07	0.610414	0	0	23.9819	1.69921
AP001970.1	Epidermal (1)	0.254725	0.237171	1.07584e+07	0.622408	0	0	26.2443	1.72222
AC007923.4	Epidermal (1)	0.256952	0.236013	10838671	0.627054	0	0	27.3002	1.74907
GUCY2C	Epidermal (1)	0.252456	0.235995	10728895	0.620703	0	0	25.641	1.43454
TMEM40	Epidermal (1)	0.240119	0.232616	1.06858e+07	0.618207	0	0	24.2836	0.59453
TMEM184A	Epidermal (1)	0.249092	0.227136	1.07485e+07	0.621835	0	0	26.3952	1.91017
AC007114.2	Epidermal (1)	0.247753	0.226216	1.06711e+07	0.61736	0	0	25.4902	1.91784
HSD3B1	Epidermal (1)	0.226411	0.223614	1.02392e+07	0.592371	0	0	18.7029	0.226305
EVPL	Epidermal (1)	0.237487	0.221039	10769494	0.623052	0	0	25.9427	1.18522
DSG2	Epidermal (1)	0.238476	0.220857	1.06489e+07	0.616077	0	0	24.5852	1.23125
AP002986.1	Epidermal (1)	0.234878	0.21969	10393814	0.601317	0	0	21.5686	1.27728
SPTBN5	Epidermal (1)	0.233881	0.218642	10624394	0.614657	0	0	24.2836	1.27728
THRSP	Epidermal (1)	0.227858	0.216901	10439905	0.603984	0	0	21.7195	0.870699
FAM83F	Epidermal (1)	0.225807	0.211532	10606333	0.613612	0	0	24.1327	1.36934
IRX4	Epidermal (1)	0.214926	0.210006	10390223	0.60111	0	0	20.6637	0.433432
PLCZ1	Epidermal (1)	0.210395	0.207489	10600357	0.613267	0	0	22.9261	0.256991
SLC22A31	Epidermal (1)	0.209837	0.201455	1.00825e+07	0.583307	0	0	17.1946	0.494803
RAB11FIP4	Epidermal (1)	0.220865	0.201111	10500587	0.607495	0	0	23.2278	1.62249
DHCR7	Epidermal (1)	0.209697	0.198167	1.05339e+07	0.609423	0	0	22.9261	0.970427
CPA4	Epidermal (1)	0.207929	0.198119	10000994	0.578591	0	0	16.4404	0.694258
SULT2B1	Epidermal (1)	0.203826	0.192255	1.01808e+07	0.588992	0	0	18.7029	0.863028
HOOK1	Epidermal (1)	0.204221	0.191681	10497676	0.607326	0	0	22.4736	0.909056
SDR16C5	Epidermal (1)	0.196147	0.189042	9.88371e+06	0.571806	0	0	14.9321	0.575352
CDC42BPG	Epidermal (1)	0.19637	0.187434	1.05437e+07	0.609989	0	0	22.7753	0.705765
SERINC2	Epidermal (1)	0.198844	0.186675	10394101	0.601334	0	0	21.267	0.924399
APOB	Epidermal (1)	0.18752	0.186144	9897678	0.572614	0	0	14.6305	0.107399
GADD45G	Epidermal (1)	0.195439	0.184065	1.01838e+07	0.589169	0	0	18.8537	0.993441
CDKL2	Epidermal (1)	0.196048	0.18224	1.00886e+07	0.583662	0	0	17.6471	0.843849
DSG1-AS1	Epidermal (1)	0.18312	0.175959	1.03202e+07	0.597058	0	0	20.0603	0.609873
AADACL3	Epidermal (1)	0.175536	0.172775	9575303	0.553964	0	0	11.0106	0.222469
AP005436.2	Epidermal (1)	0.171335	0.161298	1.03184e+07	0.596952	0	0	20.362	0.912892
IRF6	Epidermal (1)	0.166489	0.158968	10275979	0.5945	0	0	19.6078	0.663573
CXorf57	Epidermal (1)	0.174483	0.156816	1.02543e+07	0.593244	0	0	19.9095	1.12002
MAPK8IP2	Epidermal (1)	0.160737	0.156295	1.01579e+07	0.587667	0	0	17.9487	0.395075
AL109920.1	Epidermal (1)	0.156709	0.155598	1.01701e+07	0.588373	0	0	17.7979	0.122742
AL139423.1	Epidermal (1)	0.163073	0.15396	1.0162e+07	0.587906	0	0	18.4012	0.770972
IRX3	Epidermal (1)	0.16276	0.152432	10118941	0.585415	0	0	17.9487	0.809328
ESRP2	Epidermal (1)	0.157668	0.152393	10136659	0.58644	0	0	17.7979	0.487131
AC110760.1	Epidermal (1)	0.15849	0.149733	1.00644e+07	0.58226	0	0	17.1946	0.698094
AP003031.2	Epidermal (1)	0.15159	0.149282	9.9424e+06	0.575202	0	0	15.2338	0.187948
E2F8	Epidermal (1)	0.162034	0.147474	1.01605e+07	0.587817	0	0	18.552	0.870699
CBLC	Epidermal (1)	0.154249	0.146526	10110993	0.584955	0	0	17.6471	0.609873
AL358332.1	Epidermal (1)	0.152173	0.145858	9.89463e+06	0.572438	0	0	15.083	0.590695
OTX1	Epidermal (1)	0.147002	0.143678	10053356	0.581621	0	0	16.5913	0.249319
TMPRSS11E	Epidermal (1)	0.146965	0.142274	9796912	0.566785	0	0	13.7255	0.352883
LINC02236	Epidermal (1)	0.139818	0.136959	9963877	0.576444	0	0	15.5354	0.233976
ALOX15B	Epidermal (1)	0.139072	0.134796	9720244	0.562349	0	0	12.8205	0.345211
CKMT1B	Epidermal (1)	0.135261	0.130722	9.98491e+06	0.577661	0	0	15.9879	0.437267
GGT2	Epidermal (1)	0.133395	0.130324	9.89477e+06	0.572446	0	0	14.7813	0.28384
FADS6	Epidermal (1)	0.133608	0.130281	9882316	0.571725	0	0	14.6305	0.272333
CST7	Epidermal (1)	0.132302	0.12608	9.86307e+06	0.570612	0	0	14.6305	0.475624
KRT4	Epidermal (1)	0.121749	0.120664	9820086	0.568125	0	0	13.7255	0.095892
AL390719.2	Epidermal (1)	0.122624	0.119871	9857954	0.570316	0	0	14.3288	0.256991
GGT6	Epidermal (1)	0.121715	0.117957	9.94227e+06	0.575194	0	0	15.3846	0.322197
AC121338.1	Epidermal (1)	0.120481	0.116295	9.79581e+06	0.566721	0	0	13.7255	0.360554
THRIL	Epidermal (1)	0.112251	0.11022	9824535	0.568383	0	0	13.8763	0.191784
AC099314.1	Epidermal (1)	0.111872	0.109552	9678742	0.559948	0	0	12.2172	0.226305
AC074031.1	Epidermal (1)	0.108311	0.105773	9674755	0.559717	0	0	12.2172	0.272333
MAB21L3	Epidermal (1)	0.103791	0.101995	9711911	0.561867	0	0	12.5189	0.138084
AC004832.1	Epidermal (1)	0.101836	0.100233	9.60792e+06	0.555851	0	0	11.3122	0.138084
CKMT1A	Epidermal (1)	0.10368	0.100157	9760386	0.564671	0	0	13.273	0.318361
AC087242.1	Epidermal (1)	0.0984262	0.0951124	9671896	0.559552	0	0	12.2172	0.291512
LINC01612	Epidermal (1)	0.0811429	0.0805782	9.52478e+06	0.551041	0	0	10.2564	0.0460282
RUSC1-AS1	Epidermal (1)	0.262334	0.243529	1.05508e+07	0.610399	7.64826e-308	8.14731e-306	23.8311	1.74523
PLIN1	Epidermal (1)	0.214497	0.195117	10308206	0.596365	1.73136e-307	1.83777e-305	20.6637	1.2581
ADGRA3	Epidermal (1)	1.56164	1.20817	1.4266e+07	0.825338	1.91289e-307	2.02326e-305	80.543	23.9807
PARM1	Epidermal (1)	0.331718	0.285828	1.10132e+07	0.63715	2.97812e-305	3.13881e-303	30.7692	2.92662
TBC1D4	Epidermal (1)	2.21818	1.64977	1.49187e+07	0.863099	3.67377e-302	3.85836e-300	87.0287	34.9622
PKP1	Epidermal (1)	0.198698	0.179398	1.03039e+07	0.596114	3.08399e-300	3.20509e-298	20.6637	1.29262
ALDH3A2	Epidermal (1)	0.956256	0.770873	13252988	0.76673	1.77764e-299	1.84104e-297	66.0633	14.5411
CNGA1	Epidermal (1)	0.212584	0.191871	1.0438e+07	0.603871	8.06552e-299	8.32424e-297	22.4736	1.56879
RASGEF1B	Epidermal (1)	0.961786	0.778557	12837414	0.742688	4.70043e-296	4.83447e-294	59.8793	11.6451
ZDHHC13	Epidermal (1)	0.637786	0.522572	12341734	0.714011	1.57819e-294	1.61762e-292	52.0362	8.64179
PLEKHH3	Epidermal (1)	0.502738	0.419858	11971247	0.692577	6.44105e-293	6.5569e-291	45.7014	6.78915
CYB5A	Epidermal (1)	0.75835	0.638706	1.25681e+07	0.727108	6.57343e-291	6.64629e-289	54.2986	10.1646
STAP2	Epidermal (1)	0.212886	0.18944	10580402	0.612112	2.70251e-288	2.72323e-286	24.5852	1.97154
ACAD9	Epidermal (1)	0.731994	0.592936	12763330	0.738402	1.06436e-286	1.06891e-284	58.6727	11.6259
LINC02568	Epidermal (1)	0.119221	0.114329	9638639	0.557628	6.12458e-286	6.13013e-284	11.9155	0.375897
ZNF273	Epidermal (1)	0.625596	0.506345	12428409	0.719026	6.58258e-286	6.56651e-284	53.8462	9.4818
APOE	Epidermal (1)	0.642224	0.526435	12270933	0.709915	5.17742e-285	5.14757e-283	51.1312	8.60343
TFRC	Epidermal (1)	0.677357	0.53009	12624653	0.730379	1.44699e-284	1.43386e-282	57.7677	10.7629
CALML3	Epidermal (1)	0.212888	0.196625	1.0201e+07	0.590163	2.23197e-284	2.2044e-282	19.3062	1.19673
PTK6	Epidermal (1)	0.171666	0.157019	1.02333e+07	0.592031	1.28728e-283	1.26718e-281	19.7587	1.26194
EXPH5	Epidermal (1)	0.575318	0.469498	1.19919e+07	0.693771	5.30926e-283	5.20919e-281	46.7572	7.18039
PLEKHG6	Epidermal (1)	0.263952	0.229291	1.09258e+07	0.632094	1.19144e-281	1.16515e-279	29.7134	2.97649
SMPDL3A	Epidermal (1)	0.294301	0.254399	11069860	0.640429	3.00888e-280	2.92332e-278	31.825	3.45211
EXTL3	Epidermal (1)	0.638605	0.528702	12270968	0.709917	9.14062e-279	8.85186e-277	50.6787	8.86426
ITGA7	Epidermal (1)	0.66149	0.55059	1.21691e+07	0.704024	1.18991e-278	1.14859e-276	49.0196	8.2889
FAAH2	Epidermal (1)	0.541449	0.441773	1.17346e+07	0.678888	5.41779e-278	5.21278e-276	42.6848	6.09106
MUC15	Epidermal (1)	0.0999399	0.0943391	9.69517e+06	0.560898	2.12138e-277	2.03455e-275	12.6697	0.460282
AP1M2	Epidermal (1)	0.10358	0.0988551	9660264	0.558879	2.09642e-275	2.00417e-273	12.2172	0.42576
TMEM159	Epidermal (1)	0.230899	0.201983	1.07061e+07	0.619382	5.00526e-275	4.76971e-273	26.546	2.42799
TAF4B	Epidermal (1)	0.613935	0.493103	1.23004e+07	0.71162	5.64352e-275	5.3608e-273	52.187	9.17111
CCNF	Epidermal (1)	0.303609	0.259657	1.09782e+07	0.635128	1.78068e-274	1.6861e-272	30.6184	3.24115
SCAP	Epidermal (1)	1.06838	0.867467	13260738	0.767179	1.19986e-273	1.13254e-271	65.7617	16.5164
CEBPA	Epidermal (1)	0.16829	0.152136	10236311	0.592205	1.45246e-272	1.36665e-270	19.9095	1.33865
GPT	Epidermal (1)	0.133963	0.127047	9765489	0.564967	4.05021e-272	3.79892e-270	13.5747	0.563845
CECR2	Epidermal (1)	0.983156	0.763729	13075321	0.756452	5.03007e-272	4.70319e-270	65.9125	14.9055
ACSL5	Epidermal (1)	0.465649	0.387882	1.16945e+07	0.676565	2.03758e-269	1.89922e-267	41.9306	6.15243
KREMEN1	Epidermal (1)	0.809439	0.633639	12818245	0.741579	4.13561e-269	3.84276e-267	61.6893	13.003
GPT2	Epidermal (1)	0.492286	0.413842	1.18179e+07	0.683705	3.67339e-268	3.40268e-266	43.5897	6.79682
HLCS	Epidermal (1)	1.87522	1.41533	14257920	0.824869	1.82238e-267	1.68285e-265	81.448	29.6613
HOOK2	Epidermal (1)	0.648258	0.513354	12517818	0.724198	7.39684e-267	6.80943e-265	56.2594	10.947
FRRS1	Epidermal (1)	0.386826	0.326464	11442089	0.661964	2.51885e-266	2.31169e-264	37.8582	5.11296
UBIAD1	Epidermal (1)	0.390005	0.341996	11234648	0.649962	8.72143e-265	7.95517e-263	34.2383	4.32281
NNAT	Epidermal (1)	0.200662	0.183403	10300527	0.59592	3.99841e-260	3.63599e-258	20.8145	1.56879
GPRC5D-AS1	Epidermal (1)	0.339045	0.286553	1.12241e+07	0.649353	1.58217e-258	1.43439e-256	34.6908	4.39952
GRAMD4	Epidermal (1)	0.749728	0.580294	1.28271e+07	0.742089	2.1056e-258	1.90315e-256	62.1418	13.7893
AC015923.1	Epidermal (1)	0.75816	0.624573	12337199	0.713749	3.65779e-258	3.2961e-256	52.187	10.2067
RRP1	Epidermal (1)	0.368805	0.315338	11114402	0.643006	1.07955e-257	9.6987e-256	32.8808	4.00061
CHAD	Epidermal (1)	0.206093	0.188909	1.02882e+07	0.595206	1.13634e-257	1.01783e-255	20.6637	1.56112
JUP	Epidermal (1)	0.434927	0.352746	1.16763e+07	0.675514	1.54159e-255	1.37257e-253	42.3831	6.47079
AXDND1	Epidermal (1)	0.570736	0.546694	10407308	0.602098	1.55473e-255	1.38015e-253	22.0211	1.86798
IPPK	Epidermal (1)	0.590577	0.47646	12256673	0.70909	2.0376e-254	1.80343e-252	51.7345	9.84235
GRTP1	Epidermal (1)	0.385203	0.322169	11401526	0.659617	1.63157e-253	1.43979e-251	37.5566	5.25488
OLFM2	Epidermal (1)	0.54067	0.435697	1.18041e+07	0.682906	8.24621e-253	7.25544e-251	44.6456	7.21875
GPD1	Epidermal (1)	0.121489	0.113099	9.73493e+06	0.563198	2.16127e-252	1.896e-250	13.273	0.590695
ACP6	Epidermal (1)	0.489833	0.400776	1.17659e+07	0.6807	2.01368e-251	1.76135e-249	43.5897	7.07683
AC009652.2	Epidermal (1)	0.113627	0.104714	9.74559e+06	0.563816	3.40129e-250	2.96638e-248	13.4238	0.613709
AC020978.5	Epidermal (1)	0.0982473	0.092118	9.68836e+06	0.560505	8.9129e-250	7.75058e-248	12.6697	0.536995
AL138885.3	Epidermal (1)	0.0801843	0.0765397	9511853	0.550293	3.37887e-247	2.9297e-245	10.4072	0.333704
EMP2	Epidermal (1)	1.09893	0.857267	1.32057e+07	0.763994	3.82061e-247	3.30311e-245	67.27	18.3537
AL590006.1	Epidermal (1)	0.291023	0.251619	1.08749e+07	0.629151	1.91179e-246	1.64806e-244	29.4118	3.34855
MAOA	Epidermal (1)	0.281256	0.244766	10650910	0.616191	2.53307e-246	2.17735e-244	26.0935	2.62744
RAPGEFL1	Epidermal (1)	0.344264	0.286915	1.12533e+07	0.651039	2.7836e-246	2.38582e-244	35.4449	4.7946
USP31	Epidermal (1)	0.9792	0.772289	12926090	0.747818	4.02849e-246	3.44291e-244	63.0468	15.6419
AC016205.1	Epidermal (1)	0.77466	0.6439	11629110	0.672783	1.97546e-245	1.68348e-243	41.4781	6.57052
EPHB6	Epidermal (1)	0.231147	0.197877	1.05636e+07	0.61114	2.34867e-245	1.99584e-243	24.8869	2.38196
AC011462.1	Epidermal (1)	0.166689	0.1502	10190301	0.589543	8.36165e-245	7.08531e-243	19.457	1.44605
TMEM56	Epidermal (1)	0.170687	0.161414	9.87311e+06	0.571193	9.45668e-244	7.96792e-242	15.083	0.840014
MFAP3L	Epidermal (1)	0.442955	0.375881	11483651	0.664368	8.17847e-243	6.87152e-241	38.7632	5.94147
CLMP	Epidermal (1)	2.15703	1.55842	1.42281e+07	0.823146	1.00901e-242	8.43022e-241	82.2021	34.3293
LTBP2	Epidermal (1)	0.625942	0.503672	12015338	0.695128	6.80549e-242	5.67004e-240	48.2655	8.89111
PPM1L	Epidermal (1)	0.870763	0.675193	12530416	0.724927	2.13629e-241	1.77491e-239	57.9186	12.5427
ZNF750	Epidermal (1)	0.125042	0.115966	9857715	0.570302	1.06373e-240	8.8133e-239	14.9321	0.828507
ACSS2	Epidermal (1)	0.984268	0.812801	1.26213e+07	0.730184	1.58609e-240	1.31048e-238	57.0136	13.4095
CYP2R1	Epidermal (1)	0.455973	0.378866	11633505	0.673038	2.11109e-240	1.73943e-238	41.4781	6.76997
MACROD1	Epidermal (1)	0.555676	0.442963	12055444	0.697448	2.7992e-240	2.30005e-238	49.1704	9.21714
USP3-AS1	Epidermal (1)	0.999688	0.773591	13024164	0.753492	4.14551e-240	3.39693e-238	65.3092	17.1378
SHMT1	Epidermal (1)	0.452243	0.36767	11653893	0.674217	5.18228e-240	4.23485e-238	42.2323	6.88121
AC113383.1	Epidermal (1)	0.357396	0.306988	1.08867e+07	0.62983	7.46412e-240	6.08285e-238	29.7134	3.50581
RCL1	Epidermal (1)	0.664987	0.515209	12457639	0.720717	2.73328e-239	2.22141e-237	56.7119	12.1092
ME1	Epidermal (1)	1.11059	0.885939	1.26908e+07	0.734206	1.15881e-238	9.39234e-237	59.4268	14.1153
ST6GALNAC2	Epidermal (1)	0.432406	0.347534	11555781	0.668541	8.48502e-238	6.84007e-236	40.8748	6.44011
TTC39B	Epidermal (1)	1.28655	1.07616	12870360	0.744594	1.93624e-236	1.55666e-234	59.276	16.0408
VWA8	Epidermal (1)	2.10825	1.34592	14605567	0.844982	5.1556e-236	4.13377e-234	88.6878	46.7953
AKAP1	Epidermal (1)	0.336782	0.280726	1.11636e+07	0.645854	1.09073e-234	8.72203e-233	34.2383	4.69871
LINC01362	Epidermal (1)	0.23512	0.209253	1.03987e+07	0.601601	1.76845e-234	1.41036e-232	22.4736	2.05592
TMEM229B	Epidermal (1)	0.242423	0.213961	10512112	0.608161	6.3445e-234	5.04633e-232	24.1327	2.38196
ACTR3C	Epidermal (1)	0.233997	0.204404	1.05597e+07	0.610917	2.87179e-233	2.27811e-231	24.8869	2.53155
CD82	Epidermal (1)	0.328408	0.272467	1.11378e+07	0.644359	2.95588e-233	2.33859e-231	33.9367	4.62199
TESK2	Epidermal (1)	0.702196	0.547885	1.23002e+07	0.711606	3.26426e-233	2.57575e-231	53.997	11.2961
DHRS9	Epidermal (1)	0.215465	0.188789	1.03064e+07	0.596259	1.25939e-231	9.91127e-230	21.267	1.84113
AC010168.1	Epidermal (1)	0.427503	0.354147	11356784	0.657028	3.73367e-231	2.93064e-229	37.4057	5.67297
ZNF682	Epidermal (1)	0.51046	0.407848	11863264	0.68633	2.29427e-230	1.79609e-228	46.1538	8.47302
AC087521.2	Epidermal (1)	0.264366	0.230402	1.07216e+07	0.62028	7.77485e-230	6.05484e-228	27.3002	3.1069
TMEM97	Epidermal (1)	0.124819	0.114538	9853106	0.570036	6.15586e-229	4.78153e-227	14.9321	0.882206
TMEM56-RWDD3	Epidermal (1)	0.177243	0.166999	9.91296e+06	0.573498	8.21607e-229	6.36522e-227	15.6863	0.993441
AL117329.1	Epidermal (1)	0.290594	0.267474	1.01105e+07	0.584928	8.68692e-229	6.71256e-227	18.4012	1.40002
DOPEY2	Epidermal (1)	0.916205	0.710286	1.27589e+07	0.738146	8.91458e-229	6.87068e-227	61.5385	15.5575
TMEM254	Epidermal (1)	0.39331	0.326466	1.13445e+07	0.65632	2.6227e-226	2.01099e-224	37.2549	5.76503
CHCHD10	Epidermal (1)	0.204977	0.178951	1.04603e+07	0.605166	2.79935e-226	2.14093e-224	23.5294	2.32826
TENT4A	Epidermal (1)	1.28892	0.992815	13343734	0.77198	9.70668e-226	7.40463e-224	70.1357	22.6382
PEX14	Epidermal (1)	0.973581	0.716823	1.31183e+07	0.758936	7.71855e-225	5.87299e-223	69.8341	19.7959
AC005537.1	Epidermal (1)	0.227362	0.193236	10285496	0.595051	1.66986e-224	1.26735e-222	21.1161	1.8603
PAWR	Epidermal (1)	1.16322	0.832133	1.33492e+07	0.772298	2.52714e-224	1.91312e-222	74.9623	22.8031
SLC15A1	Epidermal (1)	0.283762	0.265126	9.93199e+06	0.5746	1.25521e-223	9.47828e-222	15.9879	1.06248
TSTD1	Epidermal (1)	0.120078	0.111064	9794875	0.566667	1.29704e-223	9.76937e-222	14.178	0.809328
ITGA3	Epidermal (1)	0.505459	0.414388	1.1611e+07	0.671737	1.67269e-223	1.25671e-221	41.7798	7.27628
IL22RA1	Epidermal (1)	0.102227	0.0965564	9624207	0.556793	2.91543e-223	2.18489e-221	11.9155	0.544666
RIC3	Epidermal (1)	0.299566	0.251474	10859307	0.628248	4.54216e-223	3.39546e-221	29.7134	3.72828
PCP4L1	Epidermal (1)	0.122278	0.113391	9.79474e+06	0.566659	7.62037e-223	5.68232e-221	14.178	0.813164
PMVK	Epidermal (1)	0.302571	0.258509	10908203	0.631076	7.67301e-223	5.7073e-221	30.3167	3.92774
FDPS	Epidermal (1)	1.25334	1.01787	12958012	0.749665	1.44355e-221	1.07106e-219	63.8009	18.4074
CTNNBIP1	Epidermal (1)	0.678712	0.522073	12374298	0.715895	3.9535e-221	2.92608e-219	56.1086	12.6961
BTBD11	Epidermal (1)	0.669056	0.514597	12005432	0.694555	1.99505e-220	1.47293e-218	49.7738	9.89989
LPCAT3	Epidermal (1)	0.833887	0.651154	12594812	0.728653	3.26329e-220	2.40331e-218	58.9744	14.7597
CD200	Epidermal (1)	0.661749	0.516475	12151883	0.703028	4.14444e-220	3.04474e-218	51.8854	11.0007
PLIN4	Epidermal (1)	0.204529	0.185157	10122964	0.585648	1.6344e-219	1.19777e-217	18.7029	1.50742
TSPOAP1-AS1	Epidermal (1)	0.398073	0.32398	11349488	0.656606	9.88169e-218	7.20639e-216	37.8582	6.06421
COMTD1	Epidermal (1)	0.140572	0.126841	9.95755e+06	0.576078	1.52746e-217	1.11121e-215	16.4404	1.15454
MOXD1	Epidermal (1)	0.685931	0.586575	1.14656e+07	0.663324	2.54533e-217	1.84719e-215	38.7632	6.72395
AC138305.1	Epidermal (1)	0.324552	0.278386	10559294	0.610891	2.79124e-217	2.02074e-215	25.1885	2.76552
GABRB1	Epidermal (1)	0.207842	0.188665	1.00573e+07	0.581849	5.53841e-217	3.99986e-215	17.7979	1.37701
CDCP1	Epidermal (1)	0.267544	0.22671	1.07164e+07	0.619983	1.18553e-216	8.54127e-215	27.6018	3.3217
IRX5	Epidermal (1)	0.0877286	0.0828903	9505257	0.549911	3.17773e-216	2.27842e-214	10.4072	0.410418
GALNT14	Epidermal (1)	0.28648	0.246941	10467967	0.605607	3.38942e-216	2.42437e-214	23.8311	2.48936
EDARADD	Epidermal (1)	0.373047	0.308468	11077225	0.640855	7.99126e-216	5.70228e-214	33.3333	4.80994
INAVA	Epidermal (1)	0.114279	0.105988	9678380	0.559927	8.74434e-216	6.22476e-214	12.6697	0.655901
PSAT1	Epidermal (1)	0.281449	0.238981	10878550	0.629361	9.01756e-216	6.40397e-214	30.0151	3.96609
FBXO27	Epidermal (1)	0.199107	0.177982	1.02264e+07	0.591631	1.84269e-215	1.30551e-213	20.2112	1.80661
CBR3	Epidermal (1)	0.521823	0.426732	1.16564e+07	0.674361	2.54494e-215	1.79877e-213	42.6848	7.89766
SLC29A2	Epidermal (1)	0.115862	0.105784	9801280	0.567037	4.78282e-215	3.37251e-213	14.3288	0.866864
ISOC1	Epidermal (1)	0.22853	0.198862	1.05332e+07	0.609381	6.18249e-215	4.34918e-213	24.736	2.7195
CNKSR1	Epidermal (1)	0.110696	0.102209	9734434	0.56317	8.77394e-215	6.15766e-213	13.4238	0.751793
SEMA4B	Epidermal (1)	0.408936	0.327428	11415921	0.66045	2.10783e-214	1.47583e-212	39.2157	6.53216
AL021393.1	Epidermal (1)	0.220157	0.190663	1.04883e+07	0.606783	2.29891e-214	1.60585e-212	24.1327	2.58141
HMGCS1	Epidermal (1)	1.22856	0.973127	1.28328e+07	0.742422	2.44314e-214	1.70261e-212	62.5943	17.8091
AL353593.3	Epidermal (1)	0.106261	0.100045	9632605	0.557279	9.01714e-214	6.26933e-212	12.0664	0.59453
MACC1	Epidermal (1)	0.262482	0.226292	1.04662e+07	0.605504	3.04372e-213	2.11128e-211	23.8311	2.52771
GAL	Epidermal (1)	0.298031	0.28408	9884672	0.571862	4.24722e-213	2.93925e-211	15.3846	1.03947
NFIX	Epidermal (1)	1.05665	0.757761	13117746	0.758906	4.55907e-213	3.14776e-211	71.9457	21.3187
CRNDE	Epidermal (1)	0.535421	0.41398	1.18665e+07	0.686517	5.5573e-213	3.82812e-211	47.5113	9.35139
PKP3	Epidermal (1)	0.0804279	0.0750098	9515294	0.550492	6.5721e-213	4.51673e-211	10.5581	0.433432
CRYBG2	Epidermal (1)	0.0970053	0.0907042	9.58534e+06	0.554544	1.03208e-212	7.07672e-211	11.463	0.529324
ABHD5	Epidermal (1)	0.789911	0.666598	1.19328e+07	0.690352	1.92301e-212	1.31554e-210	46.908	9.89222
COL10A1	Epidermal (1)	0.285464	0.241505	1.07903e+07	0.624257	2.78977e-212	1.90413e-210	28.8084	3.68992
HADH	Epidermal (1)	0.484818	0.379693	1.17679e+07	0.680814	1.66335e-211	1.13013e-209	45.5505	8.7722
SPINT1	Epidermal (1)	0.11479	0.104704	9777303	0.56565	1.75496e-211	1.18967e-209	14.0271	0.843849
SINHCAF	Epidermal (1)	0.535156	0.41487	1.18359e+07	0.684746	1.90991e-211	1.29177e-209	46.908	9.22864
TCERG1L	Epidermal (1)	0.35806	0.30026	1.09836e+07	0.63544	7.90293e-211	5.33305e-209	31.825	4.52994
RTN3	Epidermal (1)	1.13176	0.815429	1.31723e+07	0.76206	1.26277e-210	8.50218e-209	71.9457	22.4502
SYT12	Epidermal (1)	0.186335	0.163955	1.01236e+07	0.585683	1.32876e-210	8.92636e-209	18.8537	1.59181
FLRT1	Epidermal (1)	0.176358	0.154708	1.02505e+07	0.593025	1.43765e-210	9.63611e-209	20.6637	1.92551
D2HGDH	Epidermal (1)	0.723405	0.532819	12571989	0.727332	1.40805e-209	9.41656e-208	61.2368	15.4731
AC013451.1	Epidermal (1)	0.177387	0.158465	1.01576e+07	0.587654	2.05038e-209	1.36816e-207	19.3062	1.69153
PCLO	Epidermal (1)	0.344025	0.280744	10771036	0.623141	2.20318e-209	1.46684e-207	28.8084	3.67075
ECHDC1	Epidermal (1)	1.50319	1.15477	13387304	0.774501	2.92462e-209	1.94282e-207	72.3982	26.0021
EBP	Epidermal (1)	0.221835	0.1959	10345727	0.598535	3.36529e-209	2.23059e-207	22.0211	2.21702
WNK2	Epidermal (1)	0.432288	0.368554	10967951	0.634533	3.5969e-209	2.37882e-207	31.5234	4.50692
AP000721.2	Epidermal (1)	0.298333	0.24956	1.09015e+07	0.630689	3.62384e-209	2.39133e-207	30.6184	4.21541
EMG1.1	Epidermal (1)	0.332287	0.277758	11045502	0.63902	8.60248e-208	5.66415e-206	32.8808	4.89433
AC078923.1	Epidermal (1)	0.388494	0.357834	10352923	0.598952	2.27318e-207	1.49344e-205	21.8703	2.27072
LRAT	Epidermal (1)	0.226065	0.185418	10368949	0.599879	1.19109e-206	7.80803e-205	22.6244	2.31675
IL1RL2	Epidermal (1)	0.171903	0.152594	1.00997e+07	0.584301	3.71531e-206	2.43019e-204	18.552	1.57646
PLIN2	Epidermal (1)	0.408922	0.348293	1.10642e+07	0.640104	7.09198e-206	4.62872e-204	33.0317	5.04392
RNF217	Epidermal (1)	1.39251	0.981534	1.34911e+07	0.780508	8.21208e-205	5.34807e-203	77.2247	28.6333
C6orf106	Epidermal (1)	1.17171	0.816247	1.33618e+07	0.773023	1.0402e-204	6.75947e-203	76.7722	26.3473
RNF222	Epidermal (1)	0.0873047	0.0827347	9502646	0.54976	1.20746e-204	7.82932e-203	10.4072	0.444939
CDH12	Epidermal (1)	0.464195	0.398745	10919391	0.631724	1.70055e-204	1.10027e-202	30.7692	4.4187
FASTKD1	Epidermal (1)	0.671381	0.50421	12245930	0.708469	1.73105e-204	1.11758e-202	55.0528	12.8725
BRCA1	Epidermal (1)	0.770306	0.558056	1.25422e+07	0.725611	2.82053e-204	1.81702e-202	61.6893	15.6841
HSPA4L	Epidermal (1)	0.430676	0.329689	11541122	0.667693	3.99713e-204	2.56945e-202	42.2323	7.67519
LINC00504	Epidermal (1)	0.340632	0.297838	1.05766e+07	0.611892	6.92519e-204	4.4421e-202	25.4902	3.06087
VASH2	Epidermal (1)	0.200517	0.172876	10313953	0.596697	1.94203e-203	1.24037e-201	21.7195	2.19784
CLUH	Epidermal (1)	0.323494	0.256881	1.10404e+07	0.638725	2.29396e-203	1.462e-201	33.3333	4.99022
NLRP2	Epidermal (1)	0.114107	0.106076	9.66255e+06	0.559011	4.61927e-203	2.93772e-201	12.5189	0.690422
TDRD5	Epidermal (1)	0.157044	0.150053	9572774	0.553817	1.71278e-202	1.08696e-200	11.3122	0.552338
MEGF9	Epidermal (1)	1.25426	0.931084	1.29855e+07	0.751252	1.91655e-202	1.21369e-200	67.8733	21.1691
ACACA	Epidermal (1)	1.8618	1.2367	1.3944e+07	0.806706	2.80392e-202	1.77188e-200	84.0121	39.6993
NFIB	Epidermal (1)	2.74622	1.48219	14411758	0.833769	3.57944e-202	2.25716e-200	92.1569	59.8404
MIGA2	Epidermal (1)	0.374277	0.294725	11323335	0.655093	3.6695e-202	2.30908e-200	38.1599	6.48997
DMKN	Epidermal (1)	0.243977	0.201916	1.04861e+07	0.606655	3.73138e-201	2.34307e-199	24.4344	2.7847
FAM83H	Epidermal (1)	0.12717	0.112182	9956988	0.576045	3.96421e-201	2.48405e-199	16.5913	1.28112
AC106798.1	Epidermal (1)	0.187988	0.172255	9929486	0.574454	8.17807e-201	5.11378e-199	16.1388	1.22358
SRPK1	Epidermal (1)	0.752122	0.552365	1.2469e+07	0.721374	1.96896e-200	1.22862e-198	60.0302	15.3389
BLCAP	Epidermal (1)	0.754252	0.56228	1.24923e+07	0.722724	3.78341e-200	2.3559e-198	59.7285	15.6266
NSUN7	Epidermal (1)	0.268107	0.221022	1.0621e+07	0.61446	4.48649e-200	2.78789e-198	26.546	3.29101
ECHDC3	Epidermal (1)	0.181537	0.157946	1.02095e+07	0.590654	1.79681e-199	1.11421e-197	20.2112	1.94469
SLC12A8	Epidermal (1)	0.246785	0.208004	10538497	0.609688	2.33523e-199	1.44508e-197	25.1885	3.00334
AL020995.1	Epidermal (1)	0.465477	0.363714	11675827	0.675486	9.8997e-199	6.11342e-197	44.4947	8.83357
XYLB	Epidermal (1)	0.682919	0.504561	1.22271e+07	0.707379	1.08814e-198	6.7058e-197	55.3544	13.1794
CYP27A1	Epidermal (1)	0.823168	0.614713	12548042	0.725947	1.55401e-198	9.55703e-197	60.6335	16.3937
RAPGEF5	Epidermal (1)	1.13844	0.775544	1.2923e+07	0.747638	1.87666e-198	1.15175e-196	72.3982	20.7894
U91319.1	Epidermal (1)	0.19129	0.168804	1.00198e+07	0.579682	4.32645e-198	2.64979e-196	17.4962	1.45756
PTPRK	Epidermal (1)	2.13373	1.31487	1.39805e+07	0.808817	8.94596e-198	5.46785e-196	90.3469	42.5569
TMEM237	Epidermal (1)	0.392584	0.325766	1.11798e+07	0.64679	1.64207e-197	1.0016e-195	35.2941	5.89928
SELENOI	Epidermal (1)	0.798864	0.583861	12614213	0.729775	4.43008e-197	2.69665e-195	62.8959	17.2682
PPIP5K1	Epidermal (1)	0.359505	0.284742	1.12423e+07	0.650407	4.79064e-197	2.91019e-195	36.9532	6.24065
CADPS	Epidermal (1)	0.360784	0.316952	1.04385e+07	0.603902	5.9114e-197	3.58373e-195	23.5294	2.70032
HDHD3	Epidermal (1)	0.271458	0.229419	10753187	0.622108	7.44781e-197	4.506e-195	28.5068	3.89321
DAPK2	Epidermal (1)	1.09926	0.797546	1.27703e+07	0.738804	8.91899e-197	5.38515e-195	65.7617	19.1592
LAMB4	Epidermal (1)	0.208591	0.195543	9819447	0.568088	3.87496e-196	2.33492e-194	14.6305	1.02413
LINC02334	Epidermal (1)	0.164942	0.148172	10010511	0.579142	7.91822e-196	4.76163e-194	17.3454	1.45756
AGPAT3	Epidermal (1)	1.46389	1.08208	13342346	0.7719	1.35592e-195	8.13744e-194	73.0015	28.035
PLCXD1	Epidermal (1)	0.352938	0.266106	11146367	0.644855	2.02892e-194	1.21033e-192	35.7466	5.81105
NET1	Epidermal (1)	0.497612	0.363169	11710776	0.677508	4.24287e-194	2.52422e-192	46.3047	9.3207
MKRN2OS	Epidermal (1)	0.439464	0.349034	11491318	0.664812	4.24836e-194	2.52422e-192	41.1765	7.85931
ZBTB44	Epidermal (1)	1.22675	0.915209	13045884	0.754749	5.96897e-194	3.53949e-192	68.0241	23.4437
PM20D1	Epidermal (1)	0.213486	0.191846	10189733	0.589511	1.19079e-193	7.04718e-192	19.9095	1.96387
EXOSC5	Epidermal (1)	0.137532	0.121456	9.97367e+06	0.577011	1.64602e-193	9.72194e-192	16.8929	1.38852
DUOX1	Epidermal (1)	0.571202	0.422188	11979817	0.693073	1.20518e-192	7.09014e-191	51.2821	11.507
AC019211.1	Epidermal (1)	0.152631	0.139367	9712825	0.56192	2.37412e-191	1.38849e-189	13.273	0.843849
DUOXA1	Epidermal (1)	0.1831	0.156253	10188311	0.589428	6.93068e-190	4.04543e-188	20.0603	2.00606
IMPA2	Epidermal (1)	0.28845	0.241037	1.06711e+07	0.617359	2.77073e-189	1.61411e-187	27.451	3.73212
SLC35F2	Epidermal (1)	0.301523	0.243512	10855724	0.62804	2.79346e-189	1.62418e-187	30.6184	4.54144
COL4A5	Epidermal (1)	0.71906	0.508026	1.19925e+07	0.693809	5.1791e-189	3.00539e-187	52.7903	11.8714
AC013652.1	Epidermal (1)	0.529979	0.43615	1.1024e+07	0.637773	5.60736e-189	3.24759e-187	33.0317	5.38529
PRKCZ	Epidermal (1)	0.27596	0.227246	1.07408e+07	0.621391	1.59144e-188	9.19922e-187	28.6576	4.04664
ASPG	Epidermal (1)	0.0889776	0.0823646	9.53159e+06	0.551435	1.61691e-188	9.32837e-187	10.8597	0.548502
CATSPER2	Epidermal (1)	0.64181	0.469181	12198838	0.705744	4.15618e-187	2.39317e-185	55.8069	13.9619
LAMB3	Epidermal (1)	0.104891	0.0992727	9486253	0.548812	4.52746e-187	2.60194e-185	10.2564	0.487131
IKZF2	Epidermal (1)	0.726872	0.536094	1.21509e+07	0.70297	1.35473e-186	7.77067e-185	54.6003	13.5553
PRLR	Epidermal (1)	0.351402	0.294149	10617278	0.614245	4.84975e-186	2.77646e-184	26.6968	3.58636
AC006270.1	Epidermal (1)	0.132476	0.119571	9896498	0.572546	1.13925e-185	6.4972e-184	15.8371	1.27728
TP73	Epidermal (1)	0.107772	0.101316	9.5201e+06	0.55077	2.00764e-185	1.14278e-183	10.7089	0.544666
CNTFR	Epidermal (1)	0.0957488	0.0872465	9.59721e+06	0.555231	2.59162e-184	1.47239e-182	11.7647	0.67508
CACNB4	Epidermal (1)	0.969759	0.699441	1.2422e+07	0.718656	4.23929e-184	2.4039e-182	60.6335	16.6315
AL049629.1	Epidermal (1)	0.092913	0.0860034	9.56417e+06	0.553319	5.54423e-184	3.13791e-182	11.3122	0.62138
AC007785.1	Epidermal (1)	0.204104	0.174959	1.0234e+07	0.592069	1.21643e-183	6.8717e-182	20.8145	2.2362
ABCD3	Epidermal (1)	1.21945	0.833512	13177939	0.762388	4.71273e-183	2.65722e-181	74.9623	27.801
DSG3	Epidermal (1)	0.139076	0.127834	9.69899e+06	0.561119	5.26684e-183	2.96404e-181	13.1222	0.870699
ATF7IP2	Epidermal (1)	1.25026	0.880373	12990912	0.751568	1.94468e-182	1.09235e-180	70.5882	24.6826
DAPP1	Epidermal (1)	0.28305	0.223603	1.07698e+07	0.623069	2.08176e-181	1.16715e-179	29.5626	4.36884
CAP2	Epidermal (1)	0.521702	0.397088	11485986	0.664503	6.44634e-181	3.60741e-179	42.2323	8.51904
SCN8A	Epidermal (1)	0.273977	0.241677	10291453	0.595395	1.18001e-180	6.59105e-179	21.5686	2.47785
THRB	Epidermal (1)	1.62173	1.03601	13456476	0.778503	3.31304e-180	1.84707e-178	83.2579	34.5134
MGME1	Epidermal (1)	0.478691	0.350396	11634717	0.673108	4.07228e-180	2.26612e-178	45.5505	9.6429
AC044810.3	Epidermal (1)	0.119506	0.111769	9506358	0.549975	1.00458e-179	5.57981e-178	10.5581	0.548502
TINCR	Epidermal (1)	0.158411	0.136298	10087672	0.583606	1.0102e-179	5.60062e-178	18.7029	1.84496
RAB40C	Epidermal (1)	0.558598	0.411638	1.18766e+07	0.687104	1.16864e-179	6.46696e-178	49.9246	11.6566
SHROOM2	Epidermal (1)	0.385992	0.304766	1.12182e+07	0.649012	2.66675e-179	1.47026e-177	37.1041	6.85819
PDZD2	Epidermal (1)	2.07902	1.21574	1.37851e+07	0.797517	4.34544e-179	2.39136e-177	89.8944	44.9887
OSGIN2	Epidermal (1)	0.405962	0.322225	11240466	0.650299	8.89839e-179	4.88789e-177	37.4057	7.02313
ACER1	Epidermal (1)	0.138241	0.128285	9.66418e+06	0.559106	6.35171e-178	3.48258e-176	12.6697	0.836178
CRACR2B	Epidermal (1)	0.142661	0.12475	9951462	0.575726	1.01266e-177	5.54211e-176	16.7421	1.49208
MECR	Epidermal (1)	0.473489	0.377832	1.14338e+07	0.661487	1.56903e-177	8.57134e-176	40.5732	8.37329
ACOX1	Epidermal (1)	0.658462	0.482372	12130149	0.70177	7.59375e-177	4.13319e-175	55.0528	14.3148
VKORC1L1	Epidermal (1)	1.24226	0.882254	1.29405e+07	0.74865	2.5568e-175	1.38658e-173	69.5324	25.3423
ZNF786	Epidermal (1)	0.307763	0.244899	1.09302e+07	0.632349	4.7313e-175	2.56117e-173	32.2775	5.38529
WDR12	Epidermal (1)	0.642512	0.462988	1.21379e+07	0.702218	6.60347e-175	3.56815e-173	55.6561	14.5948
PARD6G	Epidermal (1)	0.386828	0.294372	1.11688e+07	0.646152	1.61087e-174	8.68852e-173	36.8024	6.76997
CISH	Epidermal (1)	0.0810281	0.0732772	9525312	0.551072	5.30254e-174	2.85485e-172	10.8597	0.606037
SH2D3A	Epidermal (1)	0.160904	0.141248	1.00231e+07	0.579868	6.40191e-174	3.44054e-172	17.7979	1.73373
CHADL	Epidermal (1)	0.116248	0.105114	9769620	0.565206	4.17681e-173	2.24068e-171	14.178	1.09317
NABP1	Epidermal (1)	0.945086	0.727084	12163290	0.703688	8.33176e-173	4.4616e-171	54.4495	15.1471
PRRG4	Epidermal (1)	0.16928	0.151328	9.91999e+06	0.573905	9.99131e-173	5.3407e-171	16.2896	1.46523
FAM219B	Epidermal (1)	0.301803	0.241794	10920081	0.631764	2.43808e-172	1.30091e-170	32.1267	5.43516
TNFAIP8	Epidermal (1)	0.780845	0.554098	12121448	0.701267	3.96649e-172	2.11265e-170	56.1086	14.7137
RANGAP1	Epidermal (1)	0.375456	0.290008	11185376	0.647112	2.55103e-170	1.34911e-168	37.1041	7.0845
C11orf80	Epidermal (1)	1.17194	0.776982	1.29824e+07	0.751076	1.71204e-169	9.03808e-168	74.5098	27.3714
C2CD2	Epidermal (1)	0.845504	0.59244	12494957	0.722876	1.76656e-169	9.3094e-168	63.6501	19.562
GOLGA8B	Epidermal (1)	0.712583	0.472923	12270271	0.709877	3.81141e-169	2.00146e-167	61.2368	16.7005
PGAP2	Epidermal (1)	0.415102	0.312033	1.14234e+07	0.660885	1.07539e-168	5.63719e-167	41.7798	8.81439
PCED1B	Epidermal (1)	1.11916	0.767142	1.25382e+07	0.725378	3.19476e-168	1.67175e-166	65.7617	20.3406
MRPS25	Epidermal (1)	0.514012	0.381468	11753773	0.679996	3.53031e-168	1.84411e-166	47.9638	11.5492
CALML5	Epidermal (1)	0.119553	0.108646	9601472	0.555478	2.79055e-167	1.4526e-165	11.9155	0.782479
OBSCN	Epidermal (1)	0.49019	0.34502	11540990	0.667685	6.74357e-167	3.4981e-165	44.9472	9.82318
GLRA2	Epidermal (1)	0.224232	0.200293	10010500	0.579141	1.42662e-166	7.38745e-165	17.6471	1.7951
CES4A	Epidermal (1)	0.16504	0.140584	10144014	0.586866	3.94216e-166	2.03783e-164	19.7587	2.22086
PGM1	Epidermal (1)	0.367431	0.292447	11029373	0.638087	9.22549e-166	4.7607e-164	34.2383	6.34038
AC015914.1	Epidermal (1)	0.257251	0.216737	10489126	0.606831	1.7976e-165	9.26029e-164	25.0377	3.55951
DENND2D	Epidermal (1)	0.149855	0.128454	9.97097e+06	0.576854	4.08821e-165	2.1024e-163	17.1946	1.69537
RBBP8	Epidermal (1)	0.672856	0.525738	1.17218e+07	0.678146	7.23591e-165	3.71472e-163	46.3047	11.5838
TFCP2L1	Epidermal (1)	0.17237	0.154267	9860613	0.57047	9.92143e-165	5.08465e-163	15.5354	1.39619
AC004158.1	Epidermal (1)	0.1958	0.17083	1.00664e+07	0.582377	1.4145e-164	7.23677e-163	18.552	1.99455
PSAPL1	Epidermal (1)	0.127007	0.119721	9478564	0.548367	5.94827e-164	3.038e-162	10.2564	0.579188
CAMSAP3	Epidermal (1)	0.0851778	0.0770312	9487672	0.548894	7.76693e-164	3.96007e-162	10.4072	0.59453
NT5DC1	Epidermal (1)	0.727298	0.502381	1.21087e+07	0.70053	4.3879e-163	2.2296e-161	57.3152	15.6304
CWH43	Epidermal (1)	0.105936	0.0951441	9531704	0.551441	1.15065e-162	5.82688e-161	11.0106	0.678915
LPAR3	Epidermal (1)	0.107762	0.0994934	9488133	0.548921	1.3646e-162	6.89863e-161	10.4072	0.602202
KCTD1	Epidermal (1)	0.768531	0.546104	1.21132e+07	0.700792	3.56043e-162	1.7969e-160	56.4103	15.826
TECR	Epidermal (1)	0.422483	0.309826	11362647	0.657368	2.24146e-161	1.12742e-159	41.3273	8.83357
PLBD1-AS1	Epidermal (1)	0.170215	0.144278	1.00892e+07	0.583694	3.89916e-161	1.95791e-159	19.0045	2.12113
PPP1R13B	Epidermal (1)	1.06413	0.692292	1.27548e+07	0.737909	4.83423e-161	2.42337e-159	72.8507	25.1697
ATL2	Epidermal (1)	1.17864	0.766981	1.29771e+07	0.750767	5.03781e-161	2.52119e-159	76.0181	29.5539
COQ4	Epidermal (1)	0.534237	0.37722	11825736	0.684159	5.5617e-161	2.77871e-159	50.8296	12.8802
GK5	Epidermal (1)	1.33922	1.02462	1.26684e+07	0.732909	6.1677e-161	3.07632e-159	63.8009	23.8809
TRPS1	Epidermal (1)	2.28591	1.21334	13689431	0.79198	9.75011e-161	4.85503e-159	90.9502	53.6496
SPRTN	Epidermal (1)	0.339181	0.27553	10875719	0.629197	2.55173e-160	1.2664e-158	31.6742	5.67681
AC090772.2	Epidermal (1)	0.267091	0.214056	10667676	0.617161	5.28553e-160	2.61879e-158	28.356	4.55679
DCST1	Epidermal (1)	0.0974484	0.0884535	9597851	0.555268	5.77767e-160	2.85789e-158	11.9155	0.824671
CATSPERG	Epidermal (1)	0.367365	0.287523	1.10332e+07	0.638311	8.93785e-160	4.41373e-158	34.6908	6.65107
L2HGDH	Epidermal (1)	0.526688	0.379957	11607540	0.671535	9.75327e-160	4.80844e-158	46.3047	10.9624
PGRMC2	Epidermal (1)	0.413482	0.314947	11294474	0.653424	1.24853e-159	6.1452e-158	39.6682	8.45
PAQR5	Epidermal (1)	0.262593	0.213517	1.04952e+07	0.607182	3.96398e-159	1.94783e-157	25.4902	3.75513
RDH12	Epidermal (1)	0.0943555	0.0863247	9508657	0.550108	8.52387e-159	4.17474e-157	10.7089	0.659737
PEX3	Epidermal (1)	0.72608	0.520352	1.2141e+07	0.7024	2.05766e-158	1.00613e-156	56.5611	16.6814
USP3	Epidermal (1)	1.62036	0.974093	1.33946e+07	0.774924	3.3486e-158	1.63468e-156	83.1071	42.1618
PHKA2	Epidermal (1)	0.531078	0.371001	1.17227e+07	0.678197	6.44515e-158	3.14117e-156	49.3213	12.1744
RHOT1	Epidermal (1)	1.285	0.823431	1.30626e+07	0.755714	9.20154e-158	4.47723e-156	76.1689	32.6071
LYPD6B	Epidermal (1)	0.187786	0.167003	9801064	0.567025	2.17163e-157	1.05494e-155	14.7813	1.31947
AL031587.2	Epidermal (1)	0.193839	0.161209	10278138	0.594625	2.95612e-157	1.43369e-155	22.0211	2.8806
GDAP1L1	Epidermal (1)	0.246461	0.201164	10531743	0.609297	3.85223e-157	1.86527e-155	26.0935	3.98527
PVT1	Epidermal (1)	0.961347	0.64337	12390135	0.716811	4.63957e-157	2.24286e-155	64.4042	20.1488
MPZL2	Epidermal (1)	0.171905	0.145764	10083150	0.583344	1.05414e-156	5.07944e-155	19.0045	2.17483
KANK1	Epidermal (1)	1.19419	0.789122	1.27253e+07	0.736202	1.17576e-155	5.63817e-154	71.4932	25.9791
AF130417.1	Epidermal (1)	0.256818	0.223545	10190197	0.589537	1.28148e-155	6.13527e-154	20.5128	2.58141
CDH22	Epidermal (1)	0.137664	0.125036	9.60686e+06	0.555789	3.11916e-155	1.48856e-153	12.0664	0.878371
TMC4	Epidermal (1)	0.214228	0.174185	10404171	0.601917	6.14859e-155	2.92962e-153	24.1327	3.46362
ELAVL2	Epidermal (1)	0.124322	0.112898	9618039	0.556436	6.79902e-155	3.23436e-153	12.2172	0.90522
SAMM50	Epidermal (1)	0.346914	0.262249	11062929	0.640028	1.05103e-154	4.9919e-153	35.7466	7.10751
ZNF138	Epidermal (1)	0.588268	0.407426	11904913	0.68874	2.25176e-154	1.06778e-152	53.3937	14.4337
DHRS11	Epidermal (1)	0.113492	0.100625	9.73456e+06	0.563177	2.55458e-154	1.20945e-152	13.8763	1.18139
SUSD4	Epidermal (1)	0.252951	0.195187	1.04111e+07	0.60232	3.15616e-154	1.4919e-152	24.4344	3.50965
NEO1	Epidermal (1)	1.14766	0.731057	12768657	0.73871	4.74406e-154	2.23894e-152	74.8115	27.1835
AL357093.2	Epidermal (1)	0.154758	0.13282	9990778	0.578	1.6228e-153	7.64665e-152	17.6471	1.92168
ACADVL	Epidermal (1)	0.720191	0.484886	1.2176e+07	0.70442	5.29143e-153	2.48547e-151	59.8793	17.8781
RCC1	Epidermal (1)	0.422623	0.318999	11311445	0.654405	1.05848e-152	4.96403e-151	40.4223	9.05604
AP002370.2	Epidermal (1)	0.179294	0.158265	9944286	0.575311	1.53776e-152	7.18914e-151	16.8929	1.79126
AC135178.3	Epidermal (1)	0.242244	0.200624	10503252	0.607649	1.69359e-152	7.90529e-151	25.641	3.99678
FBXO32	Epidermal (1)	0.673998	0.517681	11608272	0.671578	2.94788e-152	1.37385e-150	45.3997	11.6873
IDH3A	Epidermal (1)	0.409437	0.306696	11290055	0.653168	6.92631e-152	3.22295e-150	40.1207	8.9448
MVK	Epidermal (1)	0.191705	0.158343	1.02423e+07	0.59255	8.20332e-152	3.81122e-150	21.5686	2.86142
ARHGAP23	Epidermal (1)	0.55677	0.403756	11681339	0.675805	1.48893e-151	6.89602e-150	47.9638	12.4391
MARK4	Epidermal (1)	0.845909	0.557532	1.2415e+07	0.718249	4.75259e-151	2.19776e-149	65.9125	21.6678
TTLL4	Epidermal (1)	0.456893	0.332368	1.14317e+07	0.661361	4.77893e-151	2.20652e-149	43.2881	10.1684
LHPP	Epidermal (1)	0.338291	0.258302	1.09747e+07	0.634923	1.12935e-150	5.20636e-149	34.2383	6.74312
AC011330.3	Epidermal (1)	0.153894	0.133843	9.96057e+06	0.576253	1.45788e-150	6.71054e-149	17.1946	1.87181
B4GALT6	Epidermal (1)	0.378931	0.295244	1.08966e+07	0.630406	2.11417e-150	9.7164e-149	32.73	6.25599
DNAJA3	Epidermal (1)	0.367332	0.274436	11136412	0.644279	2.82676e-150	1.29713e-148	37.4057	7.88616
ERV3-1	Epidermal (1)	0.418081	0.331879	1.10181e+07	0.637433	4.46726e-150	2.04677e-148	34.54	7.08066
ANO9	Epidermal (1)	0.13644	0.116293	9.87467e+06	0.571283	1.29881e-149	5.93255e-148	15.9879	1.61866
CARD16	Epidermal (1)	0.12927	0.114586	9.71014e+06	0.561765	2.12699e-149	9.70058e-148	13.5747	1.16988
APCDD1	Epidermal (1)	0.583541	0.44243	11427452	0.661117	4.32511e-149	1.96954e-147	42.5339	10.318
CAMK2B	Epidermal (1)	0.132528	0.109937	9851776	0.569959	8.17199e-149	3.71564e-147	15.6863	1.56112
MOCS1	Epidermal (1)	0.252746	0.213348	10428387	0.603317	9.72288e-149	4.40736e-147	24.4344	3.75897
SLC45A4	Epidermal (1)	0.422089	0.309467	11209583	0.648512	1.25815e-148	5.69449e-147	39.0649	8.54206
ENOSF1	Epidermal (1)	1.27453	0.77046	13023753	0.753468	1.29655e-148	5.85941e-147	80.8446	34.9929
ACAT2	Epidermal (1)	0.342802	0.276521	10779878	0.623652	1.74394e-148	7.85747e-147	30.4676	5.63845
VPS13A	Epidermal (1)	1.33049	0.825102	12956097	0.749554	5.55232e-148	2.49787e-146	77.8281	33.4701
AC009318.3	Epidermal (1)	0.0907138	0.0816766	9.58009e+06	0.55424	8.94167e-148	4.01057e-146	11.7647	0.878371
KIFC3	Epidermal (1)	0.652257	0.487466	1.1727e+07	0.678448	1.7245e-147	7.72321e-146	48.4163	13.375
HR	Epidermal (1)	0.203433	0.174587	10086038	0.583511	3.79476e-147	1.69695e-145	19.1554	2.36278
BTLA	Epidermal (1)	0.108843	0.0987513	9536300	0.551707	4.18766e-147	1.86984e-145	11.1614	0.79015
TFAP2A-AS1	Epidermal (1)	0.0869095	0.0789508	9.45856e+06	0.54721	4.20161e-147	1.87327e-145	10.1056	0.636723
LRBA	Epidermal (1)	1.98209	0.980894	13511879	0.781708	4.52119e-147	2.01274e-145	89.8944	56.653
AC015849.3	Epidermal (1)	0.408762	0.297782	11344337	0.656308	6.5533e-147	2.90871e-145	41.9306	9.7618
LY6E-DT	Epidermal (1)	0.287731	0.222391	10582273	0.61222	1.83392e-146	8.12783e-145	27.451	4.59898
USP43	Epidermal (1)	0.13335	0.113433	9.82006e+06	0.568124	6.52272e-146	2.88654e-144	15.2338	1.50742
HACL1	Epidermal (1)	0.604148	0.429489	1.17721e+07	0.681057	6.62023e-146	2.92535e-144	50.6787	14.0232
PEX16	Epidermal (1)	0.200873	0.165293	10261514	0.593663	8.96851e-146	3.95716e-144	22.0211	3.08772
BICDL1	Epidermal (1)	0.193373	0.159511	1.00388e+07	0.580778	1.03826e-145	4.57431e-144	18.552	2.21702
CDH3	Epidermal (1)	0.204853	0.1752	9994345	0.578207	1.05645e-145	4.64759e-144	17.7979	2.0636
TMEM134	Epidermal (1)	0.265159	0.207093	10687460	0.618306	1.88375e-145	8.2749e-144	29.2609	5.2242
SECISBP2L	Epidermal (1)	1.73227	1.15006	1.3094e+07	0.757531	1.90139e-145	8.34012e-144	77.8281	38.679
AL031428.1	Epidermal (1)	0.515882	0.368099	11589104	0.670469	3.78801e-145	1.6591e-143	47.0588	12.1821
RETSAT	Epidermal (1)	0.208232	0.167862	10360139	0.599369	6.12452e-145	2.67853e-143	23.6802	3.548
HILPDA	Epidermal (1)	0.224157	0.180794	10432735	0.603569	1.11024e-144	4.84848e-143	24.8869	3.90089
SSC4D	Epidermal (1)	0.14842	0.126523	9.88054e+06	0.571622	1.13379e-144	4.94409e-143	16.1388	1.70688
SPOPL	Epidermal (1)	0.90834	0.608634	12342369	0.714048	2.7129e-144	1.17956e-142	64.1026	21.9478
CMTM8	Epidermal (1)	0.743364	0.50934	11833153	0.684588	8.16464e-144	3.53963e-142	53.092	14.9668
Z94721.1	Epidermal (1)	0.44014	0.299113	11238247	0.650171	1.24522e-143	5.39057e-142	40.724	9.12125
AL359706.1	Epidermal (1)	0.418657	0.308423	1.12358e+07	0.650031	1.3128e-143	5.67492e-142	39.819	9.12508
PBX1	Epidermal (1)	1.84544	1.0418	1.31801e+07	0.762516	1.35694e-143	5.85721e-142	86.727	42.5799
GRAMD1C	Epidermal (1)	0.351365	0.26898	1.08703e+07	0.628882	1.78357e-143	7.68766e-142	32.73	6.44394
JADE3	Epidermal (1)	0.521489	0.369079	11573368	0.669559	2.41564e-143	1.0397e-141	47.0588	12.2128
AP005436.1	Epidermal (1)	0.106384	0.0937619	9641235	0.557778	2.43273e-143	1.04555e-141	12.6697	1.05865
FHIT	Epidermal (1)	1.90394	1.10625	13099131	0.757829	2.92762e-143	1.25643e-141	83.8612	39.8604
LINC00624	Epidermal (1)	0.355344	0.268657	11016911	0.637366	3.37649e-143	1.44699e-141	35.4449	7.4719
MFN2	Epidermal (1)	0.380862	0.278461	11162040	0.645762	1.97921e-142	8.46971e-141	38.6124	8.61494
GRTP1-AS1	Epidermal (1)	0.0778193	0.071203	9456537	0.547093	1.23629e-141	5.28293e-140	10.1056	0.667408
ANKUB1	Epidermal (1)	1.28392	0.777479	1.2772e+07	0.738903	2.79879e-141	1.19427e-139	77.8281	31.2761
AC026704.1	Epidermal (1)	0.335609	0.253504	10963187	0.634257	5.6414e-141	2.4038e-139	34.6908	7.22258
AC092567.1	Epidermal (1)	0.469418	0.347286	1.13229e+07	0.655065	1.08363e-140	4.6042e-139	41.4781	10.1185
AC091887.1	Epidermal (1)	0.202647	0.165854	1.02712e+07	0.594224	3.14443e-140	1.33412e-138	22.3228	3.27951
AC005162.3	Epidermal (1)	0.434319	0.308775	11190882	0.64743	5.21707e-140	2.21036e-138	39.5173	9.02919
PFKFB4	Epidermal (1)	0.31562	0.243604	1.06467e+07	0.615946	5.94371e-140	2.51465e-138	28.8084	5.22803
AC112206.2	Epidermal (1)	0.3888	0.318927	1.05244e+07	0.60887	9.16695e-140	3.86736e-138	26.3952	4.55295
TMEM117	Epidermal (1)	1.6057	0.92529	13008846	0.752606	2.274e-139	9.58002e-138	83.7104	38.8746
Z82217.1	Epidermal (1)	0.335517	0.267764	1.08139e+07	0.625621	5.90162e-139	2.48276e-137	31.5234	6.32887
AK3	Epidermal (1)	0.674996	0.451799	1.19731e+07	0.692686	9.92208e-139	4.16825e-137	57.0136	17.4984
HSD17B4	Epidermal (1)	0.808355	0.533251	12207331	0.706235	1.91358e-138	8.01635e-137	62.1418	21.0119
RPA3	Epidermal (1)	0.392284	0.288021	1.10825e+07	0.641162	4.26862e-138	1.7832e-136	37.2549	8.30808
LETM1	Epidermal (1)	0.374929	0.292308	1.0922e+07	0.631877	5.49776e-138	2.29345e-136	33.635	7.12669
SLC25A35	Epidermal (1)	0.180768	0.154763	10055993	0.581773	1.26808e-137	5.27519e-136	18.8537	2.44716
RARG	Epidermal (1)	0.363789	0.276914	1.09746e+07	0.634919	2.03399e-137	8.4378e-136	34.8416	7.54095
FDFT1	Epidermal (1)	0.728381	0.523599	1.18327e+07	0.684559	3.53236e-137	1.46333e-135	51.8854	15.9641
AC009318.1	Epidermal (1)	0.379837	0.290434	10966634	0.634457	7.88712e-137	3.26282e-135	34.6908	7.52177
FBXO9	Epidermal (1)	0.797863	0.522636	12231740	0.707648	1.48308e-136	6.12686e-135	63.1976	21.8212
HMGA1	Epidermal (1)	0.135625	0.112729	9.87976e+06	0.571578	2.12598e-136	8.77064e-135	16.2896	1.83345
ALDH7A1	Epidermal (1)	0.797949	0.540419	12085624	0.699194	2.15542e-136	8.87978e-135	58.9744	19.5581
ZP3	Epidermal (1)	0.263209	0.206575	1.05722e+07	0.611636	3.01588e-136	1.24075e-134	27.6018	4.95953
TTC39C	Epidermal (1)	0.956945	0.600498	12360617	0.715104	5.51871e-136	2.26731e-134	68.0241	24.1878
TEX52	Epidermal (1)	0.121598	0.104704	9769700	0.56521	9.97813e-136	4.09378e-134	14.6305	1.49592
AC092802.1	Epidermal (1)	0.315519	0.263045	10406486	0.60205	1.12343e-135	4.60284e-134	24.5852	4.08116
HSPD1	Epidermal (1)	0.80383	0.515734	1.21028e+07	0.700186	2.33502e-135	9.55374e-134	61.086	19.9877
ARL16	Epidermal (1)	0.283574	0.214032	1.07751e+07	0.623375	2.66028e-135	1.08696e-133	31.5234	6.25983
STRBP	Epidermal (1)	0.765962	0.492251	11943611	0.690978	3.59548e-135	1.46707e-133	58.0694	17.6748
PEX7	Epidermal (1)	0.382242	0.273217	1.1129e+07	0.643853	4.35907e-135	1.77378e-133	38.6124	8.91028
ZNF827	Epidermal (1)	0.475014	0.338057	1.12873e+07	0.65301	8.83853e-135	3.59165e-133	41.7798	10.3256
BICDL2	Epidermal (1)	0.0899659	0.0811664	9452448	0.546856	8.88539e-135	3.60578e-133	10.1056	0.705765
XIST	Epidermal (1)	2.33587	1.3063	1.30092e+07	0.752625	1.67573e-134	6.79103e-133	89.4419	41.6056
C9orf41-AS1	Epidermal (1)	0.255664	0.198921	10554804	0.610631	2.3871e-134	9.66079e-133	27.451	4.94036
PIK3C2B	Epidermal (1)	0.605914	0.39633	11727564	0.678479	2.83693e-134	1.14657e-132	52.6395	15.0244
LRP11	Epidermal (1)	0.318926	0.236583	1.08484e+07	0.627618	7.56806e-134	3.05457e-132	33.0317	6.84669
RPH3AL	Epidermal (1)	0.564291	0.383536	1.16058e+07	0.671432	8.81253e-134	3.55205e-132	49.1704	13.6819
HMGCR	Epidermal (1)	0.813467	0.591864	1.18541e+07	0.685798	1.54868e-133	6.22539e-132	52.187	16.8386
TANC2	Epidermal (1)	1.75301	1.00168	1.30224e+07	0.753393	1.58459e-133	6.36118e-132	81.448	42.9826
AP5M1	Epidermal (1)	0.463751	0.323235	1.13704e+07	0.657817	2.63183e-133	1.0551e-131	43.8914	11.2577
PDCD4	Epidermal (1)	1.27499	0.789819	12688778	0.734089	7.15631e-133	2.86512e-131	74.6606	32.5035
LCLAT1	Epidermal (1)	0.927131	0.588183	1.22834e+07	0.710639	2.67142e-132	1.0681e-130	66.5158	23.7313
TET3	Epidermal (1)	0.946621	0.593556	1.23116e+07	0.712265	4.71737e-132	1.88108e-130	67.5716	24.3144
RAB15	Epidermal (1)	0.257478	0.199518	10566170	0.611289	5.20781e-132	2.07388e-130	27.7526	5.11296
ZNF117	Epidermal (1)	0.929268	0.694413	11847204	0.685401	5.95246e-132	2.36725e-130	51.7345	17.0266
TFDP2	Epidermal (1)	1.31623	0.786618	1.27119e+07	0.735425	7.34946e-132	2.91894e-130	77.2247	33.5123
AC004053.1	Epidermal (1)	0.152502	0.138009	9.59279e+06	0.554975	2.22154e-131	8.79973e-130	12.0664	1.05865
NEDD4	Epidermal (1)	0.976375	0.606951	1.23167e+07	0.712566	3.705e-131	1.46564e-129	68.3258	24.6481
TMTC3	Epidermal (1)	0.537371	0.372958	1.15299e+07	0.667046	4.71736e-131	1.86117e-129	47.3605	13.1947
APTX	Epidermal (1)	0.660645	0.435568	11915250	0.689338	1.0828e-130	4.26641e-129	56.8627	18.1159
AP003555.3	Epidermal (1)	0.120698	0.105094	9599243	0.555349	1.19957e-130	4.72027e-129	12.2172	1.08166
NFIA	Epidermal (1)	2.55768	1.00949	1.33541e+07	0.772579	1.91629e-130	7.5306e-129	92.6094	70.6647
PTPN4	Epidermal (1)	1.10132	0.657127	1.25445e+07	0.725742	2.04084e-130	8.00948e-129	74.8115	29.7534
AC104825.1	Epidermal (1)	0.173714	0.150616	9929513	0.574456	2.41965e-130	9.4837e-129	17.0437	2.12113
AP1S3	Epidermal (1)	0.255498	0.19635	10430241	0.603425	4.44209e-130	1.73877e-128	25.4902	4.41487
TSEN2	Epidermal (1)	0.721534	0.473643	1.19894e+07	0.693628	1.07184e-129	4.19002e-128	58.5219	19.42
GSS	Epidermal (1)	0.224814	0.172886	1.04197e+07	0.602815	1.15718e-128	4.50592e-127	25.3394	4.41487
CLSTN2	Epidermal (1)	0.438007	0.333497	1.07592e+07	0.622457	2.00294e-128	7.77887e-127	31.3725	6.55901
PKIB	Epidermal (1)	0.229017	0.17529	1.03293e+07	0.597586	2.29555e-128	8.90369e-127	23.8311	3.93924
CPEB2	Epidermal (1)	1.04222	0.763916	12031623	0.69607	5.00758e-128	1.93975e-126	54.6003	20.5746
ADGRG1	Epidermal (1)	0.228936	0.177609	1.03547e+07	0.599055	7.59008e-128	2.93631e-126	24.2836	4.09267
MVD	Epidermal (1)	0.448854	0.356934	10881773	0.629547	2.00165e-127	7.70363e-126	33.1825	7.54095
TACSTD2	Epidermal (1)	0.108899	0.0961746	9566165	0.553435	2.3334e-127	8.96887e-126	11.7647	1.0318
ZNF66	Epidermal (1)	0.341665	0.244352	10925433	0.632073	4.84187e-127	1.85867e-125	35.1433	7.88232
MPC1	Epidermal (1)	0.588858	0.403133	11621111	0.672321	4.86663e-127	1.86577e-125	49.7738	14.8249
CD46	Epidermal (1)	1.29674	0.733028	12818205	0.741577	1.22968e-126	4.7083e-125	81.5988	39.5305
ASPH	Epidermal (1)	1.47946	0.833184	1.28652e+07	0.744297	1.46028e-126	5.58409e-125	81.5988	41.364
CLYBL	Epidermal (1)	0.574165	0.390216	1.1452e+07	0.662538	1.65128e-126	6.30636e-125	46.6063	12.8994
TRIM66	Epidermal (1)	0.613293	0.399364	11751321	0.679854	3.40801e-126	1.29988e-124	54.1478	16.62
FGFR2	Epidermal (1)	0.684794	0.481468	1.14738e+07	0.663796	5.75282e-126	2.18864e-124	46.4555	13.2331
ANGPTL4	Epidermal (1)	0.265844	0.211869	10424150	0.603072	6.50729e-126	2.47252e-124	25.3394	4.56062
ZNF354A	Epidermal (1)	0.332374	0.24407	1.08583e+07	0.628187	6.7792e-126	2.57256e-124	33.635	7.44889
AC080013.1	Epidermal (1)	0.136794	0.116833	9881209	0.571661	8.71087e-126	3.30139e-124	16.4404	2.03291
FURIN	Epidermal (1)	0.208543	0.165936	10277215	0.594572	2.31787e-125	8.76239e-124	22.9261	3.78198
DENND4C	Epidermal (1)	1.64002	0.858102	1.30047e+07	0.752364	3.16119e-125	1.19353e-123	85.9729	48.6978
LNPK	Epidermal (1)	0.670753	0.435028	11793008	0.682265	6.69408e-125	2.52102e-123	55.2036	17.437
HSD17B7	Epidermal (1)	0.330032	0.245762	1.0764e+07	0.622736	7.38554e-125	2.77791e-123	31.825	6.816
RAB7B	Epidermal (1)	0.304064	0.229174	1.06679e+07	0.617177	7.46868e-125	2.80565e-123	30.0151	6.13709
UQCRH	Epidermal (1)	0.391539	0.278001	1.11159e+07	0.643092	8.45574e-125	3.17244e-123	39.0649	9.70043
RRM1	Epidermal (1)	0.366572	0.271994	1.08502e+07	0.62772	1.24399e-124	4.66137e-123	33.4842	7.47958
AL591806.3	Epidermal (1)	0.205293	0.16365	1.02671e+07	0.593986	1.86878e-124	6.98499e-123	22.7753	3.7628
AC008543.1	Epidermal (1)	0.185454	0.143899	1.01617e+07	0.587889	2.92174e-124	1.0907e-122	21.1161	3.24498
EI24	Epidermal (1)	0.284144	0.215828	1.06187e+07	0.61433	3.18217e-124	1.18643e-122	29.1101	5.84174
DSC2	Epidermal (1)	0.168318	0.138779	9.93339e+06	0.57468	3.74286e-124	1.39374e-122	17.3454	2.26305
AGPAT1	Epidermal (1)	0.225618	0.180764	1.03313e+07	0.597698	3.88999e-124	1.44672e-122	23.8311	4.11568
DDI2	Epidermal (1)	0.692492	0.452626	1.18915e+07	0.687962	5.98361e-124	2.22258e-122	57.1644	19.1017
GMNN	Epidermal (1)	0.204664	0.158448	1.02406e+07	0.592454	6.68672e-124	2.47758e-122	22.4736	3.6439
GK-AS1	Epidermal (1)	0.160088	0.135014	9.88656e+06	0.571971	7.00541e-124	2.59244e-122	16.5913	2.09045
FREM3	Epidermal (1)	0.130735	0.113361	9708766	0.561685	1.27505e-123	4.71262e-122	13.8763	1.48441
MYLK-AS1	Epidermal (1)	0.236454	0.185101	1.03854e+07	0.600828	1.49118e-123	5.50462e-122	24.8869	4.43788
VSNL1	Epidermal (1)	0.182571	0.150746	9.87424e+06	0.571258	1.80559e-123	6.65702e-122	16.4404	2.05209
ABHD6	Epidermal (1)	0.521486	0.378417	11230971	0.64975	3.70136e-123	1.36297e-121	41.0256	10.9892
MAP3K9	Epidermal (1)	0.11358	0.0934718	9.68378e+06	0.560239	5.96994e-123	2.19563e-121	13.5747	1.41537
TGFA	Epidermal (1)	0.183302	0.141328	1.00846e+07	0.583427	6.02543e-123	2.21331e-121	19.9095	2.92662
ECI1	Epidermal (1)	0.241503	0.183248	1.04962e+07	0.607243	7.04729e-123	2.58548e-121	26.9985	5.12447
PYGL	Epidermal (1)	0.558767	0.391295	11389975	0.658949	8.57269e-123	3.14125e-121	44.9472	12.7076
ZNF726	Epidermal (1)	0.155292	0.123604	9966829	0.576615	9.63233e-123	3.5252e-121	17.9487	2.42799
JADE1	Epidermal (1)	0.520044	0.353043	1.14202e+07	0.660695	1.16045e-122	4.24174e-121	46.1538	13.0528
POLE	Epidermal (1)	0.3836	0.252206	11092182	0.64172	1.70621e-122	6.22141e-121	39.5173	9.68509
MRRF	Epidermal (1)	0.585755	0.372024	11699451	0.676853	2.99063e-122	1.08782e-120	53.997	16.5931
AC108062.1	Epidermal (1)	0.446184	0.320695	1.10695e+07	0.640408	3.66321e-122	1.33085e-120	38.1599	9.53166
EPB41L4B	Epidermal (1)	0.264211	0.199177	1.04596e+07	0.605123	5.84895e-122	2.12234e-120	26.3952	4.94419
TYMS	Epidermal (1)	0.152006	0.126529	9.91278e+06	0.573488	6.11484e-122	2.21613e-120	17.0437	2.23237
C3orf58	Epidermal (1)	0.464309	0.308144	11210590	0.648571	9.24439e-122	3.34627e-120	42.0814	10.9048
PUS7	Epidermal (1)	0.493722	0.333792	11353108	0.656816	9.58461e-122	3.46521e-120	44.9472	12.4161
GCLC	Epidermal (1)	0.392916	0.272923	11066878	0.640256	1.0459e-121	3.77677e-120	38.6124	9.53933
AC105001.1	Epidermal (1)	0.173321	0.139538	10040807	0.580895	1.56732e-121	5.64596e-120	19.1554	2.7732
TMEM123	Epidermal (1)	0.623991	0.412157	11688343	0.67621	2.33886e-121	8.41509e-120	52.6395	16.6315
BRIP1	Epidermal (1)	0.417922	0.302033	10636702	0.615369	2.81752e-121	1.01251e-119	29.8643	6.12942
PNPLA8	Epidermal (1)	0.832192	0.524376	12096729	0.699837	4.88896e-121	1.75479e-119	63.0468	23.3094
SPDYE2	Epidermal (1)	0.426125	0.292206	11228296	0.649595	5.16776e-121	1.85263e-119	42.3831	11.1733
FRMD6	Epidermal (1)	1.43701	0.821667	12641915	0.731378	5.25742e-121	1.88251e-119	79.3363	36.7228
EIF4E3	Epidermal (1)	0.308203	0.226182	10703838	0.619253	8.33874e-121	2.98225e-119	31.0709	6.63956
KIAA1217	Epidermal (1)	2.34073	1.14388	13028918	0.753767	9.1375e-121	3.264e-119	90.1961	55.1609
BLVRB	Epidermal (1)	0.342092	0.244105	1.08583e+07	0.628192	9.54e-121	3.4037e-119	34.2383	7.82862
PDSS1	Epidermal (1)	0.340166	0.241544	1.08952e+07	0.630323	9.97964e-121	3.5563e-119	34.9925	8.13164
GNL3	Epidermal (1)	0.497806	0.319247	1.15125e+07	0.666038	1.06752e-120	3.79965e-119	49.4721	14.4106
C3orf49	Epidermal (1)	0.172868	0.139957	1.00964e+07	0.584113	1.35118e-120	4.80355e-119	20.0603	3.0532
EBPL	Epidermal (1)	0.328301	0.229991	1.09233e+07	0.631952	2.44849e-120	8.69419e-119	35.7466	8.3963
C9orf147	Epidermal (1)	0.292407	0.222284	10574842	0.61179	6.02008e-120	2.13509e-118	28.5068	5.79188
LINC00964	Epidermal (1)	0.092297	0.0826398	9443754	0.546353	7.36373e-120	2.60543e-118	10.1056	0.805493
AC015802.6	Epidermal (1)	0.131681	0.108911	9.84978e+06	0.569843	1.39222e-119	4.9201e-118	16.1388	2.04058
FAF1	Epidermal (1)	2.10341	0.834858	1.31281e+07	0.759504	1.83012e-119	6.45999e-118	91.8552	67.4581
LINC01572	Epidermal (1)	0.621609	0.392077	1.14508e+07	0.662467	1.16414e-118	4.0995e-117	48.5671	13.9542
PGD	Epidermal (1)	0.290251	0.220543	1.05975e+07	0.613102	1.2431e-118	4.37241e-117	28.9593	6.02585
LMX1B	Epidermal (1)	0.0895229	0.0787985	9.4421e+06	0.546257	1.5397e-118	5.40926e-117	10.1056	0.813164
NSDHL	Epidermal (1)	0.140759	0.118071	9.85078e+06	0.569901	2.34479e-118	8.22802e-117	16.1388	2.07127
AC139100.1	Epidermal (1)	0.120404	0.102768	9701741	0.561279	3.26186e-118	1.14326e-116	13.8763	1.54578
RARRES1	Epidermal (1)	0.516877	0.379972	11101894	0.642282	4.64246e-118	1.62524e-116	38.914	10.2604
RAVER2	Epidermal (1)	0.348199	0.24368	1.08393e+07	0.627091	7.89152e-118	2.75299e-116	34.2383	7.9015
ACOX3	Epidermal (1)	0.532182	0.3733	11364726	0.657488	9.86498e-118	3.43741e-116	44.7964	13.1104
INTS12	Epidermal (1)	0.5342	0.367295	1.13549e+07	0.656918	1.07436e-117	3.7392e-116	45.098	12.9876
DEPDC4	Epidermal (1)	0.209514	0.16069	10272268	0.594285	1.23749e-117	4.30195e-116	23.2278	4.05048
DGUOK-AS1	Epidermal (1)	0.195858	0.159617	1.01489e+07	0.587151	1.35408e-117	4.70175e-116	20.9653	3.40608
CATSPERB	Epidermal (1)	0.282062	0.201526	10511062	0.608101	1.38057e-117	4.78818e-116	27.7526	5.49269
GRAMD2A	Epidermal (1)	0.107804	0.0964467	9507337	0.550032	1.74617e-117	6.04914e-116	11.0106	0.98577
AC097376.2	Epidermal (1)	0.814017	0.505496	1.19771e+07	0.692913	3.15737e-117	1.08999e-115	61.6893	22.105
TMEM154	Epidermal (1)	0.271405	0.205201	1.04644e+07	0.605403	5.59413e-117	1.92897e-115	26.6968	5.22803
ATP5MC3	Epidermal (1)	0.204938	0.157687	1.02698e+07	0.594145	9.54664e-117	3.28808e-115	23.2278	4.07349
CACHD1	Epidermal (1)	1.01466	0.638356	11881582	0.68739	1.19031e-116	4.09496e-115	59.1252	20.5746
FAM227A	Epidermal (1)	0.291992	0.220679	1.06319e+07	0.615089	1.31295e-116	4.51169e-115	29.7134	6.39791
GNG12-AS1	Epidermal (1)	1.13331	0.70489	12243298	0.708316	1.80486e-116	6.19489e-115	66.6667	27.8816
GFRA1	Epidermal (1)	0.701419	0.465078	11492938	0.664905	1.83789e-116	6.30101e-115	48.8688	14.8556
SFXN1	Epidermal (1)	0.588773	0.386786	1.15748e+07	0.669643	1.84615e-116	6.32206e-115	50.6787	15.9488
EMID1	Epidermal (1)	0.275511	0.220165	10342128	0.598327	1.90897e-116	6.52968e-115	24.2836	4.50692
NOC2L	Epidermal (1)	0.301121	0.218641	10742609	0.621496	2.08677e-116	7.12969e-115	32.1267	7.24176
PRDX2	Epidermal (1)	0.195105	0.156528	10097431	0.584171	2.28129e-116	7.78537e-115	20.2112	3.19129
BZW2	Epidermal (1)	0.456148	0.297527	1.12962e+07	0.653525	6.13728e-116	2.08969e-114	44.7964	12.535
PDHA1	Epidermal (1)	0.267025	0.1971	10570357	0.611531	8.93453e-116	3.03866e-114	28.8084	6.00667
HRAS	Epidermal (1)	0.170852	0.135388	10049064	0.581372	1.03704e-115	3.51897e-114	19.457	2.98032
MIER2	Epidermal (1)	0.279661	0.204245	10679857	0.617866	1.13972e-115	3.863e-114	30.9201	6.81217
ARL6IP6	Epidermal (1)	0.520073	0.34263	11448564	0.662338	1.18349e-115	4.00681e-114	48.1146	14.4145
FANCA	Epidermal (1)	0.319472	0.23119	1.05654e+07	0.611244	1.71248e-115	5.79119e-114	28.8084	5.9875
ARL17A	Epidermal (1)	0.83576	0.493543	1.21416e+07	0.70243	1.81802e-115	6.14113e-114	68.175	25.8525
TSKU	Epidermal (1)	0.115684	0.0935001	9794713	0.566657	2.43267e-115	8.20807e-114	15.3846	1.92168
ZMIZ1	Epidermal (1)	1.23098	0.704517	1.25234e+07	0.724522	4.21244e-115	1.41971e-113	76.3198	36.1858
CAAP1	Epidermal (1)	0.650654	0.411669	11735402	0.678933	5.98991e-115	2.00969e-113	55.8069	18.5762
C6orf132	Epidermal (1)	0.139341	0.119071	9768839	0.56516	6.94026e-115	2.32592e-113	14.9321	1.83729
TMEM268	Epidermal (1)	0.261801	0.199256	10427435	0.603262	7.66016e-115	2.5643e-113	26.0935	5.10529
MPZL3	Epidermal (1)	0.173587	0.137464	9999382	0.578498	8.26608e-115	2.76404e-113	18.7029	2.77703
TH2LCRR	Epidermal (1)	0.222872	0.174604	10312481	0.596612	1.43762e-114	4.80178e-113	23.9819	4.41487
PTGS1	Epidermal (1)	0.242897	0.198341	1.01348e+07	0.586331	2.22499e-114	7.42336e-113	20.8145	3.44828
CRAT	Epidermal (1)	0.324654	0.284202	10144401	0.586888	2.23985e-114	7.46458e-113	20.6637	3.50581
SYN2	Epidermal (1)	0.318087	0.238044	1.042e+07	0.602832	2.51661e-114	8.37756e-113	26.0935	5.08228
GTF2I	Epidermal (1)	1.85292	0.835577	1.2954e+07	0.749435	3.23423e-114	1.07544e-112	90.7994	59.1308
HSDL2	Epidermal (1)	0.707223	0.444765	1.17604e+07	0.680379	3.43011e-114	1.13931e-112	56.5611	19.1439
AC022540.1	Epidermal (1)	0.184509	0.148316	10075098	0.582879	5.31627e-114	1.75991e-112	19.9095	3.1606
IDH2	Epidermal (1)	0.277109	0.20172	1.05773e+07	0.611934	5.47534e-114	1.81057e-112	29.1101	6.16777
ADAMTS18	Epidermal (1)	0.264837	0.239947	9.73698e+06	0.563317	6.74515e-114	2.22799e-112	14.3288	1.74523
FBP1	Epidermal (1)	0.0949296	0.0804052	9584250	0.554481	1.26951e-113	4.1887e-112	12.2172	1.2466
UBAC2	Epidermal (1)	1.27548	0.706103	12540820	0.725529	1.94601e-113	6.40658e-112	79.0347	37.7239
PCAT1	Epidermal (1)	0.70395	0.433518	1.13966e+07	0.659329	2.05715e-113	6.765e-112	48.5671	14.0808
NOTCH4	Epidermal (1)	0.344957	0.214242	10791840	0.624344	2.07222e-113	6.80706e-112	34.3891	7.85164
EML2	Epidermal (1)	0.330013	0.234183	1.08183e+07	0.625878	2.28555e-113	7.49958e-112	33.9367	8.10479
PHLPP1	Epidermal (1)	1.15164	0.650707	1.23316e+07	0.713425	2.55494e-113	8.3743e-112	75.4148	31.2608
BNIPL	Epidermal (1)	0.119229	0.101177	9.66579e+06	0.559199	4.22462e-113	1.38166e-111	13.4238	1.51126
RFWD3	Epidermal (1)	0.403916	0.273607	11082891	0.641183	6.68701e-113	2.18459e-111	39.9698	10.621
LRRN1	Epidermal (1)	0.190985	0.151443	1.0034e+07	0.580502	8.10577e-113	2.6452e-111	19.3062	2.9995
MFSD8	Epidermal (1)	0.554367	0.360546	11524672	0.666741	1.70111e-112	5.54526e-111	50.3771	15.9718
LETMD1	Epidermal (1)	0.567792	0.363849	1.15946e+07	0.670788	2.50805e-112	8.16678e-111	52.3379	16.9997
HADHB	Epidermal (1)	0.728057	0.450069	1.18842e+07	0.687542	5.31131e-112	1.72571e-110	60.181	21.8289
RREB1	Epidermal (1)	1.27677	0.71831	1.24818e+07	0.722117	9.34409e-112	3.02942e-110	76.9231	36.7305
AKR1A1	Epidermal (1)	0.465813	0.31478	1.12525e+07	0.650996	1.16802e-111	3.78269e-110	43.5897	12.6462
SMYD2	Epidermal (1)	0.326597	0.224344	1.07597e+07	0.622486	1.20493e-111	3.89799e-110	33.1825	7.74807
TTLL7	Epidermal (1)	0.803395	0.561136	11568772	0.669293	1.53669e-111	4.96585e-110	49.3213	16.8425
AWAT1	Epidermal (1)	0.175106	0.163219	9.51684e+06	0.550582	1.60309e-111	5.17483e-110	11.1614	1.08166
ACTR6	Epidermal (1)	0.357921	0.253304	10881817	0.62955	1.66586e-111	5.37164e-110	35.4449	8.83357
FARSB	Epidermal (1)	0.647018	0.421488	1.16472e+07	0.673831	1.96628e-111	6.32668e-110	52.7903	18.0047
KLHDC8B	Epidermal (1)	0.16333	0.129699	1.00316e+07	0.580363	2.82668e-111	9.08527e-110	19.3062	3.03786
NME9	Epidermal (1)	0.314884	0.226354	1.07452e+07	0.621645	3.60081e-111	1.1561e-109	32.5792	7.67519
NEDD4L	Epidermal (1)	0.679376	0.432585	1.15513e+07	0.668279	8.1613e-111	2.61468e-109	51.7345	16.6622
GALNT3	Epidermal (1)	0.215699	0.163662	1.02369e+07	0.592239	8.81195e-111	2.82011e-109	22.9261	4.14253
C5orf66	Epidermal (1)	0.232015	0.182098	10253040	0.593173	9.99552e-111	3.19546e-109	23.0769	4.24226
MAPK13	Epidermal (1)	0.108322	0.0948847	9.54284e+06	0.552085	1.30092e-110	4.15445e-109	11.6139	1.16605
NECTIN1	Epidermal (1)	0.197327	0.153219	1.01263e+07	0.585843	1.68637e-110	5.37962e-109	20.9653	3.54417
ANKRD22	Epidermal (1)	0.132198	0.11562	9.59421e+06	0.555057	1.78827e-110	5.69857e-109	12.368	1.32331
MTHFD2L	Epidermal (1)	0.487013	0.315935	1.12998e+07	0.653731	2.74672e-110	8.74347e-109	45.7014	13.3942
KANSL1	Epidermal (1)	2.11681	0.808117	12949153	0.749152	5.07105e-110	1.60909e-108	92.4585	68.2291
RNF111	Epidermal (1)	1.40717	0.743878	12632602	0.730839	5.77057e-110	1.8291e-108	80.3922	44.0106
MICALL1	Epidermal (1)	0.267861	0.195499	1.05723e+07	0.611643	1.10252e-109	3.49095e-108	29.2609	6.42093
AC027682.4	Epidermal (1)	0.202763	0.155914	10211848	0.59079	1.2178e-109	3.85188e-108	22.4736	4.05048
TMEM41A	Epidermal (1)	0.2167	0.161233	10340531	0.598235	1.57681e-109	4.98215e-108	24.8869	4.82912
UCHL3	Epidermal (1)	0.414424	0.280523	11068772	0.640366	2.0749e-109	6.54901e-108	39.9698	10.8933
AL450992.2	Epidermal (1)	0.137427	0.110995	9.92962e+06	0.574462	2.852e-109	8.99224e-108	17.6471	2.6236
CHODL	Epidermal (1)	0.620628	0.456774	1.09398e+07	0.632907	3.3075e-109	1.04174e-107	36.1991	9.63139
LINC01355	Epidermal (1)	0.323832	0.225	1.08585e+07	0.628202	3.67736e-109	1.15701e-107	35.2941	8.84508
POLR1C	Epidermal (1)	0.497414	0.325449	1.13516e+07	0.656729	3.77319e-109	1.18591e-107	46.7572	14.238
TOM1L1	Epidermal (1)	0.441596	0.293428	1.11973e+07	0.647802	5.67794e-109	1.78269e-107	42.9864	12.3777
LNPEP	Epidermal (1)	0.906826	0.526997	12113209	0.70079	5.89747e-109	1.84967e-107	68.6275	27.5862
HIP1R	Epidermal (1)	0.263534	0.191812	1.04166e+07	0.602637	7.21771e-109	2.26137e-107	26.3952	5.36228
TRMT44	Epidermal (1)	0.358519	0.257455	10820885	0.626025	7.95214e-109	2.48886e-107	34.2383	8.54206
SLC25A21	Epidermal (1)	0.522833	0.369791	10920410	0.631783	9.34479e-109	2.92167e-107	36.3499	9.47796
SLC35F4	Epidermal (1)	0.129208	0.104619	9.69777e+06	0.561049	1.10623e-108	3.45504e-107	14.0271	1.69921
LRP8	Epidermal (1)	0.205574	0.170068	1.00062e+07	0.578892	1.5311e-108	4.77699e-107	18.8537	3.00717
LYPLA1	Epidermal (1)	0.578682	0.358689	11552922	0.668376	3.17916e-108	9.90854e-107	52.7903	17.203
ZNF430	Epidermal (1)	0.557411	0.366684	1.1402e+07	0.659644	4.29578e-108	1.33748e-106	47.813	15.0972
MDH1	Epidermal (1)	0.331811	0.225975	1.08269e+07	0.626376	5.14672e-108	1.60074e-106	34.8416	8.6648
AC107068.2	Epidermal (1)	0.308244	0.22223	1.06651e+07	0.617011	7.00184e-108	2.17319e-106	31.2217	7.28396
TMPRSS9	Epidermal (1)	0.234099	0.17464	10409202	0.602208	7.54582e-108	2.3396e-106	26.2443	5.37379
PSD4	Epidermal (1)	0.156264	0.121852	9939106	0.575011	1.15972e-107	3.59201e-106	17.9487	2.71183
MTX2	Epidermal (1)	0.789952	0.471803	1.19415e+07	0.690854	1.1797e-107	3.65008e-106	63.4992	24.2415
FLVCR1	Epidermal (1)	0.395434	0.263495	11037926	0.638581	1.56196e-107	4.82784e-106	39.6682	10.7936
HEATR4	Epidermal (1)	0.304247	0.230445	1.05145e+07	0.6083	1.74168e-107	5.37775e-106	28.0543	6.14859
MTCH2	Epidermal (1)	0.559745	0.360856	11452916	0.66259	2.97676e-107	9.17228e-106	49.4721	15.9564
MRS2	Epidermal (1)	0.373946	0.251651	11005866	0.636727	3.10158e-107	9.54703e-106	38.7632	10.4983
AC090772.1	Epidermal (1)	0.110194	0.0938516	9.61886e+06	0.556484	9.15564e-107	2.80952e-105	12.8205	1.46139
AC026202.2	Epidermal (1)	0.385948	0.265864	1.09655e+07	0.634393	9.54477e-107	2.92592e-105	37.8582	10.1415
FAM49B	Epidermal (1)	1.14689	0.597887	1.218e+07	0.704656	1.02496e-106	3.13876e-105	77.0739	30.0756
NADK	Epidermal (1)	0.33024	0.238498	1.07421e+07	0.621466	1.12966e-106	3.45582e-105	32.73	8.04342
VWDE	Epidermal (1)	0.302749	0.19444	1.05022e+07	0.607586	1.20599e-106	3.68555e-105	28.6576	6.09489
NFYC	Epidermal (1)	0.747198	0.456964	11823443	0.684026	1.55892e-106	4.75439e-105	59.8793	22.2469
VRK1	Epidermal (1)	0.434555	0.294961	1.10396e+07	0.638677	2.29004e-106	6.97703e-105	39.5173	10.9662
DACH1	Epidermal (1)	0.732394	0.473967	11239873	0.650265	3.12911e-106	9.50427e-105	44.7964	13.2906
CAMKMT	Epidermal (1)	1.46551	0.789648	1.24287e+07	0.719045	3.1564e-106	9.57741e-105	79.7888	38.3108
PLCH1	Epidermal (1)	0.268929	0.208676	1.0222e+07	0.591377	6.04025e-106	1.83092e-104	22.7753	4.28062
AC092574.2	Epidermal (1)	0.388746	0.266539	1.09878e+07	0.635683	6.0992e-106	1.84691e-104	38.4615	10.4676
FANCI	Epidermal (1)	0.398486	0.272189	1.07341e+07	0.621004	8.50675e-106	2.57334e-104	33.0317	8.04342
TMEM220	Epidermal (1)	0.4055	0.270355	11014844	0.637246	1.25883e-105	3.79647e-104	39.3665	10.7859
AC005037.1	Epidermal (1)	0.373642	0.255268	10945523	0.633236	1.48763e-105	4.47908e-104	37.5566	10.0763
AC068305.2	Epidermal (1)	0.155283	0.130989	9686931	0.560422	1.48817e-105	4.47908e-104	13.8763	1.72222
IMMP1L	Epidermal (1)	0.623271	0.391827	1.15144e+07	0.666148	1.6833e-105	5.06126e-104	51.7345	17.2145
GCLM	Epidermal (1)	0.328967	0.232211	10725678	0.620517	1.71426e-105	5.14916e-104	32.73	8.00123
METAP1	Epidermal (1)	0.423526	0.284619	1.11065e+07	0.642551	1.79972e-105	5.40042e-104	41.1765	11.8292
RABGGTB	Epidermal (1)	0.379808	0.258182	10991352	0.635887	1.994e-105	5.97738e-104	38.6124	10.5673
SAMD5	Epidermal (1)	0.806871	0.471677	1.15972e+07	0.670936	2.09124e-105	6.26259e-104	55.8069	18.4956
LRIG1	Epidermal (1)	0.687659	0.423221	1.16461e+07	0.673764	4.83887e-105	1.44763e-103	55.6561	19.4392
BTD	Epidermal (1)	0.184184	0.138826	10152515	0.587357	6.4271e-105	1.91893e-103	21.7195	3.91623
ATP2A1	Epidermal (1)	0.182033	0.143371	1.00538e+07	0.581644	6.88893e-105	2.05476e-103	19.9095	3.3754
C19orf48	Epidermal (1)	0.13723	0.112694	9800957	0.567019	8.96896e-105	2.6725e-103	15.6863	2.18634
DIAPH3	Epidermal (1)	0.44719	0.325306	1.04682e+07	0.605623	1.23257e-104	3.66903e-103	27.6018	5.99517
AC092329.3	Epidermal (1)	0.124287	0.101412	9.78964e+06	0.566364	2.0979e-104	6.23868e-103	15.5354	2.14798
ANGPT2	Epidermal (1)	0.552891	0.343627	1.13005e+07	0.653774	2.14125e-104	6.36125e-103	46.908	14.3685
MOSPD2	Epidermal (1)	0.576399	0.387829	11338655	0.65598	2.21194e-104	6.56474e-103	46.3047	14.9246
MBNL2	Epidermal (1)	1.88497	0.864641	12736134	0.736828	2.95968e-104	8.76646e-103	87.0287	57.19
LRRC37A2	Epidermal (1)	0.666324	0.397732	11712367	0.6776	3.03994e-104	8.99528e-103	58.2202	20.8047
PSTPIP2	Epidermal (1)	0.441216	0.281775	11084335	0.641266	3.38562e-104	9.9983e-103	41.4781	11.7372
MFSD14B	Epidermal (1)	0.669199	0.417399	1.16651e+07	0.674868	4.45689e-104	1.31489e-102	55.8069	20.0338
NIT2	Epidermal (1)	0.288373	0.197585	1.07087e+07	0.619533	5.71497e-104	1.68273e-102	32.73	7.98588
PGRMC1	Epidermal (1)	0.253612	0.188237	10398486	0.601588	6.77336e-104	1.9924e-102	26.2443	5.54256
ITFG2	Epidermal (1)	0.603254	0.365528	1.15703e+07	0.669379	9.52659e-104	2.7995e-102	54.2986	18.4803
CDCA7L	Epidermal (1)	0.141396	0.114499	9739901	0.563486	1.17748e-103	3.45677e-102	14.7813	1.96387
FLAD1	Epidermal (1)	0.198653	0.145831	1.02472e+07	0.592833	1.412e-103	4.14117e-102	23.5294	4.54912
CFAP70	Epidermal (1)	0.433135	0.291181	11051087	0.639343	1.46928e-103	4.30493e-102	40.1207	11.4648
TMEM138	Epidermal (1)	0.214212	0.159332	1.03086e+07	0.596386	1.69558e-103	4.96311e-102	24.5852	4.95186
ARHGEF5	Epidermal (1)	0.112711	0.0949659	9.63471e+06	0.557401	2.31454e-103	6.76822e-102	13.1222	1.57646
ADAT2	Epidermal (1)	0.31068	0.219914	10703999	0.619263	4.15154e-103	1.21162e-101	32.4284	8.03191
URI1	Epidermal (1)	1.15041	0.621228	12291459	0.711103	6.72654e-103	1.96122e-101	77.5264	35.5683
PLA2G12A	Epidermal (1)	0.224441	0.170666	1.0304e+07	0.596119	8.37626e-103	2.43983e-101	24.4344	4.96337
ITGB5	Epidermal (1)	0.658362	0.405032	11535059	0.667342	8.65026e-103	2.51718e-101	53.3937	18.1389
LINC00571	Epidermal (1)	0.138917	0.113488	9777351	0.565653	1.15045e-102	3.338e-101	15.3846	2.14031
ZNF33B	Epidermal (1)	0.370485	0.245386	10850857	0.627759	1.24268e-102	3.60208e-101	36.1991	9.44728
MLLT10	Epidermal (1)	1.65284	0.769769	1.26559e+07	0.732186	1.36142e-102	3.93861e-101	86.5762	53.4387
AC025917.1	Epidermal (1)	0.204405	0.154144	1.02233e+07	0.591455	1.41761e-102	4.0972e-101	23.0769	4.45322
PARD6B	Epidermal (1)	0.122378	0.101275	9681687	0.560118	1.63244e-102	4.71354e-101	13.8763	1.76441
ADK	Epidermal (1)	2.00935	0.855808	1.27348e+07	0.736752	1.70201e-102	4.90491e-101	89.1403	60.3851
WNT5A	Epidermal (1)	0.179241	0.146026	9.86231e+06	0.570568	1.75439e-102	5.05097e-101	16.7421	2.51621
F11R	Epidermal (1)	0.135252	0.110154	9813913	0.567768	1.92382e-102	5.53344e-101	15.9879	2.30141
ACPP	Epidermal (1)	0.191466	0.150845	9967221	0.576637	3.23762e-102	9.30333e-101	18.552	3.02635
NUDT19	Epidermal (1)	0.215	0.166798	1.02061e+07	0.590458	3.31196e-102	9.50777e-101	22.6244	4.36884
CENPV	Epidermal (1)	0.165365	0.128208	10019249	0.579647	4.16529e-102	1.1946e-100	19.457	3.29868
FAM3C	Epidermal (1)	0.872285	0.60337	1.1672e+07	0.675263	5.59685e-102	1.60362e-100	52.9412	20.8201
ADORA2A-AS1	Epidermal (1)	0.201814	0.158071	10091144	0.583807	1.00691e-101	2.87399e-100	20.6637	3.7091
RPS6KA6	Epidermal (1)	0.272587	0.191166	1.04107e+07	0.602296	1.23622e-101	3.52511e-100	26.8477	5.7727
NOTCH1	Epidermal (1)	0.520888	0.329336	1.13133e+07	0.654513	2.12353e-101	6.04952e-100	47.3605	15.1049
TNK2	Epidermal (1)	0.451879	0.28418	11137779	0.644358	2.99256e-101	8.50896e-100	43.2881	12.8112
RMDN3	Epidermal (1)	0.286616	0.201724	10610892	0.613876	3.05321e-101	8.67314e-100	30.7692	7.38752
TGFBR3	Epidermal (1)	1.67409	0.91007	1.24616e+07	0.720947	3.14953e-101	8.93826e-100	75.7164	43.8265
RDH11	Epidermal (1)	0.395604	0.277146	1.08797e+07	0.629427	4.58298e-101	1.2994e-99	36.1991	9.94208
PALMD	Epidermal (1)	0.903839	0.504853	11736528	0.678998	4.85512e-101	1.37525e-99	62.1418	22.1434
MCCC1	Epidermal (1)	0.701344	0.42264	11704780	0.677161	5.40672e-101	1.53004e-99	58.0694	21.6217
SOAT1	Epidermal (1)	1.192	0.945645	11520264	0.666486	7.58049e-101	2.14113e-99	46.908	18.5302
TALDO1	Epidermal (1)	0.237685	0.174114	1.03769e+07	0.600337	1.02882e-100	2.90317e-99	26.0935	5.59242
SLC25A17	Epidermal (1)	0.560658	0.352685	1.14058e+07	0.659864	1.59475e-100	4.49589e-99	49.7738	16.6392
OLA1	Epidermal (1)	0.943483	0.534938	1.20046e+07	0.694508	1.65939e-100	4.67371e-99	68.6275	28.3994
CARNMT1	Epidermal (1)	0.519388	0.323419	11289038	0.653109	2.16221e-100	6.08416e-99	47.2097	14.9515
C2orf88	Epidermal (1)	0.41657	0.280597	10963445	0.634272	2.4494e-100	6.88578e-99	38.6124	10.9202
AC090912.1	Epidermal (1)	0.173207	0.14083	9.9053e+06	0.573055	3.77365e-100	1.05986e-98	17.4962	2.79237
RNF165	Epidermal (1)	0.477862	0.319954	1.105e+07	0.639279	4.11047e-100	1.15337e-98	40.5732	11.9443
SMIM4	Epidermal (1)	0.437117	0.282543	1.11239e+07	0.643554	5.51245e-100	1.54385e-98	42.8356	12.8495
FZD6	Epidermal (1)	0.488709	0.303183	11197323	0.647803	1.02792e-99	2.87616e-98	45.2489	13.8238
AC073569.2	Epidermal (1)	0.209604	0.161399	1.0144e+07	0.586862	1.13157e-99	3.16319e-98	21.7195	4.11185
SLC31A1	Epidermal (1)	0.292364	0.204759	1.06e+07	0.613244	1.98275e-99	5.53222e-98	30.7692	7.45273
MTMR4	Epidermal (1)	0.396922	0.267187	1.09419e+07	0.633027	2.09574e-99	5.84202e-98	38.1599	10.8089
RPL10A	Epidermal (1)	0.491394	0.31013	11224347	0.649366	2.97475e-99	8.28457e-98	45.5505	14.2802
SMIM8	Epidermal (1)	0.595937	0.364966	11448274	0.662321	7.01379e-99	1.94968e-97	51.5837	17.671
ZC3H8	Epidermal (1)	0.480104	0.292088	1.11961e+07	0.64773	9.74727e-99	2.707e-97	45.3997	13.9811
OXR1	Epidermal (1)	1.59938	0.784453	1.24759e+07	0.721773	1.29286e-98	3.58719e-97	85.3695	46.9947
CPEB2-DT	Epidermal (1)	0.182439	0.145208	9.97159e+06	0.57689	1.71871e-98	4.75989e-97	18.7029	3.18745
GPHN	Epidermal (1)	2.18897	0.871032	12690379	0.734181	2.64781e-98	7.32618e-97	91.8552	65.3907
ACO1	Epidermal (1)	0.702657	0.471835	1.14848e+07	0.664437	3.00599e-98	8.30951e-97	49.7738	18.5033
CISD1	Epidermal (1)	0.258342	0.187933	1.04164e+07	0.602627	3.18338e-98	8.79173e-97	26.9985	6.06037
ELL2	Epidermal (1)	1.01564	0.545103	1.17937e+07	0.682307	3.68367e-98	1.0164e-96	63.6501	24.3259
PTGR1	Epidermal (1)	0.550785	0.338396	1.13681e+07	0.657684	5.06723e-98	1.393e-96	49.7738	16.6008
CLK4	Epidermal (1)	0.797797	0.469172	1.18324e+07	0.684542	5.85549e-98	1.60821e-96	62.1418	25.3347
N4BP3	Epidermal (1)	0.091681	0.0793541	9468212	0.547768	8.22071e-98	2.2516e-96	10.7089	1.12002
SCYL3	Epidermal (1)	0.377103	0.252247	1.0913e+07	0.631352	1.52658e-97	4.17737e-96	37.8582	10.7361
SDC4	Epidermal (1)	0.210927	0.157156	1.02253e+07	0.591569	1.60602e-97	4.39072e-96	23.3786	4.7409
NPIPB4	Epidermal (1)	0.470774	0.288792	1.12697e+07	0.651988	1.98728e-97	5.42809e-96	47.5113	15.2545
EDDM13	Epidermal (1)	0.277603	0.197372	1.05456e+07	0.610097	2.11516e-97	5.77207e-96	29.7134	7.16888
CEP250	Epidermal (1)	0.337394	0.219172	1.07508e+07	0.621969	2.125e-97	5.79364e-96	34.54	9.04453
WDR43	Epidermal (1)	0.79224	0.461736	11792928	0.682261	2.40028e-97	6.53819e-96	61.991	24.6557
SLC25A12	Epidermal (1)	0.869485	0.498321	1.19014e+07	0.688537	2.99527e-97	8.15146e-96	65.46	27.241
UBE2G1	Epidermal (1)	0.777995	0.449946	1.17737e+07	0.68115	3.79093e-97	1.03074e-95	62.2926	24.2837
AC011466.3	Epidermal (1)	0.118487	0.100939	9.57789e+06	0.554113	3.79824e-97	1.03179e-95	12.368	1.49208
ZNF91	Epidermal (1)	1.04483	0.578021	1.21314e+07	0.701844	4.57456e-97	1.24154e-95	72.2474	33.869
AP003390.2	Epidermal (1)	0.112753	0.0969315	9548717	0.552426	4.63377e-97	1.25647e-95	11.9155	1.39235
BAZ1A	Epidermal (1)	1.0756	0.590391	12071757	0.698392	5.96619e-97	1.61629e-95	72.0965	32.0203
AC006378.1	Epidermal (1)	0.103543	0.0860104	9.6055e+06	0.555711	6.4734e-97	1.75211e-95	12.8205	1.59564
ACVR1B	Epidermal (1)	0.478308	0.302571	1.11835e+07	0.647003	8.55741e-97	2.31407e-95	44.9472	14.1805
ARID1B	Epidermal (1)	2.34935	0.719611	1.27154e+07	0.735629	8.67372e-97	2.3434e-95	93.2127	76.9054
SCD	Epidermal (1)	0.40526	0.287476	10688349	0.618357	8.92966e-97	2.41036e-95	32.73	8.51904
LPIN1	Epidermal (1)	0.643915	0.416889	1.13997e+07	0.65951	1.91621e-96	5.16305e-95	50.2262	17.483
RERG	Epidermal (1)	0.431315	0.297125	1.06417e+07	0.615659	2.64048e-96	7.10807e-95	31.9759	8.12397
AC073957.3	Epidermal (1)	0.117158	0.0962538	9.69194e+06	0.560712	3.62988e-96	9.75392e-95	14.178	1.94853
ACOX2	Epidermal (1)	0.230596	0.173047	1.0274e+07	0.594386	4.94428e-96	1.32739e-94	24.2836	5.16666
ALCAM	Epidermal (1)	1.33096	0.775727	11978839	0.693016	5.32854e-96	1.42927e-94	66.6667	29.8953
PIM3	Epidermal (1)	0.26525	0.191145	10405554	0.601997	6.70897e-96	1.79792e-94	26.9985	6.14859
ACAA1	Epidermal (1)	0.23793	0.166447	10414290	0.602502	8.3771e-96	2.24294e-94	27.3002	6.22147
ATP7A	Epidermal (1)	0.19228	0.136129	10171734	0.588469	8.99936e-96	2.40739e-94	22.6244	4.48391
PBX4	Epidermal (1)	0.236825	0.16122	1.03477e+07	0.598648	1.08043e-95	2.88763e-94	26.0935	5.71516
USP33	Epidermal (1)	1.25103	0.646019	12287957	0.7109	1.69575e-95	4.52003e-94	78.733	40.8423
LGALS8	Epidermal (1)	0.467997	0.298325	11150696	0.645106	1.89609e-95	5.04052e-94	44.0422	13.9926
UBAP2	Epidermal (1)	0.920562	0.518448	1.19015e+07	0.688539	2.80858e-95	7.45299e-94	66.6667	28.104
UQCRC2	Epidermal (1)	0.676744	0.403142	11627087	0.672666	4.38629e-95	1.16087e-93	57.3152	21.9516
EFL1	Epidermal (1)	0.452385	0.283098	1.10869e+07	0.641415	5.52902e-95	1.46071e-93	42.9864	13.2139
DFFA	Epidermal (1)	0.276191	0.193394	10539960	0.609772	5.63133e-95	1.48642e-93	29.8643	7.33765
DGAT2L6	Epidermal (1)	0.237944	0.222458	9532496	0.551487	6.30332e-95	1.66086e-93	11.6139	1.37701
AC093157.1	Epidermal (1)	0.350234	0.236029	10758273	0.622403	8.51185e-95	2.2408e-93	34.6908	9.43194
DIAPH2-AS1	Epidermal (1)	0.54661	0.355419	1.10632e+07	0.640043	9.15487e-95	2.40796e-93	41.7798	12.9608
ZNF658	Epidermal (1)	0.177261	0.137119	1.00292e+07	0.580221	1.71855e-94	4.51622e-93	19.9095	3.67458
LIPH	Epidermal (1)	0.178463	0.150852	9.8184e+06	0.568028	1.94583e-94	5.10901e-93	16.1388	2.56223
LNX2	Epidermal (1)	0.265917	0.187644	10409530	0.602227	2.40201e-94	6.30121e-93	27.3002	6.29819
COL7A1	Epidermal (1)	0.461431	0.32514	1.07436e+07	0.621551	2.79831e-94	7.33437e-93	33.9367	9.35522
STT3A-AS1	Epidermal (1)	0.162808	0.125509	9.97407e+06	0.577034	3.33451e-94	8.73209e-93	19.0045	3.37156
BAIAP2L1	Epidermal (1)	0.283027	0.192035	1.04951e+07	0.607178	4.30502e-94	1.12538e-92	29.2609	7.02313
OSTF1	Epidermal (1)	0.561406	0.337922	1.13254e+07	0.655215	4.69948e-94	1.22742e-92	49.7738	16.8348
DNAJC11	Epidermal (1)	0.537646	0.327415	11327883	0.655356	6.38543e-94	1.6663e-92	49.4721	16.9153
MTMR7	Epidermal (1)	0.17485	0.136344	10001944	0.578646	6.85398e-94	1.78701e-92	19.457	3.54417
NR6A1	Epidermal (1)	0.850752	0.463927	1.16853e+07	0.676035	7.20303e-94	1.87637e-92	62.7451	23.4974
CEPT1	Epidermal (1)	0.655095	0.384176	1.15765e+07	0.669738	9.78273e-94	2.54616e-92	56.8627	21.3647
AC011503.1	Epidermal (1)	0.182351	0.131523	10033099	0.580449	9.98575e-94	2.59673e-92	20.2112	3.72828
DTWD2	Epidermal (1)	0.384644	0.240618	1.08365e+07	0.626928	1.81584e-93	4.71377e-92	37.2549	10.4254
N4BP2	Epidermal (1)	0.610151	0.363972	11394074	0.659186	3.98924e-93	1.03287e-91	51.5837	18.2041
MYLK	Epidermal (1)	0.409866	0.280496	1.07446e+07	0.621609	4.75104e-93	1.22905e-91	34.3891	9.50865
ZNF814	Epidermal (1)	0.503944	0.319508	1.1219e+07	0.649057	5.69728e-93	1.47256e-91	46.1538	15.4655
UBOX5-AS1	Epidermal (1)	0.31223	0.202132	1.07103e+07	0.619626	6.52038e-93	1.68384e-91	34.2383	9.15577
SIPA1L3	Epidermal (1)	1.27875	0.660771	1.22046e+07	0.706079	8.52965e-93	2.20081e-91	78.1297	39.5267
AC104123.1	Epidermal (1)	0.35813	0.244095	10558720	0.610858	1.17569e-92	3.03087e-91	30.6184	7.72506
MMAB	Epidermal (1)	0.259926	0.183418	10391371	0.601176	1.21692e-92	3.13446e-91	26.9985	6.29051
VIPR1	Epidermal (1)	0.108493	0.0949235	9.44345e+06	0.546336	1.21994e-92	3.13953e-91	10.4072	1.12002
SUCLA2	Epidermal (1)	0.753143	0.429143	11703800	0.677104	1.22266e-92	3.14382e-91	61.3876	24.4256
DTX4	Epidermal (1)	0.271061	0.187185	1.05046e+07	0.607725	1.45214e-92	3.73065e-91	29.4118	7.24943
CCDC138	Epidermal (1)	0.501499	0.312132	1.10811e+07	0.641082	1.46127e-92	3.75089e-91	43.1373	13.5783
MYO5B	Epidermal (1)	0.247553	0.175122	10223090	0.59144	2.11361e-92	5.4207e-91	23.8311	5.03241
DCAKD	Epidermal (1)	0.616592	0.373735	11424760	0.660961	2.17917e-92	5.58403e-91	52.187	18.9483
RBFOX2	Epidermal (1)	2.27773	0.97777	12555467	0.726376	2.6218e-92	6.71249e-91	90.0452	64.4509
TF	Epidermal (1)	0.133118	0.108728	9.70483e+06	0.561457	3.33388e-92	8.52826e-91	14.4796	2.10579
VDAC2	Epidermal (1)	0.294222	0.198861	1.0627e+07	0.61481	3.77431e-92	9.64666e-91	32.1267	8.42315
NIPAL2	Epidermal (1)	0.680411	0.401606	1.14712e+07	0.663649	3.81853e-92	9.75131e-91	54.2986	19.842
RGMB	Epidermal (1)	0.23384	0.167717	1.03447e+07	0.598476	3.99368e-92	1.01899e-90	26.0935	5.96065
MTA3	Epidermal (1)	1.18231	0.621933	1.21427e+07	0.702499	4.07922e-92	1.03992e-90	75.1131	37.6012
METTL8	Epidermal (1)	0.589248	0.362116	1.12957e+07	0.653492	6.52202e-92	1.65842e-90	48.7179	16.8885
ZNF587B	Epidermal (1)	0.139949	0.109506	9874156	0.571253	9.20642e-92	2.33702e-90	17.3454	2.93046
TC2N	Epidermal (1)	0.400319	0.228414	10896300	0.630388	1.44483e-91	3.66453e-90	39.5173	11.3766
AC079594.2	Epidermal (1)	0.165732	0.129702	9899582	0.572724	3.38363e-91	8.56009e-90	17.7979	3.08772
PIGL	Epidermal (1)	0.957243	0.518135	1.193e+07	0.69019	3.49374e-91	8.83118e-90	69.9849	30.9424
EXOC8	Epidermal (1)	0.09353	0.0790084	9.49054e+06	0.54906	5.4434e-91	1.37361e-89	11.1614	1.3003
AP000753.2	Epidermal (1)	0.168619	0.128507	10008348	0.579017	5.96617e-91	1.50171e-89	19.7587	3.71677
HELLS	Epidermal (1)	0.466685	0.320989	1.07545e+07	0.622186	6.2962e-91	1.58345e-89	34.6908	9.89222
EML6	Epidermal (1)	0.196611	0.145563	1.0006e+07	0.578879	7.12652e-91	1.79075e-89	19.7587	3.70527
WDR26	Epidermal (1)	1.11202	0.607735	12078229	0.698766	7.53328e-91	1.89137e-89	73.0015	36.1091
ZNRF3	Epidermal (1)	0.917414	0.528421	11760340	0.680375	7.9356e-91	1.99071e-89	63.1976	26.5314
SPTLC3	Epidermal (1)	0.548312	0.363198	1.1031e+07	0.638182	9.33187e-91	2.33901e-89	41.629	13.2523
MCCC2	Epidermal (1)	0.504908	0.307097	1.12268e+07	0.649509	9.98881e-91	2.50156e-89	47.6621	16.0638
VAMP8	Epidermal (1)	0.135571	0.105105	9.80806e+06	0.567429	1.05024e-90	2.62797e-89	16.2896	2.63128
AL139021.1	Epidermal (1)	0.280681	0.197612	10450185	0.604579	1.09491e-90	2.73745e-89	28.356	6.95025
ADGRG6	Epidermal (1)	0.482783	0.277473	11042936	0.638871	1.42544e-90	3.56085e-89	43.7406	13.4019
EHF	Epidermal (1)	0.106722	0.0892826	9438558	0.546053	1.44738e-90	3.61264e-89	10.4072	1.13536
ZNF552	Epidermal (1)	0.304463	0.209654	1.06247e+07	0.614676	2.60545e-90	6.4923e-89	32.1267	8.6111
AC068888.1	Epidermal (1)	0.496053	0.307385	1.11831e+07	0.646979	2.89963e-90	7.21932e-89	46.1538	15.5077
FAM185A	Epidermal (1)	0.449048	0.26596	1.10728e+07	0.640601	3.61403e-90	8.98297e-89	43.8914	13.9082
AC022973.3	Epidermal (1)	0.111155	0.0900863	9.63316e+06	0.557311	4.66961e-90	1.1597e-88	13.4238	1.85647
PSMD14	Epidermal (1)	0.602738	0.355046	11395686	0.659279	4.92312e-90	1.22165e-88	52.6395	19.0748
STPG4	Epidermal (1)	0.154358	0.120957	9.86912e+06	0.570962	5.77415e-90	1.43045e-88	17.3454	2.97265
CFLAR-AS1	Epidermal (1)	0.373564	0.235552	10900281	0.630618	8.97404e-90	2.21764e-88	39.2157	11.7257
H2AFJ	Epidermal (1)	0.175645	0.126648	1.00809e+07	0.583215	1.03683e-89	2.55795e-88	21.267	4.23075
AL035681.1	Epidermal (1)	0.2147	0.155099	1.02349e+07	0.592121	1.04778e-89	2.58281e-88	24.1327	5.30091
BCAP29	Epidermal (1)	0.742391	0.451261	1.15805e+07	0.669972	1.17261e-89	2.88575e-88	56.2594	22.8875
ABCA12	Epidermal (1)	0.152342	0.12337	9624075	0.556785	1.19945e-89	2.94696e-88	13.273	1.82962
MRPS26	Epidermal (1)	0.17548	0.127277	1.00823e+07	0.583295	1.51776e-89	3.72289e-88	21.267	4.24993
SLC25A1	Epidermal (1)	0.117703	0.0917293	9715246	0.56206	1.74398e-89	4.27426e-88	14.7813	2.22853
NMRAL1	Epidermal (1)	0.312195	0.209743	10636684	0.615368	1.75266e-89	4.29201e-88	32.5792	8.8259
PAICS	Epidermal (1)	0.352065	0.231944	10699220	0.618986	1.76431e-89	4.31698e-88	34.0875	9.47413
AL157938.2	Epidermal (1)	0.486664	0.302455	1.11122e+07	0.642876	2.07126e-89	5.0639e-88	44.4947	14.637
AC084871.2	Epidermal (1)	0.148279	0.117588	9.73458e+06	0.563179	2.07543e-89	5.06994e-88	15.083	2.32059
C15orf53	Epidermal (1)	0.235922	0.167683	9951250	0.575714	2.14764e-89	5.23774e-88	18.8537	3.45211
URB1	Epidermal (1)	0.444188	0.280279	1.10135e+07	0.63717	2.43557e-89	5.93512e-88	41.7798	13.2715
MRAP	Epidermal (1)	0.0915966	0.0772728	9507954	0.550067	2.8167e-89	6.85825e-88	11.463	1.39235
LTB4R	Epidermal (1)	0.231512	0.153992	1.0253e+07	0.59317	2.8683e-89	6.97819e-88	24.736	5.46201
CS	Epidermal (1)	0.334375	0.220433	10709100	0.619558	3.19055e-89	7.74956e-88	34.3891	9.61221
ADAM15	Epidermal (1)	0.299826	0.190135	10604549	0.613509	3.38963e-89	8.22641e-88	32.4284	8.52288
AC027018.1	Epidermal (1)	0.383573	0.25012	10767432	0.622932	4.24823e-89	1.03018e-87	35.7466	10.2719
OMG	Epidermal (1)	0.348766	0.238932	10688448	0.618363	4.36217e-89	1.05695e-87	33.635	9.41659
AC005480.1	Epidermal (1)	0.546162	0.335679	1.12381e+07	0.65016	4.87114e-89	1.17836e-87	47.813	16.6584
LINC02250	Epidermal (1)	0.204438	0.151896	1.0109e+07	0.58484	5.55402e-89	1.34246e-87	21.7195	4.4609
TINAGL1	Epidermal (1)	0.270293	0.205227	1.01965e+07	0.589903	6.15888e-89	1.48746e-87	23.2278	5.07844
OTOGL	Epidermal (1)	0.156618	0.123502	9752423	0.564211	6.24582e-89	1.50723e-87	15.3846	2.42031
GSTK1	Epidermal (1)	0.400291	0.25019	1.09704e+07	0.634674	8.37288e-89	2.01727e-87	41.0256	12.7882
JAG2	Epidermal (1)	0.219417	0.169443	1.0006e+07	0.57888	1.11635e-88	2.68743e-87	19.7587	3.8165
LARP1B	Epidermal (1)	0.883378	0.51882	1.16915e+07	0.676394	1.55675e-88	3.74462e-87	59.8793	25.887
PRMT3	Epidermal (1)	0.620524	0.366678	11393588	0.659158	1.60101e-88	3.84797e-87	52.7903	19.4853
ATL3	Epidermal (1)	0.614642	0.370595	11393141	0.659132	1.9163e-88	4.60206e-87	52.187	19.5159
AP1B1	Epidermal (1)	0.448418	0.265065	1.10523e+07	0.639413	1.93585e-88	4.64527e-87	43.8914	13.958
C9orf72	Epidermal (1)	0.443574	0.304365	10801707	0.624915	2.51556e-88	6.02664e-87	36.0483	10.7936
SFXN4	Epidermal (1)	0.294758	0.196187	1.05629e+07	0.611097	2.68292e-88	6.42243e-87	31.2217	8.2237
YAP1	Epidermal (1)	1.52789	0.720058	1.22734e+07	0.710055	3.1492e-88	7.52654e-87	85.3695	47.5509
MAPKBP1	Epidermal (1)	0.565094	0.341839	11242664	0.650426	3.68894e-88	8.80944e-87	48.4163	16.946
ATAD2	Epidermal (1)	0.458593	0.287411	1.08844e+07	0.6297	3.70351e-88	8.83718e-87	38.914	11.7986
ANKRD46	Epidermal (1)	0.299271	0.193519	10601247	0.613318	5.63104e-88	1.34258e-86	32.2775	8.63795
AL450306.1	Epidermal (1)	0.104569	0.0891844	9517436	0.550616	6.28999e-88	1.4985e-86	11.6139	1.45372
KRT17	Epidermal (1)	0.119345	0.101212	9.42661e+06	0.545361	6.34297e-88	1.50991e-86	10.2564	1.1392
DHRS7B	Epidermal (1)	0.575485	0.333468	1.12634e+07	0.651625	7.7033e-88	1.82935e-86	49.9246	17.3526
TMEM41B	Epidermal (1)	0.663794	0.38785	1.14762e+07	0.663936	8.29495e-88	1.96829e-86	55.2036	21.3225
ACADM	Epidermal (1)	0.60084	0.368866	1.13262e+07	0.65526	1.15474e-87	2.7357e-86	50.2262	18.5302
STK26	Epidermal (1)	0.108411	0.084414	9560834	0.553127	1.23129e-87	2.91473e-86	12.368	1.62249
GINS1	Epidermal (1)	0.151857	0.121021	9.73213e+06	0.563037	1.34582e-87	3.18332e-86	15.083	2.36661
LANCL1-AS1	Epidermal (1)	0.272617	0.194165	10404027	0.601908	1.47591e-87	3.48828e-86	27.6018	6.83902
ZNF714	Epidermal (1)	0.453768	0.279986	10989636	0.635788	1.5775e-87	3.72543e-86	41.7798	13.283
NAA25	Epidermal (1)	0.878836	0.481036	1.17972e+07	0.68251	2.21015e-87	5.21124e-86	66.0633	29.1665
IL17RC	Epidermal (1)	0.224121	0.161272	10206248	0.590466	2.31202e-87	5.44713e-86	23.6802	5.25488
AC245060.6	Epidermal (1)	0.226026	0.1621	1.02813e+07	0.594809	2.46361e-87	5.7997e-86	25.1885	5.83407
MOB3B	Epidermal (1)	0.676492	0.392358	1.13051e+07	0.654036	2.71148e-87	6.37817e-86	51.2821	18.2195
DOPEY1	Epidermal (1)	1.1756	0.596315	12062949	0.697882	3.10854e-87	7.30642e-86	76.9231	38.2264
GJA1	Epidermal (1)	0.34085	0.220888	1.061e+07	0.613822	3.75868e-87	8.82061e-86	32.5792	8.8259
CAMSAP1	Epidermal (1)	0.535153	0.314393	11215094	0.648831	4.83355e-87	1.13341e-85	48.4163	16.7619
CCDC196	Epidermal (1)	0.204259	0.153443	10047107	0.581259	5.30441e-87	1.24285e-85	20.6637	4.16555
PTK7	Epidermal (1)	0.42343	0.271268	10878223	0.629342	5.96211e-87	1.395e-85	38.7632	11.929
PRSS12	Epidermal (1)	0.130717	0.103332	9.59872e+06	0.555319	6.08876e-87	1.42327e-85	12.9713	1.79126
EMC3	Epidermal (1)	0.639403	0.369355	1.14427e+07	0.662001	6.85137e-87	1.60028e-85	54.902	20.9466
LINC01515	Epidermal (1)	0.894972	0.492125	11470513	0.663608	8.02733e-87	1.87056e-85	57.3152	21.4951
FOXM1	Epidermal (1)	0.130807	0.106411	9.61937e+06	0.556513	9.43353e-87	2.19481e-85	13.273	1.88332
RPS6KL1	Epidermal (1)	0.0877136	0.0716503	9503278	0.549797	1.25578e-86	2.91715e-85	11.463	1.42687
RNF167	Epidermal (1)	0.184841	0.133677	1.00818e+07	0.583267	1.84657e-86	4.27954e-85	21.4178	4.42637
ST3GAL5	Epidermal (1)	0.579817	0.377846	11092733	0.641752	2.42488e-86	5.61543e-85	43.5897	15.0397
KDM5B	Epidermal (1)	0.956289	0.523091	1.18085e+07	0.683162	2.43183e-86	5.62717e-85	66.0633	30.0794
GPD1L	Epidermal (1)	0.254192	0.175188	1.03759e+07	0.600279	3.13033e-86	7.23787e-85	27.3002	6.71244
ACLY	Epidermal (1)	0.598534	0.403155	1.11537e+07	0.645277	3.22596e-86	7.4532e-85	44.4947	16.0331
TTC38	Epidermal (1)	0.28276	0.198437	1.04467e+07	0.604377	3.37165e-86	7.78377e-85	28.6576	7.353
AGPAT5	Epidermal (1)	0.367996	0.236451	10665189	0.617017	3.94484e-86	9.09999e-85	33.9367	9.54317
FITM2	Epidermal (1)	0.12409	0.0963044	9.77138e+06	0.565307	6.36574e-86	1.46618e-84	15.8371	2.61593
AP000462.1	Epidermal (1)	0.2717	0.202295	10151429	0.587295	6.8043e-86	1.56599e-84	22.6244	4.9557
GPR157	Epidermal (1)	0.201038	0.142918	1.01724e+07	0.588505	7.06944e-86	1.62575e-84	23.2278	5.10529
AL109936.6	Epidermal (1)	0.165794	0.128847	9.92139e+06	0.573986	7.67856e-86	1.76447e-84	18.4012	3.44444
QTRT1	Epidermal (1)	0.331705	0.212829	10709101	0.619558	7.76805e-86	1.78366e-84	34.9925	10.0725
RPLP0	Epidermal (1)	0.584959	0.341898	1.13029e+07	0.653908	9.70763e-86	2.2273e-84	51.1312	18.6376
GSTCD	Epidermal (1)	0.563465	0.362552	1.10614e+07	0.639939	1.41226e-85	3.23777e-84	43.1373	14.7328
AL590999.1	Epidermal (1)	0.30402	0.238744	10269953	0.594152	1.84479e-85	4.22292e-84	24.5852	5.90695
TARBP1	Epidermal (1)	0.828342	0.454506	11703187	0.677069	2.14956e-85	4.91303e-84	63.9517	27.5862
GATB	Epidermal (1)	0.213597	0.149772	1.0231e+07	0.591898	2.26596e-85	5.1751e-84	24.4344	5.58859
PARD6G-AS1	Epidermal (1)	0.158233	0.119513	9933749	0.574701	2.83567e-85	6.47126e-84	18.7029	3.54417
PTPN2	Epidermal (1)	0.771239	0.421551	11633445	0.673034	3.06286e-85	6.98439e-84	62.5943	25.8295
ZFAND1	Epidermal (1)	0.290021	0.192066	10554993	0.610642	3.25165e-85	7.40924e-84	31.3725	8.5037
FAXDC2	Epidermal (1)	0.829525	0.471358	1.16297e+07	0.672816	3.45962e-85	7.8771e-84	60.7843	25.8026
PCCB	Epidermal (1)	0.279989	0.184172	1.04955e+07	0.607203	3.68912e-85	8.39325e-84	30.1659	7.91684
SLC5A6	Epidermal (1)	0.123086	0.0950268	9734055	0.563148	4.41426e-85	1.00354e-83	15.2338	2.45867
MRPS27	Epidermal (1)	0.580237	0.33396	1.13073e+07	0.654168	4.49102e-85	1.02021e-83	51.7345	18.9099
SOX7	Epidermal (1)	0.109199	0.089551	9550103	0.552506	5.34457e-85	1.21319e-83	12.2172	1.64167
LY6E	Epidermal (1)	0.248495	0.175681	1.03016e+07	0.595983	5.69522e-85	1.2918e-83	25.7919	6.19462
BCL6	Epidermal (1)	0.499662	0.296963	11108039	0.642638	5.79353e-85	1.3131e-83	45.7014	15.5575
AC105339.3	Epidermal (1)	0.167508	0.127665	9.92447e+06	0.574164	6.45622e-85	1.46218e-83	18.552	3.50581
TMEM266	Epidermal (1)	0.251838	0.174514	10353914	0.599009	7.97781e-85	1.80542e-83	26.9985	6.65107
LAPTM4B	Epidermal (1)	0.410736	0.261667	10811863	0.625503	8.54309e-85	1.93188e-83	37.5566	11.4572
CHST12	Epidermal (1)	0.346313	0.224959	1.07079e+07	0.61949	1.38369e-84	3.12662e-83	34.9925	10.2451
MTF1	Epidermal (1)	0.31367	0.210431	10562414	0.611071	1.44541e-84	3.2636e-83	31.5234	8.66096
TBC1D24	Epidermal (1)	0.209758	0.152147	10149189	0.587165	1.65196e-84	3.72717e-83	22.7753	5.03241
ANAPC7	Epidermal (1)	0.539267	0.311109	1.12713e+07	0.652081	1.86785e-84	4.20472e-83	50.8296	18.4343
BTNL9	Epidermal (1)	0.261941	0.152333	1.02883e+07	0.595216	2.01146e-84	4.52116e-83	26.2443	6.11407
LINC01229	Epidermal (1)	0.14991	0.117612	9.76955e+06	0.565202	2.48676e-84	5.58528e-83	15.8371	2.6658
PAXIP1-AS1	Epidermal (1)	0.144082	0.111724	9821899	0.56823	2.67483e-84	6.00318e-83	16.7421	2.9458
KIFC2	Epidermal (1)	0.137235	0.0964655	9.82328e+06	0.56831	3.94194e-84	8.84032e-83	16.8929	2.95731
ITGB3BP	Epidermal (1)	0.596273	0.337046	1.13252e+07	0.6552	4.44893e-84	9.96981e-83	52.7903	19.5466
SLC16A4	Epidermal (1)	0.44288	0.281347	1.09582e+07	0.633969	5.57761e-84	1.24897e-82	41.1765	13.5591
HNRNPH1	Epidermal (1)	1.76489	0.694518	12357236	0.714908	5.81022e-84	1.29911e-82	91.5535	62.6021
IQCH	Epidermal (1)	0.415259	0.26453	1.08075e+07	0.62525	6.26723e-84	1.40025e-82	37.5566	11.5492
WDR3	Epidermal (1)	0.270381	0.175013	1.04605e+07	0.605173	6.83575e-84	1.52612e-82	29.5626	7.71739
SFXN2	Epidermal (1)	0.202321	0.144237	10158688	0.587714	7.30812e-84	1.63036e-82	23.0769	5.14748
TMEM79	Epidermal (1)	0.124147	0.0991228	9697439	0.56103	8.75952e-84	1.95123e-82	14.6305	2.32442
PUS10	Epidermal (1)	0.326832	0.227	1.04984e+07	0.607369	1.21543e-83	2.70542e-82	30.0151	8.1278
ZNF675	Epidermal (1)	0.277701	0.183271	1.04481e+07	0.604461	1.4514e-83	3.22825e-82	29.2609	7.63684
CAT	Epidermal (1)	0.480584	0.29395	11068669	0.64036	1.57124e-83	3.48959e-82	44.4947	15.2929
POLR1B	Epidermal (1)	0.236985	0.160617	1.03038e+07	0.596108	1.57458e-83	3.49442e-82	26.0935	6.33654
CSTF3	Epidermal (1)	0.805554	0.431127	11688576	0.676224	2.80364e-83	6.2128e-82	65.46	28.2421
ZDHHC20	Epidermal (1)	0.766556	0.410477	1.15539e+07	0.668431	3.24677e-83	7.18942e-82	61.5385	24.7555
TXNRD1	Epidermal (1)	0.507306	0.297834	1.11282e+07	0.643805	3.31521e-83	7.33551e-82	46.7572	16.3131
ANKDD1A	Epidermal (1)	0.535916	0.311807	11201325	0.648035	6.83705e-83	1.50835e-81	48.8688	17.6441
AP002336.2	Epidermal (1)	0.77162	0.436059	11513007	0.666066	6.90533e-83	1.52229e-81	58.0694	23.9807
PANK3	Epidermal (1)	0.529866	0.311909	1.12176e+07	0.648975	7.20006e-83	1.58609e-81	49.1704	17.9433
ARAP2	Epidermal (1)	0.727069	0.412113	11398032	0.659415	7.45493e-83	1.64102e-81	55.2036	21.4261
TSR1	Epidermal (1)	0.237458	0.157705	1.03468e+07	0.5986	7.5527e-83	1.66132e-81	27.1493	6.77381
AC090579.1	Epidermal (1)	0.417885	0.254513	10798097	0.624706	7.88676e-83	1.73225e-81	37.8582	11.6106
TNKS1BP1	Epidermal (1)	0.366357	0.22473	10818871	0.625908	7.88678e-83	1.73225e-81	38.4615	11.8753
SLC25A43	Epidermal (1)	0.754742	0.424404	11506260	0.665676	7.90082e-83	1.73405e-81	58.5219	23.8311
RNFT1	Epidermal (1)	0.350485	0.220543	1.07629e+07	0.62267	8.7926e-83	1.92694e-81	36.8024	11.181
SMG1	Epidermal (1)	1.36967	0.626291	1.21596e+07	0.703477	8.94007e-83	1.95782e-81	84.3137	47.758
STX18-AS1	Epidermal (1)	0.505455	0.300412	11024225	0.637789	9.55362e-83	2.09065e-81	44.0422	14.775
CYP4B1	Epidermal (1)	0.154137	0.1163	9.84974e+06	0.569841	9.76741e-83	2.13587e-81	17.3454	3.16827
CLSTN3	Epidermal (1)	0.317328	0.215234	1.04999e+07	0.607456	9.95202e-83	2.17464e-81	30.3167	8.24671
NAA50	Epidermal (1)	0.69381	0.384808	11481830	0.664263	1.62038e-82	3.53814e-81	58.2202	23.3861
UBE2G2	Epidermal (1)	0.777792	0.419338	11638723	0.67334	1.68542e-82	3.67746e-81	63.0468	27.3024
PPA2	Epidermal (1)	0.902252	0.478318	1.17405e+07	0.67923	1.85028e-82	4.03128e-81	67.27	30.2252
PLXNB1	Epidermal (1)	0.273785	0.181606	10387813	0.60097	2.47636e-82	5.37963e-81	28.0543	7.19957
C1orf159	Epidermal (1)	0.404177	0.251976	10845478	0.627448	2.49664e-82	5.41974e-81	38.914	12.324
RBM26-AS1	Epidermal (1)	0.153553	0.116158	9892959	0.572341	2.65716e-82	5.76401e-81	18.0995	3.44444
SYDE2	Epidermal (1)	0.187316	0.140583	9967603	0.57666	2.71859e-82	5.89297e-81	19.457	3.91239
LRIG3	Epidermal (1)	0.796534	0.416322	11543357	0.667822	3.18091e-82	6.89012e-81	61.5385	24.9396
ADCK1	Epidermal (1)	0.227151	0.159677	1.02354e+07	0.592153	3.24555e-82	7.02503e-81	24.736	5.8801
NEAT1	Epidermal (1)	3.22137	0.711418	1.24096e+07	0.717939	3.36965e-82	7.28837e-81	96.8326	90.2574
DUSP16	Epidermal (1)	1.14614	0.631467	11849449	0.685531	5.56796e-82	1.2017e-80	67.4208	34.2296
ALAS1	Epidermal (1)	0.210398	0.166263	9.96543e+06	0.576534	5.8131e-82	1.2537e-80	19.3062	3.92006
AK2	Epidermal (1)	0.349168	0.211619	10770898	0.623133	8.00504e-82	1.72394e-80	37.4057	11.438
PRB2	Epidermal (1)	0.200862	0.150775	9.97335e+06	0.576992	1.3397e-81	2.88306e-80	19.6078	3.98911
ACVR2A	Epidermal (1)	1.01745	0.524234	1.17619e+07	0.680467	1.50664e-81	3.23998e-80	69.9849	31.4142
ATP5F1C	Epidermal (1)	0.490207	0.283178	11128460	0.643819	1.97123e-81	4.23297e-80	47.3605	16.7811
PLA2G16	Epidermal (1)	0.500402	0.308413	1.10357e+07	0.638452	3.33847e-81	7.15862e-80	44.0422	15.335
TCF20	Epidermal (1)	0.709354	0.397973	11468064	0.663466	3.3874e-81	7.25834e-80	57.4661	23.6355
TMEM63B	Epidermal (1)	0.317475	0.204152	10619742	0.614388	4.138e-81	8.86032e-80	33.4842	9.74263
FAM126B	Epidermal (1)	0.904332	0.489296	11712955	0.677634	4.68236e-81	1.00115e-79	65.1584	30.2635
CCDC137	Epidermal (1)	0.203138	0.140293	10128253	0.585954	5.2759e-81	1.12725e-79	22.7753	5.12447
NADSYN1	Epidermal (1)	0.375561	0.226365	10753306	0.622115	6.17963e-81	1.3194e-79	37.1041	11.369
FAR2	Epidermal (1)	1.06716	0.644243	11586349	0.67031	7.96949e-81	1.70033e-79	58.6727	26.8267
CLHC1	Epidermal (1)	0.385009	0.233687	1.08372e+07	0.62697	8.33033e-81	1.77604e-79	39.2157	12.4966
STOX1	Epidermal (1)	0.118744	0.0958595	9552634	0.552652	9.31487e-81	1.98453e-79	12.368	1.75674
SNHG8	Epidermal (1)	0.231445	0.162117	10228605	0.591759	1.27711e-80	2.71895e-79	24.736	5.96065
MIR181A2HG	Epidermal (1)	0.401045	0.233461	10816483	0.62577	1.34296e-80	2.85709e-79	39.2157	12.2435
AC087071.2	Epidermal (1)	0.191727	0.142018	10010130	0.57912	1.68865e-80	3.58998e-79	20.362	4.30363
ANO6	Epidermal (1)	1.34191	0.657223	1.20197e+07	0.695378	2.1894e-80	4.65123e-79	77.2247	42.8445
AC131571.1	Epidermal (1)	0.40178	0.256522	10719240	0.620144	2.85656e-80	6.06425e-79	35.8974	11.0659
DBT	Epidermal (1)	0.338672	0.212698	1.06914e+07	0.618531	3.2479e-80	6.88522e-79	35.4449	10.7246
MATR3	Epidermal (1)	0.141579	0.111325	9.76123e+06	0.56472	3.52251e-80	7.46207e-79	15.8371	2.7847
TCAIM	Epidermal (1)	0.520462	0.302157	11067418	0.640288	3.8894e-80	8.22761e-79	45.8522	16.1022
MYO19	Epidermal (1)	0.554732	0.324197	1.1188e+07	0.647266	5.02972e-80	1.06323e-78	49.1704	18.2502
TTC7A	Epidermal (1)	0.761798	0.422154	1.14857e+07	0.664487	5.37954e-80	1.13637e-78	58.5219	24.579
AL139807.1	Epidermal (1)	0.517374	0.303909	11017023	0.637372	5.50913e-80	1.16292e-78	44.4947	15.3197
MCTP2	Epidermal (1)	0.389994	0.250928	10583473	0.61229	5.95844e-80	1.25599e-78	32.73	9.50098
LUZP1	Epidermal (1)	0.785441	0.420976	1.15295e+07	0.667019	6.90147e-80	1.45374e-78	61.5385	25.6875
YARS2	Epidermal (1)	0.34024	0.213033	10710012	0.61961	8.12098e-80	1.70942e-78	36.0483	11.0199
HIPK2	Epidermal (1)	0.853263	0.456169	1.15728e+07	0.669526	8.46386e-80	1.77908e-78	62.1418	26.8958
AC015813.2	Epidermal (1)	0.303077	0.197122	1.05892e+07	0.612621	8.62151e-80	1.81094e-78	32.8808	9.5892
SLC26A7	Epidermal (1)	0.133532	0.102102	9622768	0.55671	1.29566e-79	2.7196e-78	13.5747	2.10195
NUDT12	Epidermal (1)	0.214621	0.142437	10245654	0.592746	1.52959e-79	3.20837e-78	25.3394	6.19846
ZNF770	Epidermal (1)	0.210862	0.149995	10152753	0.587371	1.8226e-79	3.8176e-78	23.2278	5.43899
ACAD10	Epidermal (1)	0.456338	0.272046	1.09773e+07	0.635071	1.96983e-79	4.1202e-78	43.1373	14.8364
COBLL1	Epidermal (1)	1.15133	0.561634	11704435	0.677141	2.30564e-79	4.81923e-78	71.9457	30.8849
AL356805.1	Epidermal (1)	0.184702	0.128683	1.00592e+07	0.581961	2.35948e-79	4.92831e-78	21.5686	4.72556
CCND1	Epidermal (1)	0.371992	0.241839	10588865	0.612602	3.32096e-79	6.93171e-78	32.8808	9.67358
GNPAT	Epidermal (1)	0.631394	0.410977	1.11073e+07	0.642597	3.34475e-79	6.97649e-78	45.3997	17.0841
RPSA	Epidermal (1)	0.450076	0.260094	1.09744e+07	0.634907	4.83886e-79	1.00718e-77	43.7406	14.8709
EGFR	Epidermal (1)	2.3563	0.957069	1.22005e+07	0.705841	7.48964e-79	1.55784e-77	91.4027	57.9648
GOT1	Epidermal (1)	0.209535	0.147952	10108663	0.58482	8.73553e-79	1.81445e-77	22.4736	5.14365
GLDN	Epidermal (1)	0.168804	0.119534	9835730	0.56903	1.13935e-78	2.36488e-77	17.3454	3.27567
EZH2	Epidermal (1)	0.411308	0.237838	1.07016e+07	0.619122	1.28156e-78	2.65822e-77	36.5008	11.1081
PDXK	Epidermal (1)	0.574892	0.328961	1.12059e+07	0.6483	1.49125e-78	3.09099e-77	50.3771	19.048
MARC1	Epidermal (1)	0.139398	0.106907	9701323	0.561254	1.83423e-78	3.79665e-77	14.9321	2.53155
NEB	Epidermal (1)	0.287644	0.200046	1.03156e+07	0.596792	2.2102e-78	4.57168e-77	26.6968	6.94642
LINS1	Epidermal (1)	0.320852	0.202354	1.06271e+07	0.614813	2.22844e-78	4.60622e-77	34.0875	10.2451
STX6	Epidermal (1)	0.512651	0.297941	11084340	0.641267	2.28376e-78	4.7173e-77	46.7572	16.8732
AC137767.1	Epidermal (1)	0.081941	0.0683969	9.4052e+06	0.544123	2.44507e-78	5.04699e-77	10.1056	1.23509
MTCP1	Epidermal (1)	0.26991	0.186551	1.03199e+07	0.597041	2.8023e-78	5.78038e-77	26.8477	6.99628
FARSA	Epidermal (1)	0.158582	0.114831	9925757	0.574239	3.01005e-78	6.20461e-77	19.0045	3.86636
LRP5	Epidermal (1)	0.421901	0.247044	10863207	0.628473	3.47053e-78	7.14886e-77	40.724	13.3904
PEX13	Epidermal (1)	0.354015	0.217839	10684603	0.61814	5.89418e-78	1.21162e-76	35.7466	11.0199
RCOR3	Epidermal (1)	0.9929	0.494892	1.17853e+07	0.681821	5.97023e-78	1.22641e-76	72.6998	34.7666
DHFR	Epidermal (1)	0.149633	0.110316	9852640	0.570009	7.59949e-78	1.55894e-76	17.6471	3.42143
AC007533.1	Epidermal (1)	0.200639	0.139981	1.01322e+07	0.586181	8.03128e-78	1.64638e-76	23.0769	5.40447
DEGS1	Epidermal (1)	0.290733	0.19474	1.04235e+07	0.603037	9.59862e-78	1.96498e-76	29.2609	8.07411
DGKH	Epidermal (1)	1.17092	0.6379	1.1738e+07	0.679085	1.39794e-77	2.85591e-76	65.46	33.4586
ZNF429	Epidermal (1)	0.445012	0.261917	1.09264e+07	0.63213	1.57285e-77	3.21106e-76	42.3831	14.495
MKL2	Epidermal (1)	1.3552	0.633871	1.1924e+07	0.689842	1.76678e-77	3.60203e-76	78.8839	41.1185
SLC31A2	Epidermal (1)	0.0985536	0.0781673	9.53675e+06	0.551733	2.41404e-77	4.91827e-76	12.2172	1.77976
TCEA3	Epidermal (1)	0.239882	0.159848	10273260	0.594343	2.66198e-77	5.41972e-76	26.0935	6.66258
INSIG1	Epidermal (1)	0.390404	0.28764	1.03875e+07	0.600955	2.73301e-77	5.56053e-76	27.9035	7.77876
DHDDS	Epidermal (1)	0.416117	0.264625	1.08188e+07	0.625903	2.92711e-77	5.95139e-76	38.7632	12.9723
CCSAP	Epidermal (1)	0.20043	0.133511	1.01768e+07	0.588765	3.00427e-77	6.10411e-76	24.1327	5.81873
OXCT1	Epidermal (1)	0.537545	0.311367	11091433	0.641677	3.02449e-77	6.14102e-76	47.2097	17.3258
GSTA4	Epidermal (1)	0.390286	0.247339	1.07649e+07	0.622788	3.12906e-77	6.34901e-76	37.5566	12.2205
POLR1A	Epidermal (1)	0.383251	0.233569	10781580	0.623751	3.17958e-77	6.44714e-76	38.3107	12.4429
CROT	Epidermal (1)	0.413378	0.269887	1.07138e+07	0.619831	3.31551e-77	6.71363e-76	35.8974	11.5492
LIG1	Epidermal (1)	0.243411	0.16733	1.01901e+07	0.589532	3.94014e-77	7.97304e-76	24.2836	5.9453
ERGIC2	Epidermal (1)	0.605495	0.330942	1.13015e+07	0.653828	4.17996e-77	8.45259e-76	54.6003	21.5105
BX890604.1	Epidermal (1)	0.186621	0.134668	9988340	0.577859	4.20624e-77	8.49997e-76	20.2112	4.36884
SREBF1	Epidermal (1)	0.528691	0.341727	1.09671e+07	0.634485	4.21769e-77	8.51733e-76	41.9306	15.289
AC009299.3	Epidermal (1)	0.110369	0.0849103	9.66247e+06	0.559007	4.31293e-77	8.70377e-76	14.3288	2.38196
PUM3	Epidermal (1)	0.958418	0.490573	11725400	0.678354	6.1274e-77	1.23571e-75	69.3816	33.3781
C1orf195	Epidermal (1)	0.0892012	0.0719787	9460187	0.547304	7.10029e-77	1.43095e-75	11.0106	1.4729
MFSD14C	Epidermal (1)	1.16298	0.569653	11901244	0.688527	7.2896e-77	1.46811e-75	75.8673	40.7311
CYP4F12	Epidermal (1)	0.164431	0.133987	9.70401e+06	0.56141	7.72296e-77	1.55434e-75	14.9321	2.6121
BMPR1A	Epidermal (1)	1.21602	0.577164	1.18947e+07	0.68815	8.70124e-77	1.75005e-75	79.638	40.3974
HDHD5	Epidermal (1)	0.262783	0.164169	1.04406e+07	0.604025	1.07713e-76	2.16493e-75	30.1659	8.37712
UQCRC1	Epidermal (1)	0.21879	0.14694	10219976	0.59126	1.20738e-76	2.42509e-75	25.0377	6.24832
MND1	Epidermal (1)	0.115246	0.0925264	9.49827e+06	0.549507	1.21925e-76	2.44728e-75	11.6139	1.634
B4GALT5	Epidermal (1)	0.787992	0.440139	11427048	0.661093	1.24747e-76	2.50223e-75	57.6169	24.6864
ATAD5	Epidermal (1)	0.445021	0.263488	1.08419e+07	0.627243	1.40286e-76	2.81203e-75	40.2715	13.4364
XG	Epidermal (1)	0.258017	0.171422	10236238	0.592201	1.567e-76	3.13895e-75	25.4902	6.40175
ANO1	Epidermal (1)	0.345907	0.219814	10398232	0.601573	1.59788e-76	3.19866e-75	29.1101	7.95903
SBNO2	Epidermal (1)	0.363812	0.219579	10740980	0.621402	1.9165e-76	3.82877e-75	37.5566	12.0364
FAM214A	Epidermal (1)	1.10741	0.5675	11795613	0.682416	2.39421e-76	4.77673e-75	70.7391	36.577
NUP35	Epidermal (1)	0.343259	0.213708	1.06442e+07	0.615802	2.40048e-76	4.78604e-75	34.9925	10.7898
NUF2	Epidermal (1)	0.293389	0.195331	1.03072e+07	0.596305	2.87303e-76	5.72438e-75	26.8477	7.09217
HSD17B12	Epidermal (1)	1.03476	0.537583	11719139	0.677992	3.21857e-76	6.40857e-75	67.7225	33.7386
AL138752.2	Epidermal (1)	0.597549	0.329732	1.12747e+07	0.652281	4.90736e-76	9.75161e-75	53.8462	21.3532
SNX5	Epidermal (1)	0.377811	0.222386	10760228	0.622516	5.77032e-76	1.14588e-74	38.3107	12.3931
COA1	Epidermal (1)	1.19353	0.559227	1.18796e+07	0.687277	5.8764e-76	1.16617e-74	78.733	40.5661
IFNLR1	Epidermal (1)	0.110679	0.0907331	9.46021e+06	0.547305	6.33908e-76	1.25715e-74	11.0106	1.49592
LMTK3	Epidermal (1)	0.085911	0.0685853	9.45837e+06	0.547199	6.61167e-76	1.31034e-74	11.0106	1.48824
MACROD2	Epidermal (1)	1.66094	0.77068	11926055	0.689963	8.17054e-76	1.61821e-74	80.9955	43.0862
GUF1	Epidermal (1)	0.342242	0.213256	1.06558e+07	0.616475	8.3486e-76	1.65238e-74	35.2941	11.0352
CELSR1	Epidermal (1)	0.245155	0.17161	10094239	0.583986	9.72737e-76	1.92399e-74	22.4736	5.27022
LOXL1	Epidermal (1)	0.194518	0.127723	1.01093e+07	0.584856	1.00256e-75	1.98167e-74	22.9261	5.38913
AL359317.2	Epidermal (1)	0.194756	0.13933	10036628	0.580653	1.11189e-75	2.19632e-74	21.267	4.82528
FADS2	Epidermal (1)	0.546018	0.404011	1.06901e+07	0.61846	1.1907e-75	2.35043e-74	34.54	11.5531
CEBPB	Epidermal (1)	0.317393	0.204857	10467942	0.605606	1.40976e-75	2.77918e-74	30.7692	8.82973
ERI2	Epidermal (1)	0.270913	0.172542	1.03954e+07	0.601406	1.54318e-75	3.04019e-74	29.1101	8.05493
RASGRP1	Epidermal (1)	0.260014	0.166524	1.02933e+07	0.595503	1.67515e-75	3.298e-74	26.8477	7.03847
AC068533.3	Epidermal (1)	0.279687	0.178191	10454767	0.604844	1.78938e-75	3.52057e-74	30.6184	8.69549
AC118549.1	Epidermal (1)	1.31022	0.604468	1.19488e+07	0.691281	1.91093e-75	3.75724e-74	80.3922	44.8659
MANEA	Epidermal (1)	0.196851	0.141059	1.0044e+07	0.581082	2.81328e-75	5.52415e-74	21.4178	4.91351
TFDP1	Epidermal (1)	0.344785	0.208953	1.06742e+07	0.617539	3.67132e-75	7.19951e-74	36.0483	11.3881
GEN1	Epidermal (1)	0.322483	0.192763	10516573	0.608419	3.99153e-75	7.8223e-74	32.2775	9.43961
TRAP1	Epidermal (1)	0.461124	0.269171	1.09338e+07	0.63256	5.25209e-75	1.02791e-73	43.2881	15.243
DTX2	Epidermal (1)	0.249039	0.163184	10328814	0.597557	5.73578e-75	1.12184e-73	27.6018	7.44889
ZNF133	Epidermal (1)	0.431605	0.253296	1.0857e+07	0.628114	6.45754e-75	1.26218e-73	41.0256	14.0463
SLC3A2	Epidermal (1)	0.348498	0.211749	10647903	0.616017	7.8087e-75	1.52528e-73	35.4449	11.1043
ATP5F1A	Epidermal (1)	0.341215	0.206599	10643282	0.61575	7.95526e-75	1.55289e-73	35.2941	11.0468
PSMA1	Epidermal (1)	0.428871	0.243336	10797210	0.624655	8.86863e-75	1.73005e-73	39.819	13.1679
SERP1	Epidermal (1)	0.616269	0.335462	1.12694e+07	0.651973	1.03866e-74	2.02485e-73	54.2986	21.7636
RXRA	Epidermal (1)	0.406397	0.243656	10796264	0.6246	1.57287e-74	3.06428e-73	39.2157	13.2254
CBWD2	Epidermal (1)	0.386285	0.23109	10764242	0.622748	1.86976e-74	3.63793e-73	38.4615	12.7728
GAPVD1	Epidermal (1)	1.03728	0.50379	1.17775e+07	0.681368	2.01871e-74	3.92261e-73	74.2081	37.4784
RPS18	Epidermal (1)	0.709148	0.381516	1.13394e+07	0.656024	2.07969e-74	4.03584e-73	57.0136	23.5204
RDH13	Epidermal (1)	0.190579	0.133908	10037823	0.580722	2.44862e-74	4.7487e-73	21.4178	4.93652
AC093249.2	Epidermal (1)	0.113386	0.0866415	9.59381e+06	0.555034	2.58863e-74	5.01697e-73	13.273	2.13647
HPS5	Epidermal (1)	0.470122	0.273151	1.09519e+07	0.633602	2.81724e-74	5.45293e-73	43.8914	15.7416
CCDC91	Epidermal (1)	1.56473	0.692089	11983685	0.693297	3.19838e-74	6.18664e-73	83.1071	48.8359
TRMT9B	Epidermal (1)	0.371366	0.19965	10643774	0.615778	3.29085e-74	6.36138e-73	36.1991	11.1465
PARD3	Epidermal (1)	2.39277	0.834888	1.21583e+07	0.7034	3.89759e-74	7.51962e-73	94.8718	67.366
TRMU	Epidermal (1)	0.297037	0.180898	10551406	0.610435	4.7219e-74	9.09819e-73	33.1825	10.0265
ZNF107	Epidermal (1)	0.309913	0.187196	10525601	0.608942	5.03314e-74	9.69165e-73	32.5792	9.71961
CNTNAP3	Epidermal (1)	0.390016	0.23949	10630003	0.614982	5.28776e-74	1.01688e-72	34.9925	11.0276
RAD23B	Epidermal (1)	0.891759	0.451587	1.16189e+07	0.67219	6.27673e-74	1.20551e-72	67.7225	31.817
Z83844.2	Epidermal (1)	0.197429	0.141916	10007894	0.578991	6.88105e-74	1.32073e-72	20.8145	4.7409
AASDH	Epidermal (1)	0.49928	0.276073	1.10336e+07	0.638333	7.10609e-74	1.36217e-72	46.908	17.2874
FAAH	Epidermal (1)	0.136464	0.101077	9748584	0.563989	8.11276e-74	1.55414e-72	15.9879	2.99183
HSPE1	Epidermal (1)	0.162617	0.11755	9.85569e+06	0.570185	8.74574e-74	1.67432e-72	17.9487	3.66307
ZNF398	Epidermal (1)	0.35803	0.214263	10689763	0.618439	1.21872e-73	2.33017e-72	36.8024	11.8906
CLBA1	Epidermal (1)	0.153731	0.116097	9801796	0.567067	1.40057e-73	2.67616e-72	16.8929	3.32937
ACACB	Epidermal (1)	1.06661	0.606987	1.15447e+07	0.667898	1.41608e-73	2.70406e-72	60.4827	29.738
TSEN54	Epidermal (1)	0.186184	0.132316	9.97438e+06	0.577052	1.43457e-73	2.73587e-72	20.2112	4.51076
AC104984.3	Epidermal (1)	0.194684	0.132767	1.01109e+07	0.58495	1.48119e-73	2.82296e-72	23.0769	5.59242
FBXW2	Epidermal (1)	0.556858	0.316153	1.11441e+07	0.644723	1.7262e-73	3.28783e-72	49.7738	19.5735
AP001157.1	Epidermal (1)	0.140992	0.101978	9.84724e+06	0.569696	1.99873e-73	3.80447e-72	17.7979	3.62855
SLC35D1	Epidermal (1)	0.52461	0.306089	1.09849e+07	0.635514	2.56189e-73	4.8702e-72	44.9472	16.5931
ATG4D	Epidermal (1)	0.153675	0.108681	9893522	0.572374	2.58244e-73	4.90613e-72	18.7029	3.94691
AC021231.1	Epidermal (1)	0.592004	0.333448	11076522	0.640814	2.63891e-73	5.01024e-72	48.4163	18.277
TTC19	Epidermal (1)	0.966981	0.47521	11697656	0.676749	2.93227e-73	5.56367e-72	71.3424	35.2346
COL4A6	Epidermal (1)	0.14931	0.122579	9445996	0.546483	3.20562e-73	6.07846e-72	10.8597	1.50359
ATP10A	Epidermal (1)	0.728535	0.379279	1.12328e+07	0.649857	3.44156e-73	6.52169e-72	54.7511	21.5412
KDM1A	Epidermal (1)	0.607062	0.328219	1.12363e+07	0.650059	4.48592e-73	8.49534e-72	53.997	21.6908
ZCCHC2	Epidermal (1)	0.474428	0.279188	1.08931e+07	0.630202	4.69219e-73	8.88033e-72	42.3831	15.0934
EEF2K	Epidermal (1)	0.632246	0.35547	11173353	0.646416	4.84051e-73	9.15523e-72	51.1312	20.3444
ANKRD13A	Epidermal (1)	0.39096	0.231249	10752878	0.62209	5.35241e-73	1.0117e-71	38.7632	12.9186
MARVELD2	Epidermal (1)	0.103694	0.0833627	9539588	0.551897	5.64417e-73	1.06617e-71	12.368	1.92168
TMEM33	Epidermal (1)	0.362947	0.221245	10710271	0.619625	5.95292e-73	1.12307e-71	37.2549	12.324
TXLNG	Epidermal (1)	0.517534	0.290387	1.09911e+07	0.635872	8.2717e-73	1.55856e-71	45.7014	16.8463
LIN9	Epidermal (1)	0.242654	0.16626	1.01419e+07	0.586743	8.70305e-73	1.6388e-71	23.6802	5.9338
C16orf74	Epidermal (1)	0.163071	0.123492	9748632	0.563991	9.6542e-73	1.81676e-71	15.9879	3.04553
HSBP1L1	Epidermal (1)	0.139361	0.100279	9.81166e+06	0.567638	1.01526e-72	1.90934e-71	17.1946	3.43677
MPP7	Epidermal (1)	0.3041	0.169487	10307978	0.596351	1.10469e-72	2.07621e-71	27.9035	7.50259
SPIRE2	Epidermal (1)	0.17321	0.135677	9.76929e+06	0.565186	1.10921e-72	2.08339e-71	16.2896	3.17594
TMLHE-AS1	Epidermal (1)	0.497777	0.284483	1.09045e+07	0.630863	1.19669e-72	2.24629e-71	43.1373	15.3849
AC005702.1	Epidermal (1)	0.14349	0.10458	9.84287e+06	0.569444	1.37092e-72	2.57173e-71	17.7979	3.64773
SAR1B	Epidermal (1)	0.39584	0.228668	10824511	0.626235	1.46344e-72	2.74356e-71	40.8748	14.1076
ITGB5-AS1	Epidermal (1)	0.130715	0.103704	9655442	0.5586	1.64006e-72	3.07082e-71	14.3288	2.52388
KNSTRN	Epidermal (1)	0.0984593	0.0758851	9526998	0.551169	2.0547e-72	3.84477e-71	12.2172	1.87948
TMEM161B-AS1	Epidermal (1)	0.823194	0.41737	1.14567e+07	0.662811	2.16361e-72	4.04601e-71	63.1976	27.6629
ATP2A2	Epidermal (1)	0.991352	0.491069	1.16675e+07	0.675007	2.42516e-72	4.53229e-71	70.4374	34.8356
ZNF850	Epidermal (1)	0.239173	0.158071	1.02419e+07	0.592529	3.00044e-72	5.60038e-71	25.9427	6.91189
PHB2	Epidermal (1)	0.170682	0.116078	9987213	0.577794	3.29284e-72	6.14231e-71	20.6637	4.70638
NFE2L3	Epidermal (1)	0.18994	0.135071	9.98469e+06	0.577648	4.31511e-72	8.04417e-71	20.5128	4.69871
GSE1	Epidermal (1)	1.53525	0.676245	1.19171e+07	0.689445	4.90031e-72	9.12939e-71	84.4646	47.7005
CACNB2	Epidermal (1)	0.458179	0.253876	1.07417e+07	0.621445	4.94212e-72	9.20153e-71	38.914	12.9646
LINC00539	Epidermal (1)	0.116215	0.092495	9591807	0.554919	5.39279e-72	1.00344e-70	13.273	2.20935
BCL9L	Epidermal (1)	0.212658	0.142849	10134072	0.58629	6.22065e-72	1.15603e-70	23.6802	5.9453
ZBTB7C	Epidermal (1)	0.738926	0.381416	11150434	0.64509	6.66701e-72	1.23821e-70	52.4887	20.2524
SHISA5	Epidermal (1)	0.388915	0.234136	10698527	0.618946	6.68216e-72	1.24025e-70	37.2549	12.3777
ULK4	Epidermal (1)	1.12916	0.614737	1.16079e+07	0.671557	6.71218e-72	1.24505e-70	63.8009	33.0597
AL035427.1	Epidermal (1)	0.262771	0.175794	1.02692e+07	0.594108	7.30865e-72	1.35485e-70	26.546	7.22642
NFIC	Epidermal (1)	1.1031	0.522155	1.17715e+07	0.681021	7.45766e-72	1.38161e-70	74.8115	39.8067
CBWD5	Epidermal (1)	0.39042	0.227707	10782945	0.62383	8.05815e-72	1.49193e-70	39.819	13.6435
DCAF1	Epidermal (1)	0.498088	0.273669	1.09957e+07	0.636138	8.07481e-72	1.49409e-70	46.6063	17.226
ZNF609	Epidermal (1)	1.80516	0.702551	1.20526e+07	0.697281	8.16925e-72	1.51063e-70	86.4253	60.2585
FOXC1	Epidermal (1)	0.135671	0.0983615	9717386	0.562184	8.42244e-72	1.55648e-70	15.5354	2.90361
AL358937.1	Epidermal (1)	0.0971157	0.078954	9462796	0.547455	8.47651e-72	1.5655e-70	11.1614	1.61099
PPIA	Epidermal (1)	0.521712	0.286513	11074342	0.640688	9.02801e-72	1.66633e-70	48.8688	18.7603
DIP2B	Epidermal (1)	1.5099	0.649596	11942908	0.690938	1.43267e-71	2.63943e-70	82.9563	50.4008
INTS7	Epidermal (1)	0.416075	0.245497	10786880	0.624058	1.66447e-71	3.0627e-70	39.819	13.7854
TXNL4B	Epidermal (1)	0.225928	0.151944	1.01537e+07	0.587425	1.81685e-71	3.33895e-70	24.1327	6.16777
SMIM13	Epidermal (1)	0.232699	0.1532	1.0248e+07	0.592881	2.02574e-71	3.72055e-70	26.2443	7.06532
PYM1	Epidermal (1)	0.181262	0.121155	10057888	0.581883	2.35089e-71	4.31508e-70	22.1719	5.3431
SUB1	Epidermal (1)	0.586523	0.323043	11167199	0.64606	2.87363e-71	5.26808e-70	51.5837	20.9121
UMPS	Epidermal (1)	0.24457	0.150542	1.02795e+07	0.594703	3.33749e-71	6.1147e-70	27.1493	7.40286
SEMA3F	Epidermal (1)	0.175624	0.124328	9812564	0.56769	4.07338e-71	7.45837e-70	17.3454	3.53266
AC018462.1	Epidermal (1)	0.325818	0.205021	1.04911e+07	0.606948	4.52344e-71	8.27734e-70	31.9759	9.79249
LIAS	Epidermal (1)	0.227974	0.145398	10241406	0.5925	4.85722e-71	8.88267e-70	26.2443	7.04231
UBA6	Epidermal (1)	0.899683	0.4509	11571203	0.669433	5.00666e-71	9.15034e-70	67.1192	32.3003
RPAP2	Epidermal (1)	0.926195	0.454294	1.15937e+07	0.670733	5.28139e-71	9.64654e-70	68.9291	33.1096
GLMN	Epidermal (1)	0.508335	0.280382	1.1004e+07	0.636622	5.39828e-71	9.854e-70	46.908	17.6556
HIBCH	Epidermal (1)	1.42877	0.633952	1.19034e+07	0.68865	5.8264e-71	1.0629e-69	80.0905	48.6134
ZNF493	Epidermal (1)	0.4332	0.246337	10875145	0.629164	6.45814e-71	1.17743e-69	42.6848	15.3696
KDM6A	Epidermal (1)	1.46314	0.621316	1.19423e+07	0.690904	7.438e-71	1.35276e-69	84.7662	51.6589
C5orf30	Epidermal (1)	0.105055	0.0806412	9560046	0.553081	7.92355e-71	1.44019e-69	12.8205	2.09045
OPLAH	Epidermal (1)	0.0953378	0.0744164	9468990	0.547813	8.34327e-71	1.51556e-69	11.3122	1.66468
SLC22A23	Epidermal (1)	0.593346	0.28568	11099792	0.642161	8.70255e-71	1.57986e-69	51.8854	19.5927
STT3B	Epidermal (1)	0.95029	0.459885	1.1617e+07	0.672082	8.75987e-71	1.5893e-69	70.5882	34.1529
ARFGEF2	Epidermal (1)	1.03437	0.495658	1.16877e+07	0.67617	9.29799e-71	1.68488e-69	73.1523	37.0718
IL18R1	Epidermal (1)	0.182259	0.113347	9.92113e+06	0.573971	1.0574e-70	1.91493e-69	19.6078	4.31514
ORC2	Epidermal (1)	0.736315	0.383239	1.13575e+07	0.657071	1.08183e-70	1.958e-69	59.4268	25.841
ECHDC2	Epidermal (1)	0.946615	0.468401	1.15991e+07	0.671046	1.15802e-70	2.09335e-69	68.9291	33.5967
MFN1	Epidermal (1)	0.69792	0.355725	1.13623e+07	0.657348	1.27655e-70	2.30622e-69	60.0302	26.0021
ZNF282	Epidermal (1)	0.253478	0.162254	1.03239e+07	0.597272	1.30304e-70	2.35265e-69	28.0543	7.94753
ACO2	Epidermal (1)	0.460395	0.258704	1.09297e+07	0.632319	1.42667e-70	2.57274e-69	44.6456	16.4167
PLIN3	Epidermal (1)	0.286834	0.195378	10297073	0.595721	1.48902e-70	2.68357e-69	27.1493	7.67903
AP1AR	Epidermal (1)	0.270842	0.175127	10330267	0.597641	1.59593e-70	2.87451e-69	28.2051	8.02808
GALNT11	Epidermal (1)	0.874852	0.432284	1.15384e+07	0.667535	1.61646e-70	2.90973e-69	67.4208	31.4948
ZNF730	Epidermal (1)	0.206253	0.138489	1.00615e+07	0.582094	1.69016e-70	3.03873e-69	22.3228	5.4505
NDUFAF6	Epidermal (1)	0.669004	0.369743	11209286	0.648495	2.01969e-70	3.62899e-69	53.092	22.2393
MSH3	Epidermal (1)	0.886276	0.445711	1.1504e+07	0.665548	2.02429e-70	3.63508e-69	65.3092	30.4208
TULP4	Epidermal (1)	1.04373	0.502528	11643243	0.673601	2.22071e-70	3.98539e-69	71.644	35.5529
WDR59	Epidermal (1)	0.742936	0.367964	11399764	0.659515	2.39168e-70	4.28706e-69	62.4434	27.1988
TMEM168	Epidermal (1)	0.82464	0.409505	1.15095e+07	0.665861	2.53925e-70	4.54884e-69	66.5158	30.6471
ATP6V1H	Epidermal (1)	0.601377	0.306438	11187120	0.647213	2.75158e-70	4.92625e-69	54.2986	21.733
ERN1	Epidermal (1)	0.372192	0.215392	10660895	0.616769	3.52984e-70	6.30824e-69	36.9532	12.2013
ATP5F1B	Epidermal (1)	0.287118	0.181082	10388625	0.601017	5.03939e-70	8.99521e-69	29.7134	8.74535
AL049820.1	Epidermal (1)	0.0995146	0.0795755	9505779	0.549942	5.28333e-70	9.425e-69	11.9155	1.85647
FAM89A	Epidermal (1)	0.128116	0.097598	9637641	0.55757	5.80954e-70	1.03575e-68	14.178	2.53155
MROH1	Epidermal (1)	0.446555	0.245844	1.08715e+07	0.628955	5.8889e-70	1.04927e-68	43.2881	15.569
TBC1D20	Epidermal (1)	0.319833	0.195461	1.05432e+07	0.609957	7.94756e-70	1.41439e-68	33.635	10.667
LMLN	Epidermal (1)	0.275716	0.173286	10372728	0.600097	8.79403e-70	1.5641e-68	29.4118	8.59959
VAC14	Epidermal (1)	0.344307	0.197246	10654905	0.616422	1.00961e-69	1.79462e-68	36.9532	12.2128
NAALADL2-AS2	Epidermal (1)	0.121895	0.0969055	9569174	0.553609	1.09654e-69	1.94798e-68	12.9713	2.17867
SLTM	Epidermal (1)	1.28409	0.576483	11834679	0.684676	1.17669e-69	2.08911e-68	78.733	46.078
MDN1	Epidermal (1)	0.876031	0.421358	1.15183e+07	0.666372	1.2228e-69	2.16968e-68	67.4208	31.4411
PNPLA2	Epidermal (1)	0.193268	0.129053	10056505	0.581803	1.31658e-69	2.33469e-68	22.3228	5.48886
OCIAD1-AS1	Epidermal (1)	0.119193	0.092469	9.62883e+06	0.55706	1.512e-69	2.67964e-68	14.0271	2.50086
ANKRD27	Epidermal (1)	0.417452	0.242305	1.07826e+07	0.623811	1.53684e-69	2.72205e-68	40.2715	14.2112
PINX1	Epidermal (1)	0.114372	0.0887314	9.56719e+06	0.553494	1.69519e-69	3.00074e-68	12.9713	2.17483
PTGFRN	Epidermal (1)	0.260451	0.149703	1.03428e+07	0.598368	1.79301e-69	3.17013e-68	29.1101	8.30041
COQ9	Epidermal (1)	0.200531	0.134429	10094982	0.584029	1.86062e-69	3.28772e-68	23.0769	5.84174
PPIL2	Epidermal (1)	0.410404	0.223824	10871374	0.628946	1.91303e-69	3.37832e-68	43.5897	15.7109
PLEKHM3	Epidermal (1)	0.617883	0.336105	1.11644e+07	0.645896	1.92232e-69	3.39273e-68	52.4887	21.6102
MCEE	Epidermal (1)	0.421719	0.249127	10789590	0.624214	1.95005e-69	3.43963e-68	40.2715	14.3569
DLD	Epidermal (1)	0.509944	0.285083	1.10055e+07	0.636707	2.34359e-69	4.13133e-68	47.0588	18.254
TRAPPC6A	Epidermal (1)	0.146618	0.105646	9801650	0.567059	2.49124e-69	4.38903e-68	17.1946	3.56718
USP10	Epidermal (1)	0.775991	0.392341	11421111	0.66075	2.74612e-69	4.83522e-68	62.7451	28.5221
CHURC1-FNTB	Epidermal (1)	0.300243	0.182151	1.04386e+07	0.603907	2.88277e-69	5.07283e-68	31.2217	9.44728
C1orf122	Epidermal (1)	0.107013	0.0811922	9.60917e+06	0.555923	2.98607e-69	5.25151e-68	13.7255	2.40497
LBH	Epidermal (1)	0.191097	0.131301	9.9238e+06	0.574125	3.32949e-69	5.85202e-68	19.6078	4.44939
EFR3B	Epidermal (1)	0.362929	0.27464	1.02142e+07	0.590924	3.37498e-69	5.92848e-68	25.0377	7.01162
HAUS6	Epidermal (1)	0.303033	0.186744	1.04405e+07	0.604016	4.0897e-69	7.17972e-68	31.2217	9.49714
NTAN1	Epidermal (1)	0.264308	0.165848	1.03557e+07	0.599115	4.41929e-69	7.75378e-68	29.1101	8.51137
TEX10	Epidermal (1)	0.453969	0.25001	1.0892e+07	0.630141	5.12612e-69	8.98864e-68	44.1931	16.2096
GPR82	Epidermal (1)	0.143826	0.109072	9.73747e+06	0.563346	5.1445e-69	9.01557e-68	15.9879	3.16827
ERLIN1	Epidermal (1)	0.27231	0.170435	10368801	0.59987	5.32275e-69	9.31699e-68	29.4118	8.67247
DAZAP1	Epidermal (1)	0.408491	0.223927	1.08404e+07	0.627153	5.78152e-69	1.01141e-67	42.6848	15.3159
VPS13D	Epidermal (1)	1.36204	0.582994	11869578	0.686695	7.04339e-69	1.23072e-67	82.3529	49.7219
PTER	Epidermal (1)	0.291854	0.178913	10426538	0.603211	7.71285e-69	1.3469e-67	30.9201	9.3744
OSBPL11	Epidermal (1)	0.488676	0.270644	1.09006e+07	0.630635	8.94548e-69	1.56033e-67	44.3439	16.4436
NVL	Epidermal (1)	0.683876	0.365045	1.12294e+07	0.649657	9.25572e-69	1.6135e-67	55.0528	23.4935
MASP2	Epidermal (1)	0.101579	0.0783006	9546274	0.552284	1.14139e-68	1.98625e-67	12.6697	2.09812
TAC4	Epidermal (1)	0.148579	0.106707	9.81381e+06	0.567762	1.15022e-68	2.00044e-67	17.4962	3.68992
TTF2	Epidermal (1)	0.268696	0.169147	10262817	0.593739	1.31268e-68	2.28033e-67	26.9985	7.56396
AC046158.1	Epidermal (1)	0.180547	0.126537	9968614	0.576718	1.31265e-68	2.28033e-67	20.5128	4.8483
EIF2B3	Epidermal (1)	0.829988	0.419954	1.14286e+07	0.661182	1.37368e-68	2.38491e-67	63.1976	29.224
PLA2G4A	Epidermal (1)	0.54814	0.301934	1.08992e+07	0.630553	1.42898e-68	2.47804e-67	44.4947	16.4781
MFSD4B	Epidermal (1)	0.184038	0.12368	10025284	0.579997	1.78297e-68	3.0901e-67	21.7195	5.32776
PSMA5	Epidermal (1)	0.320213	0.192667	10552882	0.61052	1.86175e-68	3.22476e-67	34.2383	11.0583
AL807761.4	Epidermal (1)	0.188447	0.136216	9.92733e+06	0.57433	1.89951e-68	3.28826e-67	19.6078	4.53761
CCDC120	Epidermal (1)	0.130466	0.0978386	9.70978e+06	0.561743	2.02145e-68	3.49732e-67	15.5354	3.02635
EYA3	Epidermal (1)	0.869689	0.454552	11446385	0.662212	2.11954e-68	3.6649e-67	62.2926	29.9758
PARG	Epidermal (1)	0.700985	0.349965	11323248	0.655088	2.26377e-68	3.90976e-67	60.4827	26.1593
DGCR2	Epidermal (1)	0.503873	0.28154	1.09682e+07	0.634546	2.29102e-68	3.95453e-67	46.4555	17.8589
RUVBL1	Epidermal (1)	0.3264	0.201964	1.05066e+07	0.607841	2.36825e-68	4.08547e-67	32.8808	10.4676
ZFP64	Epidermal (1)	0.446163	0.252775	1.08099e+07	0.625388	2.86815e-68	4.94213e-67	41.629	15.0013
GMPS	Epidermal (1)	0.548784	0.299805	11026667	0.63793	3.73994e-68	6.43689e-67	48.4163	19.117
EIF2S3	Epidermal (1)	0.557773	0.306037	1.10821e+07	0.641136	4.90099e-68	8.42546e-67	50.0754	20.356
GPBP1L1	Epidermal (1)	1.00014	0.476689	11615397	0.67199	5.01363e-68	8.61414e-67	71.7949	36.6001
CLPX	Epidermal (1)	0.421288	0.227751	1.08415e+07	0.627219	5.5251e-68	9.48746e-67	43.1373	15.6189
CAMK2G	Epidermal (1)	0.487072	0.270708	10894429	0.63028	5.80246e-68	9.95799e-67	44.3439	16.5893
TMEM241	Epidermal (1)	0.824754	0.435914	1.13204e+07	0.654925	5.83184e-68	1.00027e-66	58.2202	26.378
ZNF254	Epidermal (1)	0.939404	0.47114	1.15178e+07	0.666344	5.96757e-68	1.02296e-66	66.8175	32.7797
MTOR	Epidermal (1)	0.668082	0.349612	11262181	0.651555	6.30487e-68	1.08016e-66	57.0136	24.7631
OSBPL2	Epidermal (1)	0.367015	0.227124	1.05642e+07	0.611173	6.35065e-68	1.08737e-66	34.2383	11.3306
WDPCP	Epidermal (1)	1.64409	0.684561	11894743	0.688151	6.71845e-68	1.14969e-66	83.7104	53.7801
URGCP	Epidermal (1)	0.323805	0.195635	10510452	0.608065	7.41007e-68	1.26659e-66	33.1825	10.6095
SPATS2	Epidermal (1)	0.974078	0.468518	11552147	0.668331	8.30248e-68	1.4175e-66	69.9849	34.1721
SETMAR	Epidermal (1)	0.196173	0.132344	1.00579e+07	0.581886	1.03506e-67	1.76516e-66	22.4736	5.68448
RYK	Epidermal (1)	0.84597	0.415775	11474219	0.663822	1.09982e-67	1.87453e-66	66.2142	31.3874
NR2F6	Epidermal (1)	0.124373	0.094414	9632307	0.557262	1.26283e-67	2.15114e-66	14.178	2.60443
MCM4	Epidermal (1)	0.115948	0.0853737	9.56947e+06	0.553627	1.41426e-67	2.40634e-66	13.1222	2.25922
ATG16L2	Epidermal (1)	0.329959	0.182474	10579975	0.612087	2.0546e-67	3.48989e-66	35.7466	11.6336
MPHOSPH6	Epidermal (1)	0.293765	0.186029	10394845	0.601377	2.15784e-67	3.66318e-66	30.1659	9.23632
AC074386.1	Epidermal (1)	0.136967	0.0977135	9785726	0.566137	2.62023e-67	4.44559e-66	17.0437	3.58252
LARP1	Epidermal (1)	0.80153	0.383561	1.14096e+07	0.660083	2.76783e-67	4.69336e-66	65.1584	29.4542
KLHL2	Epidermal (1)	0.577177	0.312161	11061478	0.639944	2.83383e-67	4.80254e-66	50.0754	20.2064
IQCB1	Epidermal (1)	0.754449	0.381201	1.13284e+07	0.655383	2.85668e-67	4.83851e-66	60.4827	26.9802
AC098829.1	Epidermal (1)	0.811209	0.48187	11097541	0.64203	3.12967e-67	5.29488e-66	48.4163	21.1077
TAF6L	Epidermal (1)	0.14144	0.0978894	9.80754e+06	0.567399	3.38306e-67	5.71708e-66	17.4962	3.73979
UQCC1	Epidermal (1)	0.688339	0.343149	1.12997e+07	0.653727	3.44176e-67	5.8097e-66	60.0302	26.1823
UTP20	Epidermal (1)	0.516628	0.279379	10950550	0.633526	4.24994e-67	7.16986e-66	46.6063	17.951
RNF217-AS1	Epidermal (1)	0.196884	0.139547	9.91918e+06	0.573858	4.359e-67	7.34968e-66	19.6078	4.5798
PISD	Epidermal (1)	0.383184	0.224393	1.067e+07	0.617293	4.37591e-67	7.37403e-66	37.7074	13.0528
EIF4B	Epidermal (1)	0.732129	0.364408	11345001	0.656347	4.70139e-67	7.91803e-66	61.2368	27.6131
CCDC58	Epidermal (1)	0.181184	0.124483	9.97781e+06	0.57725	4.9637e-67	8.3551e-66	20.8145	5.05926
ETFDH	Epidermal (1)	0.519877	0.283583	11001077	0.63645	5.21171e-67	8.7676e-66	48.2655	19.0135
TTLL12	Epidermal (1)	0.0952723	0.0742537	9.48058e+06	0.548484	5.45989e-67	9.17994e-66	11.6139	1.83345
SRSF10	Epidermal (1)	0.924668	0.448747	11547882	0.668084	5.64856e-67	9.49181e-66	68.9291	34.7819
CLOCK	Epidermal (1)	0.856352	0.422124	11434731	0.661538	6.32962e-67	1.06303e-65	65.1584	30.5857
EWSR1	Epidermal (1)	0.920941	0.435816	1.15734e+07	0.669561	7.07711e-67	1.18723e-65	71.3424	35.902
PTPN14	Epidermal (1)	1.36075	0.655672	11686056	0.676078	7.98367e-67	1.3378e-65	73.1523	41.3755
ARMC8	Epidermal (1)	0.939546	0.459495	1.15346e+07	0.667313	8.33653e-67	1.39615e-65	68.0241	34.4099
FNBP1L	Epidermal (1)	0.736146	0.364041	1.12436e+07	0.650482	8.95474e-67	1.49884e-65	58.371	24.8514
TRMT2B	Epidermal (1)	0.263005	0.152876	1.03708e+07	0.599985	9.49335e-67	1.5881e-65	30.1659	9.0407
AL049637.1	Epidermal (1)	0.0939814	0.0739659	9.49842e+06	0.549515	1.05022e-66	1.75589e-65	11.9155	1.92935
ERMAP	Epidermal (1)	0.256004	0.160705	10287450	0.595164	1.21199e-66	2.02522e-65	27.9035	8.10096
NDUFS6	Epidermal (1)	0.221746	0.136769	1.01932e+07	0.589713	1.22969e-66	2.05364e-65	25.7919	7.09217
CTDSPL	Epidermal (1)	1.3186	0.584086	1.17092e+07	0.677418	1.62326e-66	2.70941e-65	80.8446	42.8867
ZDHHC21	Epidermal (1)	0.931805	0.448182	11519057	0.666416	1.74599e-66	2.91262e-65	68.6275	34.0532
NARS	Epidermal (1)	0.288018	0.170145	10429695	0.603393	1.83744e-66	3.06347e-65	31.5234	9.81934
LRPPRC	Epidermal (1)	0.983937	0.472614	11536079	0.667401	2.11362e-66	3.52194e-65	68.4766	34.8356
PLB1	Epidermal (1)	0.205942	0.141786	9940697	0.575103	2.3755e-66	3.9517e-65	20.2112	4.80994
METTL2B	Epidermal (1)	0.429878	0.240541	1.081e+07	0.625396	2.53183e-66	4.20941e-65	42.2323	15.5729
EYS	Epidermal (1)	0.395409	0.238328	1.05791e+07	0.612036	3.31535e-66	5.50902e-65	35.1433	11.9059
PICK1	Epidermal (1)	0.15518	0.108004	9843301	0.569468	3.36351e-66	5.58594e-65	18.2504	4.06582
NUDT13	Epidermal (1)	0.184988	0.124917	10027811	0.580143	4.80116e-66	7.96022e-65	22.0211	5.58091
CADM1	Epidermal (1)	0.966574	0.49209	11175673	0.646551	6.14189e-66	1.01774e-64	55.5053	23.5204
ACAD8	Epidermal (1)	0.207136	0.151106	9951727	0.575741	7.01203e-66	1.16064e-64	20.2112	4.94803
RPS25	Epidermal (1)	0.418823	0.225555	1.07654e+07	0.622812	7.11064e-66	1.17631e-64	41.4781	14.9131
ING5	Epidermal (1)	0.451131	0.244309	10855032	0.628	1.05404e-65	1.74272e-64	44.0422	16.5855
CEP104	Epidermal (1)	0.385249	0.22165	1.06854e+07	0.618184	1.06386e-65	1.75799e-64	38.6124	13.6435
MOSPD1	Epidermal (1)	0.167829	0.117677	9.86697e+06	0.570837	1.27089e-65	2.09662e-64	18.7029	4.28829
MBNL3	Epidermal (1)	0.320245	0.189086	1.03916e+07	0.601188	1.43232e-65	2.36032e-64	30.7692	9.49714
FOXP1-AS1	Epidermal (1)	0.118406	0.0926256	9567481	0.553511	1.50139e-65	2.47278e-64	13.1222	2.33209
KLHL25	Epidermal (1)	0.151912	0.110428	9774558	0.565491	1.64614e-65	2.70968e-64	16.8929	3.62088
FANCC	Epidermal (1)	0.905348	0.446274	1.13953e+07	0.659258	1.81105e-65	2.97949e-64	64.2534	30.3249
AC091057.6	Epidermal (1)	0.238834	0.16623	9896323	0.572536	1.86334e-65	3.06383e-64	19.3062	4.52994
PCBD2	Epidermal (1)	0.530744	0.287092	1.09287e+07	0.632265	1.92309e-65	3.16033e-64	46.6063	18.1121
FKBP5	Epidermal (1)	0.917441	0.42093	11225760	0.649448	2.02779e-65	3.33055e-64	58.9744	25.1045
NIPAL3	Epidermal (1)	0.265402	0.17498	1.02062e+07	0.590462	2.08235e-65	3.41829e-64	25.9427	7.39519
CENPU	Epidermal (1)	0.102145	0.0802967	9.4318e+06	0.545662	2.37219e-65	3.89194e-64	10.8597	1.65701
FAM217A	Epidermal (1)	0.151376	0.10896	9811399	0.567623	2.7111e-65	4.44551e-64	17.6471	3.89705
AC009501.1	Epidermal (1)	0.188015	0.136947	9915978	0.573673	2.92267e-65	4.78981e-64	19.6078	4.70638
BCAP31	Epidermal (1)	0.23222	0.152275	1.01476e+07	0.587071	3.87876e-65	6.34971e-64	24.736	6.81984
TMEM68	Epidermal (1)	0.301483	0.186113	1.03982e+07	0.601572	6.42555e-65	1.04959e-63	30.7692	9.70427
AL451070.1	Epidermal (1)	0.155116	0.111037	9.80126e+06	0.567036	6.85828e-65	1.11966e-63	17.4962	3.85102
SLC25A26	Epidermal (1)	0.605936	0.309144	11092662	0.641748	6.87909e-65	1.12244e-63	52.9412	21.9669
ZNF790	Epidermal (1)	0.340765	0.196028	1.061e+07	0.613827	7.07746e-65	1.15418e-63	36.8024	12.6654
CYB5R1	Epidermal (1)	0.140204	0.0998518	9746059	0.563843	7.18536e-65	1.17114e-63	16.4404	3.46362
LANCL2	Epidermal (1)	0.36194	0.20386	1.05984e+07	0.613153	1.32147e-64	2.14798e-63	36.6516	12.5503
TAF15	Epidermal (1)	1.32464	0.55938	11761692	0.680454	1.33289e-64	2.16536e-63	80.9955	49.5033
ATP6AP1L	Epidermal (1)	0.406975	0.226974	10647349	0.615985	1.70202e-64	2.76203e-63	38.009	13.3443
APRT	Epidermal (1)	0.127575	0.0892085	9.71816e+06	0.562228	2.1049e-64	3.41396e-63	15.9879	3.30252
OTUD4	Epidermal (1)	0.516893	0.26769	10989506	0.63578	2.36468e-64	3.83322e-63	49.4721	19.819
UCHL5	Epidermal (1)	0.393281	0.221183	10703302	0.619222	2.77276e-64	4.48986e-63	39.6682	14.3224
KIAA1468	Epidermal (1)	0.920627	0.432952	1.14637e+07	0.663213	4.06092e-64	6.56861e-63	68.9291	33.9534
OSBPL6	Epidermal (1)	0.355218	0.218335	1.03589e+07	0.599298	5.02705e-64	8.11813e-63	30.0151	9.36673
PILRB	Epidermal (1)	0.569683	0.295698	1.10322e+07	0.638249	5.4239e-64	8.75426e-63	50.8296	20.9543
RTN4	Epidermal (1)	1.60239	0.634125	11811519	0.683336	5.52019e-64	8.90485e-63	86.5762	55.1417
PNPLA7	Epidermal (1)	0.439858	0.249566	1.06946e+07	0.618716	5.60722e-64	9.04035e-63	39.3665	14.2649
TOM1	Epidermal (1)	0.230625	0.146432	1.01701e+07	0.588373	5.97539e-64	9.62875e-63	25.4902	7.20341
CKAP5	Epidermal (1)	0.566949	0.285639	11025264	0.637849	6.26859e-64	1.00957e-62	51.1312	20.8086
TMEM161B	Epidermal (1)	0.535934	0.280803	1.09808e+07	0.635275	6.48425e-64	1.04374e-62	49.0196	19.819
SH3GLB1	Epidermal (1)	0.69843	0.355681	11236395	0.650063	6.88793e-64	1.10812e-62	58.2202	26.3703
PGAP1	Epidermal (1)	0.729509	0.363821	1.11826e+07	0.64695	7.56635e-64	1.21661e-62	56.4103	24.8514
ARHGAP32	Epidermal (1)	1.4303	0.616301	11696039	0.676655	7.9368e-64	1.27549e-62	81.1463	46.1279
GLE1	Epidermal (1)	0.34774	0.190802	10604611	0.613513	8.02125e-64	1.28837e-62	37.1041	12.838
SLC25A40	Epidermal (1)	0.305696	0.180617	10429886	0.603404	8.18718e-64	1.31431e-62	31.9759	10.3218
SRSF2	Epidermal (1)	0.695116	0.350519	11237740	0.650141	9.7626e-64	1.56553e-62	58.5219	26.5007
ORC4	Epidermal (1)	0.587146	0.290566	11089707	0.641577	9.80422e-64	1.57136e-62	53.8462	22.4464
GPX4	Epidermal (1)	0.289199	0.178146	1.03443e+07	0.598453	1.0941e-63	1.75073e-62	29.7134	9.24399
MIPEP	Epidermal (1)	0.546585	0.297322	1.09204e+07	0.631781	1.39251e-63	2.22466e-62	46.7572	18.6567
NPLOC4	Epidermal (1)	0.645087	0.322034	11187258	0.647221	1.43275e-63	2.28773e-62	57.1644	25.1314
ARV1	Epidermal (1)	0.144404	0.103102	9757584	0.564509	1.67361e-63	2.66945e-62	16.7421	3.63239
MRPL19	Epidermal (1)	0.40551	0.224287	10730999	0.620825	2.12508e-63	3.38774e-62	40.8748	15.0589
COX10	Epidermal (1)	0.361261	0.204502	10577632	0.611952	2.35045e-63	3.74303e-62	36.3499	12.5388
SC5D	Epidermal (1)	0.183184	0.123978	9951257	0.575714	2.38687e-63	3.79899e-62	20.6637	5.1705
BCL2L13	Epidermal (1)	0.714937	0.348405	11239563	0.650247	2.89782e-63	4.60978e-62	60.181	26.8229
PM20D2	Epidermal (1)	0.237955	0.149324	10185560	0.589269	2.93515e-63	4.66667e-62	25.9427	7.46423
MIRLET7BHG	Epidermal (1)	0.908373	0.442297	11436819	0.661659	3.28805e-63	5.22219e-62	66.5158	33.7578
SRR	Epidermal (1)	0.154652	0.102713	9850833	0.569904	3.362e-63	5.33679e-62	18.7029	4.34966
AL360091.3	Epidermal (1)	0.27463	0.168794	1.02645e+07	0.593837	3.37795e-63	5.35927e-62	27.9035	8.36178
EFS	Epidermal (1)	0.23848	0.139637	1.01761e+07	0.588719	3.38449e-63	5.36678e-62	25.9427	7.3645
RNF13	Epidermal (1)	1.08188	0.484296	11548550	0.668123	6.27873e-63	9.93506e-62	75.7164	38.9206
NDUFAF2	Epidermal (1)	0.67652	0.343194	1.1106e+07	0.642518	6.86692e-63	1.086e-61	54.1478	23.3171
CLIP1	Epidermal (1)	1.06211	0.48853	11535872	0.667389	7.02332e-63	1.11015e-61	72.549	38.422
PUS1	Epidermal (1)	0.194371	0.129886	1.00206e+07	0.579728	7.54209e-63	1.19151e-61	22.1719	5.84941
PAXIP1	Epidermal (1)	0.301851	0.180371	10395699	0.601426	9.38897e-63	1.4825e-61	31.2217	10.0763
MAP3K13	Epidermal (1)	0.614074	0.311248	10994491	0.636069	1.20718e-62	1.90411e-61	50.6787	20.6743
TOMM70	Epidermal (1)	0.38574	0.20991	1.06695e+07	0.617269	1.50329e-62	2.36865e-61	39.3665	14.2419
MAP3K20-AS1	Epidermal (1)	0.18691	0.129551	9.88258e+06	0.571741	1.57419e-62	2.47906e-61	19.3062	4.66419
PLXDC1	Epidermal (1)	0.647584	0.380675	1.09291e+07	0.632283	1.5766e-62	2.48154e-61	45.3997	19.3242
RPS24	Epidermal (1)	0.694709	0.333907	11172331	0.646357	1.57974e-62	2.48518e-61	58.0694	25.304
SS18	Epidermal (1)	0.978496	0.459214	1.14911e+07	0.664799	1.77264e-62	2.78717e-61	70.1357	36.7842
GPNMB	Epidermal (1)	0.306199	0.199653	10248308	0.592899	1.91926e-62	3.01611e-61	27.3002	8.30041
POLR1D	Epidermal (1)	0.333974	0.198152	10476965	0.606128	1.98021e-62	3.11025e-61	33.4842	11.2654
STON2	Epidermal (1)	0.440377	0.2256	10653893	0.616364	2.04786e-62	3.21482e-61	39.5173	14.0002
PABPC1	Epidermal (1)	1.24928	0.532922	11649460	0.673961	2.46003e-62	3.85707e-61	79.7888	45.5103
SHTN1	Epidermal (1)	0.677992	0.328202	1.11292e+07	0.643861	2.46086e-62	3.85707e-61	56.4103	24.2146
TRAF3	Epidermal (1)	0.649927	0.32833	11087091	0.641426	2.58885e-62	4.05554e-61	53.6953	23.133
MCRIP2	Epidermal (1)	0.0802983	0.0630998	9.3796e+06	0.542642	2.69541e-62	4.22027e-61	10.1056	1.51126
YTHDF2	Epidermal (1)	0.492889	0.263602	1.08738e+07	0.629086	3.14058e-62	4.91211e-61	45.8522	18.208
CAPRIN1	Epidermal (1)	0.632251	0.323938	11116092	0.643104	3.14515e-62	4.91669e-61	54.4495	23.9577
ZNF681	Epidermal (1)	0.0931755	0.0712524	9461083	0.547356	3.48433e-62	5.44406e-61	11.463	1.9025
LRRC1	Epidermal (1)	0.555856	0.285299	10833582	0.626759	3.72891e-62	5.8201e-61	44.9472	17.4025
CCL28	Epidermal (1)	0.0945582	0.0755849	9389625	0.543222	3.74592e-62	5.84359e-61	10.2564	1.56112
AC004039.1	Epidermal (1)	0.179974	0.127383	9.88414e+06	0.571831	3.95623e-62	6.16845e-61	19.3062	4.71405
RCOR1	Epidermal (1)	0.912958	0.426185	11392210	0.659078	4.03568e-62	6.28903e-61	67.5716	32.9255
LARP4	Epidermal (1)	0.764725	0.369875	1.12805e+07	0.652616	4.21634e-62	6.56714e-61	61.8401	28.9402
GPR89B	Epidermal (1)	0.315322	0.17865	1.04686e+07	0.605643	4.80893e-62	7.48232e-61	33.635	11.2232
MPP5	Epidermal (1)	0.583215	0.293336	1.10279e+07	0.638	4.84152e-62	7.52909e-61	52.0362	21.7636
SLC41A2	Epidermal (1)	0.43719	0.248306	1.06299e+07	0.614978	5.0143e-62	7.79371e-61	38.009	13.7317
ZNF215	Epidermal (1)	0.0913649	0.070931	9.42541e+06	0.545292	5.49028e-62	8.52909e-61	10.8597	1.73373
AZI2	Epidermal (1)	0.571475	0.295278	11002423	0.636527	5.50911e-62	8.55388e-61	50.6787	21.1845
SETD3	Epidermal (1)	0.624725	0.32075	1.10903e+07	0.641614	6.23954e-62	9.6729e-61	53.5445	23.436
SPPL3	Epidermal (1)	1.24946	0.540525	1.162e+07	0.672255	6.40224e-62	9.91998e-61	77.9789	44.3059
NDUFAF8	Epidermal (1)	0.131483	0.0914533	9.73408e+06	0.56315	6.5161e-62	1.00912e-60	16.4404	3.57102
RABEP2	Epidermal (1)	0.246045	0.145112	1.02629e+07	0.593743	6.72061e-62	1.03971e-60	28.2051	8.54973
PCMTD1	Epidermal (1)	1.20555	0.522648	11628645	0.672756	7.08127e-62	1.09494e-60	78.1297	44.9311
AC069549.1	Epidermal (1)	0.143344	0.104914	9.71333e+06	0.561949	7.15496e-62	1.10576e-60	15.9879	3.4291
C1orf109	Epidermal (1)	0.118951	0.0876855	9615468	0.556287	7.20464e-62	1.11286e-60	14.178	2.7847
C22orf23	Epidermal (1)	0.101581	0.078979	9.49671e+06	0.549417	8.09681e-62	1.25002e-60	12.0664	2.10195
KDELC2	Epidermal (1)	0.190257	0.126028	9.99188e+06	0.578064	8.26828e-62	1.27583e-60	21.7195	5.69215
CDK7	Epidermal (1)	0.322033	0.187426	1.04522e+07	0.604692	8.37897e-62	1.29224e-60	33.0317	11.0468
BPHL	Epidermal (1)	0.175761	0.111761	9.95975e+06	0.576205	1.01365e-61	1.56248e-60	21.1161	5.40447
LINC01588	Epidermal (1)	0.161095	0.104632	9.83704e+06	0.569106	1.02316e-61	1.57633e-60	18.552	4.36117
RAB10	Epidermal (1)	1.23865	0.527768	11632329	0.67297	1.17905e-61	1.8137e-60	79.1855	45.5142
DPH6	Epidermal (1)	1.20871	0.547702	1.15116e+07	0.665987	1.50749e-61	2.31415e-60	73.1523	38.7864
APEX1	Epidermal (1)	0.199347	0.125212	10049615	0.581404	1.62005e-61	2.48566e-60	23.0769	6.27901
C1orf131	Epidermal (1)	0.188564	0.123131	9968403	0.576706	1.69796e-61	2.60386e-60	21.267	5.50804
FOPNL	Epidermal (1)	0.189383	0.122194	10023745	0.579908	1.72119e-61	2.63813e-60	22.4736	6.02969
NOL3	Epidermal (1)	0.170891	0.116665	9.86977e+06	0.570999	1.89161e-61	2.89784e-60	19.1554	4.65268
SLC18B1	Epidermal (1)	0.219449	0.129543	1.01325e+07	0.586201	2.16588e-61	3.31631e-60	25.1885	7.14587
SH3YL1	Epidermal (1)	0.535784	0.265938	10978846	0.635163	2.2478e-61	3.43998e-60	50.8296	20.8929
REPIN1	Epidermal (1)	0.102117	0.0744479	9.55361e+06	0.552709	3.05047e-61	4.66597e-60	13.1222	2.44333
RMI1	Epidermal (1)	0.145576	0.0973802	9.77607e+06	0.565579	3.25356e-61	4.97406e-60	17.3454	3.92774
ASS1	Epidermal (1)	0.13826	0.102212	9.622e+06	0.556665	3.31958e-61	5.0724e-60	14.3288	2.86142
PPAT	Epidermal (1)	0.18942	0.12425	9.95404e+06	0.575875	3.34343e-61	5.10622e-60	20.9653	5.40831
FAM162A	Epidermal (1)	0.219073	0.127561	1.01242e+07	0.585718	3.48869e-61	5.32534e-60	25.0377	7.0845
CCDC186	Epidermal (1)	0.519775	0.265613	10908617	0.6311	3.61126e-61	5.50962e-60	47.9638	19.3817
SLC27A4	Epidermal (1)	0.241883	0.156552	10131707	0.586154	3.89108e-61	5.93351e-60	24.8869	7.18039
ZFYVE9	Epidermal (1)	0.837334	0.396472	11314576	0.654587	4.23688e-61	6.4575e-60	64.7059	30.8849
NDUFB5	Epidermal (1)	0.170233	0.114578	9.89625e+06	0.572532	4.85538e-61	7.3964e-60	19.7587	4.91351
COBL	Epidermal (1)	0.458303	0.241419	10555101	0.610648	6.03864e-61	9.1942e-60	36.8024	12.7882
LRRC47	Epidermal (1)	0.160534	0.105591	9.87948e+06	0.571561	6.20092e-61	9.43648e-60	19.457	4.77926
PPIH	Epidermal (1)	0.255697	0.164514	1.02017e+07	0.590203	7.35684e-61	1.11898e-59	26.546	8.00506
SLC20A2	Epidermal (1)	1.03625	0.468344	11472794	0.66374	8.12903e-61	1.23454e-59	72.2474	37.7431
PDHX	Epidermal (1)	0.51567	0.26623	1.0907e+07	0.631009	1.08629e-60	1.64805e-59	47.9638	19.5581
AL049869.3	Epidermal (1)	0.265549	0.167138	1.02658e+07	0.593913	1.15452e-60	1.75068e-59	28.2051	8.80288
ZNF100	Epidermal (1)	0.374494	0.209359	10585055	0.612381	1.19692e-60	1.81313e-59	37.2549	13.3673
LRP12	Epidermal (1)	0.40918	0.227103	10649203	0.616092	1.22332e-60	1.85218e-59	39.0649	14.4643
HNRNPR	Epidermal (1)	1.08873	0.474467	1.15465e+07	0.668003	1.33932e-60	2.02678e-59	76.1689	41.8664
ATAD1	Epidermal (1)	0.55773	0.28109	10990345	0.635829	1.88913e-60	2.85735e-59	51.2821	21.6332
RIOX2	Epidermal (1)	0.261577	0.158521	10288816	0.595243	1.99011e-60	3.00857e-59	28.9593	9.12892
C8orf59	Epidermal (1)	0.289045	0.163469	1.04265e+07	0.603211	2.03602e-60	3.07641e-59	32.8808	10.9816
ACSL3	Epidermal (1)	0.95866	0.457507	11366090	0.657567	2.17674e-60	3.28738e-59	65.9125	33.5315
PRMT7	Epidermal (1)	0.410417	0.220305	10683886	0.618099	2.19524e-60	3.31363e-59	40.4223	15.1586
KANTR	Epidermal (1)	0.702112	0.322951	1.11695e+07	0.646195	2.59821e-60	3.91992e-59	59.5777	26.6196
MICAL3	Epidermal (1)	0.839104	0.403202	11278253	0.652485	2.6933e-60	4.06133e-59	63.0468	30.252
NCAPD3	Epidermal (1)	0.27455	0.168137	10235381	0.592151	2.84572e-60	4.289e-59	27.6018	8.49603
TNPO2	Epidermal (1)	0.453304	0.234779	1.08048e+07	0.625092	2.88412e-60	4.34467e-59	44.7964	17.5291
ARHGEF35	Epidermal (1)	0.100721	0.0809225	9.45021e+06	0.546727	3.42208e-60	5.15246e-59	11.3122	1.92168
UBA5	Epidermal (1)	0.371796	0.206827	1.06259e+07	0.614744	3.57154e-60	5.37478e-59	38.4615	14.1997
ENTPD5	Epidermal (1)	0.300624	0.177632	1.03856e+07	0.600841	3.57746e-60	5.38099e-59	31.5234	10.4637
TEAD3	Epidermal (1)	0.249503	0.148707	10215463	0.590999	3.60018e-60	5.41243e-59	27.3002	8.26972
LAMP2	Epidermal (1)	0.443974	0.23514	1.07654e+07	0.622816	3.68245e-60	5.53332e-59	43.2881	16.7811
MAT2A	Epidermal (1)	0.499783	0.261826	10837128	0.626965	3.77007e-60	5.65928e-59	45.5505	18.2617
CLIP4	Epidermal (1)	0.788425	0.383418	11221753	0.649216	4.83651e-60	7.25647e-59	60.6335	28.5106
ZRANB3	Epidermal (1)	0.808448	0.377411	1.1212e+07	0.648655	4.96627e-60	7.44741e-59	61.086	28.1769
TSNARE1	Epidermal (1)	0.296298	0.174881	10337794	0.598076	5.26292e-60	7.88829e-59	30.3167	9.84619
MMS22L	Epidermal (1)	0.608754	0.322694	10837043	0.62696	5.93312e-60	8.8839e-59	45.2489	18.3499
ANKHD1-EIF4EBP3	Epidermal (1)	0.214666	0.137182	1.00948e+07	0.584021	8.15071e-60	1.21921e-58	24.2836	6.96559
RPS2	Epidermal (1)	0.648754	0.328771	1.10453e+07	0.639006	9.58179e-60	1.43256e-58	53.5445	23.4322
GRSF1	Epidermal (1)	0.405231	0.213291	1.06918e+07	0.618558	1.00308e-59	1.49894e-58	41.0256	15.5192
RPP30	Epidermal (1)	0.28046	0.162941	10330903	0.597678	1.01491e-59	1.51586e-58	30.3167	9.80783
MRPL4	Epidermal (1)	0.161463	0.10722	9.86746e+06	0.570866	1.03531e-59	1.54556e-58	19.3062	4.79076
DNAJC5	Epidermal (1)	0.525351	0.263517	10902505	0.630747	1.0514e-59	1.56879e-58	48.5671	19.888
AC020928.1	Epidermal (1)	0.344332	0.194182	1.05448e+07	0.610051	1.06918e-59	1.59452e-58	36.1991	12.9723
RHBDD3	Epidermal (1)	0.153073	0.100578	9865545	0.570755	1.08856e-59	1.6218e-58	19.3062	4.77542
RPRD1B	Epidermal (1)	0.474067	0.246576	1.08547e+07	0.627983	1.14543e-59	1.70483e-58	46.4555	18.8409
MTFR1	Epidermal (1)	0.490171	0.251136	1.0855e+07	0.628	1.46726e-59	2.18165e-58	46.908	18.8831
IARS2	Epidermal (1)	0.36397	0.185411	1.06206e+07	0.614438	1.57202e-59	2.33625e-58	39.3665	14.2802
PUM2	Epidermal (1)	1.5354	0.562761	11726200	0.6784	1.7529e-59	2.60248e-58	86.8778	58.7664
ACAA2	Epidermal (1)	0.133723	0.0974075	9.66591e+06	0.559206	1.89621e-59	2.81384e-58	15.2338	3.25649
VWA2	Epidermal (1)	0.143515	0.107494	9651047	0.558346	2.29938e-59	3.40873e-58	14.9321	3.1606
NRG2	Epidermal (1)	0.231377	0.150659	9.9788e+06	0.577307	2.32154e-59	3.43986e-58	21.7195	5.84174
AC022558.2	Epidermal (1)	0.22795	0.1402	10120169	0.585486	2.5995e-59	3.84982e-58	25.0377	7.31081
RORA-AS1	Epidermal (1)	0.685072	0.38285	1.09564e+07	0.633867	2.68818e-59	3.97917e-58	49.0196	21.4146
ANAPC1	Epidermal (1)	0.608437	0.300641	1.10088e+07	0.636894	2.76456e-59	4.09021e-58	52.4887	22.7149
ZNF718	Epidermal (1)	0.67431	0.328567	11117046	0.643159	2.8204e-59	4.17075e-58	56.8627	25.7451
TLCD2	Epidermal (1)	0.13484	0.0982035	9655652	0.558612	3.12556e-59	4.61973e-58	15.083	3.19896
NUP210	Epidermal (1)	0.167332	0.110112	9804876	0.567245	3.48054e-59	5.14186e-58	18.0995	4.31514
JMY	Epidermal (1)	0.438511	0.228267	1.0736e+07	0.621111	3.55114e-59	5.24356e-58	42.9864	16.551
DPH5	Epidermal (1)	0.253407	0.155001	10221430	0.591344	3.63393e-59	5.3605e-58	27.451	8.51521
STX17	Epidermal (1)	0.490314	0.250742	1.08811e+07	0.629509	3.90053e-59	5.74808e-58	47.813	19.6617
SULT1A1	Epidermal (1)	0.343093	0.200197	1.04683e+07	0.605624	4.01196e-59	5.90937e-58	33.9367	11.9175
PAXBP1	Epidermal (1)	1.01559	0.446157	11462312	0.663134	4.48023e-59	6.59258e-58	73.9065	39.3311
KDM4A-AS1	Epidermal (1)	0.150255	0.104057	9793353	0.566579	4.62406e-59	6.80088e-58	17.7979	4.23459
MNS1	Epidermal (1)	0.215167	0.135289	1.00294e+07	0.580236	5.1723e-59	7.60346e-58	22.9261	6.38641
CCDC34	Epidermal (1)	0.14309	0.101783	9.6865e+06	0.560397	5.20827e-59	7.65256e-58	15.6863	3.4291
ARHGEF37	Epidermal (1)	0.241831	0.151573	10139534	0.586606	5.57656e-59	8.18967e-58	25.4902	7.5793
KATNAL2	Epidermal (1)	0.327165	0.183332	1.04259e+07	0.603174	7.00664e-59	1.02848e-57	33.1825	11.3268
SRSF6	Epidermal (1)	0.617349	0.295118	1.10832e+07	0.641201	7.23048e-59	1.06029e-57	56.5611	24.9895
SLC47A1	Epidermal (1)	0.134403	0.104367	9.52494e+06	0.55105	8.70302e-59	1.2756e-57	12.6697	2.39346
WDFY2	Epidermal (1)	1.0183	0.459914	1.13842e+07	0.658615	9.40708e-59	1.37812e-57	70.4374	35.9211
VPS36	Epidermal (1)	0.892196	0.401019	1.13737e+07	0.65801	9.70827e-59	1.42154e-57	69.5324	35.4762
ZNF737	Epidermal (1)	0.248255	0.15915	1.01434e+07	0.58683	1.08159e-58	1.58141e-57	25.4902	7.67136
ATG10	Epidermal (1)	0.869296	0.416161	1.12365e+07	0.650072	1.1211e-58	1.63836e-57	61.8401	30.0986
L3MBTL1	Epidermal (1)	0.228802	0.148096	1.00719e+07	0.582691	1.16791e-58	1.7051e-57	23.8311	6.88121
SLC3A1	Epidermal (1)	0.163166	0.111548	9.85042e+06	0.56988	1.16749e-58	1.7051e-57	19.0045	4.74474
GPI	Epidermal (1)	0.477701	0.250282	1.07986e+07	0.624734	1.16912e-58	1.70603e-57	44.7964	18.0507
AL157392.5	Epidermal (1)	0.260971	0.160885	10261561	0.593666	1.21332e-58	1.76967e-57	28.5068	9.11357
NFXL1	Epidermal (1)	0.377596	0.204041	10589311	0.612627	1.26726e-58	1.84743e-57	38.1599	14.0232
SETD4	Epidermal (1)	0.310295	0.177617	10415226	0.602556	1.36128e-58	1.98354e-57	32.73	11.2424
AC091153.2	Epidermal (1)	0.166689	0.119096	9.79465e+06	0.566654	1.43101e-58	2.08411e-57	17.7979	4.28829
CNOT6	Epidermal (1)	0.44311	0.227277	10736734	0.621156	1.45151e-58	2.11295e-57	43.1373	16.7964
IDE	Epidermal (1)	0.515865	0.273821	10835868	0.626892	1.48175e-58	2.1559e-57	46.003	18.9099
AP001011.1	Epidermal (1)	0.64827	0.314911	11046554	0.639081	1.71681e-58	2.4967e-57	54.7511	24.1878
FBXL18	Epidermal (1)	0.423905	0.237586	10644791	0.615837	1.82209e-58	2.64852e-57	39.3665	15.0819
COX7B	Epidermal (1)	0.155641	0.10229	9.82377e+06	0.568338	1.98522e-58	2.88423e-57	18.552	4.53761
CCDC85C	Epidermal (1)	0.187259	0.12786	9.90859e+06	0.573245	2.13428e-58	3.09928e-57	20.2112	5.2894
JPT2	Epidermal (1)	0.155628	0.100918	9.80805e+06	0.567429	2.24826e-58	3.26321e-57	18.2504	4.41103
MICAL2	Epidermal (1)	0.55617	0.263198	1.08504e+07	0.627732	2.4298e-58	3.52498e-57	48.1146	19.2935
TOMM40	Epidermal (1)	0.156125	0.10648	9.79651e+06	0.566761	2.55822e-58	3.70949e-57	17.9487	4.32281
NDUFV2	Epidermal (1)	0.43336	0.22751	1.07412e+07	0.621413	2.71533e-58	3.93538e-57	43.1373	16.9959
PIGH	Epidermal (1)	0.17289	0.111406	9907554	0.573186	2.8631e-58	4.14753e-57	20.362	5.2894
NPL	Epidermal (1)	0.320939	0.173758	1.03727e+07	0.600098	3.25856e-58	4.71811e-57	31.9759	10.7015
EEPD1	Epidermal (1)	0.568952	0.30703	1.07016e+07	0.619125	3.82076e-58	5.52944e-57	41.7798	16.2633
WDR20	Epidermal (1)	0.77862	0.374125	1.12081e+07	0.648424	3.98821e-58	5.76897e-57	61.2368	29.5309
SMAD1	Epidermal (1)	0.583307	0.274318	10868930	0.628804	4.06639e-58	5.87922e-57	48.5671	19.8305
NDUFS1	Epidermal (1)	0.732079	0.349059	11181525	0.646889	4.3893e-58	6.34301e-57	60.6335	28.6333
SELENOO	Epidermal (1)	0.460946	0.226295	10820375	0.625995	4.51049e-58	6.51498e-57	46.6063	18.7526
XRCC3	Epidermal (1)	0.134356	0.099843	9637841	0.557582	4.81323e-58	6.94553e-57	14.7813	3.15293
MELK	Epidermal (1)	0.139323	0.106203	9460272	0.547309	4.93729e-58	7.12111e-57	11.6139	2.05976
ZFAS1	Epidermal (1)	0.332834	0.190458	10461932	0.605258	5.57022e-58	8.0301e-57	34.2383	12.1054
TMEM245	Epidermal (1)	0.888544	0.41576	1.1315e+07	0.65461	6.02229e-58	8.67343e-57	65.7617	33.8038
FAM184B	Epidermal (1)	0.187803	0.116665	9.97149e+06	0.576884	6.48259e-58	9.33186e-57	21.8703	5.93763
ZRANB2-AS1	Epidermal (1)	0.11104	0.0798126	9609631	0.55595	6.56772e-58	9.44985e-57	14.3288	2.96882
CCDC6	Epidermal (1)	0.533074	0.270117	1.08627e+07	0.628442	7.00981e-58	1.00811e-56	47.813	19.8113
KLHDC4	Epidermal (1)	0.386901	0.195011	10629970	0.61498	7.655e-58	1.10036e-56	40.1207	14.9898
ERCC8	Epidermal (1)	0.473311	0.231178	10771803	0.623185	7.69091e-58	1.10499e-56	45.098	17.7937
OSBP	Epidermal (1)	0.507929	0.251016	1.08783e+07	0.629346	8.30222e-58	1.19168e-56	48.8688	20.2025
REC114	Epidermal (1)	0.136903	0.0985478	9665935	0.559207	9.46522e-58	1.3573e-56	15.3846	3.36773
XPO5	Epidermal (1)	0.370134	0.201599	10574179	0.611752	9.60576e-58	1.37679e-56	37.7074	14.0348
SPTBN4	Epidermal (1)	0.211385	0.140255	9.96657e+06	0.5766	1.02435e-57	1.46749e-56	21.5686	5.91845
XKR6	Epidermal (1)	0.918991	0.423622	11210251	0.648551	1.11782e-57	1.59986e-56	63.3484	29.9336
FBXO22	Epidermal (1)	0.506141	0.242114	10855738	0.628041	1.1906e-57	1.70239e-56	48.4163	19.7384
DNAAF5	Epidermal (1)	0.267102	0.146006	1.02779e+07	0.594609	1.20593e-57	1.72349e-56	29.5626	9.50865
DDX58	Epidermal (1)	0.696585	0.377987	1.09906e+07	0.635843	1.3602e-57	1.94304e-56	50.3771	23.2404
ZNF586	Epidermal (1)	0.61852	0.30255	1.10323e+07	0.638259	1.77482e-57	2.53169e-56	54.4495	24.4141
RNF126	Epidermal (1)	0.188245	0.12404	9.94219e+06	0.57519	1.93161e-57	2.75403e-56	21.1161	5.71133
DDX39B	Epidermal (1)	0.354105	0.182362	10595467	0.612984	2.10474e-57	2.99944e-56	39.0649	14.5065
CENPK	Epidermal (1)	0.210337	0.147575	9756930	0.564471	2.31335e-57	3.29514e-56	17.1946	4.085
COX20	Epidermal (1)	0.331375	0.184685	10479929	0.606299	2.43623e-57	3.46851e-56	35.1433	12.558
ZNF433	Epidermal (1)	0.09251	0.0673006	9474907	0.548155	2.49979e-57	3.55732e-56	11.9155	2.17099
SYMPK	Epidermal (1)	0.569405	0.285581	10967242	0.634492	2.63294e-57	3.74143e-56	51.7345	22.7226
AFG3L2	Epidermal (1)	0.465628	0.236796	1.07842e+07	0.623904	2.94141e-57	4.17779e-56	45.3997	18.3154
LARS	Epidermal (1)	0.759251	0.355669	1.11778e+07	0.646674	3.47049e-57	4.9269e-56	60.7843	29.224
NCLN	Epidermal (1)	0.211912	0.133367	10044832	0.581128	3.92279e-57	5.56637e-56	23.5294	6.80066
GLI3	Epidermal (1)	0.960189	0.446048	1.12359e+07	0.650033	4.04694e-57	5.73981e-56	64.2534	31.3874
KHDC4	Epidermal (1)	0.605385	0.293703	1.10353e+07	0.63843	4.87526e-57	6.90805e-56	54.902	24.7747
INTS2	Epidermal (1)	0.332718	0.182932	10438158	0.603883	4.93409e-57	6.98809e-56	34.0875	11.9712
HNRNPD	Epidermal (1)	0.9626	0.42791	1.13944e+07	0.659206	5.01155e-57	7.09443e-56	71.4932	38.4872
GAS8	Epidermal (1)	0.181018	0.112246	9.94878e+06	0.575571	5.0636e-57	7.1647e-56	21.4178	5.82256
TENM3	Epidermal (1)	0.766575	0.393369	1.08238e+07	0.626192	5.405e-57	7.64052e-56	46.6063	19.328
RPRD1A	Epidermal (1)	0.780863	0.357542	11225390	0.649427	5.414e-57	7.64962e-56	64.5551	31.0843
COX5B	Epidermal (1)	0.165384	0.107953	9860845	0.570483	6.25034e-57	8.82294e-56	19.457	5.00556
C21orf58	Epidermal (1)	0.194575	0.1193	9913863	0.573551	6.43601e-57	9.08074e-56	20.6637	5.49653
RRAS2	Epidermal (1)	0.421105	0.231236	10574559	0.611774	7.11338e-57	1.0027e-55	38.009	14.3148
ASPHD1	Epidermal (1)	0.209786	0.138242	1.00147e+07	0.579385	7.52931e-57	1.06032e-55	22.7753	6.52066
TRUB1	Epidermal (1)	0.195209	0.127883	9.95388e+06	0.575866	7.81909e-57	1.10061e-55	21.4178	5.89928
NBPF11	Epidermal (1)	0.464127	0.226638	10790622	0.624274	8.32505e-57	1.17073e-55	46.1538	18.6452
GTF3C3	Epidermal (1)	0.385463	0.209395	1.05767e+07	0.611897	8.7177e-57	1.22537e-55	38.1599	14.38
CCDC65	Epidermal (1)	0.331006	0.189411	1.04423e+07	0.60412	9.29027e-57	1.30523e-55	33.9367	12.1169
SP1	Epidermal (1)	0.494984	0.250372	10831143	0.626618	9.71036e-57	1.36361e-55	47.0588	19.6157
GRK3	Epidermal (1)	0.807235	0.387575	1.10612e+07	0.639925	9.75186e-57	1.36879e-55	56.8627	25.7259
APLF	Epidermal (1)	0.513009	0.272118	1.07365e+07	0.621144	9.80191e-57	1.37517e-55	43.4389	17.5214
ZNF451-AS1	Epidermal (1)	0.322183	0.186698	10391460	0.601181	1.14442e-56	1.60332e-55	32.5792	11.3498
EGFR-AS1	Epidermal (1)	0.12151	0.0926727	9577231	0.554075	1.1689e-56	1.63685e-55	13.7255	2.83073
ETV3	Epidermal (1)	0.203802	0.123176	1.0048e+07	0.581313	1.26546e-56	1.7704e-55	23.8311	6.90422
FAM192A	Epidermal (1)	0.38293	0.195422	10616665	0.61421	1.29868e-56	1.81602e-55	39.9698	15.1624
ARHGAP24	Epidermal (1)	1.64245	0.637802	1.14616e+07	0.663092	1.31738e-56	1.84129e-55	82.8054	42.6489
AK4	Epidermal (1)	0.21129	0.141912	9941926	0.575174	1.34311e-56	1.87551e-55	21.1161	5.81105
SLC25A11	Epidermal (1)	0.0929686	0.0654412	9.4887e+06	0.548954	1.54161e-56	2.1517e-55	12.2172	2.28606
HNRNPC	Epidermal (1)	1.53448	0.551337	1.16458e+07	0.673749	1.5792e-56	2.20312e-55	84.917	58.7703
SLC22A5	Epidermal (1)	0.162665	0.110501	9.80322e+06	0.567149	1.62521e-56	2.26519e-55	18.2504	4.54144
CYHR1	Epidermal (1)	0.192911	0.115578	10016459	0.579486	1.70042e-56	2.36892e-55	23.0769	6.58203
ERBB2	Epidermal (1)	0.319405	0.17056	1.04151e+07	0.602549	1.71061e-56	2.382e-55	33.635	11.7487
TENM4	Epidermal (1)	1.80115	0.798436	1.15491e+07	0.668156	1.83075e-56	2.54691e-55	70.5882	49.4879
CELSR2	Epidermal (1)	0.0885112	0.0664972	9.42125e+06	0.545051	1.8826e-56	2.61783e-55	11.0106	1.914
TMED3	Epidermal (1)	0.243395	0.147879	10107542	0.584756	1.90727e-56	2.65089e-55	25.1885	7.60615
INIP	Epidermal (1)	0.259475	0.148973	10231601	0.591933	2.09448e-56	2.90974e-55	28.5068	9.14426
UBE4B	Epidermal (1)	1.08444	0.475376	1.14241e+07	0.66092	2.09862e-56	2.91413e-55	72.6998	40.9535
TRIM16	Epidermal (1)	0.227696	0.146	1.00383e+07	0.580749	2.20799e-56	3.06458e-55	23.3786	6.83902
MRPL1	Epidermal (1)	0.514012	0.261155	1.07763e+07	0.623445	2.71205e-56	3.76243e-55	45.3997	18.5647
ITGA2	Epidermal (1)	0.352537	0.224514	1.02044e+07	0.590359	2.82771e-56	3.92106e-55	27.3002	8.82973
INTS6	Epidermal (1)	1.01307	0.46813	11308437	0.654231	2.87694e-56	3.98748e-55	66.6667	35.2998
LONP2	Epidermal (1)	1.25685	0.507967	11539853	0.66762	2.89485e-56	4.01043e-55	80.543	48.9087
ARL5A	Epidermal (1)	0.435253	0.239932	10641489	0.615646	3.47191e-56	4.80318e-55	40.1207	15.8107
SLC16A10	Epidermal (1)	0.145516	0.100923	9528886	0.551278	3.64869e-56	5.04541e-55	12.9713	2.54689
NAT10	Epidermal (1)	0.285094	0.160518	1.0327e+07	0.597454	3.87025e-56	5.3493e-55	31.0709	10.5174
AC055733.2	Epidermal (1)	0.182489	0.120559	9.8782e+06	0.571487	4.04846e-56	5.59044e-55	19.9095	5.25105
AC123912.1	Epidermal (1)	0.231003	0.147549	10087368	0.583588	5.11423e-56	7.04257e-55	24.5852	7.44505
NETO2	Epidermal (1)	0.136628	0.0957067	9.57046e+06	0.553684	5.40442e-56	7.43875e-55	13.7255	2.82306
CHAF1A	Epidermal (1)	0.160613	0.0951072	9778358	0.565711	5.63421e-56	7.75146e-55	17.9487	4.37651
RNF121	Epidermal (1)	0.411306	0.212173	1.06441e+07	0.615799	5.80214e-56	7.97882e-55	41.0256	15.9257
AC073332.1	Epidermal (1)	0.544908	0.305244	1.06381e+07	0.615448	6.13103e-56	8.42332e-55	39.6682	15.8452
ACKR4	Epidermal (1)	0.175239	0.117597	9.85883e+06	0.570367	6.27668e-56	8.61946e-55	19.457	5.09378
PDCD11	Epidermal (1)	0.293712	0.162172	10335390	0.597937	6.46058e-56	8.86791e-55	31.3725	10.69
MSH2	Epidermal (1)	0.493272	0.246813	1.07561e+07	0.622279	7.13163e-56	9.78001e-55	44.9472	18.3
TEX9	Epidermal (1)	0.439642	0.246815	10537795	0.609647	7.22469e-56	9.90307e-55	36.8024	13.9887
AC001226.2	Epidermal (1)	0.509535	0.25694	1.07989e+07	0.624755	8.4408e-56	1.15594e-54	46.4555	19.305
OGDH	Epidermal (1)	0.673304	0.321163	11043825	0.638923	1.00141e-55	1.37077e-54	56.4103	25.8985
RNF180	Epidermal (1)	0.477932	0.237216	1.06717e+07	0.617396	1.13379e-55	1.54984e-54	42.3831	16.5816
SREBF2	Epidermal (1)	1.44634	0.596151	11526466	0.666845	1.17049e-55	1.59855e-54	75.7164	49.2616
ENOX2	Epidermal (1)	0.568926	0.288298	10823283	0.626164	1.26083e-55	1.72034e-54	47.3605	19.9647
CDNF	Epidermal (1)	0.109002	0.080258	9.52999e+06	0.551342	1.3286e-55	1.81199e-54	12.9713	2.58525
HADHA	Epidermal (1)	0.497384	0.247295	1.08199e+07	0.625965	1.33487e-55	1.8197e-54	47.5113	19.888
TMEM116	Epidermal (1)	0.245625	0.150429	1.01044e+07	0.584575	1.35379e-55	1.84381e-54	25.1885	7.70972
UBE4A	Epidermal (1)	0.573486	0.26414	1.09414e+07	0.632995	1.64736e-55	2.24263e-54	53.2428	23.0256
DCUN1D5	Epidermal (1)	0.272382	0.155465	10278976	0.594674	1.67971e-55	2.28561e-54	29.8643	9.9766
PCNT	Epidermal (1)	0.347192	0.169806	10496159	0.607238	2.24822e-55	3.05642e-54	36.8024	13.3827
NAMPT	Epidermal (1)	0.649066	0.310427	1.08462e+07	0.627492	2.34936e-55	3.19246e-54	48.5671	20.6551
AC087294.1	Epidermal (1)	0.178228	0.120609	9864473	0.570693	2.73665e-55	3.71703e-54	19.6078	5.21652
CCDC84	Epidermal (1)	0.671197	0.30988	1.10853e+07	0.641325	3.29126e-55	4.4683e-54	59.1252	27.5977
ZNF331	Epidermal (1)	0.420771	0.210507	10575193	0.611811	4.27497e-55	5.79852e-54	38.914	14.9131
NEK8	Epidermal (1)	0.115038	0.0901791	9.46405e+06	0.547527	4.38826e-55	5.94948e-54	11.7647	2.21319
C14orf93	Epidermal (1)	0.173249	0.119644	9800170	0.566973	4.5704e-55	6.19079e-54	18.2504	4.65651
AC023389.1	Epidermal (1)	0.17618	0.117847	9862045	0.570553	4.82231e-55	6.52905e-54	19.6078	5.22036
SETD6	Epidermal (1)	0.148493	0.102249	9754293	0.564319	4.93042e-55	6.67239e-54	17.3454	4.26528
MCM8	Epidermal (1)	0.184389	0.113668	9868648	0.570935	5.54438e-55	7.49987e-54	19.9095	5.28557
TYW5	Epidermal (1)	0.276921	0.156984	1.03077e+07	0.596336	5.58626e-55	7.5531e-54	30.7692	10.5059
CCNC	Epidermal (1)	0.589448	0.286892	1.09532e+07	0.633681	6.5887e-55	8.90445e-54	52.9412	23.7544
THOP1	Epidermal (1)	0.13459	0.0865771	9719013	0.562278	6.78516e-55	9.1658e-54	16.7421	3.98527
EPS8L2	Epidermal (1)	0.167416	0.106168	9.86336e+06	0.570629	6.86633e-55	9.27125e-54	19.7587	5.24721
DLAT	Epidermal (1)	0.170379	0.107403	9896686	0.572557	7.77327e-55	1.04911e-53	20.5128	5.57324
TOR1AIP2	Epidermal (1)	0.488563	0.245577	10782711	0.623816	8.53343e-55	1.15118e-53	46.1538	19.4085
TOB1	Epidermal (1)	0.16897	0.115816	9.78177e+06	0.565909	1.04934e-54	1.41494e-53	17.9487	4.52994
SLFNL1-AS1	Epidermal (1)	0.23753	0.153462	10053684	0.58164	1.06171e-54	1.43098e-53	23.9819	7.26478
NUDCD3	Epidermal (1)	0.565485	0.269572	1.09238e+07	0.631978	1.1309e-54	1.52355e-53	52.4887	23.0563
TTC12	Epidermal (1)	0.311541	0.177002	1.03658e+07	0.599695	1.16482e-54	1.56853e-53	32.4284	11.461
ATP5MG	Epidermal (1)	0.231923	0.132702	10134657	0.586324	1.22881e-54	1.65395e-53	26.3952	8.2352
SPATA18	Epidermal (1)	0.149122	0.100176	9749472	0.56404	1.42407e-54	1.91419e-53	17.3454	4.26528
NINJ1	Epidermal (1)	0.104228	0.0773177	9476292	0.548236	1.45061e-54	1.94899e-53	12.0664	2.30908
TSPAN14	Epidermal (1)	0.604511	0.286062	10950098	0.6335	1.625e-54	2.1823e-53	53.8462	23.8924
RPL11	Epidermal (1)	0.554009	0.259813	10869139	0.628816	1.6637e-54	2.23327e-53	50.8296	21.6716
LIN7B	Epidermal (1)	0.0910757	0.0677055	9.43357e+06	0.545764	1.66713e-54	2.23687e-53	11.3122	2.0636
XPO4	Epidermal (1)	0.815166	0.372941	11194603	0.647646	1.84005e-54	2.46666e-53	63.6501	32.3003
METTL9	Epidermal (1)	0.410628	0.211744	1.06146e+07	0.614091	2.04271e-54	2.7371e-53	40.5732	15.9219
MAP3K5	Epidermal (1)	1.3219	0.562909	1.13911e+07	0.659013	2.45419e-54	3.28698e-53	73.9065	42.1503
EIF3K	Epidermal (1)	0.30527	0.172439	10346315	0.598569	2.62373e-54	3.51247e-53	31.9759	11.25
ANKRD17	Epidermal (1)	1.87671	0.575116	1.16404e+07	0.673434	2.70831e-54	3.62409e-53	89.7436	68.1754
SEPSECS	Epidermal (1)	0.261579	0.150577	1.0206e+07	0.590449	2.73062e-54	3.6523e-53	28.2051	9.22864
DESI1	Epidermal (1)	0.207829	0.125093	10053618	0.581636	3.16993e-54	4.23419e-53	24.2836	7.33382
SNX3	Epidermal (1)	0.370527	0.191067	1.05155e+07	0.608358	3.23723e-54	4.32215e-53	37.5566	14.1
POLD2	Epidermal (1)	0.183146	0.117155	9.86804e+06	0.5709	3.52958e-54	4.71037e-53	19.9095	5.37379
AC073896.2	Epidermal (1)	0.151532	0.0998841	9803351	0.567157	3.91856e-54	5.22715e-53	18.552	4.77542
FRK	Epidermal (1)	0.112585	0.0790633	9481940	0.548562	4.35148e-54	5.80203e-53	12.2172	2.36661
GOLGA4	Epidermal (1)	1.65567	0.567466	11596717	0.670909	4.4276e-54	5.90089e-53	89.5928	61.3133
TP53	Epidermal (1)	0.325693	0.178435	10339917	0.598199	4.48704e-54	5.97745e-53	31.9759	11.2079
NPIPB5	Epidermal (1)	0.701252	0.321832	11087232	0.641434	4.56078e-54	6.07297e-53	59.7285	28.5835
NAPA-AS1	Epidermal (1)	0.126733	0.0860645	9671837	0.559549	4.76005e-54	6.33548e-53	15.8371	3.68225
FBXL6	Epidermal (1)	0.0905175	0.0685098	9.43308e+06	0.545735	6.10484e-54	8.1181e-53	11.3122	2.08661
TUBGCP5	Epidermal (1)	0.465716	0.238811	1.07017e+07	0.619127	6.26102e-54	8.32208e-53	43.5897	17.9587
CAPN1	Epidermal (1)	0.316075	0.170804	1.03933e+07	0.601287	6.87634e-54	9.13588e-53	33.635	12.1016
CAD	Epidermal (1)	0.209037	0.129318	9.98557e+06	0.577699	7.39836e-54	9.82069e-53	22.6244	6.62422
OIP5	Epidermal (1)	0.129603	0.0905131	9.6353e+06	0.557435	7.73363e-54	1.02612e-52	15.083	3.42143
AP002518.2	Epidermal (1)	0.413147	0.230642	1.04143e+07	0.602501	7.93707e-54	1.05264e-52	33.7858	12.4775
SCAPER	Epidermal (1)	1.43736	0.548375	11507541	0.66575	8.07727e-54	1.07076e-52	84.4646	51.7817
NUDT5	Epidermal (1)	0.318921	0.166191	10449595	0.604544	8.61077e-54	1.14047e-52	35.5958	13.0682
DDB1	Epidermal (1)	0.453004	0.228518	1.06982e+07	0.618929	1.06873e-53	1.41424e-52	43.8914	17.9778
MAP2K5	Epidermal (1)	1.18157	0.485172	11406815	0.659923	1.13309e-53	1.49875e-52	78.733	44.1947
SDHAF4	Epidermal (1)	0.143045	0.0947824	9.74568e+06	0.56382	1.19812e-53	1.58406e-52	17.3454	4.31898
ACOT2	Epidermal (1)	0.12769	0.0984238	9534771	0.551619	1.31904e-53	1.74238e-52	13.1222	2.731
EXOSC7	Epidermal (1)	0.230304	0.139044	10093154	0.583923	1.35693e-53	1.79164e-52	25.3394	7.91301
ORC5	Epidermal (1)	0.554035	0.266838	10851075	0.627771	1.3964e-53	1.84294e-52	50.0754	21.733
KRTCAP3	Epidermal (1)	0.0937307	0.0693468	9431588	0.545649	1.39712e-53	1.84307e-52	11.3122	2.09428
RALGPS1	Epidermal (1)	0.451676	0.232706	10613912	0.614051	1.40306e-53	1.85009e-52	40.724	16.2364
SDHC	Epidermal (1)	0.367045	0.193976	10511882	0.608148	1.40497e-53	1.85179e-52	37.4057	14.2534
WDR73	Epidermal (1)	0.488576	0.246217	10754917	0.622208	1.55764e-53	2.05211e-52	45.7014	19.3663
MAVS	Epidermal (1)	0.433826	0.224706	1.06473e+07	0.615984	1.55998e-53	2.05429e-52	41.9306	16.9499
RCC2	Epidermal (1)	0.325763	0.17016	10424168	0.603073	1.78661e-53	2.34961e-52	34.9925	12.7268
LINC02210-CRHR1	Epidermal (1)	0.183726	0.10885	9892982	0.572343	1.86519e-53	2.45188e-52	20.6637	5.70366
ZNF567	Epidermal (1)	0.230695	0.135468	1.01133e+07	0.58509	2.12097e-53	2.78687e-52	25.9427	8.19685
FUT10	Epidermal (1)	0.401651	0.204005	1.05701e+07	0.611516	2.18791e-53	2.87356e-52	39.6682	15.4233
MCM9	Epidermal (1)	0.566534	0.274189	10843113	0.627311	2.51304e-53	3.29769e-52	49.7738	21.6716
WDR83	Epidermal (1)	0.127717	0.0857571	9677012	0.559848	2.52989e-53	3.31834e-52	15.9879	3.78198
FAM221A	Epidermal (1)	0.138086	0.0897249	9.75611e+06	0.564424	3.25538e-53	4.2643e-52	17.6471	4.44939
AC008438.1	Epidermal (1)	0.15071	0.0994171	9.73488e+06	0.563196	3.43361e-53	4.4958e-52	17.1946	4.26911
GPR75-ASB3	Epidermal (1)	0.448844	0.231132	1.06522e+07	0.616265	3.66354e-53	4.79265e-52	42.2323	17.2107
PEX19	Epidermal (1)	0.0865868	0.0659992	9.38746e+06	0.543096	3.95158e-53	5.16719e-52	10.5581	1.86798
HES1	Epidermal (1)	0.310881	0.172844	10228486	0.591753	4.16495e-53	5.44382e-52	29.1101	9.79249
KLHL8	Epidermal (1)	0.413927	0.216917	10520474	0.608645	4.25184e-53	5.55495e-52	37.8582	14.5794
SMARCC1	Epidermal (1)	1.17607	0.478698	1.14126e+07	0.660257	4.40561e-53	5.75333e-52	78.2805	45.7328
TRIM14	Epidermal (1)	0.247117	0.137077	10173696	0.588583	4.49642e-53	5.86936e-52	27.7526	9.0407
MTA1	Epidermal (1)	0.319851	0.173624	1.03964e+07	0.601465	4.77432e-53	6.22938e-52	33.9367	12.3931
FUBP3	Epidermal (1)	0.598003	0.281176	10933601	0.632546	4.9399e-53	6.43978e-52	53.8462	24.3873
PAK1	Epidermal (1)	0.538337	0.248895	10746528	0.621723	5.01657e-53	6.53688e-52	46.908	19.3855
MPPE1	Epidermal (1)	0.357021	0.178434	10531562	0.609287	5.25179e-53	6.8404e-52	38.7632	14.8096
ACSM3	Epidermal (1)	0.194119	0.118702	9911922	0.573438	5.3571e-53	6.97452e-52	21.1161	5.95681
RPA1	Epidermal (1)	0.326431	0.171817	1.03939e+07	0.601325	5.70326e-53	7.42195e-52	34.0875	12.3701
CUL4A	Epidermal (1)	0.83895	0.362026	1.12084e+07	0.648445	5.77538e-53	7.51253e-52	68.0241	34.4214
HUWE1	Epidermal (1)	1.10222	0.458767	1.13755e+07	0.658112	5.95954e-53	7.7487e-52	74.8115	43.4813
SLC12A9	Epidermal (1)	0.298189	0.164909	10265480	0.593893	6.22287e-53	8.08757e-52	30.1659	10.3678
TRIT1	Epidermal (1)	0.34629	0.179179	1.04809e+07	0.606353	6.67104e-53	8.66625e-52	36.8024	13.9082
NMRK1	Epidermal (1)	0.246411	0.153094	10063206	0.582191	6.96163e-53	9.03981e-52	24.5852	7.67519
XPOT	Epidermal (1)	0.321731	0.170178	10369408	0.599905	7.1564e-53	9.28869e-52	33.3333	11.9942
MRPL3	Epidermal (1)	0.38516	0.206588	10519278	0.608576	8.24146e-53	1.06924e-51	37.7074	14.6638
FAM136A	Epidermal (1)	0.109736	0.0757255	9558946	0.553017	8.30593e-53	1.07714e-51	13.7255	2.94197
NUS1	Epidermal (1)	0.403202	0.201862	10564576	0.611196	8.73667e-53	1.1325e-51	39.6682	15.5422
PRPF40A	Epidermal (1)	0.864823	0.376753	11202326	0.648092	9.21836e-53	1.19442e-51	66.9683	34.4022
CSNK2A2	Epidermal (1)	0.349511	0.183653	1.04775e+07	0.606156	1.00554e-52	1.30231e-51	36.8024	13.9043
LAMA3	Epidermal (1)	0.436812	0.24485	1.03432e+07	0.598391	1.02402e-52	1.32567e-51	32.4284	11.6183
PLGRKT	Epidermal (1)	0.289181	0.163758	1.02492e+07	0.592953	1.07902e-52	1.39565e-51	29.7134	10.1876
CKAP2	Epidermal (1)	0.163916	0.10871	9.71896e+06	0.562274	1.08047e-52	1.39693e-51	16.8929	4.18089
CMAS	Epidermal (1)	0.225105	0.136763	1.00451e+07	0.581146	1.25185e-52	1.61781e-51	24.2836	7.49875
ZCCHC17	Epidermal (1)	0.341366	0.185654	10413370	0.602449	1.25423e-52	1.62018e-51	34.54	12.8073
TMA16	Epidermal (1)	0.266862	0.153155	10222940	0.591432	1.44392e-52	1.86199e-51	28.9593	9.83852
PCCA-AS1	Epidermal (1)	0.123256	0.0869133	9614645	0.55624	1.5633e-52	2.01507e-51	14.7813	3.36389
AC006059.1	Epidermal (1)	0.495475	0.24799	10732577	0.620916	1.9099e-52	2.45863e-51	45.5505	19.3702
SARS2	Epidermal (1)	0.0929708	0.0677134	9.40173e+06	0.543922	2.30372e-52	2.96433e-51	10.8597	1.97921
CSNK2A1	Epidermal (1)	0.779969	0.353046	1.11063e+07	0.64254	2.35351e-52	3.02708e-51	61.991	30.8197
AL356599.1	Epidermal (1)	0.526765	0.264287	1.075e+07	0.621927	2.49967e-52	3.2137e-51	46.1538	19.8573
AL513188.1	Epidermal (1)	0.208248	0.131869	9.93779e+06	0.574935	2.52033e-52	3.23886e-51	21.7195	6.32504
FBXO28	Epidermal (1)	0.637172	0.295169	10947273	0.633337	2.58164e-52	3.3148e-51	55.2036	25.2963
EXOC1	Epidermal (1)	0.917989	0.399031	11202425	0.648098	2.59797e-52	3.33432e-51	66.5158	34.9507
NAPEPLD	Epidermal (1)	0.385593	0.192598	1.05274e+07	0.609048	2.86007e-52	3.66913e-51	38.7632	15.0013
AC011997.1	Epidermal (1)	0.135827	0.0872905	9640404	0.55773	3.16968e-52	4.06283e-51	15.3846	3.58252
AC010976.1	Epidermal (1)	0.243971	0.146475	1.01086e+07	0.584814	3.57685e-52	4.58276e-51	25.9427	8.36945
FSD2	Epidermal (1)	0.126208	0.089296	9598546	0.555308	3.67995e-52	4.71284e-51	14.4796	3.27183
HINT3	Epidermal (1)	0.154823	0.0983541	9785948	0.56615	4.34765e-52	5.56316e-51	18.4012	4.83296
AC024145.1	Epidermal (1)	0.267033	0.155909	1.01502e+07	0.587224	4.76584e-52	6.09043e-51	27.1493	8.94097
ARHGEF4	Epidermal (1)	0.205916	0.123727	9.831e+06	0.568757	5.11673e-52	6.53604e-51	19.457	5.26639
DNMT3B	Epidermal (1)	0.0994471	0.0735439	9452937	0.546884	5.21983e-52	6.66489e-51	11.7647	2.29757
SLC30A1	Epidermal (1)	0.110951	0.0772892	9540777	0.551966	5.39952e-52	6.89138e-51	13.4238	2.86909
SNX13	Epidermal (1)	1.07395	0.471535	11303058	0.65392	6.02519e-52	7.68663e-51	69.8341	40.7234
C3orf62	Epidermal (1)	0.267534	0.173378	10078134	0.583054	6.23413e-52	7.94978e-51	24.8869	8.03575
DBF4	Epidermal (1)	0.214002	0.130921	9.93965e+06	0.575042	6.3516e-52	8.09611e-51	21.8703	6.40175
C11orf54	Epidermal (1)	0.196916	0.115378	10010598	0.579147	6.67943e-52	8.51035e-51	23.6802	7.20724
TMEM189	Epidermal (1)	0.102374	0.0754277	9477660	0.548315	7.0103e-52	8.92811e-51	12.2172	2.45867
CHEK1	Epidermal (1)	0.101939	0.0785701	9358551	0.541424	7.24442e-52	9.22234e-51	10.1056	1.76441
GTF3C2	Epidermal (1)	0.424591	0.212391	1.06142e+07	0.614065	7.33634e-52	9.33537e-51	41.629	16.946
AC017083.3	Epidermal (1)	0.157185	0.100645	9.80531e+06	0.567271	8.03209e-52	1.02163e-50	18.8537	5.04392
NRIP2	Epidermal (1)	0.113945	0.0844661	9527664	0.551208	8.18741e-52	1.04095e-50	13.1222	2.79237
MBD2	Epidermal (1)	0.754385	0.347359	11064306	0.640108	8.48401e-52	1.07774e-50	60.0302	29.7419
SMARCA4	Epidermal (1)	0.707615	0.317599	11033571	0.638329	8.48336e-52	1.07774e-50	59.4268	28.5912
ARL8B	Epidermal (1)	0.582729	0.266661	10892686	0.630179	8.50174e-52	1.07953e-50	53.2428	23.996
AC017101.1	Epidermal (1)	0.283549	0.162254	10198257	0.590004	9.71099e-52	1.23203e-50	28.5068	9.67358
DARS	Epidermal (1)	0.677518	0.309377	1.09833e+07	0.635423	1.05502e-51	1.33793e-50	56.8627	26.9341
GATAD2A	Epidermal (1)	0.779433	0.350592	1.1094e+07	0.641823	1.1361e-51	1.43953e-50	62.1418	30.9923
OTULIN	Epidermal (1)	0.368554	0.18514	1.05206e+07	0.60865	1.21116e-51	1.53333e-50	38.7632	15.1011
AC004253.1	Epidermal (1)	0.244326	0.143115	10129491	0.586025	1.30661e-51	1.65346e-50	26.6968	8.75302
SRD5A3	Epidermal (1)	0.144277	0.096199	9.69935e+06	0.56114	1.31457e-51	1.66213e-50	16.5913	4.11568
ARRDC3-AS1	Epidermal (1)	0.189685	0.118785	9878471	0.571503	1.41973e-51	1.79434e-50	20.5128	5.79955
ATPAF1	Epidermal (1)	0.293087	0.159578	1.0298e+07	0.595775	1.59112e-51	2.0101e-50	31.5234	11.2194
AARS2	Epidermal (1)	0.131641	0.0825987	9702705	0.561334	1.59729e-51	2.01704e-50	16.7421	4.15021
AP4E1	Epidermal (1)	0.448465	0.223623	1.06413e+07	0.615637	1.71678e-51	2.16701e-50	42.8356	17.7055
ZYG11B	Epidermal (1)	0.656369	0.334102	10905433	0.630916	1.85432e-51	2.33962e-50	51.1312	24.6864
PC	Epidermal (1)	0.280313	0.165523	1.01791e+07	0.588894	1.9551e-51	2.46574e-50	27.9035	9.47413
AL033504.1	Epidermal (1)	0.535187	0.272848	10490085	0.606887	2.33408e-51	2.94121e-50	37.7074	14.6178
TLK1	Epidermal (1)	1.01249	0.424241	11255525	0.65117	2.35975e-51	2.97231e-50	71.9457	38.8247
CHCHD3	Epidermal (1)	0.988259	0.419965	11246420	0.650643	2.41379e-51	3.03909e-50	71.0407	38.3568
ZMYM2	Epidermal (1)	1.58191	0.55333	1.15021e+07	0.665434	2.62048e-51	3.29793e-50	87.0287	59.1385
FBH1	Epidermal (1)	0.498193	0.240666	10753498	0.622126	2.64092e-51	3.32225e-50	47.2097	20.4825
LRRC37A	Epidermal (1)	0.171117	0.109903	9.83026e+06	0.568714	2.65219e-51	3.33362e-50	19.457	5.34694
NRG4	Epidermal (1)	0.146744	0.100157	9616299	0.556335	2.7385e-51	3.44066e-50	14.9321	3.47129
ICA1	Epidermal (1)	0.455626	0.208376	1.05537e+07	0.610568	2.84837e-51	3.57719e-50	41.0256	15.8874
AFF1	Epidermal (1)	1.58819	0.583789	11467019	0.663406	2.85694e-51	3.58645e-50	84.6154	54.9691
RMND5B	Epidermal (1)	0.296539	0.160638	10320605	0.597082	2.99015e-51	3.7521e-50	32.2775	11.6566
P4HB	Epidermal (1)	0.508178	0.240114	10768673	0.623004	3.03167e-51	3.80259e-50	48.4163	20.8929
OGT	Epidermal (1)	1.21693	0.471757	11402310	0.659662	3.249e-51	4.07348e-50	81.7496	48.8819
ARMC10	Epidermal (1)	0.347435	0.181491	10456502	0.604944	3.44739e-51	4.32039e-50	36.5008	14.0463
NCOA6	Epidermal (1)	0.874342	0.366833	1.1195e+07	0.64767	3.51958e-51	4.40716e-50	70.1357	35.9096
ZNF253	Epidermal (1)	0.24048	0.142987	1.00889e+07	0.583676	3.56698e-51	4.46463e-50	25.641	8.30808
HK2	Epidermal (1)	0.188211	0.119623	9780393	0.565829	3.97228e-51	4.96776e-50	18.4012	4.88666
WDR88	Epidermal (1)	0.128371	0.0913652	9586490	0.554611	4.24467e-51	5.30619e-50	14.3288	3.26033
TANC1	Epidermal (1)	1.27644	0.522724	11314754	0.654597	4.25691e-51	5.31926e-50	75.1131	42.7525
EXOC6B	Epidermal (1)	1.90448	0.606927	11540556	0.66766	4.4528e-51	5.56171e-50	90.4977	66.7025
AL024508.1	Epidermal (1)	0.116546	0.0839356	9.53098e+06	0.551399	4.4719e-51	5.58323e-50	13.273	2.86142
SUPT20H	Epidermal (1)	0.684468	0.308006	10997523	0.636244	4.609e-51	5.752e-50	58.8235	27.9276
AC087276.2	Epidermal (1)	0.0852232	0.0591619	9.44693e+06	0.546537	4.69786e-51	5.86043e-50	11.7647	2.30908
GTF2IRD1	Epidermal (1)	0.55755	0.269872	10765889	0.622843	5.04609e-51	6.29221e-50	47.813	20.962
PARP8	Epidermal (1)	0.736264	0.331224	1.08722e+07	0.628996	5.2392e-51	6.53028e-50	53.2428	23.9155
POLE2	Epidermal (1)	0.297082	0.16926	10182032	0.589065	6.25762e-51	7.7964e-50	28.2051	9.62756
ZDHHC5	Epidermal (1)	0.334326	0.175648	10404935	0.601961	6.26521e-51	7.8026e-50	34.9925	13.1909
ZSCAN5A	Epidermal (1)	0.514749	0.236055	1.07514e+07	0.622003	6.36365e-51	7.92189e-50	48.1146	20.6206
ZNF213	Epidermal (1)	0.27455	0.162897	10186584	0.589328	8.16622e-51	1.01616e-49	28.2051	9.72345
OTUD6B	Epidermal (1)	0.243862	0.135469	1.01691e+07	0.588317	8.26609e-51	1.02816e-49	28.0543	9.46646
PCID2	Epidermal (1)	0.393911	0.192484	1.05288e+07	0.609129	8.5668e-51	1.06467e-49	39.3665	15.5959
AQP11	Epidermal (1)	0.179373	0.118209	9837590	0.569138	9.11792e-51	1.1327e-49	19.6078	5.48886
TARDBP	Epidermal (1)	0.316159	0.171633	10364223	0.599605	1.01128e-50	1.25524e-49	33.635	12.5465
PRPF4B	Epidermal (1)	1.02098	0.410442	1.12693e+07	0.65197	1.15327e-50	1.4297e-49	73.6048	40.6582
CLIP3	Epidermal (1)	0.144475	0.104375	9.61843e+06	0.556459	1.15509e-50	1.43136e-49	14.9321	3.54033
FSIP2	Epidermal (1)	0.317309	0.187724	10230344	0.59186	1.26995e-50	1.57304e-49	29.4118	10.4177
ULK3	Epidermal (1)	0.197807	0.116156	9.9454e+06	0.575375	1.27537e-50	1.57909e-49	22.3228	6.65874
RHOXF1-AS1	Epidermal (1)	0.122636	0.0879137	9537402	0.551771	1.33272e-50	1.64943e-49	13.4238	2.93813
ZNF33A	Epidermal (1)	0.732041	0.328154	10986666	0.635616	1.56807e-50	1.93829e-49	58.6727	28.0005
AC245452.1	Epidermal (1)	0.150686	0.0965109	9.77727e+06	0.565648	1.58556e-50	1.95909e-49	18.4012	4.92501
DRG1	Epidermal (1)	0.433139	0.211311	1.06437e+07	0.615774	1.58689e-50	1.95992e-49	43.5897	18.208
AC010615.4	Epidermal (1)	0.32755	0.190909	1.02572e+07	0.593413	1.85643e-50	2.28809e-49	30.3167	10.8703
UQCC2	Epidermal (1)	0.166543	0.102138	9.86982e+06	0.571003	2.07048e-50	2.5498e-49	20.5128	5.86475
RPL4	Epidermal (1)	0.365243	0.186354	1.04129e+07	0.602423	2.20929e-50	2.71963e-49	35.5958	13.5131
EMC2	Epidermal (1)	0.400672	0.202591	1.05617e+07	0.61103	2.37356e-50	2.92063e-49	40.4223	16.4704
BSG	Epidermal (1)	0.272555	0.150867	10220606	0.591297	2.45458e-50	3.01784e-49	29.5626	10.3333
SRSF1	Epidermal (1)	0.392394	0.192241	10532272	0.609328	2.48128e-50	3.04941e-49	39.5173	15.8567
PREP	Epidermal (1)	0.42588	0.207978	10583049	0.612265	2.65774e-50	3.26492e-49	41.4781	16.946
NMT2	Epidermal (1)	0.463784	0.219567	1.0635e+07	0.61527	2.69527e-50	3.30967e-49	43.5897	18.1121
PHF10	Epidermal (1)	0.356677	0.176918	10465776	0.605481	2.70934e-50	3.32557e-49	37.5566	14.5334
LYPLAL1	Epidermal (1)	1.03261	0.425307	11236388	0.650063	2.74746e-50	3.37098e-49	71.9457	39.3464
UCK2	Epidermal (1)	0.352208	0.199881	10338384	0.598111	2.83328e-50	3.47484e-49	32.5792	12.2512
SCAMP1	Epidermal (1)	0.493397	0.24177	1.0706e+07	0.619377	3.13748e-50	3.84476e-49	45.8522	19.8688
AC018511.2	Epidermal (1)	0.1035	0.0727651	9.51863e+06	0.550685	3.19823e-50	3.9176e-49	13.1222	2.83073
UPF3B	Epidermal (1)	0.411248	0.194593	1.05503e+07	0.61037	3.27826e-50	4.01398e-49	40.5732	16.2748
CORO2A	Epidermal (1)	0.128231	0.0930552	9521083	0.550827	3.29238e-50	4.02962e-49	13.1222	2.84991
CCDC125	Epidermal (1)	0.377056	0.189118	1.04425e+07	0.604137	3.35306e-50	4.1022e-49	36.6516	14.1268
SNX16	Epidermal (1)	0.229351	0.133497	1.00572e+07	0.581843	3.46916e-50	4.2425e-49	25.1885	8.08561
ZNF565	Epidermal (1)	0.609707	0.286121	1.0877e+07	0.629271	3.50888e-50	4.28932e-49	52.9412	24.6673
PLEKHA7	Epidermal (1)	0.475524	0.230312	1.05739e+07	0.611734	3.87458e-50	4.73442e-49	41.3273	16.8156
SPTY2D1OS	Epidermal (1)	0.200014	0.117504	9999067	0.57848	4.03099e-50	4.92352e-49	23.6802	7.37218
AC008883.1	Epidermal (1)	0.0911693	0.0673655	9.40443e+06	0.544078	4.45286e-50	5.43657e-49	11.0106	2.10195
AC010487.3	Epidermal (1)	0.0884991	0.0633808	9429094	0.545505	4.52711e-50	5.52497e-49	11.463	2.25154
ANAPC16	Epidermal (1)	0.528845	0.239923	1.07862e+07	0.624016	4.65452e-50	5.67814e-49	50.2262	22.059
LPIN3	Epidermal (1)	0.195366	0.118295	9938761	0.574991	4.97979e-50	6.06997e-49	22.1719	6.67792
[truncated: 5,354 more rows]

## Sheet: Adipocyte_2
feature	group	avgExpr	logFC	statistic	auc	pval	padj	pct_in	pct_out
DSC3	Epidermal (2)	1.26497	1.21753	10000405	0.749177	0	0	51.8664	3.18398
DSP	Epidermal (2)	1.14634	1.05649	9890612	0.740952	0	0	52.4558	5.88751
FAM160A1	Epidermal (2)	1.08272	0.959191	9855494	0.738321	0	0	53.831	7.47378
SH3RF2	Epidermal (2)	0.876887	0.804861	9.37811e+06	0.702558	0	0	44.5972	5.34223
SCEL	Epidermal (2)	0.801597	0.790858	9018653	0.675629	0	0	35.7564	0.796949
GRHL1	Epidermal (2)	0.79936	0.740797	9.12141e+06	0.683327	0	0	40.0786	4.24023
DSG1	Epidermal (2)	0.745342	0.71696	9271759	0.694591	0	0	40.668	2.13918
BARX2	Epidermal (2)	0.742469	0.715297	9167522	0.686782	0	0	38.8998	1.77693
ABCA12	Epidermal (2)	0.731942	0.713495	9075264	0.67987	0	0	37.1316	1.43375
PERP	Epidermal (2)	0.761808	0.696248	9308566	0.697348	0	0	43.6149	5.01049
SUSD4	Epidermal (2)	0.738678	0.689195	9.07794e+06	0.68007	0	0	38.8998	3.35176
VSNL1	Epidermal (2)	0.696355	0.673617	9018297	0.675603	0	0	36.5422	1.74643
DMKN	Epidermal (2)	0.69213	0.657582	8910955	0.667561	0	0	35.7564	2.69209
GRHL2	Epidermal (2)	0.708077	0.637933	9.2243e+06	0.691035	0	0	42.2397	3.7674
FAM83B	Epidermal (2)	0.655872	0.632332	9102329	0.681898	0	0	37.9175	1.87607
CA12	Epidermal (2)	0.641855	0.596136	9018607	0.675626	0	0	37.9175	2.87131
PNLIPRP3	Epidermal (2)	0.62678	0.595128	8555289	0.640916	0	0	29.8625	1.83794
ESRP1	Epidermal (2)	0.612066	0.573976	9.14211e+06	0.684878	0	0	39.4892	2.61582
POU2F3	Epidermal (2)	0.602354	0.572526	8.71647e+06	0.652991	0	0	32.613	2.4633
PKP1	Epidermal (2)	0.574346	0.561283	9.0373e+06	0.677026	0	0	36.3458	1.102
EHF	Epidermal (2)	0.560619	0.551466	8926505	0.668726	0	0	34.3811	0.7245
SLC15A1	Epidermal (2)	0.56401	0.549256	8.2287e+06	0.61645	0	0	24.165	0.99142
CDH1	Epidermal (2)	0.597603	0.544882	9.01417e+06	0.675293	0	0	38.5069	3.50048
BICDL1	Epidermal (2)	0.540336	0.512271	8713854	0.652795	0	0	32.4165	2.04385
AL117329.1	Epidermal (2)	0.531449	0.511433	8.29853e+06	0.621682	0	0	25.5403	1.3613
CERS3	Epidermal (2)	0.541018	0.502719	8720507	0.653294	0	0	33.2024	2.79886
PPP1R14C	Epidermal (2)	0.519162	0.501806	8831355	0.661598	0	0	33.5953	1.46044
SGPP2	Epidermal (2)	0.521088	0.491494	8570409	0.642049	0	0	30.2554	1.97903
LYPD6B	Epidermal (2)	0.422524	0.405317	8.21184e+06	0.615187	0	0	24.165	1.2164
CWH43	Epidermal (2)	0.384607	0.378665	8.13865e+06	0.609704	0	0	22.3969	0.518589
IGFL4	Epidermal (2)	0.357151	0.34436	8.22376e+06	0.61608	0	0	24.165	0.995234
AC245041.2	Epidermal (2)	0.356787	0.339598	8.32208e+06	0.623446	0	0	26.1297	1.56721
KRT80	Epidermal (2)	0.317252	0.312476	8.14625e+06	0.610274	0	0	22.3969	0.343184
LIPK	Epidermal (2)	0.30378	0.301057	7803387	0.584588	0	0	17.0923	0.179218
KRT6A	Epidermal (2)	0.294037	0.289873	7691222	0.576185	0	0	15.5206	0.301239
NECTIN4	Epidermal (2)	0.264562	0.25966	8114476	0.607893	0	0	22.0039	0.438513
SERPINB5	Epidermal (2)	0.263497	0.257287	7937486	0.594634	0	0	19.4499	0.552908
PLA2G4E	Epidermal (2)	0.251265	0.245448	7737266	0.579635	0	0	16.3065	0.388942
ESPN	Epidermal (2)	0.243506	0.236004	7.85431e+06	0.588403	0	0	18.2711	0.606292
CBLC	Epidermal (2)	0.229029	0.221896	7.823e+06	0.586058	0	0	17.8782	0.705434
SLC28A3	Epidermal (2)	0.224602	0.221541	7616081	0.570556	0	0	14.3418	0.240229
SPTSSB	Epidermal (2)	0.215847	0.210685	7774719	0.58244	0	0	16.8959	0.411821
IGFL2-AS1	Epidermal (2)	0.195027	0.191602	7.64895e+06	0.573018	0	0	14.9312	0.343184
PLCH2	Epidermal (2)	0.186759	0.180874	7.71645e+06	0.578075	0	0	16.11	0.49571
PLA2G4F	Epidermal (2)	0.17812	0.176357	7.61979e+06	0.570834	0	0	14.3418	0.183031
FOXN1	Epidermal (2)	0.159329	0.156772	7537453	0.564666	0	0	13.1631	0.236416
CLCA2	Epidermal (2)	0.253777	0.240737	7.98055e+06	0.59786	1.00162e-295	6.22404e-293	20.6287	1.06387
DSG3	Epidermal (2)	0.267512	0.258013	7853975	0.588378	3.37963e-294	2.05723e-291	18.4676	0.838894
BICDL2	Epidermal (2)	0.209033	0.202068	7721433	0.578448	2.44928e-289	1.46109e-286	16.3065	0.64061
WNT16	Epidermal (2)	0.131551	0.129072	7355590	0.551041	8.37644e-286	4.8989e-283	10.4126	0.20591
KLK7	Epidermal (2)	0.185237	0.181633	7429730	0.556596	4.13869e-285	2.37394e-282	11.5914	0.27836
EVPL	Epidermal (2)	0.306432	0.290025	8.10605e+06	0.607262	9.46829e-285	5.3285e-282	22.7898	1.3918
CARD16	Epidermal (2)	0.277446	0.264965	7.95437e+06	0.595899	2.43733e-276	1.32179e-273	20.2358	1.11344
CASZ1	Epidermal (2)	0.936813	0.835702	9.52846e+06	0.713821	1.85765e-275	9.89431e-273	48.3301	7.07722
TACSTD2	Epidermal (2)	0.212179	0.200894	7868510	0.589467	2.59245e-273	1.35658e-270	18.8605	0.957102
SLC5A1	Epidermal (2)	0.162062	0.158704	7.39134e+06	0.55372	2.73427e-271	1.40612e-268	11.002	0.263108
GRIP1	Epidermal (2)	1.63016	1.42585	1.00552e+07	0.753282	1.6862e-270	8.52446e-268	57.7603	10.795
GSTO2	Epidermal (2)	0.405513	0.372353	8563686	0.641545	4.17683e-262	2.07637e-259	31.0413	2.9285
LINC00592	Epidermal (2)	0.118943	0.116124	7328372	0.549002	3.49944e-261	1.71111e-258	10.0196	0.21735
MAP7	Epidermal (2)	0.861118	0.764841	9.39367e+06	0.703723	8.18588e-261	3.93807e-258	46.169	6.76454
ALDH3B2	Epidermal (2)	0.263906	0.247067	8.00203e+06	0.599469	1.72035e-260	8.1449e-258	21.2181	1.31173
BNIPL	Epidermal (2)	0.303388	0.288316	8042315	0.602487	4.22298e-259	1.96811e-256	21.8075	1.41849
TRIM29	Epidermal (2)	0.465205	0.423115	8.67475e+06	0.649866	1.07215e-253	4.8453e-251	33.2024	3.46997
TFAP2C	Epidermal (2)	0.439624	0.39678	8.58856e+06	0.643409	7.28875e-252	3.2448e-249	31.8271	3.16492
PROM2	Epidermal (2)	0.236977	0.222985	7.97796e+06	0.597666	1.14581e-250	5.02591e-248	20.8251	1.32316
NECTIN1	Epidermal (2)	0.493625	0.454368	8.63779e+06	0.647097	5.51261e-248	2.38297e-245	32.4165	3.42421
ADTRP	Epidermal (2)	0.446564	0.403283	8.43294e+06	0.631751	1.20757e-247	5.14545e-245	29.0766	2.6654
PIK3C2G	Epidermal (2)	0.967968	0.838754	9290539	0.695997	4.69073e-246	1.97057e-243	45.3831	6.62726
HR	Epidermal (2)	0.357892	0.331019	8.31165e+06	0.622664	8.73459e-244	3.61843e-241	26.7191	2.31459
TMEM40	Epidermal (2)	0.216648	0.207324	7.74619e+06	0.580303	9.19636e-242	3.65733e-239	16.8959	0.877026
ANKRD22	Epidermal (2)	0.235805	0.22056	7.90222e+06	0.591992	7.99572e-236	3.09725e-233	19.6464	1.2469
AC006262.2	Epidermal (2)	0.15837	0.153973	7447786	0.557948	1.52449e-235	5.82962e-233	11.9843	0.408008
KLK5	Epidermal (2)	0.16159	0.15801	7375076	0.552501	4.10052e-235	1.54818e-232	10.8055	0.316492
BCL11A	Epidermal (2)	0.871271	0.75916	9.22006e+06	0.690717	2.73411e-234	1.01938e-231	44.0079	6.61201
FAAH2	Epidermal (2)	0.819795	0.722928	9166771	0.686725	3.02573e-234	1.11418e-231	42.8291	6.30315
CRYBG2	Epidermal (2)	0.159874	0.15426	7543239	0.565099	8.76537e-234	3.18835e-231	13.556	0.552908
PLEKHN1	Epidermal (2)	0.135444	0.131598	7.37393e+06	0.552415	1.95316e-229	7.01892e-227	10.8055	0.327931
CDC42BPG	Epidermal (2)	0.187213	0.176999	7739587	0.579808	1.49143e-225	5.23353e-223	16.8959	0.949476
KLK11	Epidermal (2)	0.220132	0.212233	7.58873e+06	0.568507	4.99013e-222	1.71081e-219	14.3418	0.674929
SPINK5	Epidermal (2)	1.10601	0.998161	8994050	0.673786	4.13054e-219	1.40002e-216	39.4892	5.80744
BBOX1	Epidermal (2)	0.225684	0.211764	7770579	0.58213	5.94425e-219	1.99213e-216	17.4853	1.05624
FAM83A	Epidermal (2)	0.240111	0.225814	7.84049e+06	0.587367	6.47439e-219	2.14568e-216	18.664	1.22021
BCL11B	Epidermal (2)	0.587553	0.515562	8.67786e+06	0.650099	9.77753e-219	3.20477e-216	34.1847	4.16397
ARHGEF4	Epidermal (2)	0.644514	0.570112	8832660	0.661696	6.4959e-216	2.10601e-213	36.9352	5.01049
ANO9	Epidermal (2)	0.311397	0.293964	7.97659e+06	0.597564	1.62264e-215	5.20414e-213	21.0216	1.60534
PTPRF	Epidermal (2)	0.829679	0.718775	9381052	0.702778	3.54606e-211	1.1252e-208	47.3477	8.65586
GPR87	Epidermal (2)	0.218428	0.206196	7.79122e+06	0.583676	8.19415e-207	2.5727e-204	17.8782	1.1897
SDC1	Epidermal (2)	0.305688	0.27933	8109242	0.607501	1.70549e-206	5.29892e-204	23.5756	2.10867
TMEM45B	Epidermal (2)	0.143651	0.139583	7345969	0.550321	4.013e-203	1.23398e-200	10.4126	0.358437
LYPD3	Epidermal (2)	0.139938	0.134365	7441161	0.557452	4.6318e-203	1.40972e-200	11.9843	0.499523
TNS4	Epidermal (2)	0.230212	0.214495	7809353	0.585035	9.78692e-203	2.94863e-200	18.2711	1.26597
DSC2	Epidermal (2)	0.311721	0.284151	8115635	0.60798	3.38408e-199	1.00937e-196	23.7721	2.22688
TFAP2A	Epidermal (2)	0.374645	0.331122	8.43493e+06	0.6319	6.4359e-199	1.90063e-196	29.8625	3.49285
AC007785.1	Epidermal (2)	0.30692	0.278744	8.12427e+06	0.608627	2.94379e-197	8.60827e-195	23.9686	2.28408
FRMD6-AS2	Epidermal (2)	0.480747	0.432474	8412783	0.630241	5.64538e-197	1.6348e-194	29.2731	3.43947
IGSF3	Epidermal (2)	0.371849	0.334316	8321291	0.623387	2.9551e-188	8.39446e-186	27.7014	3.2183
RASEF	Epidermal (2)	0.367939	0.326555	8.28132e+06	0.620392	1.68978e-187	4.75482e-185	27.112	3.05815
INAVA	Epidermal (2)	0.154608	0.146477	7518664	0.563258	5.67344e-186	1.56687e-183	13.3595	0.71306
POF1B	Epidermal (2)	0.251367	0.236505	7.73578e+06	0.579523	9.19067e-185	2.44759e-182	17.0923	1.22402
LINC00640	Epidermal (2)	0.316946	0.286176	8102053	0.606962	9.85595e-184	2.60153e-181	23.7721	2.4061
KRTDAP	Epidermal (2)	0.154496	0.147684	7388726	0.553524	4.19793e-182	1.09835e-179	11.1984	0.491897
JUP	Epidermal (2)	0.607314	0.526408	8.92102e+06	0.668315	4.29274e-182	1.11339e-179	39.4892	6.73785
SLC12A8	Epidermal (2)	0.397132	0.360047	8265737	0.619225	4.49645e-182	1.15617e-179	26.7191	3.10391
IQANK1	Epidermal (2)	0.224757	0.206654	7.85393e+06	0.588374	1.61854e-180	4.12617e-178	19.2534	1.60153
KRT17	Epidermal (2)	0.284196	0.268669	7.66706e+06	0.574375	2.07289e-180	5.23967e-178	15.9136	1.08294
EPHA4	Epidermal (2)	1.20005	0.989546	9581559	0.717799	9.11883e-180	2.28561e-177	53.2417	12.4995
NEBL	Epidermal (2)	1.46465	1.19914	9699525	0.726636	5.23081e-179	1.30016e-176	55.2063	13.857
CKMT1A	Epidermal (2)	0.114662	0.110763	7353530	0.550887	5.60537e-179	1.38175e-176	10.609	0.446139
RAB27B	Epidermal (2)	0.387068	0.333113	8292726	0.621247	2.10774e-177	5.15308e-175	27.7014	3.31745
RAPGEFL1	Epidermal (2)	0.476959	0.4205	8.6175e+06	0.645577	2.81291e-177	6.82119e-175	33.5953	5.01049
SYTL1	Epidermal (2)	0.301327	0.270192	8.13904e+06	0.609733	8.26743e-176	1.97274e-173	24.558	2.68827
CXADR	Epidermal (2)	0.54254	0.468594	8.66216e+06	0.648923	3.13135e-175	7.41259e-173	34.7741	5.34223
RNF43	Epidermal (2)	0.335016	0.301234	8.13755e+06	0.609622	4.72237e-174	1.10909e-171	24.558	2.71497
WWC1	Epidermal (2)	0.487401	0.423265	8.48438e+06	0.635604	6.21475e-171	1.44818e-168	31.4342	4.45758
SH3D21	Epidermal (2)	0.282803	0.265685	7785746	0.583266	1.03147e-170	2.38493e-168	18.0747	1.50238
TMEM45A	Epidermal (2)	1.15524	0.995346	9.38346e+06	0.702959	1.44946e-169	3.30023e-167	48.3301	11.3746
GSDMC	Epidermal (2)	0.126865	0.121291	7361264	0.551466	2.31277e-163	5.18668e-161	10.8055	0.522402
S100A14	Epidermal (2)	0.133018	0.12522	7430105	0.556624	3.36768e-163	7.4961e-161	11.9843	0.655863
DUOXA1	Epidermal (2)	0.289318	0.263615	7928215	0.593939	4.11173e-162	9.08448e-160	20.8251	2.09724
AP003390.2	Epidermal (2)	0.202163	0.187508	7.70033e+06	0.576867	7.82867e-160	1.70442e-157	16.6994	1.3613
EPHB6	Epidermal (2)	0.300372	0.267284	8013564	0.600333	3.42278e-155	7.29224e-153	22.5933	2.55863
FAT2	Epidermal (2)	0.37043	0.328934	8243291	0.617543	4.24754e-155	8.98521e-153	26.9155	3.64156
TMPRSS11E	Epidermal (2)	0.135101	0.129344	7323574	0.548643	3.49454e-153	7.34026e-151	10.2161	0.499523
IRF6	Epidermal (2)	0.141569	0.132631	7506908	0.562377	7.91901e-153	1.65175e-150	13.3595	0.896092
KRT5	Epidermal (2)	0.256636	0.235326	7714807	0.577952	2.83169e-149	5.78498e-147	17.0923	1.52908
BTBD11	Epidermal (2)	0.785906	0.630693	9092013	0.681125	3.22351e-148	6.49646e-146	45.5796	10.2154
SRD5A1	Epidermal (2)	0.605757	0.517223	8.72372e+06	0.653534	3.67537e-148	7.3574e-146	36.7387	6.99714
ST14	Epidermal (2)	0.22886	0.207773	7799188	0.584273	1.42067e-147	2.80625e-145	18.664	1.84557
GRB7	Epidermal (2)	0.129864	0.123329	7.34486e+06	0.550238	1.76315e-147	3.45983e-145	10.609	0.56816
SLC38A1	Epidermal (2)	0.755383	0.599131	8.99495e+06	0.673854	9.85317e-147	1.92085e-144	44.0079	9.38799
TMEM154	Epidermal (2)	0.487366	0.424148	8.46914e+06	0.634463	1.66497e-146	3.22474e-144	31.6306	5.25834
ATP6V0A4	Epidermal (2)	0.209786	0.198126	7471174	0.5597	2.77217e-146	5.33455e-144	12.7701	0.85796
PARD6B	Epidermal (2)	0.220723	0.200935	7.76634e+06	0.581812	9.25124e-146	1.76882e-143	18.0747	1.75405
CKMT1B	Epidermal (2)	0.109796	0.103995	7367401	0.551926	1.65924e-145	3.15225e-143	11.002	0.625357
PPP1R13L	Epidermal (2)	0.540407	0.458735	8664428	0.649093	1.60037e-144	3.02115e-142	35.7564	6.74166
MACC1	Epidermal (2)	0.32494	0.288633	7.9808e+06	0.597878	2.01549e-142	3.78089e-140	22.2004	2.68446
ABCC3	Epidermal (2)	0.405372	0.350595	8156167	0.611016	6.87716e-142	1.28203e-139	25.7367	3.56149
MUC15	Epidermal (2)	0.117504	0.11169	7331664	0.549249	3.93254e-141	7.28546e-139	10.4126	0.575786
IL20RA	Epidermal (2)	0.254487	0.224487	7872254	0.589747	9.93056e-141	1.82839e-138	20.2358	2.24595
DSG1-AS1	Epidermal (2)	0.135229	0.126105	7.45594e+06	0.558559	7.01587e-140	1.28382e-137	12.5737	0.869399
GATA3	Epidermal (2)	0.388429	0.330613	8.15611e+06	0.611012	9.06636e-140	1.64892e-137	25.9332	3.6225
IMPA2	Epidermal (2)	0.404909	0.358341	8194747	0.613907	2.94925e-138	5.29924e-136	26.3261	3.89323
AP001207.3	Epidermal (2)	0.18051	0.165263	7607158	0.569888	6.09605e-134	1.0823e-131	15.3242	1.36892
CLVS1	Epidermal (2)	0.245282	0.22617	7640296	0.57237	2.38415e-132	4.20781e-130	15.9136	1.50238
KRT15	Epidermal (2)	0.368469	0.341347	7.68303e+06	0.575571	8.24065e-132	1.44585e-129	16.6994	1.66254
SDR16C5	Epidermal (2)	0.12863	0.119105	7372095	0.552278	1.17448e-130	2.02493e-128	11.1984	0.732126
RASGEF1B	Epidermal (2)	1.11962	0.934883	9099125	0.681658	2.83852e-129	4.86578e-127	44.9902	12.2173
FERMT1	Epidermal (2)	0.213668	0.18773	7757428	0.581145	4.88583e-129	8.28009e-127	18.2711	1.99428
ESRP2	Epidermal (2)	0.113946	0.106927	7.36127e+06	0.551467	1.03333e-128	1.7413e-126	11.002	0.720686
SFN	Epidermal (2)	0.14877	0.1353	7.47043e+06	0.559644	5.40849e-128	9.06286e-126	12.9666	1.0143
LINC00842	Epidermal (2)	0.263395	0.235394	7853857	0.588369	3.27782e-126	5.43153e-124	20.0393	2.47474
NIPAL1	Epidermal (2)	0.277065	0.240634	7.91698e+06	0.593097	1.14477e-125	1.8761e-123	21.4145	2.78742
KRT1	Epidermal (2)	0.235826	0.222821	7.41601e+06	0.555568	7.03966e-123	1.14739e-120	11.9843	0.911344
CALML5	Epidermal (2)	0.158514	0.147725	7391253	0.553713	1.18677e-121	1.9134e-119	11.5914	0.854147
LLGL2	Epidermal (2)	0.394869	0.334787	8222125	0.615958	1.58308e-121	2.53863e-119	27.7014	4.70925
ANK3	Epidermal (2)	1.62406	1.12425	9.70453e+06	0.727012	6.50841e-121	1.03259e-118	64.4401	23.4357
MYH14	Epidermal (2)	0.416554	0.359359	8.23963e+06	0.617269	1.40938e-120	2.2242e-118	27.8978	4.87703
CARD14	Epidermal (2)	0.202556	0.184025	7.62974e+06	0.571579	5.18296e-120	8.13644e-118	15.9136	1.6511
TMPRSS4	Epidermal (2)	0.144314	0.135546	7357339	0.551172	1.17321e-119	1.83211e-117	11.002	0.781697
PPARGC1B	Epidermal (2)	0.524101	0.439478	8466076	0.634233	6.46178e-119	9.93482e-117	32.8094	6.70353
SULT2B1	Epidermal (2)	0.179933	0.16677	7.45633e+06	0.558588	1.01175e-117	1.54756e-115	12.7701	1.08294
AC138305.1	Epidermal (2)	0.353781	0.306548	7.90743e+06	0.592382	2.12185e-117	3.229e-115	21.4145	2.97045
RAB38	Epidermal (2)	0.364506	0.313379	8104602	0.607153	1.59216e-116	2.39845e-114	25.3438	4.15634
IRX4	Epidermal (2)	0.115863	0.107787	7.33253e+06	0.549314	5.01243e-116	7.47529e-114	10.609	0.747378
TP63	Epidermal (2)	1.06548	0.856887	9.01303e+06	0.675208	4.4521e-113	6.54152e-111	44.5972	13.2316
EGLN3	Epidermal (2)	0.802123	0.641208	8.84393e+06	0.66254	5.55284e-112	8.11886e-110	41.8468	11.1802
PLPP2	Epidermal (2)	0.141759	0.13155	7375236	0.552513	2.15082e-111	3.09916e-109	11.3949	0.907531
SPTBN2	Epidermal (2)	0.217487	0.19388	7702501	0.57703	5.58964e-110	7.97714e-108	17.4853	2.15443
CPA4	Epidermal (2)	0.156402	0.144429	7362841	0.551585	1.01871e-109	1.44004e-107	11.1984	0.888465
C6orf132	Epidermal (2)	0.189296	0.169296	7639512	0.572311	2.33406e-109	3.26845e-107	16.3065	1.88751
KRT79	Epidermal (2)	0.372657	0.323914	7.86832e+06	0.589452	2.92617e-109	4.07845e-107	20.8251	3.01239
IL1RL2	Epidermal (2)	0.165132	0.144795	7.59238e+06	0.568781	5.85939e-107	8.05383e-105	15.5206	1.73499
PATJ	Epidermal (2)	1.38007	0.973362	9622478	0.720865	3.30807e-105	4.50548e-103	60.3143	26.6692
GOLGA7B	Epidermal (2)	0.115082	0.10626	7315737	0.548056	1.3713e-104	1.85917e-102	10.4126	0.804576
MPZL2	Epidermal (2)	0.214511	0.18834	7.70294e+06	0.577063	3.89491e-104	5.23303e-102	17.6817	2.29933
SPINT1	Epidermal (2)	0.121935	0.111373	7369722	0.5521	6.81616e-104	9.11684e-102	11.3949	0.972355
CELSR1	Epidermal (2)	0.414238	0.342967	8173351	0.612304	7.44397e-104	9.91211e-102	27.5049	5.27359
MAL2	Epidermal (2)	0.141774	0.130433	7.3814e+06	0.552975	1.68925e-103	2.22943e-101	11.5914	1.0143
MIR210HG	Epidermal (2)	0.140304	0.128478	7391588	0.553738	2.29614e-103	3.01704e-101	11.7878	1.04862
DACH1	Epidermal (2)	1.17169	0.919007	8.91806e+06	0.668093	1.00267e-102	1.31169e-100	44.0079	13.4909
RIC3	Epidermal (2)	0.287646	0.237846	7980876	0.597884	1.84269e-101	2.38965e-99	23.5756	4
CDH12	Epidermal (2)	0.499319	0.432209	8072057	0.604715	7.8988e-101	1.0199e-98	25.1473	4.68255
PARD6G	Epidermal (2)	0.443448	0.350363	8.35432e+06	0.625861	8.44053e-101	1.08515e-98	32.0236	7.03908
PCLO	Epidermal (2)	0.351831	0.287054	7.96443e+06	0.596653	1.14419e-100	1.45845e-98	23.3792	3.92374
CRYBG1	Epidermal (2)	0.74269	0.571828	8715916	0.65295	6.70036e-100	8.4683e-98	40.4715	11.1344
ITGB6	Epidermal (2)	0.168257	0.153696	7421358	0.555968	2.39592e-99	2.97763e-97	12.3772	1.20496
PTK6	Epidermal (2)	0.159739	0.143939	7494269	0.56143	6.42282e-99	7.91626e-97	13.7525	1.48713
ACPP	Epidermal (2)	0.267976	0.227954	7.81825e+06	0.585702	8.84252e-99	1.08537e-96	20.2358	3.08484
C16orf74	Epidermal (2)	0.290705	0.252877	7803978	0.584632	1.35639e-97	1.65807e-95	19.8428	3.04671
AHNAK2	Epidermal (2)	0.229575	0.197482	7672040	0.574748	1.49482e-97	1.81983e-95	17.2888	2.32221
OLFM2	Epidermal (2)	0.515146	0.407118	8.38869e+06	0.628436	1.62546e-97	1.97084e-95	33.0059	7.66444
LIPG	Epidermal (2)	0.18812	0.169746	7.45033e+06	0.558139	1.03661e-96	1.24673e-94	12.9666	1.35367
ARHGAP28	Epidermal (2)	0.68566	0.537524	8.56547e+06	0.641679	5.48387e-95	6.46512e-93	37.1316	9.90658
MYO5B	Epidermal (2)	0.424633	0.354611	8.06248e+06	0.603998	2.64093e-92	3.06502e-90	25.5403	5.10963
ATP2C2	Epidermal (2)	0.207635	0.190287	7.45861e+06	0.558759	1.2624e-91	1.45944e-89	13.1631	1.4795
TMEM184A	Epidermal (2)	0.23071	0.207063	7621379	0.570953	4.43582e-91	5.10838e-89	16.3065	2.24976
IL17RE	Epidermal (2)	0.224828	0.194855	7714126	0.577901	1.62524e-90	1.86447e-88	18.2711	2.77598
KIFC2	Epidermal (2)	0.256807	0.217792	7748334	0.580464	5.20754e-90	5.95116e-88	19.057	2.99714
IFFO2	Epidermal (2)	0.299952	0.258378	7.82824e+06	0.58645	9.64203e-90	1.08937e-87	20.6287	3.51954
C3orf52	Epidermal (2)	0.243072	0.21276	7675148	0.574981	1.34489e-89	1.51374e-87	17.4853	2.58532
AC072062.1	Epidermal (2)	0.116057	0.103539	7282623	0.545575	3.98711e-88	4.45406e-86	10.0196	0.884652
TFCP2L1	Epidermal (2)	0.17325	0.154257	7.45207e+06	0.558269	6.60139e-88	7.34701e-86	13.1631	1.52526
MPP7	Epidermal (2)	0.494933	0.363028	8274911	0.619912	1.44192e-86	1.58702e-84	31.8271	7.54623
MGST1	Epidermal (2)	0.4868	0.375435	8151293	0.610651	3.79437e-86	4.16084e-84	28.4872	6.34509
TUFT1	Epidermal (2)	0.295482	0.243614	7942196	0.594987	4.47054e-86	4.88435e-84	23.3792	4.53765
CHI3L1	Epidermal (2)	0.16148	0.147059	7388993	0.553544	7.46034e-86	8.12115e-84	11.9843	1.3041
SEMA4B	Epidermal (2)	0.398156	0.314516	8202496	0.614487	1.66283e-85	1.797e-83	29.4695	6.91325
KREMEN1	Epidermal (2)	0.745946	0.565193	8722405	0.653436	3.25206e-85	3.48918e-83	41.8468	13.674
CDS1	Epidermal (2)	0.22665	0.186972	7.75463e+06	0.580935	3.87449e-85	4.14209e-83	19.4499	3.23737
NOTCH3	Epidermal (2)	0.573116	0.42222	8545591	0.64019	9.04794e-85	9.63832e-83	38.5069	11.0848
LIPH	Epidermal (2)	0.24327	0.216031	7651447	0.573205	1.17615e-84	1.24401e-82	17.0923	2.62345
HOOK1	Epidermal (2)	0.13205	0.116984	7364031	0.551674	1.74989e-83	1.83137e-81	11.5914	1.2469
PRRG4	Epidermal (2)	0.150488	0.131283	7443967	0.557662	3.06371e-82	3.15108e-80	13.1631	1.61296
AL591845.1	Epidermal (2)	0.25933	0.226842	7682333	0.575519	5.69312e-82	5.83535e-80	17.8782	2.91325
CDCP1	Epidermal (2)	0.245893	0.203308	7.78563e+06	0.583258	8.28875e-82	8.43784e-80	20.2358	3.60724
VDR	Epidermal (2)	0.265521	0.219145	7766977	0.58186	1.7558e-81	1.7813e-79	19.8428	3.49285
PRAG1	Epidermal (2)	0.496779	0.387685	8.24569e+06	0.617723	6.15901e-81	6.22728e-79	30.8448	7.8551
FAM83F	Epidermal (2)	0.146544	0.129489	7453651	0.558388	4.72905e-80	4.74928e-78	13.3595	1.71211
LTB4R	Epidermal (2)	0.353243	0.277182	8010864	0.600131	7.89107e-80	7.8718e-78	25.5403	5.55958
TGFA	Epidermal (2)	0.249016	0.207487	7689963	0.576091	1.13343e-79	1.12315e-77	18.2711	3.05815
RAB11FIP4	Epidermal (2)	0.171688	0.149798	7491334	0.561211	4.92621e-79	4.86536e-77	14.1454	1.92564
PTPN3	Epidermal (2)	0.489158	0.357077	8.36381e+06	0.626572	9.71211e-79	9.49781e-77	34.7741	9.55958
VIPR1	Epidermal (2)	0.117829	0.103884	7.31697e+06	0.548148	1.4517e-77	1.40584e-75	10.8055	1.16683
AC104123.1	Epidermal (2)	0.468012	0.354677	8207328	0.614849	3.99812e-77	3.84684e-75	30.6483	7.85891
DEGS1	Epidermal (2)	0.437184	0.34289	8225778	0.616231	1.96764e-76	1.88105e-74	30.6483	8.17159
DNAH11	Epidermal (2)	0.477657	0.396479	7.83188e+06	0.586722	4.06961e-76	3.87809e-74	21.4145	4.2898
NBEAL2	Epidermal (2)	0.303314	0.241313	7.90701e+06	0.592351	5.93879e-76	5.62338e-74	23.3792	4.93041
MLIP	Epidermal (2)	0.225512	0.181136	7.6328e+06	0.571808	2.24305e-75	2.10388e-73	17.2888	2.87512
ANO1	Epidermal (2)	0.521971	0.398004	8.19503e+06	0.613928	2.12354e-74	1.96705e-72	30.4519	8.0572
SLC16A10	Epidermal (2)	0.284402	0.241912	7568975	0.567027	1.61101e-73	1.47397e-71	15.9136	2.551
SPINT2	Epidermal (2)	0.213939	0.174895	7.68392e+06	0.575638	6.17029e-73	5.59396e-71	18.4676	3.34414
FGFR3	Epidermal (2)	0.165831	0.143698	7.33143e+06	0.549231	1.06366e-72	9.61386e-71	11.1984	1.32316
VANGL2	Epidermal (2)	0.163287	0.136952	7.52689e+06	0.563875	3.87051e-72	3.47728e-70	15.1277	2.3489
B4GALNT3	Epidermal (2)	0.343753	0.283075	7789204	0.583525	1.08597e-70	9.6116e-69	20.8251	4.30505
KRT14	Epidermal (2)	0.289816	0.24581	7.62039e+06	0.570879	1.44623e-70	1.27624e-68	17.0923	3.02002
CYP4F22	Epidermal (2)	0.149048	0.130069	7329924	0.549119	1.55456e-70	1.36779e-68	11.1984	1.36511
KLRG2	Epidermal (2)	0.167475	0.142417	7.46712e+06	0.559397	2.35625e-70	2.06706e-68	13.9489	2.06673
KCTD1	Epidermal (2)	0.752698	0.526757	8666775	0.649268	2.52853e-70	2.21168e-68	44.0079	16.3051
EPS8L2	Epidermal (2)	0.283603	0.223988	7891346	0.591177	4.07132e-70	3.55074e-68	23.3792	5.26215
HSPA4L	Epidermal (2)	0.425319	0.322292	8152747	0.61076	4.58487e-70	3.98696e-68	29.8625	8.11821
ZNF273	Epidermal (2)	0.488943	0.364067	8294586	0.621386	2.53345e-69	2.1903e-67	33.5953	10.1354
AP005436.1	Epidermal (2)	0.116295	0.103314	7.27831e+06	0.545252	6.4943e-69	5.59843e-67	10.2161	1.17445
IPPK	Epidermal (2)	0.476077	0.356939	8302568	0.621984	2.54366e-68	2.18645e-66	33.7917	10.4366
COL4A5	Epidermal (2)	0.647271	0.431861	8.41746e+06	0.630591	1.55692e-67	1.31553e-65	38.7033	12.3851
CELSR2	Epidermal (2)	0.142852	0.121503	7.42467e+06	0.556216	1.64002e-67	1.38184e-65	13.1631	1.92564
RIMS2	Epidermal (2)	0.364281	0.291724	7721489	0.578453	2.08643e-67	1.74809e-65	19.6464	3.96568
HK2	Epidermal (2)	0.320149	0.25342	7.82246e+06	0.586017	7.79015e-67	6.49041e-65	22.0039	4.89609
FSTL4	Epidermal (2)	0.184265	0.153624	7428953	0.556537	1.52702e-65	1.25819e-63	13.3595	2.01716
TRPV3	Epidermal (2)	0.17119	0.148325	7.42247e+06	0.556051	2.77359e-65	2.279e-63	13.1631	1.99047
KRT10	Epidermal (2)	0.461472	0.402803	7.80175e+06	0.584465	5.01357e-65	4.08578e-63	21.2181	4.86559
PTGS1	Epidermal (2)	0.276139	0.231064	7.65289e+06	0.573313	1.53571e-64	1.24472e-62	18.0747	3.60343
WNK2	Epidermal (2)	0.306252	0.237908	7793982	0.583883	3.69526e-64	2.97888e-62	21.611	4.85796
MIR193BHG	Epidermal (2)	0.233635	0.190355	7.60752e+06	0.569915	5.1967e-63	4.14444e-61	17.2888	3.34032
LARGE2	Epidermal (2)	0.103938	0.0902829	7259587	0.543849	5.09222e-62	4.01814e-60	10.0196	1.24309
RBM47	Epidermal (2)	0.989339	0.617056	8.64159e+06	0.647381	5.72133e-62	4.49079e-60	47.1513	18.612
PLXNB1	Epidermal (2)	0.342834	0.250927	7999239	0.59926	6.42519e-62	5.01686e-60	27.112	7.34032
ST6GALNAC2	Epidermal (2)	0.342514	0.253856	7960072	0.596326	1.93844e-61	1.49787e-59	26.1297	6.9285
ADGRL3	Epidermal (2)	1.75063	1.18242	8.96095e+06	0.671306	6.61049e-61	5.08173e-59	52.8487	28.98
EXPH5	Epidermal (2)	0.40911	0.297307	8.02012e+06	0.600824	1.02827e-60	7.824e-59	27.8978	7.77884
CECR2	Epidermal (2)	0.749133	0.520679	8489690	0.636002	1.31407e-60	9.97326e-59	40.4715	15.6988
RANGAP1	Epidermal (2)	0.338283	0.25041	7984336	0.598144	8.46128e-60	6.3731e-58	26.9155	7.45853
RAB7B	Epidermal (2)	0.301405	0.225118	7894123	0.591385	1.19503e-59	8.97834e-58	24.558	6.38322
PLEKHH1	Epidermal (2)	0.347441	0.258188	7.90598e+06	0.592274	3.52821e-59	2.63749e-57	24.9509	6.58151
STRBP	Epidermal (2)	0.758779	0.482038	8572677	0.642219	5.65871e-59	4.19856e-57	45.3831	18.1582
SCNN1B	Epidermal (2)	0.144604	0.120322	7341578	0.549992	5.80902e-59	4.2994e-57	11.7878	1.75024
GPC1	Epidermal (2)	0.310164	0.234855	7.8831e+06	0.59056	1.6064e-58	1.18599e-56	24.3615	6.39847
DDR1	Epidermal (2)	0.165474	0.133535	7506068	0.562314	4.66018e-58	3.42363e-56	15.3242	2.86368
CDH3	Epidermal (2)	0.185338	0.154278	7416382	0.555596	5.06835e-58	3.71434e-56	13.3595	2.24214
BDH1	Epidermal (2)	0.234236	0.180971	7697843	0.576681	6.97552e-58	5.09948e-56	19.8428	4.49952
LINC00511	Epidermal (2)	1.03669	0.675556	8.65236e+06	0.648188	3.04682e-57	2.21652e-55	46.7583	21.0753
CIDEA	Epidermal (2)	0.112378	0.0953641	7.27195e+06	0.544776	7.74929e-57	5.59656e-55	10.4126	1.44137
TMEM79	Epidermal (2)	0.155447	0.130448	7433468	0.556876	8.36296e-57	6.02517e-55	13.7525	2.41373
LINC01725	Epidermal (2)	0.372262	0.271659	7.88245e+06	0.590511	1.04859e-56	7.53647e-55	24.7544	6.62726
ATP13A4	Epidermal (2)	0.180428	0.156776	7361261	0.551466	1.07938e-56	7.73912e-55	12.1807	1.95234
KLF5	Epidermal (2)	0.557786	0.383612	8226123	0.616257	9.37466e-55	6.61036e-53	34.7741	12.2173
FRMD6	Epidermal (2)	1.39183	0.770789	9.01287e+06	0.675196	1.26879e-54	8.92551e-53	60.7073	37.3346
SLC8A3	Epidermal (2)	0.289988	0.238722	7.45349e+06	0.558375	4.13386e-54	2.88085e-52	14.3418	2.69971
ELOVL4	Epidermal (2)	0.21936	0.178648	7.50634e+06	0.562334	8.57466e-54	5.96169e-52	15.5206	3.1306
LRIG3	Epidermal (2)	0.929381	0.549303	8722935	0.653476	9.29694e-54	6.44884e-52	52.8487	25.3232
SOX7	Epidermal (2)	0.113492	0.0934021	7.30437e+06	0.547204	9.50682e-54	6.57911e-52	11.1984	1.72355
ALDH3A2	Epidermal (2)	0.642595	0.446598	8.35969e+06	0.626263	2.00733e-53	1.37955e-51	38.3104	15.3823
GRTP1	Epidermal (2)	0.276874	0.209846	7768994	0.582011	3.2393e-53	2.21602e-51	22.0039	5.74643
FAM84A	Epidermal (2)	0.17471	0.1393	7.50981e+06	0.562595	5.75781e-53	3.92096e-51	15.7171	3.21449
ZNF503-AS1	Epidermal (2)	0.203263	0.164747	7475424	0.560019	1.10548e-52	7.51095e-51	14.9312	2.9552
CD44	Epidermal (2)	1.42694	0.844071	8850922	0.663064	1.27795e-52	8.66303e-51	54.8134	31.409
SH2D3A	Epidermal (2)	0.137018	0.116069	7.33248e+06	0.54931	1.54978e-52	1.04819e-50	11.7878	1.94471
MCF2L	Epidermal (2)	0.547431	0.321577	8.22455e+06	0.61614	8.01341e-52	5.34711e-50	37.3281	13.0143
SYNE2	Epidermal (2)	2.04053	0.81157	9186938	0.688236	1.65707e-51	1.09834e-49	82.5147	58.5815
PLEKHG3	Epidermal (2)	0.329617	0.243996	7872533	0.589768	1.66568e-51	1.1016e-49	24.9509	7.29075
CERS3-AS1	Epidermal (2)	0.296269	0.198733	7717995	0.578191	2.48063e-51	1.63694e-49	21.4145	5.38799
UNC5B	Epidermal (2)	0.449215	0.320316	7.94908e+06	0.595502	4.99287e-51	3.27302e-49	27.3084	8.4652
SLC14A1	Epidermal (2)	0.405451	0.347977	7.58611e+06	0.568311	7.60005e-51	4.96032e-49	17.2888	4.07626
VAV3	Epidermal (2)	0.76897	0.474414	8.3427e+06	0.624991	1.19323e-50	7.77087e-49	40.668	16.0305
PRKCZ	Epidermal (2)	0.216306	0.1651	7614982	0.570474	1.79036e-50	1.16342e-48	18.4676	4.38894
FAM83H	Epidermal (2)	0.11251	0.096578	7243672	0.542657	2.59085e-50	1.6763e-48	10.0196	1.49857
ATL2	Epidermal (2)	1.0164	0.597087	8768389	0.656881	5.50857e-50	3.54104e-48	53.2417	30.2688
SMG1	Epidermal (2)	1.3664	0.619281	9044332	0.677553	1.98767e-49	1.2668e-47	69.9411	48.2517
COL27A1	Epidermal (2)	0.95746	0.553509	8.497e+06	0.63655	1.22653e-48	7.75077e-47	47.7407	21.2011
SLC35F2	Epidermal (2)	0.239583	0.17894	7645403	0.572753	1.29822e-48	8.18648e-47	19.4499	4.91134
FRRS1	Epidermal (2)	0.259088	0.19433	7708036	0.577445	1.34166e-48	8.44253e-47	21.0216	5.63203
TINCR	Epidermal (2)	0.140269	0.117004	7323958	0.548672	1.97105e-48	1.23769e-46	11.7878	2.07817
EPB41	Epidermal (2)	0.644466	0.393066	8.29547e+06	0.621452	2.10504e-48	1.31629e-46	39.8821	15.836
ME1	Epidermal (2)	0.69242	0.454446	8243224	0.617538	5.92162e-48	3.64926e-46	36.9352	14.8179
STAP2	Epidermal (2)	0.130601	0.104445	7356191	0.551086	7.79933e-48	4.79651e-46	12.5737	2.33746
HIP1R	Epidermal (2)	0.25025	0.177144	7.69436e+06	0.57642	1.1457e-47	7.03143e-46	21.0216	5.59009
SPTLC3	Epidermal (2)	0.582446	0.395861	8.17762e+06	0.612623	1.88091e-47	1.14963e-45	34.9705	13.5481
VEGFA	Epidermal (2)	0.676015	0.487713	8132112	0.609214	2.12087e-47	1.28837e-45	32.8094	12.6254
IRX2	Epidermal (2)	0.143719	0.118023	7329549	0.549091	3.46609e-47	2.09702e-45	11.9843	2.18112
FABP5	Epidermal (2)	0.216817	0.17121	7491033	0.561188	4.66554e-47	2.81129e-45	15.7171	3.5081
ARNTL2	Epidermal (2)	0.213822	0.16428	7.51325e+06	0.562852	9.49802e-47	5.71164e-45	16.3065	3.74452
EGR2	Epidermal (2)	0.299249	0.223566	7707678	0.577418	1.24971e-46	7.50002e-45	21.2181	5.90658
DNAH17	Epidermal (2)	0.180086	0.145771	7415478	0.555528	1.60169e-46	9.57386e-45	13.9489	2.88656
RALGPS1	Epidermal (2)	0.603417	0.386025	8275053	0.619923	5.23247e-46	3.09661e-44	38.8998	16.4156
LNX2	Epidermal (2)	0.273494	0.194266	7746045	0.580292	6.5882e-46	3.88352e-44	22.5933	6.51287
GLTP	Epidermal (2)	0.375032	0.268144	7907570	0.592393	8.50703e-46	4.99487e-44	27.112	8.93804
DAPK2	Epidermal (2)	0.980663	0.671966	8388362	0.628411	2.10688e-45	1.22978e-43	41.4538	19.9047
DTX2	Epidermal (2)	0.308358	0.222696	7.81438e+06	0.585411	4.08185e-45	2.36406e-43	24.3615	7.63012
MYO10	Epidermal (2)	0.892845	0.494354	8.50914e+06	0.637459	5.82184e-45	3.35228e-43	50.0982	24.1373
FHDC1	Epidermal (2)	0.217043	0.16576	7.56273e+06	0.566559	5.99153e-45	3.43672e-43	17.6817	4.4347
KIAA1522	Epidermal (2)	0.314218	0.223635	7.82825e+06	0.586451	1.15967e-44	6.60102e-43	24.9509	7.93136
ABHD17C	Epidermal (2)	0.233185	0.181541	7563468	0.566615	1.80652e-44	1.0244e-42	17.6817	4.49952
POTEF	Epidermal (2)	0.264935	0.214768	7.32179e+06	0.548509	4.27607e-44	2.41558e-42	11.9843	2.29933
GALNT6	Epidermal (2)	0.12607	0.103121	7258250	0.543749	4.65644e-44	2.62547e-42	10.609	1.84557
GATA6	Epidermal (2)	0.25928	0.196585	7.5669e+06	0.566872	4.85442e-44	2.73194e-42	17.8782	4.58723
ACOT7	Epidermal (2)	0.239545	0.178875	7618998	0.570775	6.42014e-44	3.5995e-42	19.2534	5.20496
ZMAT4	Epidermal (2)	0.387238	0.31181	7.51824e+06	0.563227	1.22118e-43	6.79554e-42	16.5029	4.11058
ARHGEF37	Epidermal (2)	0.306205	0.216306	7.79835e+06	0.584211	1.52029e-43	8.44427e-42	24.3615	7.70639
ELOVL6	Epidermal (2)	0.414808	0.287285	7.94258e+06	0.595016	1.68426e-43	9.33762e-42	28.4872	10.1392
CLDN1	Epidermal (2)	0.78608	0.503698	8323878	0.62358	4.54783e-43	2.50274e-41	40.668	19.3556
PSD4	Epidermal (2)	0.150536	0.115297	7383248	0.553113	8.25598e-43	4.51837e-41	13.556	2.88656
PLIN5	Epidermal (2)	0.175661	0.147167	7.2752e+06	0.545019	9.48741e-43	5.1828e-41	11.002	2.03241
PFKFB4	Epidermal (2)	0.328149	0.254946	7626081	0.571305	3.46245e-42	1.87431e-40	19.4499	5.54814
INTS12	Epidermal (2)	0.519379	0.35003	8079694	0.605287	4.04959e-42	2.18422e-40	33.0059	13.4109
GALNT3	Epidermal (2)	0.197443	0.144091	7521322	0.563457	1.18141e-41	6.32636e-40	17.0923	4.36606
KCNJ15	Epidermal (2)	0.122246	0.09643	7.2601e+06	0.543888	1.41875e-41	7.55661e-40	10.8055	1.98665
TMEM108	Epidermal (2)	0.590954	0.383943	7.8404e+06	0.587361	1.7745e-41	9.43459e-40	26.5226	8.85796
RNF144B	Epidermal (2)	0.436308	0.265758	7930624	0.59412	7.50554e-41	3.93441e-39	29.8625	10.6883
AP1G2	Epidermal (2)	0.334512	0.227231	7.72207e+06	0.578496	2.76315e-40	1.43833e-38	22.9862	7.22212
FBXO32	Epidermal (2)	0.531517	0.369394	7990081	0.598574	3.45927e-40	1.79756e-38	30.6483	12.1716
ZBTB7C	Epidermal (2)	0.908078	0.551611	8.30258e+06	0.621985	4.59534e-40	2.38374e-38	42.2397	20.6406
XKR6	Epidermal (2)	1.01897	0.523049	8.52909e+06	0.638954	1.5113e-39	7.75863e-38	54.6169	30.2993
PDK1	Epidermal (2)	0.343144	0.241602	7737789	0.579674	4.4161e-39	2.24393e-37	23.3792	7.74452
PPARGC1A	Epidermal (2)	0.221234	0.18088	7.3352e+06	0.549514	4.71361e-39	2.39104e-37	12.5737	2.76454
DHCR24	Epidermal (2)	0.290381	0.195972	7694303	0.576416	5.25674e-39	2.6575e-37	22.3969	7.06959
FAM162A	Epidermal (2)	0.325817	0.235627	7704992	0.577217	5.27231e-39	2.66086e-37	22.3969	7.24118
DOCK3	Epidermal (2)	0.405008	0.300622	7647085	0.572879	6.02158e-39	3.02876e-37	20.6287	6.38704
ADAMTS15	Epidermal (2)	0.224039	0.178358	7.43926e+06	0.557309	1.45132e-38	7.2389e-37	15.1277	3.83603
BAIAP2L1	Epidermal (2)	0.292224	0.200283	7700997	0.576917	1.63184e-38	8.12571e-37	22.5933	7.28313
NIPAL2	Epidermal (2)	0.745709	0.465812	8257575	0.618613	1.86007e-38	9.2467e-37	40.4715	20.3127
IL20RB	Epidermal (2)	0.250138	0.193423	7536142	0.564567	2.45354e-38	1.21767e-36	17.6817	4.99523
GRIA4	Epidermal (2)	0.199141	0.165218	7245731	0.542811	4.82923e-38	2.3691e-36	10.609	2.08961
ELL2	Epidermal (2)	0.948658	0.47362	8.37165e+06	0.62716	5.20492e-38	2.54922e-36	49.1159	24.8389
PPFIBP2	Epidermal (2)	0.436533	0.281135	7.94231e+06	0.594995	6.31659e-38	3.08355e-36	30.4519	11.9809
RDH13	Epidermal (2)	0.23379	0.177171	7.53868e+06	0.564758	7.6096e-38	3.70868e-36	17.8782	5.102
RAPGEF5	Epidermal (2)	0.8266	0.453096	8.28019e+06	0.620307	1.09437e-37	5.28185e-36	44.2043	21.6397
PLEKHH3	Epidermal (2)	0.294747	0.205365	7698639	0.576741	1.45722e-37	7.02171e-36	22.5933	7.46616
TFAP2B	Epidermal (2)	0.167254	0.126052	7.34818e+06	0.550486	1.82231e-37	8.76679e-36	13.1631	3.02002
CLUH	Epidermal (2)	0.247341	0.177741	7.55953e+06	0.56632	2.02519e-37	9.72709e-36	18.664	5.44137
SEMA3F	Epidermal (2)	0.200713	0.149174	7.4112e+06	0.555207	2.12518e-37	1.0191e-35	14.7348	3.66444
PPFIA4	Epidermal (2)	0.149515	0.117649	7.28327e+06	0.545624	4.40914e-37	2.10082e-35	11.5914	2.4633
ATP6V1C2	Epidermal (2)	0.237049	0.209337	7273160	0.544866	4.85935e-37	2.30796e-35	11.1984	2.38322
ZDHHC13	Epidermal (2)	0.354162	0.230376	7.79708e+06	0.584116	8.7958e-37	4.13805e-35	26.1297	9.39943
CNGA1	Epidermal (2)	0.114383	0.0906383	7.21305e+06	0.540363	1.70531e-36	7.99751e-35	10.0196	1.93327
BBOX1-AS1	Epidermal (2)	0.231144	0.171117	7.40677e+06	0.554875	2.00504e-36	9.38844e-35	14.7348	3.72927
EFNA5	Epidermal (2)	0.975153	0.524895	8269035	0.619472	2.62527e-36	1.2235e-34	45.1866	22.3794
MAGI1	Epidermal (2)	1.93526	0.71473	8.74152e+06	0.654868	2.68204e-36	1.248e-34	76.0314	54.4214
CTNNBIP1	Epidermal (2)	0.437676	0.273293	7971861	0.597209	3.49689e-36	1.62211e-34	32.22	13.4147
KCNK6	Epidermal (2)	0.202155	0.14656	7.46507e+06	0.559243	4.47519e-36	2.06308e-34	16.3065	4.44614
PPM1L	Epidermal (2)	0.520757	0.314428	7964019	0.596622	5.44084e-36	2.50438e-34	32.4165	13.3041
IGF2BP2	Epidermal (2)	0.808909	0.470267	8124977	0.60868	8.18162e-36	3.75435e-34	38.5069	17.8456
AK4	Epidermal (2)	0.244848	0.175289	7573008	0.567329	9.91729e-36	4.52298e-34	19.2534	5.93708
KDM3A	Epidermal (2)	0.808121	0.448788	8337377	0.624592	1.10406e-35	5.0276e-34	47.9371	25.7884
EZH2	Epidermal (2)	0.407709	0.232771	7875531	0.589993	1.19592e-35	5.42934e-34	29.8625	11.3861
FASTKD1	Epidermal (2)	0.436864	0.26218	7.9659e+06	0.596763	1.46573e-35	6.61395e-34	32.613	13.5558
DAPP1	Epidermal (2)	0.215265	0.153189	7.48267e+06	0.560561	2.03201e-35	9.08679e-34	16.8959	4.76263
GOLGA8B	Epidermal (2)	0.580213	0.335207	8.1008e+06	0.606869	2.46191e-35	1.09763e-33	38.1139	17.4109
GSTA4	Epidermal (2)	0.396414	0.252134	7917876	0.593165	2.52001e-35	1.12186e-33	30.4519	12.5071
ARAP2	Epidermal (2)	0.749435	0.432493	8.22828e+06	0.616419	3.56025e-35	1.57088e-33	42.2397	21.8761
DUOX1	Epidermal (2)	0.42229	0.267906	7898311	0.591699	4.44956e-35	1.95172e-33	30.0589	12.1525
AC024230.1	Epidermal (2)	0.627995	0.407181	7.77645e+06	0.58257	8.96287e-35	3.89135e-33	25.9332	9.64728
UAP1L1	Epidermal (2)	0.135069	0.105298	7250718	0.543185	1.00397e-34	4.35255e-33	11.002	2.36416
MAST4	Epidermal (2)	1.21943	0.568263	8.51137e+06	0.637626	1.75432e-34	7.57252e-33	56.5815	37.2011
PGK1	Epidermal (2)	0.565881	0.356861	8.04206e+06	0.602468	2.51851e-34	1.08086e-32	35.167	16.3165
DENND2C	Epidermal (2)	0.339447	0.232668	7.71329e+06	0.577838	2.86769e-34	1.22894e-32	23.7721	8.59867
GOLGA8A	Epidermal (2)	0.975776	0.487493	8437759	0.632112	2.88627e-34	1.23513e-32	55.2063	32.7703
COL7A1	Epidermal (2)	0.435066	0.296354	7768286	0.581958	2.89907e-34	1.23883e-32	25.5403	9.66254
ZNF12	Epidermal (2)	0.422779	0.282913	7.84133e+06	0.58743	3.36899e-34	1.43348e-32	27.8978	11.2336
MAP3K1	Epidermal (2)	1.10485	0.504234	8507958	0.637371	4.34964e-34	1.84547e-32	58.3497	37.7274
RAB40C	Epidermal (2)	0.406821	0.254498	7.88115e+06	0.590413	6.74474e-34	2.84548e-32	29.8625	12.2707
ZBTB7B	Epidermal (2)	0.125993	0.0990604	7.25649e+06	0.543617	8.11635e-34	3.4193e-32	11.1984	2.48999
LRPPRC	Epidermal (2)	0.984472	0.470384	8461046	0.633856	1.11592e-33	4.68796e-32	56.5815	35.2641
OSBPL2	Epidermal (2)	0.384022	0.243128	7.84674e+06	0.587835	1.17341e-33	4.92254e-32	28.6837	11.5729
PGM2	Epidermal (2)	0.217802	0.15264	7522752	0.563564	1.20374e-33	5.04267e-32	18.2711	5.61678
CRNDE	Epidermal (2)	0.34311	0.215505	7772705	0.582289	1.41412e-33	5.9074e-32	26.3261	9.98665
MACROD1	Epidermal (2)	0.329926	0.21023	7.76765e+06	0.581911	1.56583e-33	6.51382e-32	26.1297	9.89895
EPHX2	Epidermal (2)	0.253615	0.174353	7587861	0.568442	1.79288e-33	7.44793e-32	20.2358	6.64252
RAB26	Epidermal (2)	0.179176	0.121408	7.4524e+06	0.558294	2.39952e-33	9.95418e-32	16.5029	4.70162
OBSCN	Epidermal (2)	0.383248	0.233976	7.78693e+06	0.583355	2.52824e-33	1.04736e-31	27.112	10.3756
CEP170B	Epidermal (2)	0.155637	0.116274	7348445	0.550506	2.99588e-33	1.23936e-31	13.556	3.46997
ADGRB1	Epidermal (2)	0.203965	0.159428	7.35908e+06	0.551303	3.12954e-33	1.29108e-31	13.7525	3.59199
TANC2	Epidermal (2)	1.32877	0.56332	8546893	0.640287	5.48157e-33	2.24895e-31	62.4754	43.5767
SRSF5	Epidermal (2)	1.60523	0.547634	8671802	0.649645	9.33766e-33	3.79965e-31	76.8173	61.5253
ADGRG1	Epidermal (2)	0.174789	0.121368	7.41262e+06	0.555314	3.73157e-32	1.50407e-30	15.5206	4.38132
CYP39A1	Epidermal (2)	0.230394	0.165865	7437451	0.557174	4.47271e-32	1.80037e-30	16.11	4.72069
MACF1	Epidermal (2)	2.08127	0.577836	8683852	0.650548	7.10162e-32	2.84322e-30	78.1925	74.551
AC113383.1	Epidermal (2)	0.225194	0.170417	7372849	0.552334	1.06371e-31	4.21906e-30	14.3418	3.95806
CHODL	Epidermal (2)	0.464791	0.29523	7.73939e+06	0.579794	1.08602e-31	4.30181e-30	25.7367	9.99047
KIAA1217	Epidermal (2)	1.85618	0.643203	8595525	0.643931	2.37791e-31	9.33234e-30	75.2456	55.6568
TFRC	Epidermal (2)	0.385533	0.229489	7802180	0.584498	3.29699e-31	1.28885e-29	28.2908	11.6111
LINC01290	Epidermal (2)	0.227846	0.161045	7495118	0.561494	3.57152e-31	1.39252e-29	17.8782	5.71592
KDM5B	Epidermal (2)	0.885449	0.447804	8309872	0.622531	5.34387e-31	2.07002e-29	50.2947	30.5968
CLDN16	Epidermal (2)	0.166702	0.124574	7323250	0.548619	5.4203e-31	2.0969e-29	13.1631	3.46997
NPEPPS	Epidermal (2)	1.22508	0.49365	8523870	0.638563	6.11438e-31	2.36235e-29	63.4578	47.7636
NET1	Epidermal (2)	0.364851	0.225699	7.72329e+06	0.578587	6.35848e-31	2.45031e-29	25.5403	9.9409
CERS4	Epidermal (2)	0.477283	0.2712	7.92597e+06	0.593771	8.32159e-31	3.19033e-29	33.3988	15.1039
TRPS1	Epidermal (2)	1.71076	0.619902	8568348	0.641895	8.55391e-31	3.27099e-29	69.1552	54.2917
ZNF138	Epidermal (2)	0.451587	0.2657	7923792	0.593608	8.68524e-31	3.31696e-29	33.0059	15.0582
FOXC1	Epidermal (2)	0.137865	0.10002	7.28197e+06	0.545526	9.47421e-31	3.60903e-29	12.1807	3.0429
EMP2	Epidermal (2)	0.590097	0.333522	8.04715e+06	0.602849	1.39641e-30	5.29909e-29	38.1139	19.2069
EFNB2	Epidermal (2)	0.535576	0.331841	7.87891e+06	0.590246	1.45305e-30	5.50701e-29	30.8448	13.9295
HK1	Epidermal (2)	0.564158	0.323071	8022534	0.601005	2.278e-30	8.57901e-29	36.9352	18.5205
GTF2I	Epidermal (2)	1.50433	0.475314	8584428	0.643099	2.31252e-30	8.69807e-29	74.0668	59.6416
LINC01515	Epidermal (2)	0.824776	0.417677	8113987	0.607856	2.58901e-30	9.7013e-29	43.0255	21.9828
FXYD3	Epidermal (2)	0.117419	0.0864989	7.24904e+06	0.543059	3.14149e-30	1.17273e-28	11.3949	2.75691
NRG1	Epidermal (2)	0.814107	0.446294	7.92359e+06	0.593593	3.14997e-30	1.17443e-28	34.1847	15.3975
POTEI	Epidermal (2)	0.283964	0.206916	7317499	0.548188	3.1951e-30	1.18977e-28	13.1631	3.50429
ABHD5	Epidermal (2)	0.370693	0.235329	7732852	0.579304	4.75233e-30	1.76084e-28	25.9332	10.5167
KIF21A	Epidermal (2)	0.385565	0.241165	7715983	0.57804	5.3253e-30	1.96338e-28	25.5403	10.1544
RARG	Epidermal (2)	0.25818	0.167629	7.60779e+06	0.569935	6.17984e-30	2.26723e-28	21.8075	7.95424
PMFBP1	Epidermal (2)	0.176144	0.132431	7.27184e+06	0.544767	6.96503e-30	2.54903e-28	11.9843	3.03527
RAB3IP	Epidermal (2)	0.217102	0.145267	7.47342e+06	0.559868	7.222e-30	2.63984e-28	17.6817	5.66635
CATSPERB	Epidermal (2)	0.222848	0.13998	7.48227e+06	0.560531	7.96734e-30	2.90871e-28	18.0747	5.81125
L3MBTL4	Epidermal (2)	1.24381	0.549125	8.40295e+06	0.629504	8.32953e-30	3.03352e-28	56.5815	39.4357
CACHD1	Epidermal (2)	0.795836	0.411537	8.0791e+06	0.605243	9.16259e-30	3.33284e-28	41.2574	21.1478
CHD7	Epidermal (2)	0.783087	0.398667	8.18403e+06	0.613104	9.55066e-30	3.46133e-28	45.776	25.7731
RAB3D	Epidermal (2)	0.145227	0.10537	7315326	0.548025	1.06007e-29	3.83722e-28	13.1631	3.55005
TSNARE1	Epidermal (2)	0.338005	0.21637	7.70496e+06	0.577214	1.2575e-29	4.53535e-28	25.1473	10.0667
F11R	Epidermal (2)	0.111419	0.085211	7215348	0.540535	1.37193e-29	4.93613e-28	10.609	2.48618
ACSBG1	Epidermal (2)	0.29188	0.183656	7500558	0.561902	1.91628e-29	6.88636e-28	18.664	6.19638
IGSF9B	Epidermal (2)	0.140631	0.108561	7.22346e+06	0.541143	2.11309e-29	7.57538e-28	10.8055	2.58532
RHBDL2	Epidermal (2)	0.232741	0.159902	7.49947e+06	0.56182	2.18946e-29	7.83974e-28	18.4676	6.19638
LNPK	Epidermal (2)	0.551556	0.310962	7.98358e+06	0.598087	2.54514e-29	9.10239e-28	36.3458	18.0248
OCIAD2	Epidermal (2)	0.153139	0.121778	7.1922e+06	0.538801	2.58823e-29	9.2454e-28	10.0196	2.29171
GAS6	Epidermal (2)	0.382712	0.235001	7747036	0.580366	2.72832e-29	9.73416e-28	26.9155	11.1878
SLC24A3	Epidermal (2)	0.576437	0.3311	7876347	0.590054	3.41913e-29	1.21552e-27	32.22	14.6845
HOOK2	Epidermal (2)	0.360168	0.216659	7767994	0.581937	3.69767e-29	1.31298e-27	27.8978	11.7636
MICALL1	Epidermal (2)	0.223299	0.148924	7527884	0.563949	4.06162e-29	1.4405e-27	19.4499	6.74547
FARP2	Epidermal (2)	0.902553	0.451942	8.26489e+06	0.619161	8.83152e-29	3.10268e-27	49.1159	31.7445
ITGA2	Epidermal (2)	0.349263	0.219858	7640307	0.572371	9.49783e-29	3.32893e-27	23.3792	9.0143
CLIP4	Epidermal (2)	0.815292	0.408554	8.21693e+06	0.615568	9.62043e-29	3.36794e-27	48.1336	28.9418
KIF26B	Epidermal (2)	0.829077	0.459176	8007742	0.599897	1.33771e-28	4.66666e-27	38.1139	19.531
AC016205.1	Epidermal (2)	0.395289	0.253385	7.54252e+06	0.565045	1.78092e-28	6.19109e-27	20.2358	7.1878
EXOC1	Epidermal (2)	0.936815	0.415879	8.31016e+06	0.622552	1.79179e-28	6.22161e-27	55.7957	35.3441
SHANK2	Epidermal (2)	0.572528	0.367456	7.77333e+06	0.582336	2.3811e-28	8.23909e-27	27.7014	12.3394
ATP10B	Epidermal (2)	0.37365	0.253247	7613178	0.570339	2.48088e-28	8.57442e-27	22.2004	8.61392
NEO1	Epidermal (2)	0.828924	0.401845	8.18065e+06	0.612851	4.54163e-28	1.56064e-26	47.3477	27.9962
PRPF4B	Epidermal (2)	1.06666	0.4546	8364301	0.626609	5.95242e-28	2.04072e-26	59.9214	41.1173
MDN1	Epidermal (2)	0.850554	0.392913	8.24302e+06	0.617523	6.64913e-28	2.27435e-26	52.0629	31.9504
FAM129B	Epidermal (2)	0.401669	0.232278	7807923	0.584928	6.80047e-28	2.32346e-26	30.0589	13.5329
EXOC6B	Epidermal (2)	1.78948	0.486128	8.52711e+06	0.638806	7.6487e-28	2.60729e-26	71.3163	67.2145
MPHOSPH6	Epidermal (2)	0.291756	0.182889	7644558	0.572689	8.37165e-28	2.84074e-26	23.7721	9.48332
BNIP3	Epidermal (2)	0.332373	0.241383	7.50148e+06	0.561971	9.31664e-28	3.15781e-26	18.664	6.66921
PTPRD	Epidermal (2)	0.548877	0.356524	7.72183e+06	0.578478	1.15187e-27	3.89532e-26	26.1297	11.3785
SMAD1	Epidermal (2)	0.675626	0.366817	7998579	0.599211	1.46506e-27	4.93209e-26	38.3104	20.1983
PFKP	Epidermal (2)	0.313324	0.203452	7.59046e+06	0.568637	2.7792e-27	9.29318e-26	22.0039	8.53003
ZNF292	Epidermal (2)	1.33885	0.473537	8.43538e+06	0.631934	3.54156e-27	1.18027e-25	67.9764	52.4614
CA13	Epidermal (2)	0.210185	0.146713	7419067	0.555797	3.89345e-27	1.29465e-25	16.5029	5.44519
SLC22A23	Epidermal (2)	0.609614	0.300586	7.98216e+06	0.59798	4.5674e-27	1.51369e-25	39.2927	20.0267
ZNF711	Epidermal (2)	0.234954	0.163227	7.38408e+06	0.553176	4.83729e-27	1.59958e-25	15.5206	4.9266
ERBB2	Epidermal (2)	0.389512	0.241027	7732837	0.579303	5.15339e-27	1.70222e-25	27.112	12.0038
ACTR3C	Epidermal (2)	0.132292	0.0995241	7.22809e+06	0.54149	8.21624e-27	2.70194e-25	11.1984	2.9285
CYP2R1	Epidermal (2)	0.235194	0.151578	7.5237e+06	0.563635	1.01286e-26	3.32715e-25	20.0393	7.3899
PTK7	Epidermal (2)	0.364787	0.209894	7.73781e+06	0.579675	1.02384e-26	3.35953e-25	28.0943	12.2936
CROT	Epidermal (2)	0.378129	0.232369	7.72129e+06	0.578437	1.03808e-26	3.40249e-25	26.9155	11.8665
PKM	Epidermal (2)	0.38011	0.226977	7.73869e+06	0.579741	1.16302e-26	3.79949e-25	27.8978	12.3546
EIF3B	Epidermal (2)	0.647725	0.345622	8.01112e+06	0.60015	1.30915e-26	4.26756e-25	40.0786	21.7464
MCTP2	Epidermal (2)	0.347771	0.206412	7.63474e+06	0.571954	1.53183e-26	4.97713e-25	24.165	9.80362
CYP4F12	Epidermal (2)	0.122625	0.0905826	7209789	0.540119	1.71845e-26	5.56529e-25	10.8055	2.76454
HRAS	Epidermal (2)	0.141791	0.104968	7.24771e+06	0.54296	2.73248e-26	8.79197e-25	11.7878	3.22593
ALS2CL	Epidermal (2)	0.181114	0.134006	7283704	0.545656	4.15716e-26	1.33328e-24	12.7701	3.70257
ABCA5	Epidermal (2)	0.737462	0.366275	8094930	0.606429	5.38279e-26	1.71898e-24	44.9902	26.612
KCNK1	Epidermal (2)	0.146149	0.103148	7.25099e+06	0.543205	5.62853e-26	1.79361e-24	11.9843	3.30982
XG	Epidermal (2)	0.238019	0.150029	7.47116e+06	0.559699	5.95755e-26	1.89643e-24	18.664	6.64633
PKIA	Epidermal (2)	0.24693	0.168654	7.42085e+06	0.55593	9.23728e-26	2.91865e-24	16.8959	5.81888
IKBKE	Epidermal (2)	0.124126	0.0907479	7.20625e+06	0.539853	1.09995e-25	3.45715e-24	10.8055	2.82555
AC016708.1	Epidermal (2)	0.168699	0.115948	7255040	0.543509	1.20151e-25	3.76443e-24	12.1807	3.40896
C3orf58	Epidermal (2)	0.394634	0.235308	7.6799e+06	0.575337	1.37045e-25	4.28475e-24	26.1297	11.3975
SPPL3	Epidermal (2)	1.17759	0.464086	8.31808e+06	0.623146	1.77017e-25	5.50563e-24	58.5462	44.8808
PTGFRN	Epidermal (2)	0.300123	0.189266	7.55664e+06	0.566103	2.37545e-25	7.35749e-24	21.611	8.56816
RASGRP1	Epidermal (2)	0.238435	0.143548	7493544	0.561376	2.92701e-25	9.019e-24	19.6464	7.29457
CCSER1	Epidermal (2)	0.746656	0.374073	7902539	0.592016	4.99746e-25	1.53195e-23	37.1316	18.9895
KCND3	Epidermal (2)	0.166679	0.112876	7293665	0.546402	5.93199e-25	1.81656e-23	13.3595	4.03813
BLNK	Epidermal (2)	0.339061	0.182962	7.58135e+06	0.567954	6.83381e-25	2.08631e-23	23.3792	9.30791
CD82	Epidermal (2)	0.174928	0.114409	7364817	0.551733	9.66038e-25	2.93422e-23	15.5206	5.15157
NPNT	Epidermal (2)	0.193731	0.125181	7350064	0.550627	9.93815e-25	3.01245e-23	15.1277	4.91897
POLE	Epidermal (2)	0.333992	0.200155	7.60924e+06	0.570044	1.56786e-24	4.74286e-23	23.9686	10.1621
HEBP2	Epidermal (2)	0.229703	0.154211	7.42951e+06	0.556579	1.69565e-24	5.12422e-23	17.4853	6.33365
CD44-AS1	Epidermal (2)	0.113105	0.0819124	7.17743e+06	0.537695	1.7275e-24	5.2152e-23	10.2161	2.65396
OVOL2	Epidermal (2)	0.20493	0.127987	7.42824e+06	0.556484	1.75891e-24	5.30467e-23	17.6817	6.31077
PANK1	Epidermal (2)	0.142943	0.103009	7.23687e+06	0.542147	1.81896e-24	5.48022e-23	11.7878	3.36702
ATP2C1	Epidermal (2)	1.02933	0.42543	8.23383e+06	0.616834	1.82598e-24	5.4958e-23	56.3851	39.7636
MYO19	Epidermal (2)	0.512374	0.279113	7878386	0.590206	2.04721e-24	6.15546e-23	35.167	18.7035
ADGRG6	Epidermal (2)	0.436853	0.229023	7739737	0.57982	2.11627e-24	6.35669e-23	30.0589	13.8456
KTN1	Epidermal (2)	1.46735	0.465921	8.36236e+06	0.626463	2.94471e-24	8.79198e-23	71.5128	58.143
CNKSR3	Epidermal (2)	1.10117	0.494251	8.15996e+06	0.611301	3.18471e-24	9.48007e-23	50.8841	34.2536
AC008074.1	Epidermal (2)	0.259195	0.16741	7.47124e+06	0.559705	4.19179e-24	1.24406e-22	19.057	7.26406
LMTK2	Epidermal (2)	0.493966	0.261792	7.85171e+06	0.588208	4.34237e-24	1.28747e-22	34.7741	17.9905
MIR3681HG	Epidermal (2)	0.496858	0.318631	7521198	0.563448	9.90072e-24	2.89518e-22	20.8251	8.47283
RCAN3	Epidermal (2)	0.195608	0.119934	7402892	0.554585	9.95271e-24	2.90754e-22	17.0923	6.07817
IL34	Epidermal (2)	0.399588	0.218226	7628353	0.571475	1.34098e-23	3.90218e-22	25.5403	11.1611
PDXK	Epidermal (2)	0.535157	0.286523	7.87594e+06	0.590023	1.38311e-23	4.02086e-22	35.7564	19.5157
FA2H	Epidermal (2)	0.161101	0.100507	7.26958e+06	0.544598	1.38647e-23	4.02671e-22	12.9666	3.96187
TC2N	Epidermal (2)	0.34988	0.175655	7648956	0.573019	1.73079e-23	5.01205e-22	26.7191	11.7903
DLG1	Epidermal (2)	1.51906	0.420999	8.33726e+06	0.624583	3.04648e-23	8.76253e-22	72.888	61.2622
PHLPP1	Epidermal (2)	0.899377	0.389725	8096082	0.606515	3.33683e-23	9.5884e-22	49.9018	32.0153
PARD3	Epidermal (2)	2.07587	0.506937	8356894	0.626054	3.39775e-23	9.75406e-22	78.7819	67.8398
COBL	Epidermal (2)	0.477986	0.260066	7.68612e+06	0.575803	3.56504e-23	1.02048e-21	28.0943	13.0982
GPNMB	Epidermal (2)	0.275558	0.167245	7512356	0.562785	3.96249e-23	1.13208e-21	21.0216	8.53384
NVL	Epidermal (2)	0.638311	0.316451	7958668	0.596221	4.09496e-23	1.16881e-21	41.0609	23.9504
MREG	Epidermal (2)	0.178918	0.115015	7.33794e+06	0.549719	4.77867e-23	1.36265e-21	15.1277	5.14013
SH3GLB2	Epidermal (2)	0.241423	0.157447	7.4552e+06	0.558503	5.68525e-23	1.61345e-21	18.8605	7.35939
AKAP6	Epidermal (2)	0.326097	0.189094	7516826	0.56312	6.15029e-23	1.74377e-21	21.4145	8.72069
SH2D4A	Epidermal (2)	0.168227	0.109595	7305255	0.547271	7.36624e-23	2.08654e-21	14.1454	4.65586
MARK4	Epidermal (2)	0.587081	0.290407	7.92013e+06	0.593334	7.73362e-23	2.18438e-21	39.4892	22.4404
SRRM2	Epidermal (2)	1.38121	0.443364	8297645	0.621615	8.27026e-23	2.33375e-21	70.334	56.0839
BCL7A	Epidermal (2)	0.186474	0.121954	7336380	0.549602	9.16446e-23	2.58363e-21	15.1277	5.1897
CORO2A	Epidermal (2)	0.116766	0.0808213	7.18262e+06	0.538083	1.00992e-22	2.84447e-21	10.609	2.95901
ERBB3	Epidermal (2)	0.310468	0.157198	7.57705e+06	0.567632	1.05314e-22	2.96341e-21	24.3615	10.3108
GTF2IRD1	Epidermal (2)	0.592776	0.304197	7889711	0.591055	1.28196e-22	3.60388e-21	37.721	21.3155
TMTC3	Epidermal (2)	0.392362	0.222945	7689341	0.576044	1.94699e-22	5.4631e-21	28.2908	13.7655
INSIG2	Epidermal (2)	0.260325	0.164838	7469122	0.559547	2.18895e-22	6.13626e-21	19.6464	7.89323
LINC01948	Epidermal (2)	0.101356	0.0701685	7.1663e+06	0.536861	2.19902e-22	6.15871e-21	10.2161	2.8103
EYA4	Epidermal (2)	0.414895	0.266184	7.41068e+06	0.555168	3.43766e-22	9.58272e-21	17.6817	6.74166
TNK2	Epidermal (2)	0.354769	0.183517	7668258	0.574465	3.53792e-22	9.84379e-21	28.2908	13.2812
CSTB	Epidermal (2)	0.193158	0.125958	7.37002e+06	0.552122	3.62313e-22	1.00621e-20	16.3065	5.96378
PTPRZ1	Epidermal (2)	0.578901	0.268591	7.7253e+06	0.578738	3.77786e-22	1.04821e-20	31.6306	15.1878
CBR3	Epidermal (2)	0.264839	0.162254	7491734	0.561241	4.17066e-22	1.15184e-20	20.6287	8.53003
FZD6	Epidermal (2)	0.400174	0.211149	7.69806e+06	0.576697	4.20844e-22	1.16012e-20	29.4695	14.3146
AL391152.1	Epidermal (2)	0.269026	0.180495	7279614	0.54535	4.34981e-22	1.19578e-20	13.556	4.4347
VPS13A	Epidermal (2)	0.886741	0.367891	8086894	0.605827	4.70513e-22	1.28989e-20	51.6699	34.2383
DGAT2	Epidermal (2)	0.136697	0.0910675	7.19079e+06	0.538696	6.78916e-22	1.85101e-20	11.002	3.19542
CTNND1	Epidermal (2)	0.856216	0.355616	8102349	0.606985	7.44068e-22	2.02125e-20	51.8664	36.1182
CD109	Epidermal (2)	0.569873	0.31085	7.80819e+06	0.584948	7.75138e-22	2.09991e-20	33.7917	18.7264
C11orf80	Epidermal (2)	0.748213	0.340469	7.99175e+06	0.598699	9.10913e-22	2.46326e-20	44.9902	28.2212
ROBO1	Epidermal (2)	1.15209	0.452137	8114984	0.607931	9.99825e-22	2.69636e-20	55.4028	37.6015
PTPRQ	Epidermal (2)	0.204146	0.128433	7281641	0.545502	1.03253e-21	2.78204e-20	13.7525	4.55672
AC015914.1	Epidermal (2)	0.14406	0.100076	7.23969e+06	0.542359	1.26562e-21	3.40395e-20	12.3772	3.93136
HSPD1	Epidermal (2)	0.652643	0.358583	7845003	0.587706	1.52103e-21	4.0835e-20	36.1493	20.7131
EFS	Epidermal (2)	0.249277	0.149823	7438875	0.557281	1.71643e-21	4.59982e-20	19.057	7.60724
KCNIP4	Epidermal (2)	0.523136	0.358378	7.55305e+06	0.565834	2.35328e-21	6.26149e-20	22.7898	10.49
PRPF39	Epidermal (2)	0.599612	0.299825	7861409	0.588935	2.48863e-21	6.60983e-20	38.1139	21.7769
HEATR1	Epidermal (2)	0.610387	0.307192	7.86691e+06	0.589347	2.74294e-21	7.25943e-20	38.3104	22.1125
ITGB5	Epidermal (2)	0.528263	0.270029	7792395	0.583764	2.8136e-21	7.43983e-20	34.3811	18.715
CREG1	Epidermal (2)	0.156077	0.103499	7267900	0.544472	3.16051e-21	8.33497e-20	13.3595	4.45758
TULP4	Epidermal (2)	0.930993	0.384656	8.07894e+06	0.605231	3.46766e-21	9.12886e-20	51.4735	36.1563
NFIX	Epidermal (2)	0.603325	0.291187	7.86646e+06	0.589313	3.58682e-21	9.42591e-20	38.5069	22.265
CMYA5	Epidermal (2)	0.842535	0.400347	7945392	0.595226	4.0284e-21	1.05492e-19	43.0255	26.673
CCAR1	Epidermal (2)	1.01672	0.36999	8144352	0.610131	4.39774e-21	1.14861e-19	59.9214	43.0582
BTAF1	Epidermal (2)	1.06427	0.370733	8.16487e+06	0.611668	5.22508e-21	1.36112e-19	61.4931	45.9561
AC013652.1	Epidermal (2)	0.262666	0.161088	7.34504e+06	0.550251	5.55363e-21	1.44167e-19	15.9136	5.87989
LRRC1	Epidermal (2)	0.499103	0.225769	7761479	0.581448	5.75163e-21	1.49177e-19	34.3811	17.7693
SMPDL3A	Epidermal (2)	0.136207	0.0917434	7.2331e+06	0.541865	7.13789e-21	1.84012e-19	12.3772	3.99619
PTN	Epidermal (2)	0.432178	0.241823	7.58488e+06	0.568219	9.21009e-21	2.36005e-19	25.1473	11.7788
NOL3	Epidermal (2)	0.156577	0.101388	7.28171e+06	0.545506	1.20722e-20	3.06971e-19	13.9489	4.83889
ZNF827	Epidermal (2)	0.346028	0.204583	7550176	0.565619	1.25974e-20	3.19782e-19	23.5756	10.8637
RIF1	Epidermal (2)	1.06056	0.397405	8.12479e+06	0.608665	1.36286e-20	3.4537e-19	57.9568	42.9857
TTC39C	Epidermal (2)	0.659154	0.293401	7.89863e+06	0.591723	1.3985e-20	3.53799e-19	41.8468	24.9533
TMEM134	Epidermal (2)	0.174024	0.112973	7.32501e+06	0.54875	1.40734e-20	3.55735e-19	15.3242	5.63584
PLEKHG4B	Epidermal (2)	0.264728	0.151252	7345343	0.550274	1.5364e-20	3.877e-19	16.3065	6.03241
AL035401.1	Epidermal (2)	0.283679	0.18899	7249595	0.543101	1.56792e-20	3.95321e-19	12.9666	4.33556
PCAT1	Epidermal (2)	0.554675	0.2788	7.66665e+06	0.574344	1.68669e-20	4.2419e-19	29.666	14.6501
FASN	Epidermal (2)	0.215806	0.121566	7401820	0.554505	1.70655e-20	4.28823e-19	18.2711	7.2183
LTN1	Epidermal (2)	0.746758	0.331986	7960690	0.596372	1.75901e-20	4.41263e-19	45.776	28.9876
GRAMD1C	Epidermal (2)	0.228914	0.142572	7.38523e+06	0.553262	2.00382e-20	5.00569e-19	17.4853	6.89418
OSBPL6	Epidermal (2)	0.337316	0.198804	7.49963e+06	0.561832	2.36832e-20	5.90141e-19	21.8075	9.64728
AC074386.1	Epidermal (2)	0.127162	0.0871445	7.21001e+06	0.540136	2.3772e-20	5.91859e-19	11.7878	3.76358
FRAS1	Epidermal (2)	0.418025	0.224421	7537776	0.56469	2.45038e-20	6.09571e-19	23.7721	10.6921
TRIM24	Epidermal (2)	0.523183	0.265929	7.77808e+06	0.582692	2.47852e-20	6.16056e-19	34.5776	19.2908
LRBA	Epidermal (2)	1.43012	0.412443	8204525	0.614639	2.56463e-20	6.36929e-19	61.8861	57.3918
BOD1L1	Epidermal (2)	0.980233	0.420581	8054521	0.603402	2.71747e-20	6.73766e-19	53.4381	36.858
NLRX1	Epidermal (2)	0.161158	0.108846	7.26763e+06	0.544452	3.40999e-20	8.43366e-19	13.556	4.7245
HIF1A-AS2	Epidermal (2)	0.408192	0.247699	7.56419e+06	0.566669	4.15675e-20	1.02212e-18	24.165	11.6416
CAMK1D	Epidermal (2)	1.23931	0.452802	8.08522e+06	0.605701	4.35752e-20	1.06973e-18	57.3674	40.6749
PVT1	Epidermal (2)	0.617824	0.289402	7805136	0.584719	4.79503e-20	1.17327e-18	37.1316	20.938
DOPEY2	Epidermal (2)	0.439535	0.220194	7701327	0.576942	4.79182e-20	1.17327e-18	31.4342	16.4118
FNBP1L	Epidermal (2)	0.693214	0.318137	7884860	0.590691	6.08849e-20	1.48489e-18	41.6503	25.3727
BICD2	Epidermal (2)	0.287925	0.16	7543420	0.565113	6.8985e-20	1.67969e-18	23.9686	11.1687
GNAL	Epidermal (2)	0.30394	0.172712	7479296	0.560309	7.9886e-20	1.93563e-18	21.4145	9.41849
NEAT1	Epidermal (2)	2.87001	0.349062	8245121	0.61768	8.01282e-20	1.93992e-18	87.4263	90.4786
ENO1	Epidermal (2)	0.371121	0.208105	7.61057e+06	0.570143	9.28789e-20	2.24316e-18	26.7191	13.3994
MPZL3	Epidermal (2)	0.11107	0.0729254	7.14981e+06	0.535626	1.05644e-19	2.54322e-18	10.2161	3.03527
NELFCD	Epidermal (2)	0.461633	0.247758	7.67927e+06	0.57529	1.24968e-19	3.00115e-18	30.2554	16.0153
TMEM237	Epidermal (2)	0.189563	0.116892	7348369	0.5505	1.24945e-19	3.00115e-18	16.5029	6.43661
CLIP1	Epidermal (2)	0.971774	0.393575	8.04934e+06	0.603013	1.40769e-19	3.36975e-18	52.0629	39.02
PHGDH	Epidermal (2)	0.157643	0.101285	7.25999e+06	0.54388	1.60051e-19	3.82212e-18	13.556	4.7817
GPR157	Epidermal (2)	0.170992	0.111449	7.29228e+06	0.546299	1.73924e-19	4.14018e-18	14.5383	5.38036
PLCXD1	Epidermal (2)	0.271437	0.181461	7.34109e+06	0.549955	1.98018e-19	4.70246e-18	16.11	6.36797
AL021393.1	Epidermal (2)	0.104518	0.0716602	7142004	0.535041	2.03555e-19	4.83009e-18	10.0196	2.98189
PHKA1	Epidermal (2)	0.219649	0.133274	7371849	0.552259	2.03878e-19	4.83393e-18	17.4853	7.02765
RPS6KB2	Epidermal (2)	0.207967	0.130582	7.31795e+06	0.548222	2.09607e-19	4.95792e-18	15.5206	5.90276
OGA	Epidermal (2)	1.29161	0.371276	8.16292e+06	0.611522	2.20687e-19	5.21586e-18	69.1552	56.5758
SOX4	Epidermal (2)	0.632276	0.365417	7.66954e+06	0.574561	3.12865e-19	7.37694e-18	29.4695	16.0877
FGF14	Epidermal (2)	0.722926	0.318465	7.76978e+06	0.58207	3.1701e-19	7.46876e-18	37.1316	20.4385
DGCR2	Epidermal (2)	0.45675	0.231848	7.72199e+06	0.57849	3.31551e-19	7.80519e-18	32.8094	18.2917
GOLGA4	Epidermal (2)	1.50501	0.410546	8170705	0.612105	4.43581e-19	1.03636e-17	72.1022	61.8189
CAMKK1	Epidermal (2)	0.172475	0.101947	7293294	0.546375	4.67442e-19	1.0901e-17	14.9312	5.54051
GOT1	Epidermal (2)	0.171608	0.10842	7285740	0.545809	4.71306e-19	1.09825e-17	14.5383	5.39943
BZW2	Epidermal (2)	0.340408	0.177794	7581719	0.567982	5.27453e-19	1.22357e-17	26.5226	13.0791
ZNF107	Epidermal (2)	0.289375	0.16516	7.48386e+06	0.560651	5.34475e-19	1.23772e-17	22.0039	10.0591
SIPA1L3	Epidermal (2)	0.999224	0.371937	8.03797e+06	0.602162	5.50791e-19	1.27451e-17	53.831	40.225
POLR2B	Epidermal (2)	0.746007	0.318447	7.93846e+06	0.594707	5.71184e-19	1.31965e-17	46.9548	31.2183
ID2	Epidermal (2)	0.593337	0.37394	7.5282e+06	0.563973	5.7584e-19	1.32938e-17	23.1827	11.4013
SDK1	Epidermal (2)	1.11474	0.477516	7940692	0.594874	6.19304e-19	1.42531e-17	47.1513	31.489
CERS6	Epidermal (2)	0.863693	0.350833	7960110	0.596329	7.18427e-19	1.64835e-17	48.723	33.2355
SCAPER	Epidermal (2)	1.29606	0.401111	8.11863e+06	0.608204	7.93857e-19	1.81444e-17	64.6365	52.3584
ENC1	Epidermal (2)	0.257983	0.161619	7369020	0.552048	8.70138e-19	1.98422e-17	17.4853	7.25262
AACS	Epidermal (2)	0.248239	0.12541	7441786	0.557499	9.40904e-19	2.14232e-17	20.8251	9.05624
GLDC	Epidermal (2)	0.163451	0.107479	7150249	0.535658	9.72943e-19	2.21358e-17	10.4126	3.22593
ALOX12-AS1	Epidermal (2)	0.568006	0.253203	7732534	0.57928	1.03263e-18	2.34759e-17	35.3635	19.428
ALDH2	Epidermal (2)	0.295684	0.169516	7.4655e+06	0.559275	1.11311e-18	2.52863e-17	21.4145	9.75405
CEP250	Epidermal (2)	0.30045	0.180223	7453962	0.558411	1.20491e-18	2.73092e-17	20.8251	9.46044
HTT	Epidermal (2)	0.856382	0.32478	7996364	0.599045	1.21157e-18	2.74392e-17	52.6523	37.2736
GPC5	Epidermal (2)	0.243502	0.166809	7218032	0.540736	1.32958e-18	3.00892e-17	12.3772	4.32031
DPP7	Epidermal (2)	0.359104	0.20475	7.51201e+06	0.56276	1.42383e-18	3.21974e-17	23.3792	11.1916
PEX1	Epidermal (2)	0.406681	0.208673	7642056	0.572502	1.52395e-18	3.44094e-17	29.666	15.7598
LINC01550	Epidermal (2)	0.136544	0.0937571	7136993	0.534665	1.58942e-18	3.58605e-17	10.0196	3.08103
TMEM41A	Epidermal (2)	0.161038	0.103543	7.26243e+06	0.544062	1.87811e-18	4.22287e-17	13.9489	5.1592
KANSL1	Epidermal (2)	1.66511	0.342905	8.16107e+06	0.611384	2.03711e-18	4.56848e-17	75.2456	68.7054
HNRNPH1	Epidermal (2)	1.43102	0.350089	8144816	0.610166	2.21259e-18	4.94714e-17	71.7092	63.1573
VPS13D	Epidermal (2)	1.1572	0.370757	8084998	0.605685	2.64583e-18	5.89815e-17	59.1356	50.3642
MGME1	Epidermal (2)	0.281159	0.146972	7476011	0.560063	2.64527e-18	5.89815e-17	22.3969	10.3031
PPME1	Epidermal (2)	0.66847	0.303712	7.84041e+06	0.587361	2.77462e-18	6.18063e-17	41.4538	26.1087
LRSAM1	Epidermal (2)	0.395609	0.194836	7.63253e+06	0.571788	2.80141e-18	6.231e-17	29.666	15.6797
TTC39B	Epidermal (2)	0.476102	0.243658	7659598	0.573816	3.09853e-18	6.88672e-17	30.6483	16.8503
ULK3	Epidermal (2)	0.217718	0.135772	7338734	0.549779	3.81861e-18	8.46193e-17	16.6994	6.85987
NSUN7	Epidermal (2)	0.148536	0.0978327	7172144	0.537299	5.51503e-18	1.21221e-16	11.1984	3.72545
TMEM254-AS1	Epidermal (2)	0.145219	0.0987488	7.18629e+06	0.538358	6.0558e-18	1.32911e-16	11.5914	3.96568
SLC27A4	Epidermal (2)	0.205832	0.118881	7358567	0.551264	6.34821e-18	1.39022e-16	17.6817	7.42421
HSBP1L1	Epidermal (2)	0.115065	0.0749229	7163779	0.536672	8.44069e-18	1.83232e-16	11.002	3.63775
HES4	Epidermal (2)	0.239156	0.130166	7403953	0.554665	8.90804e-18	1.93096e-16	19.6464	8.64442
THOC3	Epidermal (2)	0.166386	0.0998115	7276177	0.545092	9.17939e-18	1.98689e-16	14.7348	5.67398
SELENOI	Epidermal (2)	0.446649	0.221381	7.67242e+06	0.574777	1.07892e-17	2.33026e-16	32.22	18.1316
EDIL3	Epidermal (2)	0.404874	0.230563	7.48953e+06	0.561075	1.17104e-17	2.52375e-16	22.9862	11.2107
NHSL1	Epidermal (2)	1.08117	0.405679	7.96477e+06	0.596678	1.23062e-17	2.64833e-16	51.6699	38.1239
ACACA	Epidermal (2)	1.02748	0.378932	7985213	0.598209	1.35123e-17	2.89951e-16	52.2593	40.5758
EZR	Epidermal (2)	0.529135	0.247009	7718340	0.578217	1.42101e-17	3.0383e-16	35.167	20.53
MICAL2	Epidermal (2)	0.521189	0.225994	7701894	0.576985	1.47799e-17	3.15563e-16	34.9705	19.7178
ANAPC7	Epidermal (2)	0.449674	0.21795	7.68588e+06	0.575785	1.49651e-17	3.19059e-16	33.0059	18.9704
ADARB1	Epidermal (2)	0.620328	0.287299	7.77419e+06	0.5824	1.53638e-17	3.27092e-16	38.3104	23.653
TCERG1L	Epidermal (2)	0.16116	0.0977757	7.23897e+06	0.542305	1.80413e-17	3.83549e-16	13.556	5.0448
WASHC1	Epidermal (2)	0.422968	0.220734	7572850	0.567317	1.93506e-17	4.10797e-16	27.3084	14.2993
ENTPD7	Epidermal (2)	0.148825	0.0950373	7.22894e+06	0.541553	1.98343e-17	4.20766e-16	13.1631	4.8694
MFN1	Epidermal (2)	0.607417	0.261377	7814112	0.585391	2.38821e-17	5.04484e-16	41.6503	26.5586
RBM25	Epidermal (2)	1.31003	0.354306	8.08268e+06	0.605511	2.45603e-17	5.1771e-16	71.3163	58.4976
TSIX	Epidermal (2)	0.294296	0.143033	7480758	0.560418	2.50946e-17	5.286e-16	23.5756	11.1878
PFKL	Epidermal (2)	0.358013	0.193501	7538184	0.56472	2.61167e-17	5.49353e-16	25.5403	13.1592
BDP1	Epidermal (2)	1.05125	0.370465	7.9967e+06	0.59907	3.38457e-17	7.09927e-16	58.1532	44.0114
ZNF431	Epidermal (2)	0.597484	0.269862	7781427	0.582943	3.42397e-17	7.17686e-16	39.6857	24.8198
PAWR	Epidermal (2)	0.604676	0.257859	7764616	0.581683	3.4934e-17	7.31211e-16	39.0963	23.8055
HHAT	Epidermal (2)	0.557707	0.271011	7.69513e+06	0.576478	3.63482e-17	7.59214e-16	34.1847	20.0343
HMGA2	Epidermal (2)	0.329082	0.206067	7.3179e+06	0.548218	3.76402e-17	7.8565e-16	16.3065	6.85224
CA3	Epidermal (2)	0.176804	0.115676	7.22116e+06	0.54097	4.72177e-17	9.78708e-16	12.9666	4.85033
TBC1D4	Epidermal (2)	0.974843	0.372608	7.91984e+06	0.593312	4.82605e-17	9.99629e-16	49.9018	35.9886
RANBP2	Epidermal (2)	0.916005	0.333745	7.95265e+06	0.59577	4.8654e-17	1.00638e-15	54.8134	39.4013
SLC2A1	Epidermal (2)	0.262107	0.132098	7.3947e+06	0.553971	5.2467e-17	1.0845e-15	19.8428	8.87321
LRIG1	Epidermal (2)	0.518216	0.248003	7.69051e+06	0.576132	5.26941e-17	1.08769e-15	33.9882	20.0724
GATM	Epidermal (2)	0.192905	0.11103	7293933	0.546422	5.33085e-17	1.09809e-15	15.7171	6.37178
ERMP1	Epidermal (2)	0.325926	0.169693	7522424	0.56354	5.46514e-17	1.12497e-15	25.3438	12.9075
NPAS2	Epidermal (2)	0.480062	0.23273	7630579	0.571642	6.18068e-17	1.27051e-15	31.0413	17.3041
PALLD	Epidermal (2)	1.18801	0.471664	7.95863e+06	0.596218	7.94926e-17	1.62622e-15	51.0806	41.2355
FRY	Epidermal (2)	1.01626	0.399536	7.89845e+06	0.591709	8.75981e-17	1.78871e-15	48.9194	34.9323
PPFIA1	Epidermal (2)	0.929641	0.33571	7.94811e+06	0.59543	8.76155e-17	1.78871e-15	54.0275	40.122
GPI	Epidermal (2)	0.470947	0.241927	7.64871e+06	0.573	9.97462e-17	2.02942e-15	31.6306	18.4633
ARHGAP30	Epidermal (2)	0.18307	0.0974898	7.2925e+06	0.546315	1.00055e-16	2.03432e-15	15.9136	6.4633
PRRC2C	Epidermal (2)	1.35208	0.361125	8057010	0.603588	1.1123e-16	2.25691e-15	70.5305	59.5882
PIK3CB	Epidermal (2)	0.679302	0.28353	7.81163e+06	0.585206	1.15234e-16	2.33498e-15	42.6326	28.1449
MFN2	Epidermal (2)	0.226575	0.119545	7.39634e+06	0.554094	1.16404e-16	2.35389e-15	20.0393	9.15157
KIAA1211L	Epidermal (2)	0.247247	0.137277	7.3598e+06	0.551357	1.16601e-16	2.35628e-15	18.4676	8.15253
XPO1	Epidermal (2)	1.24293	0.380685	8019172	0.600753	1.22845e-16	2.4791e-15	64.833	51.409
ANKRD30BL	Epidermal (2)	0.472251	0.281961	7346520	0.550362	1.26269e-16	2.54475e-15	17.6817	7.83222
GAN	Epidermal (2)	0.432673	0.230816	7.57121e+06	0.567194	1.51006e-16	3.031e-15	28.0943	15.2679
RABEP2	Epidermal (2)	0.240273	0.138375	7.38224e+06	0.553038	1.52503e-16	3.05487e-15	19.2534	8.83889
CAP2	Epidermal (2)	0.311934	0.180916	7393279	0.553865	1.54326e-16	3.08518e-15	19.6464	9.15539
NDFIP2	Epidermal (2)	0.35179	0.184573	7518972	0.563281	1.65255e-16	3.29703e-15	25.5403	13.2736
TARBP1	Epidermal (2)	0.658934	0.279142	7806179	0.584797	1.70132e-16	3.39206e-15	42.2397	28.2212
EMID1	Epidermal (2)	0.172762	0.114129	7.21016e+06	0.540147	1.86423e-16	3.71192e-15	12.7701	4.84652
ZKSCAN1	Epidermal (2)	0.780784	0.30401	7.87358e+06	0.589846	1.9369e-16	3.84889e-15	48.5265	33.8951
ZFC3H1	Epidermal (2)	1.02088	0.347875	7.96148e+06	0.596432	2.45632e-16	4.83915e-15	57.3674	44.2593
RXRA	Epidermal (2)	0.350572	0.185317	7521519	0.563472	2.92454e-16	5.74271e-15	25.7367	13.6397
FAM189A2	Epidermal (2)	0.193447	0.123916	7205755	0.539817	3.11895e-16	6.10827e-15	12.7701	4.83889
SLK	Epidermal (2)	0.670146	0.275861	7808915	0.585002	3.2317e-16	6.32078e-15	43.6149	29.2164
FAM189A1	Epidermal (2)	0.230771	0.165358	7.14307e+06	0.535121	3.44777e-16	6.73897e-15	10.609	3.71783
TMEM131	Epidermal (2)	1.11832	0.347308	7985753	0.59825	3.9508e-16	7.69697e-15	60.5108	49.5062
AL139158.2	Epidermal (2)	0.165088	0.103768	7210184	0.540148	4.17645e-16	8.12595e-15	12.9666	4.97235
CYB5R1	Epidermal (2)	0.115732	0.0743178	7137623	0.534712	4.4174e-16	8.58917e-15	10.609	3.653
LAMA5	Epidermal (2)	0.278967	0.140118	7424750	0.556223	4.74077e-16	9.18797e-15	21.8075	10.4633
METTL8	Epidermal (2)	0.441143	0.209011	7.60474e+06	0.569707	4.86695e-16	9.42639e-15	30.8448	17.4223
KLF8	Epidermal (2)	0.209032	0.117712	7338071	0.549729	5.02627e-16	9.71604e-15	17.8782	7.96568
GPT2	Epidermal (2)	0.225887	0.139842	7319929	0.54837	5.71534e-16	1.10337e-14	16.8959	7.53098
DARS	Epidermal (2)	0.641896	0.271248	7774084	0.582393	6.04151e-16	1.16559e-14	41.6503	27.4051
EHHADH	Epidermal (2)	0.146394	0.0933519	7.16672e+06	0.536892	6.49057e-16	1.25142e-14	11.5914	4.20972
NKTR	Epidermal (2)	1.67967	0.375992	8048580	0.602957	6.60904e-16	1.27344e-14	78.389	69.9828
EFNA1	Epidermal (2)	0.109287	0.0700585	7129747	0.534122	6.625e-16	1.27569e-14	10.4126	3.56911
ANAPC1	Epidermal (2)	0.548154	0.237422	7.70766e+06	0.577416	7.07281e-16	1.35928e-14	37.721	23.1764
OLA1	Epidermal (2)	0.691423	0.274845	7793972	0.583883	7.29338e-16	1.39807e-14	43.8114	29.1173
SRPK1	Epidermal (2)	0.393997	0.184046	7571402	0.567209	7.69885e-16	1.47201e-14	29.4695	16.1945
ISPD	Epidermal (2)	0.55572	0.256874	7.64082e+06	0.57241	8.69761e-16	1.65872e-14	33.2024	19.6111
AL591806.3	Epidermal (2)	0.11112	0.0666881	7157294	0.536186	9.89371e-16	1.88201e-14	11.3949	4.09533
TMEM117	Epidermal (2)	1.05829	0.361816	7899169	0.591763	1.03471e-15	1.96701e-14	53.0452	39.7331
STOX2	Epidermal (2)	0.959897	0.353585	7814269	0.585403	1.05742e-15	2.00762e-14	47.1513	31.2564
METAP1	Epidermal (2)	0.273446	0.129955	7.46987e+06	0.559602	1.10808e-15	2.10246e-14	24.3615	12.3279
MAP2	Epidermal (2)	0.836233	0.302245	7784169	0.583148	1.13274e-15	2.14788e-14	45.5796	28.8999
NELL2	Epidermal (2)	0.209522	0.127488	7209431	0.540092	1.28643e-15	2.43313e-14	13.1631	5.14395
MIOS	Epidermal (2)	0.470893	0.224575	7.60681e+06	0.569862	1.31611e-15	2.48769e-14	31.2377	18.204
PTPRK	Epidermal (2)	1.24847	0.404707	7.92389e+06	0.593616	1.32008e-15	2.49361e-14	55.5992	43.5119
MROH1	Epidermal (2)	0.387098	0.183789	7.55915e+06	0.566291	1.37946e-15	2.60413e-14	28.8802	16.0114
CCDC85C	Epidermal (2)	0.153489	0.0926836	7.22538e+06	0.541287	1.457e-15	2.74529e-14	13.7525	5.50238
FP671120.1	Epidermal (2)	0.211842	0.14224	7141528	0.535005	1.52373e-15	2.8656e-14	10.8055	3.87417
C15orf53	Epidermal (2)	0.16051	0.089822	7.13103e+06	0.534218	1.69523e-15	3.18011e-14	10.609	3.70257
BAZ1A	Epidermal (2)	0.782884	0.288529	7821199	0.585922	1.82837e-15	3.4234e-14	47.7407	32.7283
BCOR	Epidermal (2)	0.682277	0.340258	7675024	0.574972	1.90131e-15	3.55327e-14	34.7741	22.1849
GNAI1	Epidermal (2)	0.353639	0.169001	7484563	0.560703	1.98539e-15	3.69882e-14	25.3438	13.1439
ANGPTL4	Epidermal (2)	0.180495	0.12362	7.19492e+06	0.539005	2.06323e-15	3.83665e-14	12.5737	4.93041
SMYD2	Epidermal (2)	0.229556	0.124101	7331887	0.549266	2.0864e-15	3.87732e-14	18.0747	8.19066
OGDH	Epidermal (2)	0.597654	0.242159	7737691	0.579666	2.27961e-15	4.21276e-14	40.8644	26.3794
CCDC146	Epidermal (2)	0.791488	0.319521	7.79642e+06	0.584066	3.22301e-15	5.90495e-14	44.2043	31.47
LINC02210-CRHR1	Epidermal (2)	0.179959	0.104371	7.23639e+06	0.542112	3.44557e-15	6.30497e-14	14.3418	5.9142
BCL9L	Epidermal (2)	0.158159	0.0864541	7.24935e+06	0.543083	3.56689e-15	6.52297e-14	14.9312	6.21926
HMGCS1	Epidermal (2)	0.493324	0.217902	7600072	0.569357	3.96259e-15	7.20685e-14	32.0236	18.6654
MEGF10	Epidermal (2)	0.237657	0.153398	7184463	0.538221	3.98549e-15	7.24408e-14	12.3772	4.82745
EDEM1	Epidermal (2)	0.23813	0.117267	7.38649e+06	0.553356	4.02038e-15	7.30304e-14	20.8251	10.021
TECR	Epidermal (2)	0.243903	0.125961	7.36781e+06	0.551957	4.03075e-15	7.31731e-14	19.8428	9.44137
SINHCAF	Epidermal (2)	0.263213	0.135212	7384423	0.553201	4.04856e-15	7.34082e-14	20.6287	9.95996
GPRC5D-AS1	Epidermal (2)	0.149613	0.0917616	7192803	0.538846	4.1415e-15	7.50022e-14	12.7701	5.00286
MOXD1	Epidermal (2)	0.270537	0.159675	7292339	0.546303	4.52907e-15	8.18223e-14	16.5029	7.34414
ITGA3	Epidermal (2)	0.221657	0.122645	7314106	0.547934	4.96015e-15	8.92856e-14	17.4853	7.95043
SPATA18	Epidermal (2)	0.129941	0.0800343	7163402	0.536644	5.16941e-15	9.28843e-14	11.7878	4.44995
PDCD4	Epidermal (2)	0.856047	0.358109	7806994	0.584858	5.53258e-15	9.92901e-14	45.776	33.3117
COX10	Epidermal (2)	0.31711	0.158294	7464808	0.559223	5.67075e-15	1.01709e-13	24.558	12.9075
SNX16	Epidermal (2)	0.211986	0.11501	7325645	0.548798	5.93505e-15	1.06321e-13	18.0747	8.32412
NT5DC1	Epidermal (2)	0.427051	0.193356	7.54737e+06	0.565409	6.15517e-15	1.10066e-13	29.2731	16.4194
L2HGDH	Epidermal (2)	0.312007	0.158878	7.42737e+06	0.556418	7.04329e-15	1.25496e-13	22.7898	11.6263
LINC00486	Epidermal (2)	0.792501	0.32141	7.78896e+06	0.583507	7.65989e-15	1.36238e-13	45.1866	32.183
ABCD3	Epidermal (2)	0.687828	0.286673	7747499	0.580401	7.892e-15	1.40199e-13	41.2574	28.7321
RFX7	Epidermal (2)	0.905228	0.302044	7847424	0.587887	7.90484e-15	1.40344e-13	52.6523	38.1659
FLNB	Epidermal (2)	0.817057	0.302183	7774429	0.582419	8.02058e-15	1.42314e-13	45.5796	30.9399
TPR	Epidermal (2)	0.916773	0.312769	7861535	0.588944	8.47473e-15	1.50193e-13	53.4381	40.0305
UQCRC2	Epidermal (2)	0.482003	0.202254	7.65697e+06	0.573619	9.06794e-15	1.60516e-13	36.5422	22.5624
RALGPS2	Epidermal (2)	0.672657	0.291214	7.70115e+06	0.576929	9.30497e-15	1.64614e-13	38.3104	25.5024
ANXA3	Epidermal (2)	0.162955	0.102887	7167670	0.536963	9.32945e-15	1.64949e-13	11.9843	4.62917
SUN1	Epidermal (2)	0.813495	0.298998	7.82447e+06	0.586167	9.86064e-15	1.73929e-13	49.9018	36.1068
BIRC6	Epidermal (2)	1.90099	0.282251	8002230	0.599484	1.02049e-14	1.79895e-13	82.5147	78.8866
TET3	Epidermal (2)	0.606539	0.243387	7693825	0.57638	1.05616e-14	1.86072e-13	39.2927	25.1173
SLC38A2	Epidermal (2)	0.66785	0.264036	7732303	0.579263	1.08805e-14	1.91578e-13	42.0432	27.9542
TTC37	Epidermal (2)	0.968808	0.326816	7.86424e+06	0.589147	1.31165e-14	2.29863e-13	54.6169	41.4757
TACC2	Epidermal (2)	0.550818	0.259083	7.6413e+06	0.572446	1.34624e-14	2.35786e-13	34.3811	22.0248
CPNE4	Epidermal (2)	0.196033	0.138912	7145858	0.535329	1.43311e-14	2.50707e-13	11.1984	4.27073
CDH13	Epidermal (2)	0.881044	0.371853	7690418	0.576125	1.45177e-14	2.53821e-13	38.5069	25.2698
ESRRA	Epidermal (2)	0.205005	0.0995724	7.33666e+06	0.549623	1.47135e-14	2.57095e-13	19.057	8.93041
GABRE	Epidermal (2)	0.174604	0.0993524	7.22681e+06	0.541394	1.59294e-14	2.77851e-13	14.3418	6.01716
ANKRD46	Epidermal (2)	0.241603	0.133596	7338917	0.549792	1.6173e-14	2.81936e-13	18.8605	9.03718
TTC32	Epidermal (2)	0.200339	0.117368	7.2435e+06	0.542644	1.68446e-14	2.93472e-13	14.9312	6.43279
BX890604.1	Epidermal (2)	0.131164	0.0773446	7162264	0.536558	1.73462e-14	3.02034e-13	11.9843	4.62154
LRP11	Epidermal (2)	0.195843	0.109721	7.27802e+06	0.545231	1.74227e-14	3.0319e-13	16.3065	7.32507
ENAH	Epidermal (2)	0.853718	0.307443	7.79846e+06	0.584219	1.74493e-14	3.03475e-13	48.1336	34.5319
FGFR2	Epidermal (2)	0.403167	0.191548	7.47249e+06	0.559799	1.86859e-14	3.24011e-13	25.7367	13.8303
APCDD1	Epidermal (2)	0.337624	0.189142	7.39398e+06	0.553917	2.04718e-14	3.54183e-13	21.2181	10.9209
ZNF316	Epidermal (2)	0.264229	0.136751	7352022	0.550774	2.11779e-14	3.66188e-13	19.6464	9.5367
PICK1	Epidermal (2)	0.110598	0.061923	7.14344e+06	0.535148	2.14643e-14	3.70924e-13	11.3949	4.28217
SLC2A9	Epidermal (2)	0.345149	0.165184	7425618	0.556288	2.4188e-14	4.16304e-13	23.3792	12.1258
AK3	Epidermal (2)	0.417161	0.186306	7562669	0.566555	2.73304e-14	4.68496e-13	31.0413	18.2345
CATSPER2	Epidermal (2)	0.334111	0.152754	7.48936e+06	0.561063	2.76333e-14	4.73417e-13	26.9155	14.7684
MIB2	Epidermal (2)	0.182174	0.102647	7.24909e+06	0.543063	2.8072e-14	4.8038e-13	15.3242	6.6959
ZDHHC20	Epidermal (2)	0.603155	0.241494	7.68011e+06	0.575353	3.00651e-14	5.13604e-13	39.4892	25.3994
TRIM16	Epidermal (2)	0.189493	0.106198	7.26289e+06	0.544097	3.13259e-14	5.34836e-13	15.9136	7.08103
DOPEY1	Epidermal (2)	0.897184	0.30899	7.82597e+06	0.58628	3.30448e-14	5.62999e-13	51.4735	38.9476
ATP5F1B	Epidermal (2)	0.2335	0.12536	7330814	0.549185	3.76014e-14	6.38689e-13	18.8605	9.07912
TTC3	Epidermal (2)	1.65775	0.357539	7954298	0.595893	3.81992e-14	6.48474e-13	76.6208	66.2421
CCDC137	Epidermal (2)	0.159777	0.0952666	7.19197e+06	0.538784	4.08454e-14	6.92607e-13	13.1631	5.41468
LINGO1	Epidermal (2)	0.789965	0.363903	7683937	0.575639	4.28159e-14	7.25608e-13	38.5069	26.1468
ANKRD11	Epidermal (2)	1.50801	0.326146	7.95173e+06	0.595701	4.43843e-14	7.50908e-13	76.2279	66.5891
TCERG1	Epidermal (2)	0.865616	0.290638	7824231	0.586149	4.5177e-14	7.63453e-13	52.6523	39.4814
APOE	Epidermal (2)	0.242664	0.116029	7.34076e+06	0.54993	4.66046e-14	7.86687e-13	19.6464	9.46425
AP000721.2	Epidermal (2)	0.138123	0.0847749	7159045	0.536317	4.80329e-14	8.0988e-13	11.9843	4.73213
GLI3	Epidermal (2)	0.815813	0.29625	7752158	0.58075	4.93766e-14	8.31596e-13	46.169	31.9314
EMSY	Epidermal (2)	0.833309	0.340922	7.73739e+06	0.579644	5.10152e-14	8.58707e-13	43.8114	30.673
IGLV10-54	Epidermal (2)	0.262024	0.16086	7.14683e+06	0.535402	5.13462e-14	8.63792e-13	11.5914	4.4919
EPN2	Epidermal (2)	0.948343	0.31578	7836734	0.587086	5.33707e-14	8.96334e-13	52.6523	41.5825
POLR3B	Epidermal (2)	0.279218	0.145782	7.38567e+06	0.553295	5.51146e-14	9.25101e-13	21.4145	11.0543
ACAD9	Epidermal (2)	0.304932	0.154104	7426700	0.556369	5.54039e-14	9.29432e-13	23.5756	12.5834
ADAM15	Epidermal (2)	0.232903	0.120796	7.32129e+06	0.548472	5.71719e-14	9.58015e-13	18.664	8.93041
SIRT7	Epidermal (2)	0.152041	0.0925863	7190320	0.53866	6.33385e-14	1.05956e-12	13.1631	5.46806
ENOSF1	Epidermal (2)	0.793059	0.275118	7.78637e+06	0.583313	6.41173e-14	1.07199e-12	49.3124	35.8742
MNAT1	Epidermal (2)	1.18176	0.334487	7886297	0.590799	6.62201e-14	1.10529e-12	62.8684	50.3413
MTX2	Epidermal (2)	0.550185	0.224611	7.65995e+06	0.573842	6.68633e-14	1.1154e-12	38.1139	24.9647
ADGRA3	Epidermal (2)	0.657597	0.279495	7.66042e+06	0.573878	7.46896e-14	1.2404e-12	37.721	25.1439
TESK2	Epidermal (2)	0.311736	0.146629	7.41104e+06	0.555195	7.76712e-14	1.28705e-12	23.1827	12.1449
PAPSS1	Epidermal (2)	0.497865	0.207013	7.61755e+06	0.570666	8.19192e-14	1.35219e-12	35.5599	22.3642
XIST	Epidermal (2)	1.49863	0.445137	7834725	0.586936	8.38373e-14	1.38308e-12	53.2417	42.5891
TEAD3	Epidermal (2)	0.214872	0.112531	7.30476e+06	0.547233	8.45421e-14	1.39317e-12	18.0747	8.56053
PMS2	Epidermal (2)	0.256878	0.152645	7.27578e+06	0.545063	8.7156e-14	1.43545e-12	16.5029	7.72927
TMEM123	Epidermal (2)	0.419064	0.200833	7525820	0.563794	9.13375e-14	1.50349e-12	29.0766	17.3003
THOC1	Epidermal (2)	0.67598	0.261303	7711792	0.577726	1.0182e-13	1.67235e-12	43.222	29.5481
ESCO1	Epidermal (2)	0.559305	0.227852	7.65381e+06	0.573383	1.07911e-13	1.77044e-12	38.7033	25.1096
TNFSF10	Epidermal (2)	0.270927	0.131576	7381971	0.553018	1.18484e-13	1.94177e-12	21.8075	11.2641
CYP27A1	Epidermal (2)	0.445616	0.226223	7520697	0.56341	1.22703e-13	2.00981e-12	28.4872	17.2774
LPIN3	Epidermal (2)	0.182002	0.103978	7.2417e+06	0.54251	1.2756e-13	2.08708e-12	15.3242	6.90181
PGAP2	Epidermal (2)	0.219048	0.110341	7326839	0.548888	1.43963e-13	2.34773e-12	19.2534	9.44519
ARHGAP5	Epidermal (2)	1.06595	0.318602	7.84572e+06	0.58776	1.44662e-13	2.35783e-12	59.332	45.9714
KIAA1468	Epidermal (2)	0.768089	0.274911	7756159	0.58105	1.61049e-13	2.6135e-12	46.7583	34.5891
KCNS3	Epidermal (2)	0.24016	0.139158	7264866	0.544245	1.61992e-13	2.62738e-12	16.3065	7.60724
IGF2R	Epidermal (2)	0.778728	0.277677	7.7581e+06	0.581195	1.66501e-13	2.69904e-12	48.3301	34.837
ZNF589	Epidermal (2)	0.235074	0.126651	7.33428e+06	0.549445	1.69262e-13	2.74082e-12	19.4499	9.75786
ZFAND1	Epidermal (2)	0.21525	0.114715	7306939	0.547397	1.78222e-13	2.87653e-12	18.2711	8.89228
ACTN1	Epidermal (2)	0.7168	0.295455	7680481	0.575381	1.84195e-13	2.96652e-12	40.275	27.878
PHKA2	Epidermal (2)	0.311714	0.1452	7.41772e+06	0.555696	1.92399e-13	3.09697e-12	23.9686	12.8847
TTLL4	Epidermal (2)	0.261254	0.13098	7.36233e+06	0.551546	2.00129e-13	3.21619e-12	21.0216	10.795
MAF	Epidermal (2)	0.453183	0.219118	7467323	0.559412	2.18878e-13	3.50805e-12	26.5226	15.1077
TMEM161B-AS1	Epidermal (2)	0.655165	0.243628	7.67913e+06	0.575279	2.64298e-13	4.21337e-12	41.6503	28.2898
FBXO22	Epidermal (2)	0.445026	0.178392	7561956	0.566501	2.7796e-13	4.42881e-12	33.2024	20.2021
TRAP1	Epidermal (2)	0.345427	0.149647	7474484	0.559948	3.27531e-13	5.2075e-12	27.7014	15.7102
PNN	Epidermal (2)	0.76142	0.265158	7737560	0.579657	3.30989e-13	5.25967e-12	47.9371	34.0896
OSBPL3	Epidermal (2)	0.536917	0.205291	7.57e+06	0.567104	3.34918e-13	5.31928e-12	34.3811	20.858
RABGGTB	Epidermal (2)	0.252026	0.126404	7362437	0.551554	3.58215e-13	5.68626e-12	21.2181	11.0696
NMNAT3	Epidermal (2)	0.29365	0.144557	7363717	0.55165	3.70501e-13	5.87191e-12	21.4145	11.1306
NRSN2-AS1	Epidermal (2)	0.192186	0.104685	7.24128e+06	0.542478	4.10751e-13	6.48913e-12	15.7171	7.22212
GYS1	Epidermal (2)	0.260682	0.136126	7.34545e+06	0.550282	4.52782e-13	7.13801e-12	20.4322	10.5624
NPIPB5	Epidermal (2)	0.612672	0.229642	7675956	0.575042	5.24328e-13	8.24414e-12	42.2397	29.1058
PIM3	Epidermal (2)	0.177119	0.100181	7212447	0.540318	5.27559e-13	8.29057e-12	14.5383	6.51287
MSMO1	Epidermal (2)	0.279162	0.119294	7.37295e+06	0.552342	5.78945e-13	9.0742e-12	22.3969	11.6949
HOMER1	Epidermal (2)	0.454675	0.188639	7505391	0.562264	5.87356e-13	9.19154e-12	29.8625	17.7197
CMTM4	Epidermal (2)	0.270961	0.131861	7.34867e+06	0.550523	5.99322e-13	9.36406e-12	20.8251	10.8065
AP001021.2	Epidermal (2)	0.230876	0.117965	7291079	0.546209	6.02947e-13	9.41577e-12	18.0747	8.83889
SMARCA4	Epidermal (2)	0.62934	0.235939	7673228	0.574837	6.05755e-13	9.44972e-12	42.0432	29.1096
PDCD11	Epidermal (2)	0.270968	0.138034	7353619	0.550894	6.28141e-13	9.78869e-12	21.0216	11.0124
PDSS1	Epidermal (2)	0.21719	0.114763	7282983	0.545602	6.75232e-13	1.05006e-11	17.6817	8.62536
TPM1	Epidermal (2)	0.848178	0.325692	7.70078e+06	0.576902	7.28576e-13	1.13153e-11	44.2043	31.9771
PAXX	Epidermal (2)	0.244752	0.123128	7314033	0.547928	7.61127e-13	1.17994e-11	19.2534	9.68923
EPB41L4B	Epidermal (2)	0.168442	0.100379	7.16154e+06	0.536504	7.68796e-13	1.19121e-11	12.5737	5.33842
TRMT44	Epidermal (2)	0.232037	0.127006	7292509	0.546316	8.21118e-13	1.27031e-11	18.0747	9.00667
DDX55	Epidermal (2)	0.346588	0.171475	7409254	0.555062	8.82174e-13	1.36194e-11	23.9686	13.4223
RRP1	Epidermal (2)	0.143933	0.0842496	7126466	0.533877	9.43871e-13	1.45643e-11	11.3949	4.58723
STK25	Epidermal (2)	0.31307	0.167764	7.37076e+06	0.552178	9.55548e-13	1.47369e-11	21.8075	11.8856
TANK	Epidermal (2)	0.858204	0.285347	7749383	0.580542	9.66774e-13	1.49023e-11	49.5088	37.9333
PPP2R3B	Epidermal (2)	0.171955	0.0876057	7.21855e+06	0.540775	1.06298e-12	1.6343e-11	15.1277	6.87131
SLC9C1	Epidermal (2)	0.13855	0.0759047	7124267	0.533712	1.1015e-12	1.69005e-11	11.3949	4.56816
LPAR2	Epidermal (2)	0.214524	0.116684	7.17082e+06	0.5372	1.1671e-12	1.78701e-11	13.1631	5.65491
EIF4G2	Epidermal (2)	0.600195	0.247669	7.63658e+06	0.572092	1.1835e-12	1.81027e-11	39.0963	27.1153
SNAPC1	Epidermal (2)	0.277648	0.146425	7321049	0.548454	1.33058e-12	2.02796e-11	19.6464	10.1811
GCLC	Epidermal (2)	0.247621	0.123206	7318112	0.548234	1.34263e-12	2.04529e-11	19.6464	10.0782
FANK1	Epidermal (2)	0.178911	0.0962281	7213559	0.540401	1.42733e-12	2.1732e-11	14.9312	6.82173
BLCAP	Epidermal (2)	0.366583	0.163785	7.46724e+06	0.559406	1.4947e-12	2.27229e-11	27.8978	16.5033
AC005726.1	Epidermal (2)	0.199701	0.113011	7.23511e+06	0.542016	1.49866e-12	2.27716e-11	15.7171	7.45091
KDM4B	Epidermal (2)	0.727487	0.261436	7.70394e+06	0.577138	1.63348e-12	2.4757e-11	46.169	33.9371
ATP6V1E2	Epidermal (2)	0.137432	0.08887	7.08745e+06	0.530954	1.64608e-12	2.49353e-11	10.0196	3.87798
RNMT	Epidermal (2)	0.736779	0.306743	7667708	0.574424	1.70074e-12	2.57372e-11	41.6503	30.429
PON3	Epidermal (2)	0.140388	0.0824083	7.13369e+06	0.534418	1.84046e-12	2.77951e-11	11.7878	4.88084
RBAK	Epidermal (2)	0.176302	0.114405	7.12666e+06	0.533891	1.90311e-12	2.87122e-11	11.3949	4.73213
SRCIN1	Epidermal (2)	0.150639	0.0851477	7127639	0.533965	2.05155e-12	3.08115e-11	11.5914	4.76644
D2HGDH	Epidermal (2)	0.360043	0.159275	7.45908e+06	0.558795	2.19202e-12	3.2855e-11	27.7014	16.3928
KLHDC4	Epidermal (2)	0.344835	0.150984	7438527	0.557255	2.29252e-12	3.42581e-11	26.7191	15.3975
AL138689.2	Epidermal (2)	0.134157	0.0758539	7121640	0.533515	2.34617e-12	3.50422e-11	11.3949	4.65968
ACSS2	Epidermal (2)	0.33096	0.142041	7414521	0.555456	2.35201e-12	3.51118e-11	25.3438	14.2803
EPHB1	Epidermal (2)	0.28582	0.157003	7258270	0.543751	2.42037e-12	3.60782e-11	16.8959	8.32031
STX18-AS1	Epidermal (2)	0.382925	0.173739	7434968	0.556988	2.49019e-12	3.71004e-11	26.3261	15.2908
TIAL1	Epidermal (2)	0.771589	0.271354	7.70075e+06	0.576899	2.54569e-12	3.79082e-11	47.3477	34.5624
TNPO3	Epidermal (2)	0.616063	0.227669	7.63882e+06	0.57226	2.56064e-12	3.8112e-11	41.4538	28.5148
CYP27C1	Epidermal (2)	0.13222	0.0783182	7.10014e+06	0.531904	2.58028e-12	3.83659e-11	10.609	4.21354
ORMDL1	Epidermal (2)	0.573744	0.259417	7.57363e+06	0.567376	2.61487e-12	3.88415e-11	34.5776	23.4738
RSF1	Epidermal (2)	1.14928	0.326594	7802849	0.584548	2.76865e-12	4.1044e-11	61.2967	50.0286
CLYBL	Epidermal (2)	0.330148	0.139172	7394724	0.553973	2.91315e-12	4.31004e-11	24.558	13.5253
BMS1	Epidermal (2)	0.329702	0.145853	7.4178e+06	0.555702	3.36809e-12	4.961e-11	25.7367	14.6845
MIR222HG	Epidermal (2)	0.31294	0.145835	7369108	0.552054	3.40689e-12	5.01319e-11	22.7898	12.5262
TBC1D32	Epidermal (2)	0.910743	0.296579	7.72204e+06	0.578494	3.47087e-12	5.10229e-11	50.6876	37.8418
ZNF786	Epidermal (2)	0.145803	0.0783568	7.16953e+06	0.537103	3.67433e-12	5.38811e-11	13.3595	5.91039
AKAP1	Epidermal (2)	0.138168	0.076609	7.14469e+06	0.535242	3.76465e-12	5.51785e-11	12.3772	5.29647
ADCY2	Epidermal (2)	0.314788	0.16438	7287194	0.545918	3.89114e-12	5.69764e-11	18.4676	9.46806
PISD	Epidermal (2)	0.297084	0.135304	7.38799e+06	0.553469	4.14884e-12	6.06903e-11	23.9686	13.4643
AQR	Epidermal (2)	0.758711	0.275206	7683898	0.575636	4.1765e-12	6.10649e-11	46.169	33.8418
GLCCI1	Epidermal (2)	0.750066	0.254606	7622692	0.571051	4.19643e-12	6.13262e-11	41.6503	27.9314
FASTKD2	Epidermal (2)	0.365341	0.184248	7412004	0.555268	4.47973e-12	6.52427e-11	24.9509	14.6273
TNKS1BP1	Epidermal (2)	0.270537	0.125731	7360805	0.551432	4.48376e-12	6.52695e-11	22.5933	12.3394
AKAP9	Epidermal (2)	1.43977	0.313999	7.8369e+06	0.587099	4.70158e-12	6.83721e-11	71.7092	63.1802
PLOD2	Epidermal (2)	0.458623	0.242349	7.43136e+06	0.556717	4.85722e-12	7.05337e-11	25.7367	15.6378
SCRIB	Epidermal (2)	0.13663	0.0843202	7109446	0.532602	4.87963e-12	7.08247e-11	11.002	4.53765
SUCLG1	Epidermal (2)	0.304027	0.142921	7.38441e+06	0.5532	5.06784e-12	7.35207e-11	23.7721	13.4376
POLR2J3.1	Epidermal (2)	0.649138	0.231331	7649895	0.573089	5.23974e-12	7.57565e-11	43.8114	30.8217
AHNAK	Epidermal (2)	1.13985	0.345864	7782230	0.583003	5.27304e-12	7.61642e-11	58.9391	48.8275
SLC31A1	Epidermal (2)	0.197917	0.107277	7.23345e+06	0.541891	5.96505e-12	8.59514e-11	16.11	7.87417
GVQW3	Epidermal (2)	0.24021	0.150183	7.16685e+06	0.536902	6.42713e-12	9.2342e-11	13.1631	5.99428
TPD52	Epidermal (2)	0.403899	0.163481	7450558	0.558156	6.66181e-12	9.55756e-11	28.4872	16.8656
RAD23B	Epidermal (2)	0.700759	0.254228	7.66067e+06	0.573897	6.89539e-12	9.88793e-11	44.0079	32.4881
TNFAIP8	Epidermal (2)	0.388523	0.150908	7.42397e+06	0.556164	6.95893e-12	9.97425e-11	27.112	15.5195
AC022146.2	Epidermal (2)	0.182379	0.0862321	7226184	0.541347	7.15846e-12	1.02504e-10	16.11	7.7102
RTN3	Epidermal (2)	0.553882	0.221543	7.55486e+06	0.56597	7.29539e-12	1.04414e-10	35.3635	23.4509
LINC01524	Epidermal (2)	0.331369	0.169499	7.23189e+06	0.541774	7.87302e-12	1.12304e-10	16.3065	7.92374
ARSD	Epidermal (2)	0.131313	0.0731499	7.11908e+06	0.533324	7.976e-12	1.13665e-10	11.5914	4.85796
CCNL1	Epidermal (2)	1.04977	0.286711	7772945	0.582307	8.33435e-12	1.18545e-10	60.1179	49.0562
SH3YL1	Epidermal (2)	0.453798	0.180799	7522708	0.563561	8.4423e-12	1.20023e-10	33.3988	21.4071
UBE3A	Epidermal (2)	1.04091	0.279603	7.77306e+06	0.582316	8.67271e-12	1.2324e-10	58.5462	49.3041
AP5M1	Epidermal (2)	0.283698	0.13779	7.33993e+06	0.549868	8.93164e-12	1.26799e-10	21.611	11.8818
PUS7	Epidermal (2)	0.309432	0.143965	7366336	0.551846	9.28299e-12	1.31599e-10	23.1827	13.0296
PRPF3	Epidermal (2)	0.565326	0.238453	7565403	0.566759	9.44411e-12	1.33819e-10	36.1493	24.5949
CEP85	Epidermal (2)	0.11029	0.0643478	7.07648e+06	0.530132	1.03733e-11	1.46567e-10	10.0196	3.96949
YJEFN3	Epidermal (2)	0.146413	0.0924217	7.07822e+06	0.530262	1.06203e-11	1.49844e-10	10.0196	4.01144
TPD52L1	Epidermal (2)	0.451374	0.167578	7474367	0.55994	1.15981e-11	1.63409e-10	31.0413	18.715
TSPOAP1-AS1	Epidermal (2)	0.178454	0.0981953	7.18643e+06	0.538369	1.19205e-11	1.67872e-10	14.3418	6.70734
NOP58	Epidermal (2)	0.699201	0.269559	7629586	0.571568	1.2485e-11	1.75491e-10	41.6503	30.5929
HSD17B4	Epidermal (2)	0.470239	0.185441	7.52153e+06	0.563473	1.25206e-11	1.75907e-10	33.7917	21.8036
TNIP1	Epidermal (2)	0.229724	0.119734	7.259e+06	0.543805	1.38317e-11	1.9369e-10	17.6817	9.0448
PTPN4	Epidermal (2)	0.70257	0.246777	7627961	0.571446	1.39832e-11	1.95719e-10	43.0255	30.6349
ACOX1	Epidermal (2)	0.33266	0.147414	7.40464e+06	0.554716	1.41023e-11	1.97293e-10	25.7367	15.123
HSPH1	Epidermal (2)	0.405437	0.223235	7368569	0.552014	1.45738e-11	2.03699e-10	22.9862	13.4414
NEMF	Epidermal (2)	1.09476	0.307309	7.764e+06	0.581638	1.4846e-11	2.07308e-10	59.5285	50.0286
PPL	Epidermal (2)	0.413313	0.15755	7456376	0.558592	1.54633e-11	2.15727e-10	29.8625	17.9561
ZNF654	Epidermal (2)	0.630495	0.226914	7.60449e+06	0.569688	1.59693e-11	2.22474e-10	41.4538	28.6673
ZZEF1	Epidermal (2)	0.811341	0.262504	7.69087e+06	0.576159	1.61846e-11	2.25368e-10	49.9018	38.1277
SRP72	Epidermal (2)	0.466729	0.199701	7.48998e+06	0.561109	1.63849e-11	2.28013e-10	31.4342	20.0572
DNAAF5	Epidermal (2)	0.254109	0.131904	7.27877e+06	0.545287	1.67493e-11	2.32906e-10	18.664	9.83794
ATP1B1	Epidermal (2)	0.176967	0.10684	7.12845e+06	0.534025	1.72165e-11	2.39178e-10	11.9843	5.26597
NUMA1	Epidermal (2)	0.698325	0.2637	7611292	0.570197	1.82819e-11	2.53625e-10	41.2574	29.571
PABPN1	Epidermal (2)	0.69539	0.230795	7.63958e+06	0.572316	1.85135e-11	2.56719e-10	45.3831	32.3966
TMEM259	Epidermal (2)	0.510203	0.202003	7.53911e+06	0.56479	1.98394e-11	2.74721e-10	35.3635	23.6644
OR3A2	Epidermal (2)	0.284446	0.173146	7.13848e+06	0.534777	2.03499e-11	2.81529e-10	12.3772	5.56339
IL17RC	Epidermal (2)	0.141972	0.0765818	7138824	0.534802	2.11193e-11	2.92038e-10	12.5737	5.57865
CDYL	Epidermal (2)	0.67935	0.228928	7.62594e+06	0.571294	2.11387e-11	2.92171e-10	44.0079	31.2755
TCEA1	Epidermal (2)	0.525684	0.229533	7523393	0.563612	2.24815e-11	3.10586e-10	33.5953	22.7035
CAND1	Epidermal (2)	0.625096	0.217987	7.61591e+06	0.570543	2.26236e-11	3.1226e-10	42.4361	30.429
AP1S3	Epidermal (2)	0.126634	0.0638327	7.10681e+06	0.532404	2.36782e-11	3.26212e-10	11.3949	4.8122
RARS	Epidermal (2)	0.568511	0.225093	7552248	0.565774	2.38179e-11	3.27986e-10	36.9352	24.9304
HECW2	Epidermal (2)	0.635632	0.255877	7532261	0.564277	2.38539e-11	3.2833e-10	34.5776	23.4242
CDC16	Epidermal (2)	0.591374	0.209466	7.59411e+06	0.56891	2.42033e-11	3.32985e-10	40.668	28.4957
RRN3	Epidermal (2)	0.302567	0.161369	7316750	0.548132	2.72369e-11	3.73515e-10	20.6287	11.5844
DPP6	Epidermal (2)	0.222637	0.14116	7116800	0.533153	2.76039e-11	3.782e-10	11.5914	5.09438
AC108062.1	Epidermal (2)	0.250413	0.11924	7.27826e+06	0.545248	2.8052e-11	3.84163e-10	19.057	10.0705
TSPAN9	Epidermal (2)	0.533149	0.199328	7525701	0.563785	2.81357e-11	3.85132e-10	35.167	23.1535
ATP6V1H	Epidermal (2)	0.492829	0.193984	7.51373e+06	0.562889	2.85824e-11	3.91067e-10	33.9882	22.3184
AUH	Epidermal (2)	0.829209	0.259488	7.67884e+06	0.575258	2.94015e-11	4.01906e-10	49.5088	38.2917
UMPS	Epidermal (2)	0.202298	0.106566	7.21008e+06	0.54014	3.0176e-11	4.11738e-10	15.7171	7.74071
ZNF208	Epidermal (2)	0.394445	0.207723	7.29271e+06	0.546331	3.0663e-11	4.18192e-10	19.4499	10.6806
ARHGAP32	Epidermal (2)	1.12347	0.299894	7730947	0.579161	3.09716e-11	4.22208e-10	55.9921	46.8217
PRPF40A	Epidermal (2)	0.73262	0.239772	7650967	0.573169	3.18426e-11	4.33487e-10	46.9548	34.9819
EHMT1	Epidermal (2)	1.23344	0.28229	7.77384e+06	0.582375	3.29062e-11	4.47558e-10	65.4224	57.5062
GART	Epidermal (2)	0.365161	0.157714	7.4093e+06	0.555065	3.3216e-11	4.51359e-10	26.7191	16.0724
BRWD1	Epidermal (2)	1.21902	0.269605	7.7693e+06	0.582034	3.4482e-11	4.6771e-10	64.6365	56.4652
DDX39B	Epidermal (2)	0.310394	0.136732	7.38615e+06	0.553331	3.4967e-11	4.74072e-10	25.3438	14.9171
ANKLE2	Epidermal (2)	0.460034	0.181541	7.5034e+06	0.562115	3.52746e-11	4.77808e-10	33.3988	21.8684
EXOC3	Epidermal (2)	0.290337	0.13532	7337891	0.549715	3.68919e-11	4.99263e-10	22.3969	12.6749
MAEA	Epidermal (2)	0.326028	0.14477	7373633	0.552393	3.73008e-11	5.04338e-10	24.558	14.3489
EIF4A2	Epidermal (2)	0.764649	0.243662	7.66838e+06	0.574474	3.86508e-11	5.21882e-10	48.9194	37.7083
USP31	Epidermal (2)	0.377619	0.154497	7.41678e+06	0.555626	3.86836e-11	5.22088e-10	27.5049	16.6101
ERO1A	Epidermal (2)	0.354961	0.15927	7396556	0.55411	3.88516e-11	5.24119e-10	25.9332	15.5386
BRIP1	Epidermal (2)	0.226898	0.105528	7.16841e+06	0.537019	4.02187e-11	5.42071e-10	14.1454	6.57388
LGR4	Epidermal (2)	0.658331	0.253448	7.54303e+06	0.565083	4.02441e-11	5.42168e-10	36.7387	25.0105
GSTCD	Epidermal (2)	0.362253	0.155305	7.39004e+06	0.553622	4.06817e-11	5.47569e-10	25.7367	15.2374
TRAF2	Epidermal (2)	0.15011	0.0842152	7135581	0.53456	4.1487e-11	5.57403e-10	12.5737	5.67779
JPT2	Epidermal (2)	0.113655	0.0575381	7.09327e+06	0.53139	4.40982e-11	5.90093e-10	11.002	4.63298
MARK1	Epidermal (2)	0.430618	0.170762	7.42228e+06	0.556037	5.12478e-11	6.83006e-10	28.4872	17.1745
VDAC2	Epidermal (2)	0.189085	0.0905161	7235753	0.542064	5.55478e-11	7.38006e-10	17.2888	8.85033
DHX32	Epidermal (2)	0.404947	0.163147	7442626	0.557562	5.82613e-11	7.71994e-10	29.666	18.5052
APLF	Epidermal (2)	0.417034	0.172683	7433148	0.556852	5.9127e-11	7.8277e-10	28.8802	17.9561
CBWD6	Epidermal (2)	0.140092	0.0738898	7136796	0.534651	5.94306e-11	7.86091e-10	12.7701	5.81125
PEX3	Epidermal (2)	0.36916	0.153449	7.4234e+06	0.556122	6.38532e-11	8.42349e-10	28.2908	17.4643
STON2	Epidermal (2)	0.33168	0.113469	7366618	0.551868	6.53185e-11	8.61297e-10	25.5403	14.4214
ABCC1	Epidermal (2)	0.596162	0.215327	7.56272e+06	0.566559	6.75245e-11	8.89207e-10	39.0963	27.5539
IKZF2	Epidermal (2)	0.365409	0.164467	7364837	0.551734	6.77543e-11	8.91446e-10	24.3615	14.3832
ZC3H8	Epidermal (2)	0.339143	0.146675	7367464	0.551931	7.26306e-11	9.535e-10	24.7544	14.5663
CNOT1	Epidermal (2)	0.78212	0.242793	7658508	0.573734	7.30595e-11	9.58287e-10	50.0982	38.2955
SEMA6A	Epidermal (2)	0.555771	0.214579	7484643	0.560709	7.48665e-11	9.80695e-10	32.8094	21.5405
HECTD1	Epidermal (2)	1.25746	0.271138	7758733	0.581243	7.5644e-11	9.9001e-10	66.7976	59.3251
ATP5F1C	Epidermal (2)	0.368459	0.157404	7417591	0.555686	7.85374e-11	1.026e-09	27.8978	17.3384
PHPT1	Epidermal (2)	0.163754	0.0798854	7164886	0.536755	8.16282e-11	1.06273e-09	14.1454	6.70734
THOC2	Epidermal (2)	1.01674	0.267361	7.71755e+06	0.578158	8.27186e-11	1.07552e-09	59.332	48.8122
PCDH7	Epidermal (2)	0.636868	0.228353	7.47166e+06	0.559736	8.32497e-11	1.08149e-09	32.8094	20.7664
GJA1	Epidermal (2)	0.215164	0.0914653	7241528	0.542496	8.44041e-11	1.096e-09	18.0747	9.2469
WDR45B	Epidermal (2)	0.432652	0.184464	7453276	0.55836	8.61742e-11	1.1185e-09	30.2554	19.6187
CNTNAP3	Epidermal (2)	0.320899	0.167626	7.29699e+06	0.546652	8.65749e-11	1.12321e-09	20.2358	11.4547
RTCB	Epidermal (2)	0.287336	0.137836	7323875	0.548665	8.90302e-11	1.15306e-09	22.0039	12.6444
TOM1L1	Epidermal (2)	0.277749	0.124677	7330354	0.549151	9.11268e-11	1.1797e-09	22.5933	12.9533
IP6K2	Epidermal (2)	0.567305	0.211533	7552710	0.565809	9.39527e-11	1.21471e-09	38.3104	27.2717
LINC00662	Epidermal (2)	0.527543	0.223946	7454225	0.558431	9.89363e-11	1.27582e-09	30.6483	19.8398
PBX4	Epidermal (2)	0.155697	0.0775709	7141106	0.534973	1.00216e-10	1.29177e-09	13.1631	6.0858
PLEKHA7	Epidermal (2)	0.395322	0.147201	7.41135e+06	0.555219	1.00457e-10	1.29432e-09	28.4872	17.2088
NR6A1	Epidermal (2)	0.597785	0.203326	7.51529e+06	0.563005	1.01616e-10	1.3081e-09	36.7387	24.2326
RGMB	Epidermal (2)	0.15316	0.0844855	7.14809e+06	0.535497	1.12952e-10	1.45091e-09	13.3595	6.32602
ATRNL1	Epidermal (2)	0.245921	0.132315	7165790	0.536823	1.14756e-10	1.47282e-09	14.1454	6.85605
TOP2B	Epidermal (2)	0.882734	0.265532	7665914	0.574289	1.1905e-10	1.52727e-09	51.277	41.0486
DIP2B	Epidermal (2)	1.16039	0.289494	7717444	0.57815	1.23991e-10	1.58792e-09	57.5639	51.0848
PREP	Epidermal (2)	0.393352	0.173598	7408880	0.555034	1.31929e-10	1.68452e-09	27.5049	17.3613
RAVER2	Epidermal (2)	0.20671	0.0980142	7.21134e+06	0.540235	1.36036e-10	1.73328e-09	16.5029	8.40038
SC5D	Epidermal (2)	0.137902	0.077089	7.11369e+06	0.53292	1.36662e-10	1.73975e-09	11.9843	5.42993
NARS	Epidermal (2)	0.214989	0.0947001	7259689	0.543857	1.36812e-10	1.7409e-09	19.057	10.1888
ACIN1	Epidermal (2)	0.829961	0.254564	7.64878e+06	0.573006	1.40391e-10	1.7834e-09	50.2947	39.0429
AFF1	Epidermal (2)	1.31065	0.297436	7730304	0.579113	1.46928e-10	1.86407e-09	58.7426	55.6454
EIF4B	Epidermal (2)	0.575631	0.202732	7.55379e+06	0.565889	1.48437e-10	1.88241e-09	40.0786	28.2212
NPIPB4	Epidermal (2)	0.306258	0.119387	7.3797e+06	0.552848	1.54727e-10	1.95719e-09	26.5226	15.8513
PIAS2	Epidermal (2)	0.739794	0.239209	7618505	0.570738	1.55491e-10	1.96602e-09	46.9548	35.3022
RAD51B	Epidermal (2)	1.36927	0.32212	7719014	0.578267	1.58188e-10	1.99758e-09	63.0648	52.9037
TMEM68	Epidermal (2)	0.226457	0.108538	7253442	0.543389	1.69064e-10	2.13221e-09	18.664	10.0629
AC010997.3	Epidermal (2)	0.134024	0.0719899	7086317	0.530869	1.70859e-10	2.15394e-09	11.002	4.78551
SBNO2	Epidermal (2)	0.259283	0.111732	7.31023e+06	0.547643	1.75375e-10	2.20713e-09	22.0039	12.4881
ECPAS	Epidermal (2)	1.07256	0.268696	7.70514e+06	0.577228	1.7813e-10	2.23992e-09	59.9214	50.2383
SH3BP2	Epidermal (2)	0.289925	0.133798	7311572	0.547744	1.83448e-10	2.30291e-09	21.8075	12.5872
MFSD8	Epidermal (2)	0.332082	0.13183	7389715	0.553598	1.9285e-10	2.41484e-09	27.3084	16.6215
HSPA4	Epidermal (2)	0.43139	0.184819	7.43197e+06	0.556763	2.04781e-10	2.561e-09	29.666	19.2641
USP7	Epidermal (2)	0.495061	0.190928	7.49369e+06	0.561387	2.10452e-10	2.62972e-09	34.5776	23.6949
CCND1	Epidermal (2)	0.251893	0.117989	7250739	0.543187	2.13834e-10	2.66975e-09	18.664	10.0858
SREBF1	Epidermal (2)	0.328267	0.135407	7.37219e+06	0.552285	2.15646e-10	2.69012e-09	26.1297	15.7521
DUS1L	Epidermal (2)	0.231519	0.110465	7247727	0.542961	2.16624e-10	2.70119e-09	18.4676	9.97521
DTWD2	Epidermal (2)	0.255318	0.107369	7270971	0.544702	2.19269e-10	2.73303e-09	20.0393	10.9171
ZNF430	Epidermal (2)	0.338302	0.141169	7.37104e+06	0.552199	2.20762e-10	2.75048e-09	25.9332	15.714
SLC44A3	Epidermal (2)	0.167413	0.0852667	7.15478e+06	0.535998	2.23291e-10	2.77851e-09	13.9489	6.75691
MRS2	Epidermal (2)	0.239324	0.112938	7272867	0.544844	2.29735e-10	2.85632e-09	19.8428	11.0315
NCK2	Epidermal (2)	0.55085	0.202936	7.52136e+06	0.56346	2.29862e-10	2.85671e-09	36.9352	26.1316
EML2	Epidermal (2)	0.185299	0.085285	7209770	0.540117	2.33589e-10	2.90061e-09	16.6994	8.59104
POLR1A	Epidermal (2)	0.271198	0.117969	7.31432e+06	0.54795	2.39645e-10	2.97333e-09	22.3969	12.9037
HNRNPDL	Epidermal (2)	0.923258	0.241048	7678335	0.57522	2.42399e-10	3.00625e-09	55.4028	46.1735
ARSG	Epidermal (2)	0.321511	0.142144	7.3387e+06	0.549776	2.431e-10	3.01369e-09	23.7721	14.1049
AC109466.1	Epidermal (2)	0.241998	0.14363	7091493	0.531257	2.59686e-10	3.2153e-09	11.1984	5.02574
MPZL1	Epidermal (2)	0.492685	0.186756	7.47827e+06	0.560232	2.61671e-10	3.23719e-09	33.5953	22.837
SPG7	Epidermal (2)	0.810062	0.248323	7.63616e+06	0.57206	2.67283e-10	3.29704e-09	50.0982	39.4051
UQCC1	Epidermal (2)	0.541997	0.191952	7.52549e+06	0.56377	2.73521e-10	3.3726e-09	38.1139	26.8065
RNF126	Epidermal (2)	0.135709	0.0697564	7.12561e+06	0.533812	2.74117e-10	3.37855e-09	12.7701	5.96378
CACNB2	Epidermal (2)	0.395642	0.188634	7.32283e+06	0.548587	2.78635e-10	3.43282e-09	22.5933	13.4337
NCKAP1	Epidermal (2)	0.968221	0.251097	7674872	0.57496	2.8777e-10	3.53805e-09	56.1886	46.307
SLC9A7	Epidermal (2)	0.230126	0.116675	7.2152e+06	0.540524	2.93355e-10	3.60524e-09	16.8959	8.8999
OXCT1	Epidermal (2)	0.394138	0.163347	7402666	0.554568	3.04163e-10	3.73037e-09	28.2908	17.8684
CACNA2D3	Epidermal (2)	0.590615	0.218438	7391945	0.553765	3.09801e-10	3.79796e-09	28.0943	17.2316
USP34	Epidermal (2)	1.69448	0.22187	7.75113e+06	0.580673	3.14956e-10	3.85956e-09	78.7819	75.3746
MIR181A2HG	Epidermal (2)	0.297852	0.126894	7305789	0.547311	3.27968e-10	4.01243e-09	22.2004	12.7321
TCEA3	Epidermal (2)	0.179651	0.0975098	7157934	0.536234	3.3614e-10	4.10567e-09	14.1454	7.00858
GALNT1	Epidermal (2)	0.658594	0.234995	7545861	0.565295	3.41681e-10	4.17165e-09	40.4715	29.1783
PANK3	Epidermal (2)	0.37918	0.156467	7410877	0.555183	3.43925e-10	4.19733e-09	28.8802	18.5205
CD2AP	Epidermal (2)	0.769271	0.239264	7604998	0.569726	3.49712e-10	4.26445e-09	46.7583	35.9504
CPEB2	Epidermal (2)	0.479028	0.185307	7.45065e+06	0.558163	3.49649e-10	4.26445e-09	32.0236	21.2126
LIG1	Epidermal (2)	0.162901	0.0842741	7.1333e+06	0.534389	3.50983e-10	4.27821e-09	13.1631	6.26883
FAM102A	Epidermal (2)	0.204455	0.100743	7.21192e+06	0.540279	3.66667e-10	4.45845e-09	16.8959	8.88847
ZNF525	Epidermal (2)	0.124328	0.0700552	7.06198e+06	0.529046	3.98952e-10	4.83442e-09	10.2161	4.39657
CSMD1	Epidermal (2)	0.25257	0.14876	7.17766e+06	0.537712	4.02138e-10	4.86793e-09	14.9312	7.72927
NOC3L	Epidermal (2)	0.364057	0.159112	7369513	0.552084	4.19691e-10	5.07423e-09	25.9332	16.2555
HIBCH	Epidermal (2)	1.07892	0.273591	7.67892e+06	0.575264	4.25377e-10	5.14089e-09	59.9214	49.1897
RCC1	Epidermal (2)	0.212469	0.102892	7.23057e+06	0.541676	4.27909e-10	5.1694e-09	17.8782	9.67779
GCNT2	Epidermal (2)	0.249234	0.100621	7229200	0.541573	4.31983e-10	5.2165e-09	18.2711	9.62059
CBWD2	Epidermal (2)	0.277961	0.119306	7311293	0.547723	4.45525e-10	5.37351e-09	22.7898	13.2278
ANKZF1	Epidermal (2)	0.215007	0.107166	7199001	0.539311	4.50139e-10	5.42477e-09	16.3065	8.51859
SREK1	Epidermal (2)	0.893813	0.246004	7650678	0.573148	4.62925e-10	5.56087e-09	54.8134	43.9276
EDARADD	Epidermal (2)	0.148469	0.0777198	7.09892e+06	0.531813	4.86228e-10	5.82907e-09	11.7878	5.39561
NAGK	Epidermal (2)	0.309896	0.128207	7339760	0.549856	4.88041e-10	5.84845e-09	24.558	14.7531
PLXNA1	Epidermal (2)	0.158356	0.0786172	7147158	0.535427	5.0105e-10	6.00194e-09	13.9489	6.81792
NOP14	Epidermal (2)	0.17026	0.092295	7140547	0.534932	5.2965e-10	6.32674e-09	13.556	6.63489
MIGA2	Epidermal (2)	0.177816	0.09272	7156489	0.536126	5.30129e-10	6.32993e-09	14.3418	7.13823
PCID2	Epidermal (2)	0.362815	0.159654	7.36021e+06	0.551387	5.54581e-10	6.61131e-09	25.7367	16
RBM17	Epidermal (2)	0.550249	0.190381	7515983	0.563057	5.57299e-10	6.64105e-09	38.8998	27.306
GPHN	Epidermal (2)	1.64577	0.312181	7.72135e+06	0.578442	5.85806e-10	6.97519e-09	74.0668	65.8913
BRD9	Epidermal (2)	0.33091	0.139365	7350032	0.550625	5.98874e-10	7.12225e-09	25.3438	15.5005
TUT7	Epidermal (2)	0.650907	0.224815	7551031	0.565683	5.99604e-10	7.12809e-09	41.4538	31.0124
NUP107	Epidermal (2)	0.6237	0.216341	7.52164e+06	0.563481	6.07089e-10	7.2142e-09	39.4892	28.0191
TMEM254	Epidermal (2)	0.165579	0.092398	7.13172e+06	0.53427	6.11645e-10	7.26255e-09	13.1631	6.41754
CFDP1	Epidermal (2)	0.783893	0.232848	7.59904e+06	0.569279	6.17747e-10	7.33209e-09	48.3301	36.9152
GIPC1	Epidermal (2)	0.284794	0.119949	7.31098e+06	0.547699	6.42474e-10	7.60742e-09	22.9862	13.5062
NIPAL3	Epidermal (2)	0.188578	0.0956373	7.17121e+06	0.537228	6.52996e-10	7.72894e-09	15.1277	7.71401
CNOT6	Epidermal (2)	0.371129	0.152563	7.37814e+06	0.552731	6.78219e-10	8.01793e-09	27.3084	17.2583
LHPP	Epidermal (2)	0.170466	0.0857032	7.15742e+06	0.536196	7.10867e-10	8.38727e-09	14.5383	7.28694
CNOT2	Epidermal (2)	1.02213	0.25245	7666804	0.574356	7.18156e-10	8.45989e-09	56.778	49.5176
HMG20B	Epidermal (2)	0.157931	0.0840431	7.12879e+06	0.534051	7.38603e-10	8.67677e-09	13.1631	6.39466
UCHL3	Epidermal (2)	0.238248	0.0992804	7.26486e+06	0.544245	7.47636e-10	8.77252e-09	20.4322	11.4433
CEP95	Epidermal (2)	0.669796	0.219156	7553942	0.565901	7.58978e-10	8.89859e-09	42.8291	31.9123
TEC	Epidermal (2)	0.195224	0.0899166	7.17127e+06	0.537233	7.70031e-10	9.0211e-09	15.3242	7.78646
HIPK2	Epidermal (2)	0.601252	0.196588	7.51139e+06	0.562713	7.78332e-10	9.11477e-09	39.2927	27.5462
ZNF682	Epidermal (2)	0.225736	0.115203	7.20998e+06	0.540133	8.59026e-10	1.00243e-08	17.0923	9.25834
VPS50	Epidermal (2)	0.670624	0.209766	7.54728e+06	0.565402	8.76836e-10	1.02242e-08	43.222	31.5157
INTS1	Epidermal (2)	0.392175	0.175786	7.32996e+06	0.549121	9.11705e-10	1.061e-08	24.165	14.8027
DAAM1	Epidermal (2)	1.04587	0.269545	7642082	0.572504	9.36925e-10	1.08907e-08	55.7957	45.6282
RBBP8	Epidermal (2)	0.297152	0.139655	7279373	0.545332	9.40378e-10	1.09266e-08	21.0216	12.2784
APPL2	Epidermal (2)	0.832963	0.245808	7.60292e+06	0.56957	9.6253e-10	1.11797e-08	49.5088	39.0124
TRAPPC12	Epidermal (2)	0.642363	0.215817	7.54136e+06	0.564958	9.68254e-10	1.12418e-08	42.0432	31.123
DENND4C	Epidermal (2)	1.05285	0.254497	7658895	0.573763	9.7267e-10	1.12843e-08	56.5815	49.4871
ADAM12	Epidermal (2)	0.539366	0.176977	7402749	0.554574	9.74873e-10	1.13054e-08	30.6483	19.2374
GOLGA6L9	Epidermal (2)	0.139686	0.078043	7061251	0.528991	1.04706e-09	1.21049e-08	10.4126	4.61773
RAB40B	Epidermal (2)	0.208113	0.0889061	7.23457e+06	0.541975	1.10023e-09	1.26915e-08	18.8605	10.387
TBC1D10A	Epidermal (2)	0.202132	0.085492	7.22703e+06	0.541411	1.10217e-09	1.27075e-08	18.4676	10.0744
TELO2	Epidermal (2)	0.144158	0.0799982	7085445	0.530804	1.10952e-09	1.27824e-08	11.3949	5.27359
TAF4B	Epidermal (2)	0.243851	0.112941	7.22642e+06	0.541365	1.15669e-09	1.33156e-08	18.2711	10.082
EIF5B	Epidermal (2)	0.56516	0.192404	7490230	0.561128	1.24086e-09	1.42515e-08	37.721	26.5167
CALN1	Epidermal (2)	0.288121	0.151459	7.17245e+06	0.537322	1.25402e-09	1.43971e-08	15.3242	8.0572
ARL8B	Epidermal (2)	0.49662	0.177315	7.4656e+06	0.559283	1.36212e-09	1.55604e-08	35.3635	24.5148
SLC25A26	Epidermal (2)	0.471281	0.17006	7.44121e+06	0.557456	1.36832e-09	1.56251e-08	33.5953	22.5243
CS	Epidermal (2)	0.210871	0.0932376	7223342	0.541134	1.40279e-09	1.60065e-08	18.2711	10.0705
ATP5F1A	Epidermal (2)	0.238414	0.100589	7.25594e+06	0.543576	1.40468e-09	1.60219e-08	20.2358	11.4814
PIK3C2B	Epidermal (2)	0.34528	0.128311	7339870	0.549864	1.40828e-09	1.60569e-08	25.9332	15.7636
SLC25A21	Epidermal (2)	0.304042	0.144582	7.22125e+06	0.540977	1.41349e-09	1.61101e-08	18.0747	9.99047
TSEN54	Epidermal (2)	0.124823	0.0689871	7.06418e+06	0.52921	1.49812e-09	1.70616e-08	10.609	4.78932
C5orf66	Epidermal (2)	0.141364	0.0886182	7056426	0.52863	1.5665e-09	1.77997e-08	10.2161	4.60248
KDM5A	Epidermal (2)	0.871452	0.248262	7608373	0.569979	1.60124e-09	1.81805e-08	52.6523	41.8951
GCLM	Epidermal (2)	0.202765	0.102196	7179877	0.537878	1.69187e-09	1.91439e-08	15.9136	8.47283
RICTOR	Epidermal (2)	0.985971	0.246737	7632651	0.571797	1.69543e-09	1.91769e-08	56.9745	46.7836
GRSF1	Epidermal (2)	0.337408	0.142898	7.33884e+06	0.549787	1.80076e-09	2.03144e-08	25.5403	15.9695
DNAH14	Epidermal (2)	0.826204	0.318478	7482828	0.560573	1.80558e-09	2.03611e-08	36.1493	26.6158
CACNA1A	Epidermal (2)	0.295015	0.170728	7.15277e+06	0.535847	1.90054e-09	2.13996e-08	14.3418	7.56149
EDDM13	Epidermal (2)	0.16548	0.0819137	7153003	0.535865	2.02664e-09	2.27592e-08	14.7348	7.59199
MAPKBP1	Epidermal (2)	0.362244	0.133044	7.36227e+06	0.551542	2.05372e-09	2.30287e-08	27.8978	17.5291
SH3RF1	Epidermal (2)	0.566586	0.193904	7.45084e+06	0.558177	2.0618e-09	2.31106e-08	34.7741	24.0038
RPH3AL	Epidermal (2)	0.320726	0.132992	7.30774e+06	0.547457	2.12502e-09	2.37746e-08	23.7721	14.3832
NOM1	Epidermal (2)	0.201002	0.0985677	7.1767e+06	0.53764	2.13727e-09	2.39026e-08	15.9136	8.47283
LINC01266	Epidermal (2)	0.66908	0.266958	7.42016e+06	0.555879	2.14235e-09	2.39482e-08	31.4342	21.6244
CDK10	Epidermal (2)	0.334259	0.157541	7.29211e+06	0.546286	2.22433e-09	2.48172e-08	22.3969	13.6053
DDX42	Epidermal (2)	0.62629	0.210015	7513345	0.56286	2.23127e-09	2.48793e-08	41.0609	30.1354
TOMM40	Epidermal (2)	0.109977	0.0588112	7050898	0.528216	2.238e-09	2.4945e-08	10.2161	4.55291
EMB	Epidermal (2)	0.244397	0.0984795	7.19875e+06	0.539292	2.45184e-09	2.72268e-08	17.4853	9.39561
DANT2	Epidermal (2)	0.926242	0.268687	7.579e+06	0.567778	2.45544e-09	2.72566e-08	50.0982	38.8484
TCF20	Epidermal (2)	0.490281	0.17231	7450156	0.558126	2.46802e-09	2.7386e-08	34.7741	24.2745
TBC1D8	Epidermal (2)	0.597946	0.197911	7493256	0.561355	2.47954e-09	2.74934e-08	39.2927	28.2822
LANCL2	Epidermal (2)	0.262619	0.101414	7.27808e+06	0.545235	2.48485e-09	2.75318e-08	22.2004	12.9724
SEMA4A	Epidermal (2)	0.139943	0.060189	7084590	0.53074	2.48697e-09	2.7545e-08	11.7878	5.49857
ANAPC4	Epidermal (2)	0.398091	0.153657	7.38794e+06	0.553465	2.53907e-09	2.8085e-08	29.666	19.5119
FAM135A	Epidermal (2)	0.844265	0.259817	7570624	0.567151	2.63824e-09	2.91124e-08	46.3654	37.9066
RAB10	Epidermal (2)	0.978232	0.259197	7617910	0.570693	2.66992e-09	2.9451e-08	53.0452	46.2193
TAF1D	Epidermal (2)	0.876703	0.246616	7.59761e+06	0.569173	2.67257e-09	2.94585e-08	52.6523	42.2765
ZNF440	Epidermal (2)	0.189353	0.0948627	7163621	0.53666	2.69112e-09	2.96411e-08	15.3242	8.10677
ACADVL	Epidermal (2)	0.41338	0.169273	7374219	0.552437	2.85731e-09	3.14367e-08	28.4872	18.734
WDR43	Epidermal (2)	0.520926	0.182444	7.45781e+06	0.558699	3.10501e-09	3.4024e-08	35.9528	25.3804
PEX7	Epidermal (2)	0.211481	0.0975379	7197553	0.539202	3.14434e-09	3.44423e-08	17.2888	9.49857
NOC2L	Epidermal (2)	0.160276	0.0737795	7150906	0.535708	3.15273e-09	3.45215e-08	14.9312	7.72164
SPOPL	Epidermal (2)	0.472169	0.160423	7425855	0.556305	3.36768e-09	3.6794e-08	33.7917	22.7836
NUPR1	Epidermal (2)	0.140933	0.0771928	7.07262e+06	0.529843	3.40886e-09	3.72168e-08	11.1984	5.26215
PRKDC	Epidermal (2)	0.945724	0.250676	7607294	0.569898	3.43159e-09	3.74511e-08	53.4381	45.3575
VWA8	Epidermal (2)	1.06175	0.271204	7617772	0.570683	3.4959e-09	3.81112e-08	53.2417	47.7293
EIF3L	Epidermal (2)	0.377508	0.143798	7369593	0.55209	3.53634e-09	3.85099e-08	28.6837	18.6959
ULK1	Epidermal (2)	0.328389	0.133001	7319620	0.548347	3.56259e-09	3.87532e-08	24.9509	15.5653
AL390957.1	Epidermal (2)	0.599436	0.266221	7360959	0.551444	3.5653e-09	3.87686e-08	27.112	18.1468
ATXN1	Epidermal (2)	1.44169	0.273313	7660560	0.573888	3.69567e-09	4.01277e-08	65.4224	60.8847
PRELID2	Epidermal (2)	0.562991	0.229327	7394961	0.553991	3.84353e-09	4.16422e-08	30.2554	20.6215
KCNH8	Epidermal (2)	0.251345	0.122393	7.1667e+06	0.536891	3.91563e-09	4.23925e-08	15.7171	8.41182
PHRF1	Epidermal (2)	0.249422	0.119646	7236118	0.542091	4.09535e-09	4.4258e-08	19.4499	11.3518
RABGAP1	Epidermal (2)	1.12921	0.234261	7639248	0.572292	4.19137e-09	4.52464e-08	60.5108	54.5357
SDC4	Epidermal (2)	0.114321	0.0577518	7064224	0.529214	4.21075e-09	4.54228e-08	11.002	5.09056
TET2	Epidermal (2)	0.814168	0.230874	7560656	0.566404	4.36185e-09	4.69678e-08	48.5265	38.2498
NDUFV1	Epidermal (2)	0.327528	0.139136	7.30372e+06	0.547155	4.42814e-09	4.76472e-08	23.9686	14.8789
RCOR3	Epidermal (2)	0.725044	0.218931	7541166	0.564944	4.44897e-09	4.78369e-08	44.7937	35.531
TIMM23B	Epidermal (2)	0.861941	0.280886	7543170	0.565094	4.53007e-09	4.86737e-08	46.5619	35.8398
RGS12	Epidermal (2)	0.553049	0.189609	7452929	0.558334	4.59894e-09	4.93959e-08	36.3458	25.7197
PSMA3-AS1	Epidermal (2)	0.809577	0.258329	7.55413e+06	0.565915	4.66319e-09	5.00681e-08	47.3477	37.5291
ZMIZ1	Epidermal (2)	0.766889	0.227279	7550439	0.565638	4.67065e-09	5.01301e-08	46.169	37.0067
RIOK3	Epidermal (2)	0.487035	0.174864	7435411	0.557021	4.70862e-09	5.05098e-08	34.5776	24.1983
MFAP3L	Epidermal (2)	0.154296	0.0794126	7.11371e+06	0.532921	4.70941e-09	5.05098e-08	13.1631	6.63108
RALGAPA1	Epidermal (2)	1.38218	0.226594	7.66177e+06	0.573979	4.81576e-09	5.15391e-08	69.1552	64.8961
CATSPERG	Epidermal (2)	0.157191	0.071581	7130589	0.534186	4.9151e-09	5.25834e-08	14.1454	7.21449
ATAD2B	Epidermal (2)	1.03993	0.245905	7619546	0.570816	5.03424e-09	5.37424e-08	56.5815	50.4442
MED6	Epidermal (2)	0.30382	0.137091	7284110	0.545687	5.14337e-09	5.48289e-08	22.5933	13.9447
LGALS8	Epidermal (2)	0.303998	0.129392	7.29546e+06	0.546537	5.15443e-09	5.49272e-08	23.5756	14.5663
COQ4	Epidermal (2)	0.2833	0.119197	7278560	0.545271	5.20444e-09	5.54205e-08	22.5933	13.6511
FAM192A	Epidermal (2)	0.310315	0.12025	7.31324e+06	0.547869	5.22706e-09	5.56415e-08	25.1473	15.5958
PALMD	Epidermal (2)	0.572159	0.163771	7.41802e+06	0.555718	5.30166e-09	5.63752e-08	34.9705	22.9056
PLB1	Epidermal (2)	0.119194	0.0525225	7061060	0.528977	5.41197e-09	5.75072e-08	11.002	5.07912
GMDS	Epidermal (2)	1.09506	0.280425	7597864	0.569191	5.94039e-09	6.29428e-08	54.0275	46.4023
TIA1	Epidermal (2)	0.573428	0.191174	7466226	0.55933	6.07074e-09	6.43011e-08	38.5069	27.5996
CMTR2	Epidermal (2)	0.192625	0.0895394	7176442	0.537621	6.22371e-09	6.58746e-08	16.5029	9.04862
RAD9A	Epidermal (2)	0.664516	0.207129	7.50398e+06	0.562158	6.33141e-09	6.69196e-08	42.4361	31.8513
CCNL2	Epidermal (2)	0.650941	0.191755	7.51356e+06	0.562876	6.65056e-09	7.02182e-08	44.0079	33.1668
CCDC144NL-AS1	Epidermal (2)	0.338741	0.150259	7122157	0.533554	6.75674e-09	7.12635e-08	13.9489	7.06578
ARID2	Epidermal (2)	1.04827	0.235659	7611041	0.570178	6.78885e-09	7.15769e-08	59.1356	50.2841
DDI2	Epidermal (2)	0.390006	0.141611	7372860	0.552335	6.8823e-09	7.25365e-08	29.8625	19.8551
GBE1	Epidermal (2)	0.906858	0.243566	7563885	0.566646	6.89345e-09	7.26284e-08	50.6876	40.6406
B3GNT5	Epidermal (2)	0.177526	0.0699283	7.15147e+06	0.53575	7.10434e-09	7.47974e-08	15.5206	8.1449
LIMK2	Epidermal (2)	0.351772	0.129173	7.32875e+06	0.549031	7.11935e-09	7.49291e-08	26.7191	16.8961
ABHD6	Epidermal (2)	0.263158	0.112853	7.23133e+06	0.541733	7.46507e-09	7.84016e-08	19.8428	11.5767
MIPEP	Epidermal (2)	0.414624	0.161053	7.36146e+06	0.551481	7.51871e-09	7.89372e-08	28.8802	19.1687
AFTPH	Epidermal (2)	0.642231	0.187519	7.50213e+06	0.56202	8.18183e-09	8.5688e-08	43.4185	32.3661
ARHGEF10L	Epidermal (2)	0.428406	0.171079	7368336	0.551996	8.17909e-09	8.5688e-08	29.2731	19.7903
WDR75	Epidermal (2)	0.405457	0.164902	7.35898e+06	0.551296	8.44114e-09	8.82179e-08	28.4872	19.1649
HS6ST3	Epidermal (2)	0.278128	0.143688	7091483	0.531256	8.50018e-09	8.87727e-08	12.3772	6.15062
SF3B3	Epidermal (2)	0.431194	0.150735	7400611	0.554414	8.68778e-09	9.06051e-08	32.613	22.3718
TOLLIP	Epidermal (2)	0.122875	0.0620457	7073438	0.529904	8.73861e-09	9.11033e-08	11.5914	5.60153
REPS1	Epidermal (2)	0.718024	0.207392	7.52475e+06	0.563714	8.89366e-09	9.25903e-08	45.5796	35.6187
TRHDE	Epidermal (2)	0.145963	0.05872	7068717	0.52955	9.13173e-09	9.48041e-08	11.5914	5.47188
NCLN	Epidermal (2)	0.156478	0.0760736	7118724	0.533297	9.16388e-09	9.50717e-08	13.7525	7.08866
YAP1	Epidermal (2)	1.06786	0.246869	7594458	0.568936	9.30936e-09	9.64468e-08	56.5815	48.3317
ZNF804B	Epidermal (2)	0.342428	0.156001	7115425	0.53305	9.69108e-09	1.00297e-07	13.7525	6.99714
XPO5	Epidermal (2)	0.289827	0.11855	7.2821e+06	0.545536	9.71644e-09	1.00525e-07	23.3792	14.4519
AGPAT5	Epidermal (2)	0.249882	0.114657	7.19175e+06	0.538767	1.02563e-08	1.06073e-07	17.6817	10.0019
MLLT10	Epidermal (2)	1.13382	0.236147	7.61315e+06	0.570336	1.03324e-08	1.06749e-07	60.9037	54.1316
ERGIC2	Epidermal (2)	0.429694	0.149786	7.39381e+06	0.553905	1.04395e-08	1.07781e-07	32.22	22.1392
MFSD6	Epidermal (2)	0.49913	0.164145	7418976	0.55579	1.07096e-08	1.10531e-07	34.9705	24.3279
SLC3A2	Epidermal (2)	0.261311	0.121627	7.22482e+06	0.541245	1.07676e-08	1.11015e-07	19.4499	11.5577
KIAA1551	Epidermal (2)	0.509369	0.177189	7.40878e+06	0.555026	1.0788e-08	1.11148e-07	33.9882	23.4471
MAP4K5	Epidermal (2)	1.1234	0.248579	7.60916e+06	0.570037	1.08108e-08	1.11345e-07	62.279	53.266
TOPBP1	Epidermal (2)	0.408501	0.151089	7339600	0.549844	1.14088e-08	1.17261e-07	27.8978	18.2231
ABLIM1	Epidermal (2)	1.09489	0.250354	7.57482e+06	0.567465	1.15622e-08	1.18796e-07	56.778	45.2164
TMEM63B	Epidermal (2)	0.211753	0.0951797	7193963	0.538933	1.1625e-08	1.194e-07	17.8782	10.1849
PSMD7	Epidermal (2)	0.256131	0.12117	7213625	0.540406	1.21604e-08	1.24771e-07	18.8605	11.1192
VGLL4	Epidermal (2)	1.01339	0.230751	7586256	0.568322	1.23719e-08	1.26809e-07	56.778	48.2173
AEBP2	Epidermal (2)	0.963687	0.22494	7.57606e+06	0.567558	1.24026e-08	1.2708e-07	55.7957	45.9104
ADK	Epidermal (2)	1.41719	0.247127	7.62547e+06	0.571259	1.30283e-08	1.33355e-07	62.4754	61.0715
KALRN	Epidermal (2)	0.806799	0.226607	7.48104e+06	0.56044	1.33548e-08	1.36556e-07	42.8291	31.2412
RPL10A	Epidermal (2)	0.307741	0.121091	7283601	0.545648	1.35291e-08	1.38244e-07	23.9686	14.8827
CHD8	Epidermal (2)	0.586035	0.180771	7460025	0.558865	1.38872e-08	1.41757e-07	40.0786	28.9609
RBM39	Epidermal (2)	1.38401	0.211555	7.63554e+06	0.572014	1.40166e-08	1.4298e-07	71.1198	67.348
NSUN2	Epidermal (2)	0.34325	0.14351	7301009	0.546952	1.45342e-08	1.48006e-07	24.9509	16.0191
UGCG	Epidermal (2)	0.48492	0.181801	7380891	0.552937	1.52092e-08	1.54722e-07	31.2377	21.7541
AFG1L	Epidermal (2)	0.367396	0.144897	7308741	0.547532	1.53388e-08	1.55988e-07	25.7367	16.5682
SNRNP200	Epidermal (2)	0.474617	0.182133	7370381	0.552149	1.53451e-08	1.55998e-07	30.4519	20.9304
FBXO9	Epidermal (2)	0.437448	0.152157	7391399	0.553724	1.55772e-08	1.58304e-07	32.8094	22.654
LBR	Epidermal (2)	0.273807	0.103888	7245166	0.542769	1.65149e-08	1.6749e-07	21.611	12.9418
SRSF1	Epidermal (2)	0.322939	0.120308	7.30239e+06	0.547056	1.67229e-08	1.69542e-07	25.5403	16.2669
PAICS	Epidermal (2)	0.219772	0.0957215	7182711	0.53809	1.67777e-08	1.7004e-07	17.4853	9.9409
MORC3	Epidermal (2)	0.645197	0.183947	7.48976e+06	0.561093	1.68416e-08	1.7063e-07	43.8114	33.0448
OFD1	Epidermal (2)	0.500751	0.171251	7410448	0.555151	1.69383e-08	1.71551e-07	34.7741	24.4881
EFTUD2	Epidermal (2)	0.399913	0.171895	7324154	0.548686	1.71717e-08	1.73857e-07	26.5226	17.7388
ATP6AP1L	Epidermal (2)	0.320599	0.13759	7259335	0.54383	1.78847e-08	1.8028e-07	22.2004	13.796
SOX9	Epidermal (2)	0.154565	0.0817489	7081603	0.530516	1.78841e-08	1.8028e-07	12.1807	6.13155
HPS4	Epidermal (2)	0.240993	0.0961149	7.22377e+06	0.541166	1.86013e-08	1.86997e-07	20.2358	11.9466
FLAD1	Epidermal (2)	0.114816	0.0595109	7.0412e+06	0.527489	1.87093e-08	1.8802e-07	10.4126	4.91516
ZDBF2	Epidermal (2)	0.401947	0.209181	7.24273e+06	0.542586	1.88445e-08	1.89315e-07	20.4322	12.9571
NCOR1	Epidermal (2)	1.30012	0.216596	7.61952e+06	0.570814	1.88684e-08	1.89491e-07	68.9587	63.1878
VPS53	Epidermal (2)	0.80287	0.228847	7528799	0.564017	1.89422e-08	1.90168e-07	48.9194	39.1764
CSNK1A1	Epidermal (2)	1.28871	0.219523	7.61402e+06	0.570401	2.09557e-08	2.09817e-07	61.6896	62.1201
CCDC138	Epidermal (2)	0.301542	0.106462	7.26123e+06	0.543972	2.27948e-08	2.27467e-07	23.1827	14.1392
AKAP8L	Epidermal (2)	0.585284	0.186895	7.44845e+06	0.557998	2.29086e-08	2.28527e-07	39.2927	29.0181
KRR1	Epidermal (2)	0.362461	0.145763	7305622	0.547298	2.30919e-08	2.29971e-07	25.9332	16.8847
SLCO3A1	Epidermal (2)	0.711443	0.217438	7458129	0.558723	2.31396e-08	2.30369e-07	40.4715	30.143
CD46	Epidermal (2)	0.788724	0.21085	7529677	0.564083	2.40082e-08	2.38777e-07	49.5088	40.4004
ATP7A	Epidermal (2)	0.127744	0.0695415	7.03536e+06	0.527051	2.41031e-08	2.39641e-07	10.2161	4.83127
COQ9	Epidermal (2)	0.136642	0.0685106	7.07852e+06	0.530285	2.41509e-08	2.40036e-07	12.1807	6.15443
ZNF254	Epidermal (2)	0.694903	0.219127	7.48321e+06	0.560602	2.45182e-08	2.43606e-07	42.2397	33.4566
CWC15	Epidermal (2)	0.209695	0.0997191	7.15167e+06	0.535765	2.51054e-08	2.49034e-07	15.9136	8.88084
HSPB1	Epidermal (2)	0.202308	0.112521	7105519	0.532307	2.55507e-08	2.53032e-07	13.3595	7.11153
RNF217	Epidermal (2)	0.636358	0.204938	7.45118e+06	0.558203	2.5736e-08	2.54767e-07	38.7033	29.6663
NAA25	Epidermal (2)	0.587206	0.180922	7453221	0.558355	2.58237e-08	2.5547e-07	40.275	29.8837
URI1	Epidermal (2)	0.748303	0.207673	7.50063e+06	0.561907	2.84408e-08	2.80895e-07	46.5619	36.4156
KDM2B	Epidermal (2)	0.473627	0.148159	7.38949e+06	0.553581	2.92513e-08	2.88613e-07	34.1847	23.6988
C1orf159	Epidermal (2)	0.266554	0.110203	7232419	0.541814	2.99726e-08	2.95339e-07	21.0216	12.8275
ARRDC1	Epidermal (2)	0.15171	0.067979	7105989	0.532343	3.00438e-08	2.95845e-07	13.7525	7.20305
C8orf59	Epidermal (2)	0.232067	0.104425	7203842	0.539673	3.05008e-08	3.00147e-07	19.057	11.3785
LSG1	Epidermal (2)	0.290089	0.124787	7.24339e+06	0.542636	3.19895e-08	3.14279e-07	21.611	13.4948
ACSL1	Epidermal (2)	0.324131	0.0916634	7.27866e+06	0.545278	3.27815e-08	3.21742e-07	25.3438	15.5767
UBAC1	Epidermal (2)	0.19698	0.0878359	7149805	0.535625	3.35549e-08	3.289e-07	16.11	8.98379
CNIH4	Epidermal (2)	0.197735	0.0821781	7174641	0.537486	3.58853e-08	3.5059e-07	17.6817	10.1163
PLD1	Epidermal (2)	0.791535	0.223432	7.47603e+06	0.560064	3.79134e-08	3.69315e-07	44.5972	33.9485
SASS6	Epidermal (2)	0.14111	0.0766998	7041045	0.527477	3.79125e-08	3.69315e-07	10.609	5.15157
KATNBL1	Epidermal (2)	0.822009	0.218331	7.5162e+06	0.563074	4.01758e-08	3.90588e-07	50.2947	40.45
MAP3K20	Epidermal (2)	0.470075	0.145472	7.359e+06	0.551297	4.02863e-08	3.91407e-07	32.22	21.674
NRBP2	Epidermal (2)	0.211896	0.0845564	7.19664e+06	0.539134	4.09236e-08	3.97211e-07	19.2534	11.2602
AC011247.1	Epidermal (2)	0.139019	0.081341	7027361	0.526452	4.11616e-08	3.9939e-07	10.0196	4.77788
HNRNPU	Epidermal (2)	1.12203	0.232857	7.57695e+06	0.567624	4.2133e-08	4.08417e-07	62.8684	55.348
P4HA2	Epidermal (2)	0.137131	0.0757275	7049051	0.528077	4.28468e-08	4.15067e-07	11.002	5.44137
BARD1	Epidermal (2)	0.318567	0.11845	7238035	0.542235	4.31396e-08	4.17633e-07	22.0039	13.4909
TMEM87A	Epidermal (2)	0.80563	0.225163	7506876	0.562375	4.3751e-08	4.23276e-07	48.5265	39.2412
NFRKB	Epidermal (2)	0.205059	0.0976897	7.14966e+06	0.535614	4.40849e-08	4.26092e-07	16.11	9.1592
HARS2	Epidermal (2)	0.142781	0.0776105	7.0535e+06	0.52841	4.5559e-08	4.39486e-07	11.1984	5.60534
CAPN1	Epidermal (2)	0.24227	0.0945638	7218125	0.540743	4.66601e-08	4.49525e-07	20.6287	12.4805
COA1	Epidermal (2)	0.857478	0.213367	7516822	0.56312	4.68905e-08	4.51599e-07	51.6699	41.3155
MMS22L	Epidermal (2)	0.439822	0.148588	7319315	0.548324	4.69469e-08	4.5185e-07	28.4872	18.8332
SMAD5	Epidermal (2)	0.594383	0.191314	7.44007e+06	0.55737	4.70048e-08	4.52262e-07	39.6857	30.0858
OPA1	Epidermal (2)	0.735231	0.196448	7493256	0.561355	4.84989e-08	4.66036e-07	47.7407	37.4414
ZNF160	Epidermal (2)	0.398552	0.1644	7312598	0.547821	4.85158e-08	4.66049e-07	26.9155	18.4137
MEGF9	Epidermal (2)	0.50043	0.157159	7.35954e+06	0.551337	5.00396e-08	4.79759e-07	32.22	22.1354
CISD1	Epidermal (2)	0.135094	0.0611893	7078143	0.530257	5.04687e-08	4.83562e-07	12.5737	6.4633
ATP11B	Epidermal (2)	0.81088	0.217688	7.50596e+06	0.562306	5.13047e-08	4.91257e-07	48.9194	39.8284
NUP214	Epidermal (2)	0.656273	0.18975	7461682	0.558989	5.58957e-08	5.34017e-07	43.4185	33.3689
TRMU	Epidermal (2)	0.210835	0.0919617	7174575	0.537481	5.64668e-08	5.393e-07	17.8782	10.4595
TMEM181	Epidermal (2)	0.39525	0.138276	7.33066e+06	0.549174	5.67748e-08	5.41895e-07	29.4695	20.0076
TENM3	Epidermal (2)	0.565087	0.18566	7327985	0.548973	5.76352e-08	5.49931e-07	29.666	19.817
AC005162.3	Epidermal (2)	0.22646	0.095068	7.15629e+06	0.536111	5.89495e-08	5.61932e-07	16.8959	9.64728
ACVR1B	Epidermal (2)	0.300688	0.119727	7.25375e+06	0.543412	6.02373e-08	5.73842e-07	23.1827	14.7836
POP1	Epidermal (2)	0.114185	0.0534575	7047363	0.527951	6.14305e-08	5.84649e-07	11.1984	5.52526
AL357153.2	Epidermal (2)	0.330015	0.173683	7191421	0.538743	6.1614e-08	5.86207e-07	18.4676	11.3632
ANKRD36	Epidermal (2)	1.27564	0.260457	7570053	0.567108	6.21844e-08	5.9088e-07	64.0472	56.9724
PEX13	Epidermal (2)	0.234889	0.0951221	7.19387e+06	0.538926	6.23656e-08	5.92414e-07	19.2534	11.4852
HACD3	Epidermal (2)	0.368231	0.141045	7.28557e+06	0.545796	6.4008e-08	6.07048e-07	25.7367	16.9075
BHLHE40	Epidermal (2)	0.307033	0.13502	7.20512e+06	0.539769	6.73298e-08	6.36931e-07	19.8428	12.1411
U2SURP	Epidermal (2)	0.92671	0.226818	7531080	0.564188	6.98664e-08	6.59464e-07	54.4204	46.6273
WDR59	Epidermal (2)	0.548799	0.167898	7410629	0.555165	7.09502e-08	6.69269e-07	37.9175	27.8818
TNFRSF19	Epidermal (2)	0.731012	0.243677	7412669	0.555317	7.24005e-08	6.82519e-07	37.721	28.1716
TFDP2	Epidermal (2)	0.73993	0.194509	7461281	0.558959	7.55101e-08	7.09814e-07	45.3831	34.387
ZNF91	Epidermal (2)	0.677091	0.199754	7462533	0.559053	7.64149e-08	7.17867e-07	43.222	34.6578
TSR1	Epidermal (2)	0.160452	0.0782775	7091728	0.531274	7.67227e-08	7.20531e-07	13.3595	7.16111
PPP4C	Epidermal (2)	0.170154	0.0735131	7121648	0.533516	7.80099e-08	7.31929e-07	15.1277	8.34318
UBE2I	Epidermal (2)	0.351495	0.137164	7.27905e+06	0.545307	7.83757e-08	7.3513e-07	25.3438	16.7474
HNRNPA3	Epidermal (2)	0.818931	0.197624	7.51089e+06	0.562675	7.95165e-08	7.45127e-07	52.0629	43.0238
RPL7L1	Epidermal (2)	0.280428	0.11865	7225844	0.541322	8.07905e-08	7.5659e-07	21.4145	13.4643
GRAMD4	Epidermal (2)	0.284204	0.102327	7248230	0.542999	8.33687e-08	7.78291e-07	23.5756	14.8217
PAPPA	Epidermal (2)	0.224431	0.101905	7.10825e+06	0.532512	8.4006e-08	7.83749e-07	14.3418	7.84747
SEC14L2	Epidermal (2)	0.129112	0.0669674	7.04342e+06	0.527656	8.44144e-08	7.87068e-07	11.002	5.52908
FASTK	Epidermal (2)	0.165914	0.0777633	7097791	0.531728	8.57326e-08	7.98859e-07	13.7525	7.45091
ZNF700	Epidermal (2)	0.121129	0.059853	7032998	0.526875	8.66637e-08	8.0703e-07	10.609	5.20877
KIF2A	Epidermal (2)	0.599026	0.209687	7.40219e+06	0.554533	8.75033e-08	8.14594e-07	35.9528	27.5539
KAT6B	Epidermal (2)	0.963386	0.225165	7.5197e+06	0.563335	8.97991e-08	8.34713e-07	55.0098	45.632
CCDC14	Epidermal (2)	0.739715	0.192494	7.47364e+06	0.559885	8.98043e-08	8.34713e-07	46.5619	36.9685
AP1AR	Epidermal (2)	0.174306	0.0756888	7120848	0.533456	8.99485e-08	8.35792e-07	15.1277	8.40038
CMTM8	Epidermal (2)	0.372207	0.127989	7261170	0.543968	9.04588e-08	8.3975e-07	24.7544	15.7407
TOGARAM1	Epidermal (2)	0.701077	0.200988	7452391	0.558293	9.05557e-08	8.40168e-07	43.6149	33.8303
AC092957.1	Epidermal (2)	0.27113	0.132308	7053449	0.528407	9.10737e-08	8.44406e-07	11.5914	5.88751
HMGCR	Epidermal (2)	0.36223	0.128394	7287351	0.545929	9.18303e-08	8.50628e-07	26.5226	17.5443
ECHDC1	Epidermal (2)	0.55272	0.179075	7.39467e+06	0.553969	9.6215e-08	8.90691e-07	36.3458	26.9743
LRP5	Epidermal (2)	0.287754	0.108843	7230079	0.541639	9.74207e-08	9.01572e-07	22.2004	13.9104
NSMCE4A	Epidermal (2)	0.205204	0.0835539	7.16515e+06	0.536774	9.96663e-08	9.21211e-07	17.8782	10.4595
PPIP5K1	Epidermal (2)	0.153559	0.073126	7080372	0.530424	1.01925e-07	9.41209e-07	12.9666	6.88656
NOL8	Epidermal (2)	0.274703	0.115969	7.21383e+06	0.540422	1.02189e-07	9.43356e-07	20.8251	13.0296
MARF1	Epidermal (2)	0.532837	0.176885	7381447	0.552978	1.03304e-07	9.53359e-07	35.167	25.7731
HSP90AB1	Epidermal (2)	0.413993	0.186785	7274909	0.544997	1.05374e-07	9.70953e-07	24.9509	16.8885
MACROD2	Epidermal (2)	1.1677	0.263346	7506160	0.562321	1.08317e-07	9.95919e-07	55.0098	43.8132
URB1	Epidermal (2)	0.28764	0.119047	7226387	0.541362	1.09301e-07	1.00435e-06	21.8075	13.8265
MDH1	Epidermal (2)	0.174265	0.0640448	7135628	0.534563	1.11896e-07	1.02756e-06	16.3065	9.17827
CLCN3	Epidermal (2)	0.498544	0.163977	7375487	0.552532	1.1212e-07	1.0293e-06	34.7741	25.3689
SHROOM3	Epidermal (2)	0.481136	0.226507	7263031	0.544107	1.12774e-07	1.03467e-06	23.7721	16.183
DNAJA4	Epidermal (2)	0.111293	0.0544246	7021901	0.526043	1.15941e-07	1.06242e-06	10.2161	4.97617
EPG5	Epidermal (2)	0.539815	0.191835	7.38072e+06	0.552924	1.20859e-07	1.10443e-06	34.7741	26.1049
VIRMA	Epidermal (2)	0.439085	0.156901	7.33233e+06	0.549299	1.2535e-07	1.14302e-06	30.8448	21.5939
LYPLA1	Epidermal (2)	0.34074	0.114022	7.28534e+06	0.545779	1.29011e-07	1.17461e-06	27.112	17.9104
CAST	Epidermal (2)	0.873198	0.211622	7.49975e+06	0.561841	1.29584e-07	1.17946e-06	52.8487	43.5806
PABPC1	Epidermal (2)	0.943033	0.217596	7511352	0.56271	1.30289e-07	1.18552e-06	54.0275	46.2116
TCP1	Epidermal (2)	0.238374	0.111545	7161578	0.536507	1.3072e-07	1.18908e-06	17.4853	10.5167
STARD7	Epidermal (2)	0.203079	0.0816745	7155099	0.536022	1.36433e-07	1.23916e-06	17.4853	10.2307
EIF2AK1	Epidermal (2)	0.349672	0.14317	7251915	0.543275	1.40771e-07	1.27583e-06	23.7721	15.7331
NCAPH2	Epidermal (2)	0.137339	0.0659641	7.02414e+06	0.526211	1.44675e-07	1.30843e-06	10.4126	5.12869
NDUFS6	Epidermal (2)	0.148293	0.0610863	7089596	0.531115	1.47372e-07	1.33243e-06	13.7525	7.43565
ZNF675	Epidermal (2)	0.169112	0.0714987	7104658	0.532243	1.49362e-07	1.34919e-06	14.5383	8.04957
SRP68	Epidermal (2)	0.176502	0.0795091	7112994	0.532867	1.53115e-07	1.38183e-06	14.9312	8.41563
WDR3	Epidermal (2)	0.180294	0.0821497	7.10592e+06	0.532338	1.57509e-07	1.42106e-06	14.5383	8.13727
FGD6	Epidermal (2)	0.606676	0.186505	7388106	0.553477	1.6037e-07	1.446e-06	37.1316	27.6416
CAMSAP1	Epidermal (2)	0.367299	0.141436	7.27301e+06	0.544855	1.62723e-07	1.46456e-06	25.7367	17.388
ARHGAP23	Epidermal (2)	0.258537	0.0973636	7207567	0.539952	1.63466e-07	1.4708e-06	21.2181	13.1668
XYLB	Epidermal (2)	0.336503	0.148459	7222673	0.541084	1.64445e-07	1.47916e-06	21.611	14.082
AL136531.2	Epidermal (2)	0.410688	0.170996	7.27786e+06	0.545218	1.6744e-07	1.5052e-06	25.9332	17.7884
SFXN1	Epidermal (2)	0.343734	0.13472	7.26199e+06	0.544029	1.67544e-07	1.50567e-06	24.7544	16.6559
SCAP	Epidermal (2)	0.343967	0.1239	7274795	0.544989	1.69426e-07	1.52121e-06	26.1297	17.5748
ABHD17A	Epidermal (2)	0.198503	0.0813528	7143198	0.53513	1.6951e-07	1.52151e-06	16.8959	9.83794
PPP2R3A	Epidermal (2)	0.852348	0.221803	7467693	0.55944	1.72594e-07	1.5464e-06	47.7407	39.001
GFM2	Epidermal (2)	0.269866	0.111207	7.21028e+06	0.540155	1.75299e-07	1.56922e-06	21.2181	13.4071
EPRS	Epidermal (2)	0.315323	0.109222	7.2594e+06	0.543835	1.75591e-07	1.57137e-06	25.1473	16.5338
ATAD3B	Epidermal (2)	0.180834	0.0778009	7120110	0.533401	1.80919e-07	1.61856e-06	15.5206	8.83508
DMXL1	Epidermal (2)	0.947556	0.209068	7503976	0.562158	1.84931e-07	1.65296e-06	54.8134	46.898
STIP1	Epidermal (2)	0.243282	0.136289	7113676	0.532919	1.88448e-07	1.68238e-06	14.7348	8.59104
GAPVD1	Epidermal (2)	0.741969	0.199787	7460582	0.558907	1.89541e-07	1.69164e-06	46.7583	38.2269
GUF1	Epidermal (2)	0.225569	0.0930657	7174295	0.53746	1.91628e-07	1.70872e-06	18.8605	11.4967
TBL1X	Epidermal (2)	0.694777	0.216038	7406190	0.554832	1.98205e-07	1.76526e-06	39.4892	30.4404
GPBP1	Epidermal (2)	1.19326	0.211036	7541306	0.564954	1.98488e-07	1.76725e-06	65.2259	59.5996
CLINT1	Epidermal (2)	0.689834	0.207498	7.43338e+06	0.556869	1.98604e-07	1.76776e-06	42.6326	34.1392
PLIN2	Epidermal (2)	0.143416	0.0755885	7.03565e+06	0.527073	1.99996e-07	1.77962e-06	11.002	5.63584
ASPH	Epidermal (2)	0.883218	0.22048	7479739	0.560342	2.05293e-07	1.82403e-06	49.9018	42.2154
ZNF692	Epidermal (2)	0.178973	0.0874607	7086310	0.530868	2.06994e-07	1.83805e-06	13.556	7.5081
TCF3	Epidermal (2)	0.216781	0.0826494	7173393	0.537392	2.12973e-07	1.89002e-06	19.057	11.5462
HIVEP1	Epidermal (2)	0.645297	0.192302	7400300	0.554391	2.19971e-07	1.95038e-06	39.6857	30.0324
TBC1D2	Epidermal (2)	0.122599	0.0602122	7029584	0.526619	2.20744e-07	1.95665e-06	10.8055	5.47569
ILF3	Epidermal (2)	0.560378	0.16536	7389724	0.553599	2.22424e-07	1.97096e-06	38.7033	28.7779
MPHOSPH10	Epidermal (2)	0.21683	0.0922605	7.14744e+06	0.535448	2.26578e-07	2.00658e-06	17.2888	10.2803
TBC1D14	Epidermal (2)	0.390553	0.112271	7301216	0.546968	2.38067e-07	2.1027e-06	30.0589	20.183
XRN1	Epidermal (2)	1.11866	0.222072	7524156	0.563669	2.40409e-07	2.12214e-06	62.8684	55.1115
YEATS2	Epidermal (2)	0.663383	0.196763	7418527	0.555756	2.4389e-07	2.14524e-06	42.0432	32.8008
FANCA	Epidermal (2)	0.169031	0.0764724	7.05597e+06	0.528595	2.46905e-07	2.16729e-06	12.1807	6.44423
MTSS1L	Epidermal (2)	0.231925	0.0968795	7.15793e+06	0.536234	2.50745e-07	2.19905e-06	18.0747	10.8942
AC015923.1	Epidermal (2)	0.240572	0.0932713	7.16199e+06	0.536538	2.52593e-07	2.212e-06	18.4676	11.1077
TRAF3	Epidermal (2)	0.482154	0.155372	7.3387e+06	0.549776	2.56876e-07	2.24622e-06	33.0059	23.714
LUC7L	Epidermal (2)	0.788886	0.217962	7.45936e+06	0.558815	2.61308e-07	2.28363e-06	47.9371	39.6225
PHLDB3	Epidermal (2)	0.172015	0.0843955	7087107	0.530928	2.62366e-07	2.2922e-06	13.7525	7.68351
RNF7	Epidermal (2)	0.113599	0.0569419	7.01524e+06	0.525544	2.75719e-07	2.40605e-06	10.2161	5.102
DNAJC13	Epidermal (2)	0.622882	0.179927	7.4016e+06	0.554488	2.77861e-07	2.42403e-06	40.668	30.9819
DGKA	Epidermal (2)	0.171566	0.0704329	7096782	0.531653	2.79443e-07	2.43641e-06	14.5383	8.12202
SYN2	Epidermal (2)	0.159826	0.0753129	7.02711e+06	0.526433	2.84421e-07	2.47836e-06	10.8055	5.50238
PUM2	Epidermal (2)	1.17698	0.19408	7529406	0.564063	2.85704e-07	2.48809e-06	62.279	59.409
ANXA4	Epidermal (2)	0.635545	0.184455	7.40129e+06	0.554465	2.87169e-07	2.50012e-06	40.275	31.0658
PPA2	Epidermal (2)	0.606382	0.173896	7.40036e+06	0.554395	2.89264e-07	2.51615e-06	39.8821	30.9743
ABI1	Epidermal (2)	0.788222	0.213237	7.45664e+06	0.558611	2.91024e-07	2.52925e-06	45.776	39.7331
ARHGAP12	Epidermal (2)	0.731317	0.183764	7.4413e+06	0.557463	2.90927e-07	2.52925e-06	46.9548	36.98
UBAP2	Epidermal (2)	0.585374	0.17371	7383149	0.553106	2.95485e-07	2.56503e-06	38.1139	28.8847
TANC1	Epidermal (2)	0.970959	0.208241	7473961	0.559909	3.04782e-07	2.63805e-06	54.6169	43.3403
PPP1R16A	Epidermal (2)	0.129467	0.060885	7029976	0.526648	3.06786e-07	2.65155e-06	11.002	5.63203
MED23	Epidermal (2)	0.494606	0.152622	7.35541e+06	0.551028	3.11291e-07	2.68815e-06	35.167	25.8951
PRR16	Epidermal (2)	0.424629	0.192239	7159963	0.536386	3.16384e-07	2.72976e-06	18.0747	11.2221
RCC2	Epidermal (2)	0.243685	0.0854894	7193982	0.538935	3.21963e-07	2.77469e-06	21.0216	13.1287
PKD1	Epidermal (2)	0.529025	0.17313	7354351	0.550949	3.22477e-07	2.77831e-06	34.9705	25.8799
ZSWIM8	Epidermal (2)	0.347405	0.131768	7.2661e+06	0.544338	3.23352e-07	2.78505e-06	26.1297	17.9714
MAP3K13	Epidermal (2)	0.450192	0.142358	7306041	0.547329	3.28684e-07	2.82608e-06	30.4519	21.2431
ERVMER61-1	Epidermal (2)	0.288834	0.137864	7087764	0.530977	3.30115e-07	2.83756e-06	13.9489	7.8551
FHIT	Epidermal (2)	1.06742	0.246995	7458542	0.558754	3.3354e-07	2.86617e-06	51.0806	40.755
H2AFY2	Epidermal (2)	0.207753	0.0827796	7.11431e+06	0.532966	3.44489e-07	2.95516e-06	15.7171	9.04099
RSL1D1	Epidermal (2)	0.192731	0.104324	7071840	0.529784	3.45317e-07	2.9614e-06	12.9666	7.23737
KLF3	Epidermal (2)	0.420856	0.147483	7298977	0.5468	3.47024e-07	2.97434e-06	29.4695	20.7474
TMEM33	Epidermal (2)	0.234047	0.0885438	7.1867e+06	0.538389	3.49362e-07	2.99351e-06	20.4322	12.7969
PSTPIP2	Epidermal (2)	0.251735	0.0869607	7177145	0.537673	3.77206e-07	3.22284e-06	20.0393	12.3279
SMARCC1	Epidermal (2)	0.904226	0.198762	7.48037e+06	0.560389	3.80515e-07	3.24831e-06	54.224	46.3908
RBAK-RBAKDN	Epidermal (2)	0.557842	0.210643	7340839	0.549936	3.80992e-07	3.25146e-06	32.8094	24.9228
MRPL4	Epidermal (2)	0.120138	0.0644637	7.00954e+06	0.525117	3.85422e-07	3.28739e-06	10.0196	5.05624
LARP1	Epidermal (2)	0.597875	0.173701	7385823	0.553306	3.94927e-07	3.36365e-06	39.2927	30.1659
ZMIZ2	Epidermal (2)	0.322705	0.122339	7236135	0.542092	3.96377e-07	3.37503e-06	24.165	16.1106
MYO18A	Epidermal (2)	0.286289	0.100551	7.22127e+06	0.540979	3.97129e-07	3.38047e-06	23.3792	15.0963
WDR47	Epidermal (2)	0.245341	0.0906024	7.18355e+06	0.538153	4.01093e-07	3.41129e-06	20.4322	12.7664
MTREX	Epidermal (2)	0.711416	0.190304	7.42989e+06	0.556608	4.07277e-07	3.45994e-06	45.776	36.6826
E2F4	Epidermal (2)	0.0996038	0.0440915	7.0062e+06	0.524867	4.22249e-07	3.58102e-06	10.0196	4.98379
EIPR1	Epidermal (2)	0.246584	0.0940758	7.17027e+06	0.537158	4.28571e-07	3.63256e-06	19.4499	12.0801
UBAC2	Epidermal (2)	0.779271	0.196117	7439247	0.557309	4.31346e-07	3.65401e-06	46.7583	38.5929
RCHY1	Epidermal (2)	0.223479	0.0803276	7.1754e+06	0.537542	4.3287e-07	3.6638e-06	20.0393	12.3775
CUL9	Epidermal (2)	0.214413	0.0828522	7.14589e+06	0.535332	4.45305e-07	3.7669e-06	17.8782	10.7989
NELFE	Epidermal (2)	0.190954	0.106623	7042840	0.527612	4.47356e-07	3.78104e-06	11.5914	6.27264
UBR5	Epidermal (2)	1.31127	0.209357	7.52213e+06	0.563518	4.50506e-07	3.80551e-06	67.1906	62.8942
MAPK8IP3	Epidermal (2)	0.629383	0.192848	7390296	0.553641	4.61587e-07	3.89801e-06	39.8821	31.3136
DNAJC11	Epidermal (2)	0.331219	0.11506	7.25281e+06	0.543342	4.64671e-07	3.92294e-06	26.1297	17.5596
IARS2	Epidermal (2)	0.283395	0.102184	7.21258e+06	0.540328	4.67966e-07	3.94852e-06	22.7898	14.7493
SLC25A12	Epidermal (2)	0.541794	0.161343	7.36368e+06	0.551648	4.70413e-07	3.96805e-06	37.1316	28.0153
ATP6V1B2	Epidermal (2)	0.222945	0.0811338	7.16397e+06	0.536686	4.83114e-07	4.06828e-06	19.2534	11.8513
ARFGEF2	Epidermal (2)	0.733147	0.185674	7431366	0.556718	4.86152e-07	4.09271e-06	46.169	37.8074
KSR1	Epidermal (2)	0.327937	0.118093	7.23331e+06	0.541881	4.99358e-07	4.20032e-06	24.3615	16.2555
CARNMT1	Epidermal (2)	0.311357	0.109451	7.22387e+06	0.541173	4.99693e-07	4.20195e-06	23.7721	15.5958
IER3	Epidermal (2)	0.174311	0.0988454	7012714	0.525355	5.21084e-07	4.37321e-06	10.2161	5.28885
RPTOR	Epidermal (2)	0.763531	0.197001	7.43744e+06	0.557173	5.22421e-07	4.38319e-06	48.3301	39.2602
ARL6IP6	Epidermal (2)	0.285711	0.101707	7.21485e+06	0.540498	5.40559e-07	4.52773e-06	23.1827	15.0963
CLTB	Epidermal (2)	0.186533	0.0831236	7.10122e+06	0.531985	5.41151e-07	4.53015e-06	15.1277	8.78551
BLOC1S2	Epidermal (2)	0.114645	0.0549436	7.01732e+06	0.5257	5.44119e-07	4.55243e-06	10.609	5.46044
MAN1B1	Epidermal (2)	0.212219	0.0993598	7.11263e+06	0.53284	5.46549e-07	4.57148e-06	15.7171	9.32698
TLK1	Epidermal (2)	0.790794	0.195752	7.43683e+06	0.557127	5.54727e-07	4.63859e-06	47.7407	39.489
GSE1	Epidermal (2)	1.09829	0.226829	7476891	0.560129	5.54896e-07	4.6387e-06	58.9391	48.4118
PLK2	Epidermal (2)	0.302766	0.138703	7148178	0.535503	5.55372e-07	4.64138e-06	17.8782	11.1382
PWP1	Epidermal (2)	0.270502	0.115159	7.17517e+06	0.537525	5.58144e-07	4.66194e-06	19.8428	12.6559
LIN9	Epidermal (2)	0.144289	0.0650097	7039719	0.527378	5.58983e-07	4.66764e-06	11.7878	6.26883
INTS13	Epidermal (2)	0.157428	0.0694325	7.07583e+06	0.530083	6.05967e-07	5.0388e-06	13.7525	7.74833
CCDC84	Epidermal (2)	0.535056	0.169277	7358400	0.551252	6.10889e-07	5.07549e-06	36.7387	28.2173
MYO1D	Epidermal (2)	0.832168	0.204595	7.41432e+06	0.555441	6.18694e-07	5.13604e-06	46.169	36.0648
NIT2	Epidermal (2)	0.163677	0.0693084	7.09189e+06	0.531286	6.34667e-07	5.26424e-06	14.7348	8.48046
KDM2A	Epidermal (2)	1.22651	0.207335	7504398	0.562189	6.46899e-07	5.3375e-06	65.2259	59.8132
SCFD2	Epidermal (2)	1.02654	0.22819	7465759	0.559295	6.49638e-07	5.35862e-06	53.831	46.8294
BNIP3L	Epidermal (2)	0.592715	0.21313	7.3408e+06	0.549934	6.73643e-07	5.55355e-06	34.3811	26.4824
IL7	Epidermal (2)	0.335656	0.118467	7.22532e+06	0.541282	6.80246e-07	5.60643e-06	24.165	16.1602
MFHAS1	Epidermal (2)	0.251889	0.0991248	7.13586e+06	0.534581	7.32854e-07	6.01675e-06	17.6817	10.7455
RCOR1	Epidermal (2)	0.666671	0.172615	7.39363e+06	0.553891	7.35734e-07	6.03707e-06	42.8291	33.6092
RDH11	Epidermal (2)	0.216199	0.0926313	7130227	0.534158	7.42473e-07	6.09069e-06	17.0923	10.4671
AL445472.1	Epidermal (2)	0.405899	0.144158	7.2402e+06	0.542397	7.54957e-07	6.18629e-06	25.7367	17.4223
STXBP5	Epidermal (2)	0.928584	0.21671	7448385	0.557993	7.59581e-07	6.22076e-06	51.4735	43.8017
ASAP3	Epidermal (2)	0.2924	0.107641	7199944	0.539381	7.72237e-07	6.31401e-06	22.3969	14.6006
TES	Epidermal (2)	0.218566	0.0822946	7125357	0.533794	7.81073e-07	6.38101e-06	17.0923	10.2574
STX16-NPEPL1	Epidermal (2)	0.144773	0.0636052	7039999	0.527399	7.90962e-07	6.45826e-06	11.9843	6.46711
PLA2G6	Epidermal (2)	0.123293	0.0602944	7.01388e+06	0.525442	8.2808e-07	6.73368e-06	10.609	5.5367
AATF	Epidermal (2)	0.396121	0.130259	7270362	0.544657	8.31348e-07	6.75657e-06	28.6837	20.0458
RPL35	Epidermal (2)	0.367639	0.128593	7233675	0.541908	8.40469e-07	6.82512e-06	25.1473	17.1134
TMEM51	Epidermal (2)	0.211046	0.0793699	7115207	0.533033	8.56813e-07	6.94839e-06	16.5029	9.8265
ZNF770	Epidermal (2)	0.115421	0.0518211	7.02032e+06	0.525924	8.57983e-07	6.95598e-06	11.002	5.78074
VEGFB	Epidermal (2)	0.167608	0.0707484	7081107	0.530479	8.93559e-07	7.22673e-06	14.3418	8.24786
RTN4	Epidermal (2)	1.1954	0.215513	7484466	0.560696	8.95752e-07	7.2425e-06	61.4931	55.8132
COQ5	Epidermal (2)	0.136863	0.0657161	7028680	0.526551	9.07505e-07	7.32165e-06	11.3949	6.1163
AP5Z1	Epidermal (2)	0.17728	0.0770822	7.07843e+06	0.530278	9.17033e-07	7.39252e-06	14.1454	8.14871
SUCO	Epidermal (2)	0.550515	0.162674	7345430	0.55028	9.45856e-07	7.61253e-06	36.9352	28.0534
ATP9A	Epidermal (2)	0.490819	0.168472	7300612	0.546923	9.58709e-07	7.70974e-06	31.2377	23.184
ORC2	Epidermal (2)	0.508423	0.148673	7330889	0.549191	9.97015e-07	7.99837e-06	35.3635	26.5052
EPB41L5	Epidermal (2)	0.412441	0.141595	7.25885e+06	0.543794	1.01659e-06	8.14448e-06	27.8978	19.47
BPTF	Epidermal (2)	1.51793	0.207956	7505112	0.562243	1.04878e-06	8.39335e-06	74.2633	70.2231
MIATNB	Epidermal (2)	0.283317	0.0993367	7195899	0.539078	1.05664e-06	8.45169e-06	22.5933	14.7684
MON2	Epidermal (2)	1.38208	0.180389	7500689	0.561911	1.06456e-06	8.50823e-06	69.9411	67.1192
ATP1B3	Epidermal (2)	0.705355	0.169949	7354537	0.550963	1.0682e-06	8.53276e-06	38.7033	29.6092
QSOX1	Epidermal (2)	0.183252	0.0887609	7071347	0.529747	1.13179e-06	9.02376e-06	13.7525	7.98856
GABPB1-AS1	Epidermal (2)	0.75178	0.186623	7.40943e+06	0.555075	1.1428e-06	9.10911e-06	46.5619	38.3756
EPHB4	Epidermal (2)	0.147316	0.0658882	7.04008e+06	0.527405	1.17632e-06	9.36629e-06	12.1807	6.69971
CEBPZ	Epidermal (2)	0.326596	0.132312	7202498	0.539573	1.1852e-06	9.43192e-06	22.7898	15.4013
C2CD6	Epidermal (2)	0.377704	0.179742	7146639	0.535388	1.20107e-06	9.5557e-06	18.2711	11.8665
RECQL5	Epidermal (2)	0.129968	0.0636387	7014918	0.52552	1.20324e-06	9.56529e-06	10.8055	5.75786
DPH7	Epidermal (2)	0.214005	0.100836	7.09332e+06	0.531394	1.25868e-06	9.99535e-06	15.1277	9.08675
RBM28	Epidermal (2)	0.358484	0.136596	7.23248e+06	0.541819	1.26832e-06	1.00639e-05	25.3438	17.7464
RHOT1	Epidermal (2)	0.653466	0.174804	7377428	0.552677	1.2691e-06	1.00674e-05	42.0432	33.5253
LZTS2	Epidermal (2)	0.126262	0.0600445	7013300	0.525399	1.28383e-06	1.01757e-05	10.8055	5.73117
TMED3	Epidermal (2)	0.178766	0.0811285	7067898	0.529489	1.2961e-06	1.02543e-05	13.7525	7.93136
CCNT1	Epidermal (2)	0.37736	0.152919	7228197	0.541498	1.3255e-06	1.04786e-05	24.7544	17.4948
TNPO2	Epidermal (2)	0.348478	0.12654	7235241	0.542026	1.33534e-06	1.05508e-05	25.9332	18.0553
NFIB	Epidermal (2)	1.57741	0.281998	7.48197e+06	0.560509	1.34241e-06	1.06039e-05	57.1709	60.7092
DDX23	Epidermal (2)	0.18443	0.0794768	7.08315e+06	0.530631	1.34286e-06	1.06046e-05	14.7348	8.65205
LINC01376	Epidermal (2)	0.536049	0.152651	7.30003e+06	0.546879	1.35685e-06	1.07094e-05	33.0059	24.0076
SRP9	Epidermal (2)	0.237347	0.0931028	7152478	0.535825	1.42923e-06	1.12361e-05	19.4499	12.4004
NSMF	Epidermal (2)	0.206864	0.0940893	7.06662e+06	0.529393	1.43185e-06	1.12537e-05	13.7525	7.94662
PM20D2	Epidermal (2)	0.165653	0.0747424	7062623	0.529094	1.52088e-06	1.19408e-05	13.556	7.81316
MIER3	Epidermal (2)	0.209862	0.0944545	7095794	0.531579	1.54248e-06	1.21008e-05	15.5206	9.38036
WDR89	Epidermal (2)	0.186008	0.0945026	7.05033e+06	0.528173	1.57965e-06	1.23762e-05	12.7701	7.30982
DNAJA3	Epidermal (2)	0.16963	0.0712852	7077135	0.530181	1.58906e-06	1.24434e-05	14.5383	8.50334
MGST2	Epidermal (2)	0.292092	0.0935077	7.19577e+06	0.539069	1.58983e-06	1.24461e-05	23.3792	15.3632
DLG5	Epidermal (2)	0.396439	0.119766	7.26678e+06	0.544388	1.63165e-06	1.27635e-05	30.0589	21.1859
ATF7IP2	Epidermal (2)	0.549986	0.161338	7309156	0.547563	1.70479e-06	1.33112e-05	34.3811	25.6549
CLK1	Epidermal (2)	0.778846	0.189636	7411458	0.555227	1.71871e-06	1.34093e-05	49.1159	41.2202
ARFGAP1	Epidermal (2)	0.315393	0.115719	7184875	0.538252	1.72084e-06	1.34225e-05	22.2004	14.7302
RPS24	Epidermal (2)	0.511031	0.144703	7311296	0.547723	1.73439e-06	1.35211e-05	34.9705	25.9447
P4HB	Epidermal (2)	0.396368	0.124724	7267241	0.544423	1.76035e-06	1.36877e-05	29.8625	21.4147
SSFA2	Epidermal (2)	0.613781	0.170998	7351314	0.550721	1.76419e-06	1.3714e-05	39.4892	31.0848
LMBRD2	Epidermal (2)	0.215732	0.0877427	7.11605e+06	0.533096	1.77023e-06	1.37544e-05	17.0923	10.5586
ANO10	Epidermal (2)	0.562913	0.153605	7.32754e+06	0.54894	1.78386e-06	1.38452e-05	37.3281	27.9657
ZW10	Epidermal (2)	0.15818	0.069307	7059373	0.52885	1.87765e-06	1.45215e-05	13.556	7.82078
NSD1	Epidermal (2)	1.11087	0.198386	7457889	0.558705	1.92346e-06	1.48668e-05	61.6896	55.1992
NUP205	Epidermal (2)	0.369274	0.107286	7245039	0.54276	1.9286e-06	1.49027e-05	28.2908	19.592
RUFY3	Epidermal (2)	1.20157	0.200877	7463834	0.55915	1.97337e-06	1.52328e-05	62.6719	58.0629
NDUFAF5	Epidermal (2)	0.244611	0.0883662	7.15623e+06	0.536106	1.97763e-06	1.52618e-05	20.2358	13.0334
MAGI1-AS1	Epidermal (2)	0.128587	0.0617472	7.00117e+06	0.52449	2.03302e-06	1.56469e-05	10.4126	5.52526
APTX	Epidermal (2)	0.348239	0.11454	7.23583e+06	0.54207	2.03863e-06	1.56838e-05	27.112	18.9209
SBNO1	Epidermal (2)	0.525693	0.156607	7.31664e+06	0.548123	2.04073e-06	1.5696e-05	35.9528	27.0925
ALDH7A1	Epidermal (2)	0.389505	0.120874	7252345	0.543307	2.04287e-06	1.5706e-05	28.8802	20.3737
IRF2BP2	Epidermal (2)	0.265356	0.0912237	7168631	0.537035	2.04364e-06	1.57062e-05	21.2181	13.8799
AXIN1	Epidermal (2)	0.219619	0.0786501	7136110	0.534599	2.06877e-06	1.58871e-05	18.8605	11.8589
TRPM4	Epidermal (2)	0.141033	0.0656863	7.03136e+06	0.526752	2.07312e-06	1.59163e-05	11.9843	6.6959
BCL2L2-PABPN1	Epidermal (2)	0.174623	0.0730014	7.08424e+06	0.530713	2.08859e-06	1.60227e-05	15.1277	9.0715
C8orf37-AS1	Epidermal (2)	0.17669	0.0914836	7.02188e+06	0.526042	2.09877e-06	1.60926e-05	11.3949	6.32602
HDAC2	Epidermal (2)	0.310091	0.103489	7.20891e+06	0.540053	2.10839e-06	1.61622e-05	24.7544	16.8046
NDUFA10	Epidermal (2)	0.479433	0.144012	7.30495e+06	0.547248	2.16442e-06	1.65747e-05	34.3811	25.9104
AASDH	Epidermal (2)	0.353786	0.126134	7221073	0.540964	2.22726e-06	1.70383e-05	25.5403	17.8761
EBPL	Epidermal (2)	0.165876	0.0630631	7080474	0.530431	2.27511e-06	1.73999e-05	15.1277	8.9571
SHROOM2	Epidermal (2)	0.145279	0.057592	7.04892e+06	0.528067	2.2896e-06	1.74928e-05	13.1631	7.50048
KANTR	Epidermal (2)	0.548336	0.164294	7.31486e+06	0.54799	2.29508e-06	1.75257e-05	35.7564	27.2755
MRRF	Epidermal (2)	0.329305	0.108412	7213596	0.540404	2.35064e-06	1.79178e-05	25.3438	17.3689
RNF165	Epidermal (2)	0.265028	0.10111	7144307	0.535213	2.37019e-06	1.8053e-05	19.4499	12.5224
SLTM	Epidermal (2)	0.902717	0.184321	7.42457e+06	0.556209	2.37373e-06	1.80754e-05	55.7957	46.715
FOXK1	Epidermal (2)	0.490213	0.143925	7298227	0.546744	2.38986e-06	1.81935e-05	34.1847	25.4414
TSC1	Epidermal (2)	0.404924	0.134664	7245959	0.542828	2.40268e-06	1.82818e-05	28.0943	20.1678
SCART1	Epidermal (2)	0.130312	0.0574339	7.01372e+06	0.52543	2.47666e-06	1.88111e-05	11.1984	6.10105
CASK	Epidermal (2)	1.06334	0.220999	7435747	0.557046	2.52739e-06	1.91769e-05	52.2593	50.7073
SS18L1	Epidermal (2)	0.223756	0.0837376	7131844	0.53428	2.55078e-06	1.93494e-05	18.664	11.8551
ATR	Epidermal (2)	0.806359	0.186602	7.39371e+06	0.553897	2.56409e-06	1.94455e-05	47.7407	40.1258
KDM5C	Epidermal (2)	0.280047	0.10643	7178025	0.537739	2.57458e-06	1.95201e-05	22.0039	14.8675
NEDD4L	Epidermal (2)	0.38679	0.13178	7211188	0.540224	2.62243e-06	1.98677e-05	25.1473	17.3842
MYO1E	Epidermal (2)	0.913719	0.182404	7.38442e+06	0.553201	2.67244e-06	2.02312e-05	49.9018	38.4671
GPLD1	Epidermal (2)	0.138861	0.0683008	7.01427e+06	0.525472	2.69755e-06	2.04161e-05	11.1984	6.1735
TTF2	Epidermal (2)	0.165635	0.0630927	7055871	0.528588	2.71262e-06	2.05197e-05	13.7525	7.93518
AC073332.1	Epidermal (2)	0.368864	0.12399	7.19635e+06	0.539112	2.71691e-06	2.0547e-05	23.9686	16.2898
TARS	Epidermal (2)	0.245686	0.0996833	7127304	0.533939	2.74658e-06	2.07608e-05	18.2711	11.6759
STAT6	Epidermal (2)	0.436443	0.134602	7274519	0.544968	2.75587e-06	2.08228e-05	31.6306	23.2793
RHOT2	Epidermal (2)	0.289223	0.102329	7174914	0.537506	2.80054e-06	2.11259e-05	22.2004	14.7722
GID8	Epidermal (2)	0.142774	0.0665922	7024372	0.526228	2.8221e-06	2.12724e-05	11.7878	6.60439
SRPK2	Epidermal (2)	1.23328	0.210169	7.44879e+06	0.558024	2.85987e-06	2.15399e-05	62.4754	56.938
SRP54	Epidermal (2)	0.600221	0.173225	7336618	0.54962	2.87961e-06	2.16785e-05	39.2927	31.001
GCN1	Epidermal (2)	0.312929	0.110204	7196560	0.539128	2.96949e-06	2.23157e-05	23.9686	16.4652
TUBGCP2	Epidermal (2)	0.346144	0.113437	7209116	0.540068	2.99258e-06	2.24835e-05	25.3438	17.4643
PPP2R5E	Epidermal (2)	0.825667	0.186885	7398362	0.554246	3.00717e-06	2.25875e-05	50.8841	42.1735
SPATA5L1	Epidermal (2)	0.128471	0.0555132	7.01853e+06	0.525791	3.0098e-06	2.26016e-05	11.5914	6.4061
XPOT	Epidermal (2)	0.235052	0.0808167	7.13728e+06	0.534687	3.01998e-06	2.26648e-05	19.4499	12.3889
PPP1CB	Epidermal (2)	0.558453	0.150894	7322938	0.548595	3.0605e-06	2.29476e-05	37.5246	29.3499
HERC3	Epidermal (2)	0.296757	0.0924065	7.19619e+06	0.5391	3.07545e-06	2.30423e-05	24.3615	16.4919
OSBP2	Epidermal (2)	0.215789	0.0811277	7.09434e+06	0.53147	3.07781e-06	2.30542e-05	16.3065	9.94471
GNPAT	Epidermal (2)	0.350408	0.122123	7.2103e+06	0.540157	3.1133e-06	2.32967e-05	25.3438	17.6397
URGCP	Epidermal (2)	0.208526	0.0769703	7.11389e+06	0.532934	3.13588e-06	2.34539e-05	17.6817	11.0429
MAP3K6	Epidermal (2)	0.121042	0.0581025	6.99282e+06	0.523865	3.16681e-06	2.36733e-05	10.2161	5.449
NARS2	Epidermal (2)	0.492153	0.153263	7275225	0.545021	3.17664e-06	2.37408e-05	32.0236	23.7521
ZMYM1	Epidermal (2)	0.288732	0.107825	7171437	0.537246	3.18043e-06	2.37632e-05	21.8075	14.7302
DHX16	Epidermal (2)	0.12521	0.0589033	7003654	0.524676	3.20876e-06	2.39628e-05	10.8055	5.86082
CWC25	Epidermal (2)	0.229689	0.0842378	7130089	0.534148	3.25959e-06	2.43179e-05	18.8605	12.0458
EXOC5	Epidermal (2)	0.497005	0.149946	7.29119e+06	0.546217	3.27023e-06	2.43792e-05	33.5953	25.6244
THRB	Epidermal (2)	0.809287	0.20171	7.3619e+06	0.551514	3.27397e-06	2.4401e-05	43.8114	35.5653
IDE	Epidermal (2)	0.372046	0.125603	7.22956e+06	0.5416	3.35106e-06	2.49444e-05	27.3084	19.4318
AC004951.1	Epidermal (2)	0.187495	0.0743685	7079303	0.530343	3.42854e-06	2.54957e-05	15.3242	9.26597
NBPF14	Epidermal (2)	0.338373	0.104051	7.20614e+06	0.539846	3.55632e-06	2.64129e-05	25.5403	17.552
SCPEP1	Epidermal (2)	0.175453	0.0787479	7055488	0.528559	3.57329e-06	2.65323e-05	13.7525	8.13727
PDPK1	Epidermal (2)	0.25858	0.097479	7.14984e+06	0.535628	3.64961e-06	2.70721e-05	20.4322	13.4528
N4BP1	Epidermal (2)	0.506281	0.146353	7.2982e+06	0.546742	3.65901e-06	2.71351e-05	34.7741	26.8294
TNKS2	Epidermal (2)	0.679172	0.161906	7.36393e+06	0.551666	3.72809e-06	2.75857e-05	45.5796	36.6139
ARFGEF3	Epidermal (2)	0.190326	0.0991242	7.03425e+06	0.526968	3.74999e-06	2.77408e-05	12.3772	7.21449
ITFG2	Epidermal (2)	0.367538	0.123091	7.22428e+06	0.541205	3.76577e-06	2.78299e-05	26.9155	19.2221
LRIG2	Epidermal (2)	0.413695	0.130356	7260777	0.543939	3.77628e-06	2.79007e-05	30.8448	22.715
CMIP	Epidermal (2)	0.98116	0.197139	7405436	0.554776	3.7862e-06	2.79671e-05	53.0452	45.7083
MAP3K7	Epidermal (2)	0.564527	0.146677	7.32209e+06	0.548532	3.82287e-06	2.8231e-05	38.7033	30.1049
RAB11FIP1	Epidermal (2)	0.192419	0.0739707	7.06104e+06	0.528975	3.90915e-06	2.88182e-05	14.3418	8.47283
CHD2	Epidermal (2)	1.02606	0.198133	7422115	0.556025	3.92685e-06	2.89415e-05	55.0098	51.001
POLR1B	Epidermal (2)	0.136313	0.0570483	7.02217e+06	0.526063	3.93941e-06	2.90197e-05	11.9843	6.72641
FOXK2	Epidermal (2)	0.72794	0.165197	7.3754e+06	0.552526	3.95206e-06	2.91057e-05	47.1513	39.1611
MINK1	Epidermal (2)	0.387845	0.115644	7.2424e+06	0.542561	3.9622e-06	2.91732e-05	29.2731	21.0029
SGPL1	Epidermal (2)	0.301254	0.0912837	7196545	0.539127	4.00594e-06	2.94589e-05	24.9509	17.0029
CUL4A	Epidermal (2)	0.634002	0.150974	7352585	0.550816	4.06241e-06	2.98668e-05	44.2043	35.081
MBNL3	Epidermal (2)	0.200221	0.0656219	7087981	0.530994	4.15756e-06	3.05362e-05	16.3065	9.90276
AK2	Epidermal (2)	0.227095	0.085934	7123487	0.533653	4.18817e-06	3.07308e-05	18.664	11.9542
PSME4	Epidermal (2)	0.888073	0.190624	7399571	0.554336	4.2605e-06	3.12307e-05	51.4735	45.2126
KNTC1	Epidermal (2)	0.29205	0.103621	7.12531e+06	0.53379	4.26172e-06	3.1232e-05	18.8605	12.0877
INTS11	Epidermal (2)	0.232263	0.0837762	7.12576e+06	0.533824	4.3057e-06	3.15233e-05	18.8605	12.1296
TMEM161B	Epidermal (2)	0.376094	0.116212	7233704	0.54191	4.32043e-06	3.16234e-05	28.4872	20.3889
CEP350	Epidermal (2)	1.05805	0.195835	7424473	0.556202	4.32257e-06	3.16313e-05	59.725	52.877
ZNF780B	Epidermal (2)	0.566686	0.203545	7276122	0.545088	4.34943e-06	3.18044e-05	32.22	24.8008
STX6	Epidermal (2)	0.324725	0.104619	7200177	0.539399	4.36382e-06	3.18941e-05	25.1473	17.4681
HINT1	Epidermal (2)	0.162498	0.0633757	7.06017e+06	0.52891	4.36769e-06	3.19145e-05	14.3418	8.52622
MBOAT2	Epidermal (2)	0.561191	0.22158	7.25476e+06	0.543488	4.4059e-06	3.21773e-05	29.0766	22.5434
FBXW5	Epidermal (2)	0.2028	0.0861543	7080255	0.530415	4.40689e-06	3.21773e-05	15.5206	9.55577
CLASRP	Epidermal (2)	0.449032	0.136242	7.27488e+06	0.544995	4.50765e-06	3.28888e-05	33.0059	24.755
ATG16L2	Epidermal (2)	0.22176	0.0711038	7124412	0.533723	4.50583e-06	3.28888e-05	19.057	12.0991
AC078881.1	Epidermal (2)	0.240036	0.0801002	7111699	0.53277	4.53179e-06	3.30488e-05	18.0747	11.3365
ZFP64	Epidermal (2)	0.291926	0.0940604	7173936	0.537433	4.63414e-06	3.36882e-05	22.9862	15.5195
EP400	Epidermal (2)	0.644065	0.169514	7342861	0.550088	4.67934e-06	3.39918e-05	42.8291	34.1811
PLXNB2	Epidermal (2)	0.281667	0.0918744	7.17012e+06	0.537147	4.68658e-06	3.40362e-05	22.5933	15.2564
NCL	Epidermal (2)	0.334227	0.121391	7183907	0.53818	4.73156e-06	3.43278e-05	23.5756	16.3241
TBC1D22B	Epidermal (2)	0.248617	0.0858572	7147585	0.535459	4.74647e-06	3.44208e-05	20.8251	13.6778
HAUS6	Epidermal (2)	0.21216	0.0930103	7085241	0.530788	4.86408e-06	3.52223e-05	15.9136	9.92183
RPIA	Epidermal (2)	0.183951	0.0813897	7.06041e+06	0.528928	4.96331e-06	3.5906e-05	14.3418	8.65205
NGLY1	Epidermal (2)	0.388253	0.122615	7234251	0.541951	4.97754e-06	3.60003e-05	28.6837	20.7893
FAM200B	Epidermal (2)	0.160861	0.0711415	7.04391e+06	0.527692	5.06714e-06	3.66128e-05	13.3595	7.87417
NOL11	Epidermal (2)	0.220539	0.0829199	7106312	0.532367	5.15111e-06	3.72015e-05	17.6817	11.1725
NMT2	Epidermal (2)	0.375529	0.128309	7209432	0.540092	5.15801e-06	3.72423e-05	26.1297	18.6006
ARRDC3	Epidermal (2)	0.528008	0.152934	7278522	0.545268	5.24628e-06	3.78613e-05	33.7917	25.6663
HGS	Epidermal (2)	0.203296	0.0728998	7100314	0.531917	5.30448e-06	3.82628e-05	17.2888	10.8561
DNPEP	Epidermal (2)	0.171104	0.0672638	7.05768e+06	0.528724	5.31904e-06	3.83401e-05	14.3418	8.57579
PIGN	Epidermal (2)	0.592202	0.152844	7313329	0.547875	5.35877e-06	3.86078e-05	38.8998	30.265
MAT2A	Epidermal (2)	0.351483	0.109111	7.20991e+06	0.540128	5.53171e-06	3.97577e-05	26.5226	18.7912
KANSL2	Epidermal (2)	0.215484	0.0793947	7.11441e+06	0.532974	5.54897e-06	3.98721e-05	18.2711	11.7521
FUBP3	Epidermal (2)	0.448895	0.127523	7.27058e+06	0.544673	5.62513e-06	4.04096e-05	33.2024	24.9609
ACOX3	Epidermal (2)	0.258749	0.0923684	7.14455e+06	0.535231	5.76612e-06	4.13826e-05	20.6287	13.7655
ZNF133	Epidermal (2)	0.269013	0.0860605	7.15509e+06	0.536021	6.04103e-06	4.32619e-05	21.8075	14.5777
LSM6	Epidermal (2)	0.140109	0.0497927	7045115	0.527782	6.04886e-06	4.33009e-05	13.7525	8.07245
SRSF2	Epidermal (2)	0.485836	0.135119	7286148	0.545839	6.12686e-06	4.38239e-05	35.5599	27.1344
ZNF808	Epidermal (2)	0.192623	0.0898739	7.05586e+06	0.528587	6.14649e-06	4.39433e-05	14.1454	8.61773
NBPF19	Epidermal (2)	0.509192	0.136541	7.29188e+06	0.546269	6.15467e-06	4.39912e-05	36.7387	27.8818
PRPF6	Epidermal (2)	0.372178	0.139081	7.19503e+06	0.539013	6.2058e-06	4.4346e-05	24.7544	17.7617
ROBO2	Epidermal (2)	0.592661	0.139124	7.21763e+06	0.540706	6.23169e-06	4.45097e-05	28.4872	19.7445
GPAT4	Epidermal (2)	0.244988	0.0965762	7.11628e+06	0.533114	6.32624e-06	4.51526e-05	18.4676	12.0381
MTM1	Epidermal (2)	0.357011	0.108991	7.20878e+06	0.540044	6.3787e-06	4.54944e-05	26.9155	19.0048
PLEKHG5	Epidermal (2)	0.146046	0.0618819	7.01007e+06	0.525157	6.38479e-06	4.5527e-05	11.5914	6.53956
SMPD4	Epidermal (2)	0.26236	0.0979243	7134128	0.534451	6.39601e-06	4.5596e-05	19.8428	13.2126
MKL2	Epidermal (2)	0.901245	0.167384	7372142	0.552281	6.50819e-06	4.63625e-05	51.8664	41.8646
CIAO1	Epidermal (2)	0.210957	0.0838884	7.09663e+06	0.531642	6.51421e-06	4.63943e-05	17.0923	10.8827
PGAP1	Epidermal (2)	0.518778	0.146863	7.27051e+06	0.544668	6.60344e-06	4.70073e-05	33.3988	25.4833
TMEM260	Epidermal (2)	0.538991	0.155871	7.28668e+06	0.545879	6.62395e-06	4.71421e-05	35.3635	27.5005
POLH	Epidermal (2)	0.266052	0.133725	7088149	0.531006	6.63169e-06	4.71746e-05	16.11	10.4214
JMY	Epidermal (2)	0.325666	0.111891	7.18492e+06	0.538255	6.70675e-06	4.76745e-05	24.3615	17.0677
UBE2G2	Epidermal (2)	0.508036	0.141883	7.29018e+06	0.546141	6.76838e-06	4.80782e-05	35.9528	28.0381
CCNC	Epidermal (2)	0.432471	0.125183	7259681	0.543856	6.81763e-06	4.83935e-05	32.4165	24.3241
AC004076.1	Epidermal (2)	0.145132	0.0603398	7.02281e+06	0.526111	6.82083e-06	4.84047e-05	12.3772	7.13823
AHR	Epidermal (2)	0.570739	0.163004	7.29056e+06	0.546169	6.82501e-06	4.84228e-05	35.9528	28.122
CKAP4	Epidermal (2)	0.114216	0.0517419	6.9848e+06	0.523264	6.8512e-06	4.8574e-05	10.2161	5.56721
C1GALT1	Epidermal (2)	0.279855	0.0950954	7143234	0.535133	6.99439e-06	4.95656e-05	21.0216	13.9676
THAP9-AS1	Epidermal (2)	0.162297	0.0682967	7.04249e+06	0.527585	7.06648e-06	5.00408e-05	13.556	8.08008
RB1CC1	Epidermal (2)	0.96395	0.191216	7.39576e+06	0.554051	7.12794e-06	5.04162e-05	56.3851	48.9838
ARRDC4	Epidermal (2)	0.119999	0.0469807	6997016	0.524179	7.21722e-06	5.10235e-05	11.002	6.07817
ORC4	Epidermal (2)	0.421969	0.120477	7246461	0.542866	7.31195e-06	5.16442e-05	31.2377	23.0696
WDR13	Epidermal (2)	0.285698	0.132869	7.10283e+06	0.532106	7.45653e-06	5.26031e-05	17.2888	11.4242
KDM1B	Epidermal (2)	0.250647	0.087896	7132671	0.534342	7.47462e-06	5.27182e-05	20.0393	13.3422
ARID4A	Epidermal (2)	0.677179	0.170259	7.32375e+06	0.548656	7.49563e-06	5.2829e-05	42.2397	33.4147
DCBLD1	Epidermal (2)	0.138928	0.0603595	7.00471e+06	0.524755	7.5415e-06	5.31272e-05	11.3949	6.42517
UQCRH	Epidermal (2)	0.174625	0.0552451	7.08386e+06	0.530685	7.5457e-06	5.31442e-05	16.6994	10.307
PTP4A1	Epidermal (2)	0.136046	0.0633079	6998699	0.524305	7.59026e-06	5.34328e-05	11.002	6.18112
DLAT	Epidermal (2)	0.115946	0.0512831	6990376	0.523682	7.70511e-06	5.41901e-05	10.609	5.85319
LMO7	Epidermal (2)	0.502634	0.148249	7236224	0.542099	7.77196e-06	5.46345e-05	30.2554	22.1582
UQCRC1	Epidermal (2)	0.135384	0.0610526	7008448	0.525035	7.93739e-06	5.57187e-05	11.5914	6.61964
INTS10	Epidermal (2)	0.462748	0.121769	7271217	0.544721	8.06294e-06	5.65335e-05	34.7741	26.2459
NPIPB15	Epidermal (2)	0.135638	0.0543638	7.01368e+06	0.525428	8.31714e-06	5.81109e-05	11.9843	6.87893
RNF152	Epidermal (2)	0.292553	0.103683	7121718	0.533521	8.37735e-06	5.85042e-05	19.4499	12.7703
EXOSC7	Epidermal (2)	0.159125	0.0656665	7042703	0.527602	8.41037e-06	5.8721e-05	13.7525	8.24023
NGDN	Epidermal (2)	0.228897	0.0968345	7.08811e+06	0.531003	8.54556e-06	5.96091e-05	16.6994	10.7035
RRM1	Epidermal (2)	0.159874	0.0596872	7.03762e+06	0.527221	8.69625e-06	6.0646e-05	13.556	8.01907
ARL17A	Epidermal (2)	0.48863	0.136777	7.27202e+06	0.544781	8.98673e-06	6.2511e-05	34.3811	26.7569
FBXL19	Epidermal (2)	0.107972	0.0463343	6977129	0.522689	9.1727e-06	6.37006e-05	10.0196	5.43756
UBE3C	Epidermal (2)	0.920687	0.181793	7.38514e+06	0.553255	9.18814e-06	6.3793e-05	53.0452	48.4538
AC015813.2	Epidermal (2)	0.173061	0.0634256	7.07537e+06	0.530049	9.2095e-06	6.39115e-05	16.11	10.0515
TTF1	Epidermal (2)	0.344026	0.127884	7151736	0.53577	9.26811e-06	6.43033e-05	21.8075	15.062
ATRX	Epidermal (2)	1.45671	0.202424	7426816	0.556377	9.29263e-06	6.44585e-05	71.5128	68.5453
GGNBP2	Epidermal (2)	0.585186	0.145668	7307754	0.547458	9.4941e-06	6.56727e-05	40.275	32.0267
N4BP2	Epidermal (2)	0.371567	0.11862	7197130	0.53917	9.58131e-06	6.62452e-05	26.3261	18.8904
GRK2	Epidermal (2)	0.219419	0.0837038	7086468	0.53088	9.69527e-06	6.6971e-05	16.8959	10.7531
TTN-AS1	Epidermal (2)	0.621908	0.164572	7300398	0.546907	9.82079e-06	6.78067e-05	39.2927	31.0505
GALNT11	Epidermal (2)	0.606823	0.156514	7307908	0.547469	9.84518e-06	6.79436e-05	40.275	32.2326
SUGP1	Epidermal (2)	0.160475	0.0565735	7.04787e+06	0.527989	9.87993e-06	6.81676e-05	14.3418	8.64442
KMT2C	Epidermal (2)	1.64694	0.132847	7.43047e+06	0.556651	1.01172e-05	6.96915e-05	75.6385	76.2822
ADARB2	Epidermal (2)	0.270658	0.152243	7.01837e+06	0.525778	1.01259e-05	6.97356e-05	11.9843	7.245
DIS3	Epidermal (2)	0.35125	0.127203	7175477	0.537548	1.08985e-05	7.46773e-05	24.165	17.2774
NTRK2	Epidermal (2)	0.383022	0.13202	7161967	0.536536	1.09043e-05	7.46994e-05	22.9862	16.1602
SNAPC4	Epidermal (2)	0.164032	0.0736202	7017988	0.52575	1.0966e-05	7.50708e-05	12.3772	7.28313
EMC10	Epidermal (2)	0.145084	0.0670605	7004682	0.524753	1.11383e-05	7.61801e-05	11.5914	6.6959
LSS	Epidermal (2)	0.208855	0.0708364	7.10091e+06	0.531962	1.13535e-05	7.75099e-05	18.2711	11.8398
MAP2K7	Epidermal (2)	0.177985	0.0714854	7.05678e+06	0.528656	1.15098e-05	7.84515e-05	14.9312	9.26597
ACTL6A	Epidermal (2)	0.137096	0.0478278	7.0267e+06	0.526403	1.15653e-05	7.87576e-05	13.1631	7.73308
MRPS25	Epidermal (2)	0.225972	0.085597	7.108e+06	0.532493	1.15947e-05	7.89401e-05	18.664	12.3317
ZNF66	Epidermal (2)	0.166004	0.0638463	7.04077e+06	0.527457	1.18468e-05	8.05455e-05	13.9489	8.45377
AC008937.2	Epidermal (2)	0.137055	0.0487531	7.02282e+06	0.526112	1.20846e-05	8.20504e-05	12.9666	7.58437
CCZ1B	Epidermal (2)	0.270073	0.102449	7.12572e+06	0.533821	1.23163e-05	8.34523e-05	20.0393	13.6358
PLAG1	Epidermal (2)	0.153151	0.0681688	6.98563e+06	0.523326	1.23518e-05	8.36742e-05	10.609	5.95615
PARP8	Epidermal (2)	0.537454	0.12661	7244263	0.542701	1.24227e-05	8.41352e-05	33.3988	24.4728
ZNF226	Epidermal (2)	0.149953	0.0691211	7.00731e+06	0.52495	1.26164e-05	8.54084e-05	11.7878	6.90562
FDFT1	Epidermal (2)	0.323446	0.10773	7.16529e+06	0.536785	1.26206e-05	8.54175e-05	23.7721	16.7207
PGM1	Epidermal (2)	0.133669	0.052431	7.00782e+06	0.524988	1.27932e-05	8.6468e-05	11.9843	6.93613
PSME2	Epidermal (2)	0.145138	0.0597765	7.00128e+06	0.524498	1.29547e-05	8.74803e-05	11.5914	6.65396
POLR1D	Epidermal (2)	0.218865	0.0796452	7095416	0.531551	1.32185e-05	8.91002e-05	17.8782	11.6988
SLC11A2	Epidermal (2)	0.362462	0.1241	7187799	0.538471	1.33518e-05	8.9958e-05	25.9332	18.8217
NUBPL	Epidermal (2)	0.92029	0.218874	7.35027e+06	0.550643	1.33842e-05	9.01558e-05	48.9194	42.4557
CLPTM1L	Epidermal (2)	0.139457	0.0544453	7017100	0.525684	1.34066e-05	9.02863e-05	12.5737	7.40133
SFXN4	Epidermal (2)	0.156193	0.0537802	7042941	0.527619	1.34822e-05	9.07344e-05	14.3418	8.68637
USP6NL	Epidermal (2)	0.458428	0.131293	7234635	0.54198	1.35074e-05	9.08628e-05	31.6306	23.6492
VPS36	Epidermal (2)	0.647489	0.149207	7319603	0.548345	1.39303e-05	9.35809e-05	44.2043	36.1678
PRKCSH	Epidermal (2)	0.145063	0.0648751	7.00104e+06	0.524481	1.44024e-05	9.65782e-05	11.5914	6.72259
DDX46	Epidermal (2)	0.671097	0.165297	7318673	0.548276	1.47004e-05	9.8488e-05	44.0079	36.3317
COL11A1	Epidermal (2)	0.578012	0.23724	7166591	0.536883	1.48036e-05	9.90537e-05	23.1827	17.1859
SYK	Epidermal (2)	0.278565	0.0320743	7.12572e+06	0.533821	1.48468e-05	9.93129e-05	22.0039	13.9104
SCYL3	Epidermal (2)	0.199486	0.0697011	7086189	0.530859	1.50941e-05	0.000100831	17.4853	11.2908
ANKFY1	Epidermal (2)	0.512134	0.147294	7.25785e+06	0.543719	1.55179e-05	0.000103523	34.5776	27.001
SEPT8	Epidermal (2)	0.118877	0.0451563	6.99181e+06	0.523789	1.55703e-05	0.000103849	11.1984	6.37178
FUS	Epidermal (2)	1.05344	0.175656	7386485	0.553356	1.55878e-05	0.000103943	59.9214	55.7598
METTL16	Epidermal (2)	0.499937	0.136574	7.25601e+06	0.543581	1.60425e-05	0.000106808	34.9705	26.8789
MAIP1	Epidermal (2)	0.141433	0.0689489	6991136	0.523738	1.61465e-05	0.000107454	11.002	6.37178
HSPA9	Epidermal (2)	0.42591	0.137803	7.21424e+06	0.540452	1.61651e-05	0.000107552	29.2731	21.96
GPBP1L1	Epidermal (2)	0.685727	0.153373	7.31952e+06	0.548339	1.6724e-05	0.000110875	44.7937	37.3308
SMIM8	Epidermal (2)	0.345927	0.10796	7177080	0.537668	1.67633e-05	0.000111111	25.5403	18.3756
CCT4	Epidermal (2)	0.298274	0.098094	7152092	0.535796	1.68636e-05	0.000111751	23.1827	16.2173
TUFM	Epidermal (2)	0.149706	0.0643303	7.00575e+06	0.524834	1.71066e-05	0.000113286	11.9843	7.06959
VPS28	Epidermal (2)	0.233054	0.0897397	7.09157e+06	0.531263	1.73991e-05	0.000114993	17.8782	11.8322
HNRNPA1	Epidermal (2)	0.390259	0.120886	7.20121e+06	0.539476	1.74566e-05	0.000115322	28.0943	20.816
ZNF655	Epidermal (2)	0.346189	0.101934	7188486	0.538523	1.75573e-05	0.000115859	27.112	19.5577
RNF216	Epidermal (2)	0.923483	0.206165	7354428	0.550954	1.78353e-05	0.000117537	51.4735	46.1926
FANCM	Epidermal (2)	0.319975	0.112031	7.1304e+06	0.534171	1.84439e-05	0.000121227	21.2181	14.6692
KIAA1549L	Epidermal (2)	0.19788	0.0643389	7046169	0.527861	1.85836e-05	0.000122037	14.9312	9.18589
ZNF212	Epidermal (2)	0.122772	0.0536175	6980696	0.522956	1.86043e-05	0.000122146	10.609	6.02097
SUPV3L1	Epidermal (2)	0.207141	0.0771055	7076838	0.530159	1.87189e-05	0.000122845	16.8959	10.9933
GTF3C1	Epidermal (2)	0.346587	0.113743	7181265	0.537982	1.89084e-05	0.000124034	25.9332	19.0658
TMEM168	Epidermal (2)	0.569012	0.14651	7.2821e+06	0.545536	1.8932e-05	0.000124161	38.7033	31.3975
PNPLA7	Epidermal (2)	0.284568	0.0897971	7130609	0.534187	1.92423e-05	0.000126113	21.611	14.7569
EEF2	Epidermal (2)	0.309899	0.0934262	7.15109e+06	0.535721	1.92662e-05	0.000126242	23.5756	16.4042
PPP1R13B	Epidermal (2)	0.505803	0.119063	7245130	0.542766	1.93996e-05	0.000127033	34.9705	26.1849
PPID	Epidermal (2)	0.144116	0.0656004	6998205	0.524268	1.94891e-05	0.00012759	11.5914	6.82555
NAA20	Epidermal (2)	0.185185	0.0626022	7.0706e+06	0.529692	1.96117e-05	0.000128364	16.6994	10.6654
IL4R	Epidermal (2)	0.334772	0.0927311	7.16854e+06	0.537029	1.97745e-05	0.000129345	25.5403	17.979
ERN1	Epidermal (2)	0.244176	0.0836264	7101238	0.531987	2.01533e-05	0.000131663	19.057	12.694
PSMD14	Epidermal (2)	0.355102	0.100518	7.1865e+06	0.538374	2.04593e-05	0.000133561	27.5049	19.7598
METTL3	Epidermal (2)	0.220801	0.0743861	7096809	0.531655	2.05221e-05	0.000133942	18.8605	12.4156
KAT6A	Epidermal (2)	1.08106	0.182344	7372391	0.5523	2.08814e-05	0.000136197	60.7073	54.2612
DAP3	Epidermal (2)	0.404211	0.111146	7.21142e+06	0.540241	2.09396e-05	0.000136517	30.2554	22.4328
LINC00923	Epidermal (2)	0.195247	0.0932066	6969725	0.522134	2.10515e-05	0.000137216	10.0196	5.64728
TTC12	Epidermal (2)	0.21868	0.0812986	7.08776e+06	0.530977	2.12418e-05	0.000138306	17.8782	11.8665
LTV1	Epidermal (2)	0.118905	0.0534364	6968872	0.522071	2.13473e-05	0.000138962	10.0196	5.62059
LAMP2	Epidermal (2)	0.309979	0.0971638	7.15853e+06	0.536278	2.16842e-05	0.000141009	24.3615	17.3041
HERC2	Epidermal (2)	0.937354	0.183669	7.35311e+06	0.550856	2.18412e-05	0.00014196	55.0098	47.9199
MTMR1	Epidermal (2)	0.411458	0.115734	7.2116e+06	0.540255	2.18708e-05	0.000142122	30.4519	22.5891
NUP155	Epidermal (2)	0.271787	0.087235	7.12309e+06	0.533624	2.29258e-05	0.000148686	21.2181	14.5014
TRIT1	Epidermal (2)	0.253965	0.0840101	7.12095e+06	0.533463	2.30656e-05	0.00014956	21.0216	14.3489
GNG12	Epidermal (2)	0.541979	0.145551	7.25885e+06	0.543794	2.31369e-05	0.000149958	35.9528	28.8275
ZC3H15	Epidermal (2)	0.416952	0.133943	7204770	0.539743	2.32821e-05	0.000150866	29.0766	22.0439
ANKRD13D	Epidermal (2)	0.323876	0.0992337	7157460	0.536199	2.33244e-05	0.000151107	24.558	17.3727
CHORDC1	Epidermal (2)	0.32025	0.11482	7149490	0.535601	2.51564e-05	0.000162482	23.3792	16.8541
DHX38	Epidermal (2)	0.179065	0.070392	7041843	0.527537	2.51861e-05	0.000162638	14.7348	9.28122
PEX26	Epidermal (2)	0.186689	0.0719563	7.05825e+06	0.528766	2.54026e-05	0.000163859	15.9136	10.2459
NARFL	Epidermal (2)	0.128988	0.0586298	6969927	0.52215	2.59578e-05	0.000167259	10.2161	5.79218
SUGCT	Epidermal (2)	0.363095	0.15097	7110274	0.532664	2.6132e-05	0.000168346	19.6464	13.7807
DCAF16	Epidermal (2)	0.280245	0.0959812	7131409	0.534247	2.69317e-05	0.000173272	22.0039	15.4738
SETD4	Epidermal (2)	0.204862	0.0690936	7.07944e+06	0.530354	2.69707e-05	0.000173486	17.6817	11.6606
TRIM66	Epidermal (2)	0.315156	0.0930948	7154049	0.535943	2.71007e-05	0.000174247	24.558	17.4147
FAM160B2	Epidermal (2)	0.247521	0.101069	7081905	0.530538	2.7259e-05	0.000175189	17.6817	11.8437
FBXL5	Epidermal (2)	0.67042	0.163635	7294421	0.546459	2.77598e-05	0.000178024	43.0255	35.7293
STRN	Epidermal (2)	0.592631	0.141044	7.27323e+06	0.544872	2.79857e-05	0.000179204	39.6857	31.9847
ZNRF1	Epidermal (2)	0.335925	0.0922914	7158446	0.536272	2.84107e-05	0.000181535	25.3438	17.9218
WNK1	Epidermal (2)	1.12531	0.183619	7.36338e+06	0.551625	2.86343e-05	0.000182846	58.3497	55.489
INO80	Epidermal (2)	0.680919	0.155127	7300147	0.546888	2.87726e-05	0.00018369	44.5972	37.0982
TDG	Epidermal (2)	0.27864	0.0906495	7129567	0.534109	2.88024e-05	0.000183802	22.2004	15.4547
CBWD5	Epidermal (2)	0.247565	0.0807419	7113103	0.532876	2.90041e-05	0.00018501	20.6287	14.1697
DHX35	Epidermal (2)	0.201258	0.0687175	7072314	0.52982	2.93392e-05	0.000186908	17.2888	11.3136
ZBTB25	Epidermal (2)	0.253452	0.0966008	7.09681e+06	0.531655	3.00026e-05	0.000190889	19.057	13.0257
LNPEP	Epidermal (2)	0.526445	0.136138	7248085	0.542988	3.01743e-05	0.000191818	36.1493	28.4576
DDX31	Epidermal (2)	0.323417	0.10003	7151018	0.535716	3.02613e-05	0.000192248	24.3615	17.4032
ATP5PB	Epidermal (2)	0.144957	0.0531747	7.01738e+06	0.525704	3.03863e-05	0.000193001	13.3595	8.14871
HADHB	Epidermal (2)	0.390698	0.10352	7.2022e+06	0.53955	3.07638e-05	0.000195149	30.2554	22.6349
ZUP1	Epidermal (2)	0.172423	0.0626408	7034222	0.526966	3.12363e-05	0.000197978	14.5383	9.09056
ARFGAP2	Epidermal (2)	0.171507	0.0658558	7035700	0.527077	3.15111e-05	0.000199635	14.5383	9.18589
PIK3C3	Epidermal (2)	0.619546	0.13989	7284762	0.545735	3.20175e-05	0.000202671	42.6326	34.795
MAPK14	Epidermal (2)	0.634781	0.153177	7.27708e+06	0.54516	3.20721e-05	0.00020293	41.2574	33.4071
NAV2	Epidermal (2)	0.745307	0.140573	7.26129e+06	0.543977	3.29811e-05	0.000207932	40.668	30.8637
MRPS35	Epidermal (2)	0.187449	0.0702339	7.04535e+06	0.5278	3.31657e-05	0.000208919	15.3242	9.80362
LRRC8B	Epidermal (2)	0.278192	0.0858348	7.11104e+06	0.532721	3.33877e-05	0.000210229	20.8251	14.2688
KCTD15	Epidermal (2)	0.126762	0.0538653	6979924	0.522899	3.39354e-05	0.000213453	11.002	6.42135
MCF2L2	Epidermal (2)	0.230716	0.0780335	7071397	0.529751	3.43172e-05	0.000215672	17.4853	11.4776
LONP1	Epidermal (2)	0.240376	0.10061	7.06834e+06	0.529522	3.44912e-05	0.000216697	16.8959	11.2908
CDK7	Epidermal (2)	0.230974	0.0934986	7.07128e+06	0.529743	3.44949e-05	0.000216697	17.0923	11.4852
NAA40	Epidermal (2)	0.133272	0.0543387	6.98281e+06	0.523115	3.50045e-05	0.000219806	11.1984	6.57769
CHST15	Epidermal (2)	0.204096	0.0747247	7.0301e+06	0.526658	3.52643e-05	0.000221295	14.3418	8.99523
EIF2B5	Epidermal (2)	0.124814	0.0523555	6.96976e+06	0.522137	3.54467e-05	0.000222255	10.4126	6.00191
SDF4	Epidermal (2)	0.139167	0.0463743	7011305	0.525249	3.56677e-05	0.00022336	13.1631	7.98856
DCUN1D5	Epidermal (2)	0.179314	0.0596779	7.05297e+06	0.528371	3.58492e-05	0.000224449	16.11	10.3603
RCN2	Epidermal (2)	0.286352	0.0944005	7124633	0.533739	3.58938e-05	0.000224642	22.0039	15.5043
AP000487.1	Epidermal (2)	0.177581	0.07825	7014651	0.5255	3.59161e-05	0.000224671	13.1631	8.17541
OTUB1	Epidermal (2)	0.114048	0.0469109	6965668	0.521831	3.59395e-05	0.000224684	10.2161	5.83413
ARMC1	Epidermal (2)	0.190268	0.0615425	7.06025e+06	0.528916	3.60022e-05	0.000224982	16.6994	10.8217
MPPE1	Epidermal (2)	0.256219	0.0746267	7121487	0.533504	3.65164e-05	0.000228052	22.0039	15.2755
CENPT	Epidermal (2)	0.147587	0.0678404	6.98334e+06	0.523154	3.69341e-05	0.000230419	11.1984	6.64633
SERTAD4	Epidermal (2)	0.136973	0.0616272	6.96219e+06	0.52157	3.71065e-05	0.000231398	10.0196	5.70829
SMG7	Epidermal (2)	0.599621	0.14372	7.26403e+06	0.544182	3.73914e-05	0.00023298	39.4892	32.0343
FBRS	Epidermal (2)	0.154875	0.056952	7023054	0.52613	3.74041e-05	0.00023301	13.9489	8.6673
BRI3BP	Epidermal (2)	0.108721	0.0318118	6959098	0.521338	3.77598e-05	0.000235079	10.0196	5.58627
WDFY2	Epidermal (2)	0.73542	0.168838	7288176	0.545991	3.82021e-05	0.000237634	43.222	36.652
DDX18	Epidermal (2)	0.388287	0.14661	7157738	0.536219	3.82246e-05	0.000237719	24.9509	18.6235
TRUB1	Epidermal (2)	0.126931	0.0575288	6.97291e+06	0.522373	3.8361e-05	0.000238473	10.609	6.20019
MEIS2	Epidermal (2)	0.760277	0.170072	7.27428e+06	0.54495	3.84117e-05	0.000238738	41.8468	33.9867
EXD2	Epidermal (2)	0.163136	0.0620483	7017684	0.525727	3.92557e-05	0.00024373	13.556	8.42707
DGLUCY	Epidermal (2)	0.410591	0.106103	7.18999e+06	0.538636	3.96459e-05	0.000245999	29.8625	22.0782
MXI1	Epidermal (2)	0.272733	0.0902754	7101950	0.53204	3.9743e-05	0.00024655	20.2358	13.8951
ARL17B	Epidermal (2)	0.363181	0.126463	7141195	0.53498	3.9821e-05	0.000246983	23.5756	17.1745
GTF3C2	Epidermal (2)	0.306853	0.0911203	7142643	0.535089	4.20208e-05	0.000259978	24.3615	17.4261
SLC39A9	Epidermal (2)	0.379779	0.116262	7.17039e+06	0.537167	4.21918e-05	0.000260874	27.112	20.1563
DMGDH	Epidermal (2)	0.319968	0.109835	7.12885e+06	0.534055	4.25526e-05	0.000262996	22.5933	16.2326
ISYNA1	Epidermal (2)	0.157947	0.069489	6964200	0.521721	4.29998e-05	0.000265649	10.2161	5.89895
HUWE1	Epidermal (2)	0.808707	0.156861	7315414	0.548032	4.33655e-05	0.000267687	51.0806	44.1258
UPF3B	Epidermal (2)	0.303032	0.0831335	7134225	0.534458	4.35006e-05	0.000268465	23.7721	16.7436
C2orf92	Epidermal (2)	0.141837	0.058172	6982794	0.523114	4.38812e-05	0.00027059	11.3949	6.76072
UBE2G1	Epidermal (2)	0.459741	0.122873	7211785	0.540268	4.38954e-05	0.000270621	32.4165	25.0867
CHMP2B	Epidermal (2)	0.14233	0.060797	6993010	0.523879	4.45653e-05	0.000274525	11.9843	7.27169
ATL1	Epidermal (2)	0.263921	0.0858743	7099697	0.531871	4.46974e-05	0.000275168	20.2358	13.9409
ARHGEF3	Epidermal (2)	0.666367	0.126618	7255439	0.543539	4.50436e-05	0.000277185	41.0609	31.5844
FBXO28	Epidermal (2)	0.461305	0.114156	7.21677e+06	0.540642	4.56262e-05	0.000280712	33.5953	25.8913
NAA35	Epidermal (2)	0.598748	0.141899	7.26074e+06	0.543936	4.60756e-05	0.00028336	40.0786	32.6635
CEP290	Epidermal (2)	0.663359	0.183853	7250875	0.543197	4.63136e-05	0.000284565	37.5246	31.0353
STAMBP	Epidermal (2)	0.270906	0.0723315	7124126	0.533701	4.6316e-05	0.000284565	22.9862	16
RNF121	Epidermal (2)	0.286742	0.0839458	7.12878e+06	0.53405	4.64926e-05	0.000285571	23.1827	16.4194
ANKRD36B	Epidermal (2)	0.612141	0.155479	7244933	0.542752	4.669e-05	0.000286607	37.5246	30.101
CCNT2	Epidermal (2)	0.568912	0.136132	7.25757e+06	0.543698	4.66883e-05	0.000286607	39.8821	32.183
ASCC3	Epidermal (2)	1.03729	0.180015	7336172	0.549587	4.67426e-05	0.000286871	55.7957	51.8322
DESI1	Epidermal (2)	0.135783	0.0509144	6999709	0.524381	4.71164e-05	0.000288986	12.5737	7.66063
BCLAF1	Epidermal (2)	0.827098	0.169816	7312951	0.547847	4.7136e-05	0.000289047	50.6876	44.2974
KRI1	Epidermal (2)	0.162008	0.0688278	6995338	0.524053	4.74841e-05	0.000291062	12.1807	7.44709
FTCDNL1	Epidermal (2)	0.118221	0.0355568	6.96629e+06	0.521877	4.76421e-05	0.000291851	10.609	6.06292
RAD17	Epidermal (2)	0.247344	0.085898	7084450	0.530729	4.77385e-05	0.000292381	18.8605	12.9152
POMT1	Epidermal (2)	0.172298	0.0603108	7.02751e+06	0.526464	4.84824e-05	0.000296755	14.5383	9.21258
ERLIN1	Epidermal (2)	0.151103	0.0458737	7.02521e+06	0.526291	4.875e-05	0.000298331	14.5383	9.08294
NPC1	Epidermal (2)	0.46892	0.131454	7.20751e+06	0.539948	4.87826e-05	0.000298469	32.0236	24.9571
LDAH	Epidermal (2)	0.420042	0.123901	7.18038e+06	0.537915	4.89702e-05	0.000299433	28.6837	21.7007
CCT6A	Epidermal (2)	0.239293	0.0844437	7.07866e+06	0.530296	4.963e-05	0.000303343	18.4676	12.5605
KDM6A	Epidermal (2)	1.02095	0.166887	7335174	0.549512	4.98645e-05	0.000304714	55.2063	52.4271
ACVR2A	Epidermal (2)	0.645602	0.142086	7.25525e+06	0.543524	5.03975e-05	0.000307782	40.275	32.2173
Z94721.1	Epidermal (2)	0.202103	0.0546992	7036438	0.527132	5.08665e-05	0.000310456	15.5206	9.796
REXO4	Epidermal (2)	0.122154	0.0513793	6.96519e+06	0.521795	5.08661e-05	0.000310456	10.4126	6.06673
ATAD1	Epidermal (2)	0.408309	0.127118	7.18391e+06	0.53818	5.09466e-05	0.000310881	28.6837	22.2459
SLC12A7	Epidermal (2)	0.16822	0.0640645	7.00762e+06	0.524973	5.20791e-05	0.000317337	13.1631	8.17922
WASHC2A	Epidermal (2)	0.214012	0.0845685	7.05285e+06	0.528362	5.22809e-05	0.000318501	16.3065	10.8751
GAK	Epidermal (2)	0.583901	0.144692	7247232	0.542924	5.25622e-05	0.000319954	38.5069	31.1077
GNL3	Epidermal (2)	0.285466	0.100911	7.11084e+06	0.532706	5.25925e-05	0.000320073	21.4145	15.1611
AC097376.2	Epidermal (2)	0.428572	0.109601	7188813	0.538547	5.30732e-05	0.000322735	30.4519	22.9438
UBA6	Epidermal (2)	0.607649	0.15055	7257654	0.543705	5.36255e-05	0.000325894	39.8821	33.0334
SNHG7	Epidermal (2)	0.136918	0.0476525	6.99709e+06	0.524185	5.39852e-05	0.000327947	12.5737	7.65682
PSMG4	Epidermal (2)	0.234616	0.0797935	7076091	0.530103	5.48032e-05	0.000332509	18.4676	12.5415
AFDN	Epidermal (2)	0.971835	0.178406	7.31511e+06	0.548009	5.59738e-05	0.000338991	54.6169	46.795
TIMM17A	Epidermal (2)	0.181441	0.06254	7.04364e+06	0.527672	5.61562e-05	0.000340027	15.9136	10.3794
MRPS9	Epidermal (2)	0.24185	0.072142	7090583	0.531189	5.62744e-05	0.000340604	20.0393	13.6663
EEA1	Epidermal (2)	0.907599	0.185514	7.31157e+06	0.547744	5.66725e-05	0.000342874	48.9194	45.9371
SUPT16H	Epidermal (2)	0.359824	0.0934795	7158822	0.536301	5.67907e-05	0.000343311	27.112	19.817
SLC12A9	Epidermal (2)	0.209595	0.0736271	7048999	0.528073	5.73202e-05	0.000346441	16.3065	10.7531
SFSWAP	Epidermal (2)	0.749115	0.162871	7293769	0.54641	5.74001e-05	0.000346854	46.9548	41.1439
SMC2	Epidermal (2)	0.177456	0.0490627	7005985	0.524851	5.74786e-05	0.000347258	13.3595	8.19066
UNC13B	Epidermal (2)	0.442811	0.108826	7194517	0.538975	5.74911e-05	0.000347264	31.6306	23.9314
PDCD10	Epidermal (2)	0.298721	0.0910584	7129702	0.534119	5.78789e-05	0.000349464	23.5756	17.0257
CTC1	Epidermal (2)	0.145079	0.0602357	6985581	0.523322	5.83049e-05	0.000351752	11.7878	7.14585
MYLIP	Epidermal (2)	0.337488	0.150034	7080256	0.530415	5.87224e-05	0.000354123	18.2711	12.98
AP4E1	Epidermal (2)	0.309549	0.0806988	7.14176e+06	0.535022	5.87336e-05	0.000354123	25.3438	18.1926
RPL8	Epidermal (2)	0.286611	0.0772352	7112712	0.532846	5.93357e-05	0.000357609	22.3969	15.5691
ZNF117	Epidermal (2)	0.350197	0.100025	7136559	0.534633	6.00833e-05	0.000361968	24.7544	17.7541
NUDCD3	Epidermal (2)	0.404443	0.103822	7190662	0.538686	6.04178e-05	0.000363837	31.0413	23.6454
CCT8	Epidermal (2)	0.217997	0.074813	7061702	0.529025	6.07335e-05	0.00036559	17.4853	11.6911
ZNF14	Epidermal (2)	0.239306	0.120802	7022022	0.526052	6.07539e-05	0.000365639	13.9489	9.17064
MASTL	Epidermal (2)	0.165843	0.0658341	7008669	0.525052	6.08467e-05	0.000366124	13.3595	8.40419
ACAD10	Epidermal (2)	0.269835	0.0803255	7110013	0.532644	6.12533e-05	0.000368422	22.0039	15.4128
PSD3	Epidermal (2)	1.14151	0.20091	7318789	0.548284	6.15734e-05	0.000370048	56.1886	49.224
CEP295	Epidermal (2)	0.354075	0.116337	7120444	0.533426	6.18255e-05	0.000371488	22.5933	16.3508
GLOD4	Epidermal (2)	0.115271	0.0429058	6961364	0.521508	6.22679e-05	0.000373996	10.4126	6.04766
SLC25A43	Epidermal (2)	0.468564	0.13018	7.19686e+06	0.53915	6.2349e-05	0.000374332	31.4342	24.5605
ARHGEF12	Epidermal (2)	1.14331	0.168429	7335263	0.549519	6.24265e-05	0.000374723	60.5108	56.2364
MYOF	Epidermal (2)	1.01266	0.167619	7.31311e+06	0.547859	6.26175e-05	0.000375718	54.4204	47.5195
TBP	Epidermal (2)	0.19415	0.0700646	7.0418e+06	0.527534	6.29822e-05	0.000377678	15.9136	10.4214
NAA16	Epidermal (2)	0.413299	0.113517	7179959	0.537884	6.3104e-05	0.00037818	29.666	22.5129
UPF1	Epidermal (2)	0.186685	0.0671739	7037086	0.527181	6.42628e-05	0.000384738	15.5206	10.1506
SPPL2B	Epidermal (2)	0.250366	0.0764464	7101415	0.532	6.57264e-05	0.000393027	21.2181	14.8446
FAM185A	Epidermal (2)	0.28761	0.0998259	7097547	0.53171	6.58763e-05	0.000393845	20.6287	14.5357
LINC00665	Epidermal (2)	0.110086	0.0461091	6954878	0.521022	6.61225e-05	0.000395238	10.0196	5.80362
NEB	Epidermal (2)	0.158906	0.0676346	6987227	0.523446	6.61603e-05	0.000395384	11.9843	7.34795
MAP2K4	Epidermal (2)	0.771534	0.153638	7.28706e+06	0.545908	6.76049e-05	0.000400927	47.9371	40.9342
IWS1	Epidermal (2)	0.584176	0.146442	7240777	0.54244	6.79645e-05	0.000400927	38.7033	31.4738
IMMP1L	Epidermal (2)	0.325637	0.0861154	7.13537e+06	0.534544	6.72927e-05	0.000400927	24.9509	17.9371
FEM1B	Epidermal (2)	0.161419	0.0628773	7011814	0.525288	6.80098e-05	0.000400927	13.7525	8.70543
PGD	Epidermal (2)	0.117487	0.0431303	6.96974e+06	0.522136	6.81246e-05	0.000401254	11.002	6.50906
POLR3E	Epidermal (2)	0.193977	0.0713419	7.0437e+06	0.527676	7.03171e-05	0.000413596	16.11	10.7035
OXA1L	Epidermal (2)	0.184933	0.0870451	6999887	0.524394	7.10152e-05	0.000417374	12.7701	8.09152
ZNF398	Epidermal (2)	0.221006	0.073321	7.06801e+06	0.529497	7.09915e-05	0.000417374	18.2711	12.3966
ZNF528	Epidermal (2)	0.193456	0.0821055	7.01618e+06	0.525615	7.11322e-05	0.000417896	13.9489	9.0143
MTIF2	Epidermal (2)	0.173141	0.0648916	7016486	0.525638	7.1189e-05	0.000418148	14.1454	9.02955
PITRM1	Epidermal (2)	0.222185	0.0824045	7.05095e+06	0.528219	7.12423e-05	0.000418296	16.6994	11.2069
NDUFV2	Epidermal (2)	0.3011	0.0913467	7.12893e+06	0.534061	7.23996e-05	0.000424422	24.165	17.5176
C15orf41	Epidermal (2)	0.417823	0.114476	7.16511e+06	0.536772	7.33799e-05	0.000429916	28.2908	21.3155
TMEM9B-AS1	Epidermal (2)	0.119225	0.0479351	6969508	0.522118	7.40539e-05	0.000433694	11.002	6.57007
PAXBP1	Epidermal (2)	0.734216	0.1567	7280068	0.545384	7.42314e-05	0.000434563	46.7583	40.061
UTP20	Epidermal (2)	0.342096	0.0998189	7138635	0.534788	7.42533e-05	0.000434606	25.3438	18.5319
PLGRKT	Epidermal (2)	0.176742	0.0481748	7040397	0.527429	7.44246e-05	0.000435524	16.3065	10.5624
MARK2	Epidermal (2)	0.425974	0.10127	7193554	0.538903	7.57577e-05	0.000442457	32.8094	24.8999
DNAJC5	Epidermal (2)	0.367646	0.101204	7156249	0.536108	7.65664e-05	0.000446218	27.5049	20.4652
MSH3	Epidermal (2)	0.580036	0.13091	7.23477e+06	0.541991	7.6709e-05	0.000446962	38.7033	31.142
PRPF8	Epidermal (2)	0.485926	0.140066	7.19871e+06	0.539289	7.76119e-05	0.000450989	32.22	25.7235
OXSR1	Epidermal (2)	0.425662	0.127148	7171816	0.537274	7.84438e-05	0.000454496	29.0766	22.3298
TARDBP	Epidermal (2)	0.209959	0.0623634	7072654	0.529845	8.00952e-05	0.000463433	19.057	12.9533
AGAP9	Epidermal (2)	0.199883	0.0648878	7.0512e+06	0.528238	8.01957e-05	0.000463925	17.0923	11.4051
ZNF26	Epidermal (2)	0.347367	0.0953376	7152439	0.535822	8.0367e-05	0.000464826	27.3084	20.2021
TBC1D9B	Epidermal (2)	0.267962	0.0772839	7.10978e+06	0.532626	8.05404e-05	0.000465648	22.5933	16.0153
SPG11	Epidermal (2)	0.880101	0.152591	7302023	0.547028	8.18846e-05	0.00047287	53.4381	47.2412
DCAF1	Epidermal (2)	0.32376	0.0943517	7.12841e+06	0.534022	8.29325e-05	0.000478365	24.558	17.8265
PSMB1	Epidermal (2)	0.174301	0.0626699	7024467	0.526235	8.2932e-05	0.000478365	14.9312	9.70448
TMEM87B	Epidermal (2)	0.333019	0.0884174	7140132	0.5349	8.35283e-05	0.000481709	25.9332	19.02
RPL38	Epidermal (2)	0.204867	0.0701455	7036343	0.527125	8.4912e-05	0.000489216	15.9136	10.4938
TAF11	Epidermal (2)	0.293365	0.100309	7.10399e+06	0.532193	8.58678e-05	0.000494436	21.8075	15.6606
RARRES1	Epidermal (2)	0.292259	0.148763	7041599	0.527519	8.6304e-05	0.000496756	15.9136	10.8751
TMEM116	Epidermal (2)	0.166407	0.0687901	6995379	0.524056	8.63374e-05	0.000496853	12.7701	8.05338
USP28	Epidermal (2)	0.192908	0.0627853	7.04249e+06	0.527586	8.69125e-05	0.000500065	16.5029	10.9361
FAN1	Epidermal (2)	0.221572	0.0765184	7053280	0.528394	8.71386e-05	0.000501173	17.2888	11.6873
IBTK	Epidermal (2)	0.696419	0.150914	7260668	0.54393	8.95105e-05	0.000513527	44.0079	37.1668
ATP6V1A	Epidermal (2)	0.333084	0.098873	7126221	0.533858	9.09715e-05	0.000521508	24.3615	17.8684
EHMT2	Epidermal (2)	0.217568	0.0858792	7.02699e+06	0.526424	9.21546e-05	0.000527277	15.1277	10.0095
SRRM1	Epidermal (2)	0.650554	0.152431	7254605	0.543476	9.23499e-05	0.000528192	43.222	36.1068
MALT1	Epidermal (2)	0.427587	0.107275	7165272	0.536784	9.4096e-05	0.000537457	29.666	22.1926
SPICE1	Epidermal (2)	0.322186	0.0914318	7123988	0.533691	9.65578e-05	0.000550379	24.3615	17.8112
EIF3K	Epidermal (2)	0.203436	0.0676157	7.05047e+06	0.528183	9.65613e-05	0.000550379	17.2888	11.6568
ATP5MPL	Epidermal (2)	0.138027	0.05029	6984976	0.523277	0.000100775	0.000572647	12.3772	7.64919
ARL10	Epidermal (2)	0.163613	0.0519597	7019603	0.525871	0.000101446	0.000576241	14.9312	9.67016
CSE1L	Epidermal (2)	0.32653	0.0897826	7124048	0.533696	0.000101965	0.000578746	24.7544	17.9638
CPOX	Epidermal (2)	0.108981	0.0399833	6954728	0.521011	0.000102812	0.000583334	10.4126	6.14299
ZBTB43	Epidermal (2)	0.253546	0.0715873	7.0939e+06	0.531437	0.000103866	0.000589202	21.611	15.2107
RNF40	Epidermal (2)	0.182799	0.0826063	6.99696e+06	0.524175	0.00010445	0.000592177	12.9666	8.35844
WDR36	Epidermal (2)	0.336766	0.110696	7.12403e+06	0.533694	0.000105198	0.000596077	24.165	18.0629
VMP1	Epidermal (2)	1.52646	0.25297	7.32735e+06	0.548926	0.000105503	0.000597689	69.3517	64.0343
EIF3A	Epidermal (2)	0.649288	0.145078	7.24961e+06	0.543102	0.000105582	0.000598025	42.6326	36.0801
ESF1	Epidermal (2)	0.437803	0.133472	7.15793e+06	0.536234	0.000105704	0.000598603	28.0943	21.7617
DHX29	Epidermal (2)	0.391651	0.105339	7.16068e+06	0.53644	0.000107277	0.000606704	29.0766	22.1316
CCP110	Epidermal (2)	0.190716	0.0613389	7028556	0.526542	0.000107455	0.000607596	15.7171	10.326
WDR4	Epidermal (2)	0.119828	0.0443935	6.96676e+06	0.521912	0.000108067	0.000610707	11.1984	6.77216
NOTCH2	Epidermal (2)	0.690274	0.143559	7.25426e+06	0.54345	0.00010826	0.000611682	43.8114	37.2812
RAB18	Epidermal (2)	0.428563	0.125153	7171318	0.537237	0.000108633	0.000613556	29.8625	23.5081
MOB2	Epidermal (2)	0.149099	0.0504894	7.00003e+06	0.524405	0.000108996	0.000615373	13.556	8.5796
GTPBP4	Epidermal (2)	0.205595	0.0650291	7047188	0.527938	0.000109333	0.000617161	17.2888	11.6301
TMA16	Epidermal (2)	0.176505	0.0601447	7026393	0.52638	0.000109406	0.000617457	15.5206	10.2116
RAE1	Epidermal (2)	0.156575	0.0615124	6988115	0.523512	0.000109556	0.000618188	12.5737	7.9123
GK5	Epidermal (2)	0.446492	0.108554	7.17995e+06	0.537883	0.000111607	0.000628927	31.6306	24.7398
RALGDS	Epidermal (2)	0.163405	0.0523263	7006837	0.524915	0.000113591	0.000639258	14.1454	9.03337
PIGL	Epidermal (2)	0.574806	0.125233	7.22474e+06	0.541239	0.000113986	0.000641122	39.2927	31.7674
RNLS	Epidermal (2)	0.345437	0.0948755	7107878	0.532484	0.000114268	0.000642464	23.1827	16.7092
STX3	Epidermal (2)	0.153296	0.0470819	6987943	0.523499	0.000114702	0.00064454	12.7701	7.95043
COX4I1	Epidermal (2)	0.134813	0.0480736	6974163	0.522467	0.000116755	0.000655088	11.7878	7.22593
LARP4	Epidermal (2)	0.521888	0.120153	7209772	0.540118	0.000122243	0.000683438	37.1316	29.613
TNKS	Epidermal (2)	1.18703	0.177135	7.31415e+06	0.547937	0.000122904	0.000686617	63.4578	59.428
TFDP1	Epidermal (2)	0.207684	0.0679645	7.04772e+06	0.527978	0.000124467	0.000694571	17.4853	11.8932
RETREG3	Epidermal (2)	0.315379	0.088339	7.12323e+06	0.533634	0.000124584	0.000694962	25.1473	18.4595
NDUFV3	Epidermal (2)	0.297799	0.098184	7101479	0.532005	0.000124775	0.0006959	22.3969	16.3432
AC093668.2	Epidermal (2)	0.170014	0.0750103	6.97951e+06	0.522868	0.000125179	0.000697892	11.9843	7.58818
MRPL45	Epidermal (2)	0.131571	0.0561317	6959587	0.521375	0.0001257	0.000700533	10.8055	6.55481
ELAC2	Epidermal (2)	0.131065	0.0547093	6.95974e+06	0.521386	0.000127246	0.000708622	10.8055	6.57388
LIG3	Epidermal (2)	0.116135	0.0454865	6955492	0.521068	0.000129533	0.000720144	10.609	6.37941
ZNF561	Epidermal (2)	0.165663	0.0640197	6.99954e+06	0.524368	0.000130756	0.000726403	13.556	8.77788
SVIL	Epidermal (2)	1.487	0.190941	7315993	0.548075	0.000131727	0.000731527	66.7976	62.4404
ZFYVE26	Epidermal (2)	0.24806	0.073499	7.0775e+06	0.530209	0.000131887	0.000732275	20.4322	14.3451
DNAJB6	Epidermal (2)	0.551648	0.130458	7.21823e+06	0.540751	0.000133265	0.000739241	38.3104	31.5958
MTRR	Epidermal (2)	0.194493	0.061657	7039116	0.527333	0.000133375	0.000739715	16.8959	11.3899
SGCD	Epidermal (2)	0.855965	0.234263	7.22124e+06	0.540977	0.000135528	0.000750816	37.721	32.2745
TYW5	Epidermal (2)	0.181958	0.059256	7031657	0.526774	0.000136644	0.000756155	16.3065	10.9056
BAIAP2	Epidermal (2)	0.23878	0.0569741	7077490	0.530208	0.00013696	0.000757766	20.8251	14.4214
ZNF266	Epidermal (2)	0.260937	0.0835396	7.07617e+06	0.530109	0.000137389	0.000759999	20.2358	14.326
EIF2B4	Epidermal (2)	0.130999	0.0482856	6966028	0.521858	0.00013827	0.000764444	11.3949	6.97045
QRICH1	Epidermal (2)	0.450203	0.103599	7.18494e+06	0.538257	0.000138546	0.00076583	33.9882	26.4137
RALGAPB	Epidermal (2)	0.578481	0.126421	7226552	0.541375	0.000142076	0.000784325	40.275	33.5748
CUTC	Epidermal (2)	0.182411	0.0576543	7030862	0.526715	0.000143058	0.000789269	16.3065	10.9247
SULF2	Epidermal (2)	0.363174	0.128467	7.09518e+06	0.531533	0.000144013	0.00079384	21.8075	16.1296
NDEL1	Epidermal (2)	0.502749	0.128628	7194575	0.538979	0.00014513	0.000799703	34.5776	28.1296
ELP2	Epidermal (2)	0.500396	0.124473	7198077	0.539241	0.000147756	0.000812223	35.167	28.7855
SHTN1	Epidermal (2)	0.459094	0.103128	7170943	0.537209	0.000152363	0.000836004	32.4165	24.8694
ZNF75D	Epidermal (2)	0.430024	0.119172	7150370	0.535667	0.000152744	0.000837942	28.8802	22.2116
SLC22A15	Epidermal (2)	0.205719	0.07708	6998176	0.524266	0.000161695	0.000884446	13.7525	8.96854
RAC1	Epidermal (2)	0.553422	0.133046	7207218	0.539926	0.000163543	0.000893735	37.721	30.9171
DHX36	Epidermal (2)	0.767924	0.154589	7256781	0.543639	0.000165708	0.000904734	48.723	41.8189
INTS2	Epidermal (2)	0.220945	0.0679141	7.04761e+06	0.527969	0.000166089	0.000906652	18.0747	12.4118
NUP54	Epidermal (2)	0.446321	0.115383	7166910	0.536907	0.000166213	0.000907162	31.4342	24.7207
MKRN1	Epidermal (2)	0.2035	0.0580731	7044026	0.527701	0.000167885	0.000915783	17.8782	12.1563
ZNF638	Epidermal (2)	1.68574	0.144244	7.31946e+06	0.548335	0.00016803	0.000916407	79.5678	77.4757
QARS	Epidermal (2)	0.130516	0.0457968	6.96616e+06	0.521868	0.000168777	0.000920145	11.5914	7.18017
MMAB	Epidermal (2)	0.128992	0.0488663	6.95706e+06	0.521185	0.000172195	0.000937921	11.002	6.72259
PIK3R4	Epidermal (2)	0.256909	0.0764389	7070211	0.529662	0.000175341	0.000953839	20.2358	14.3642
CD58	Epidermal (2)	0.310492	0.0664152	7108561	0.532535	0.000175381	0.000953882	24.9509	17.96
ZFAS1	Epidermal (2)	0.205156	0.0591848	7047976	0.527997	0.000175515	0.000954436	18.2711	12.5453
FBXO8	Epidermal (2)	0.116205	0.0469985	6947910	0.5205	0.000176377	0.000958318	10.4126	6.28408
RUNX1	Epidermal (2)	0.762791	0.148044	7210118	0.540143	0.000177666	0.000964904	40.275	31.9466
IARS	Epidermal (2)	0.548612	0.146013	7.19611e+06	0.539094	0.000179366	0.000972998	35.5599	29.5748
EIF3E	Epidermal (2)	0.46979	0.112267	7179395	0.537842	0.000183561	0.0009924	33.9882	27.0048
METAP2	Epidermal (2)	0.406923	0.120508	7145421	0.535297	0.000184135	0.000995144	28.6837	22.3337
EML4	Epidermal (2)	1.00283	0.155468	7.27938e+06	0.545332	0.000186801	0.00100919	55.7957	50.8599
RPA1	Epidermal (2)	0.221895	0.0642435	7049467	0.528108	0.00018809	0.00101578	18.4676	12.8008
AGPAT3	Epidermal (2)	0.532802	0.126572	7.19039e+06	0.538665	0.000192683	0.00103908	35.5599	29.0257
FAM213A	Epidermal (2)	0.177034	0.0581618	6999209	0.524343	0.000193143	0.00104137	14.1454	9.27359
ZMYM2	Epidermal (2)	1.18123	0.141624	7.29589e+06	0.546569	0.000193389	0.00104251	59.332	59.8398
KANSL3	Epidermal (2)	0.420864	0.107061	7.16252e+06	0.536577	0.000193453	0.00104267	31.4342	24.8046
NLN	Epidermal (2)	0.234906	0.0644683	7055771	0.528581	0.000193523	0.00104285	19.2534	13.3651
RNF169	Epidermal (2)	0.590422	0.145078	7203829	0.539672	0.000193575	0.00104295	37.3281	31.4013
ANKRD26	Epidermal (2)	0.671587	0.153426	7215880	0.540575	0.000194767	0.00104852	40.4715	33.7274
SRRT	Epidermal (2)	0.238069	0.0775406	7050576	0.528191	0.000195966	0.00105469	18.4676	12.9762
PSMD6	Epidermal (2)	0.117038	0.049715	6.94119e+06	0.519997	0.000198806	0.00106881	10.0196	6.06292
PRDM4	Epidermal (2)	0.225771	0.0719043	7.047e+06	0.527923	0.000199811	0.00107345	18.2711	12.7283
LRRC37A2	Epidermal (2)	0.385861	0.10949	7.13698e+06	0.534664	0.000200087	0.00107454	27.8978	21.613
EXOC7	Epidermal (2)	0.315387	0.0829596	7115209	0.533033	0.000201188	0.00107948	25.7367	19.1039
NUP188	Epidermal (2)	0.222538	0.0672057	7.04947e+06	0.528108	0.000201719	0.00108213	18.664	12.9418
CNOT7	Epidermal (2)	0.210896	0.0669503	7.03959e+06	0.527368	0.000202879	0.00108777	17.6817	12.1792
FANCC	Epidermal (2)	0.590711	0.122911	7199815	0.539372	0.000205235	0.00109902	38.5069	31.0238
LIMK1	Epidermal (2)	0.14321	0.0550275	6963649	0.521679	0.000207358	0.00110939	11.5914	7.26406
NUP50	Epidermal (2)	0.210891	0.0758514	7029940	0.526645	0.000208755	0.00111627	16.6994	11.5081
ARHGAP39	Epidermal (2)	0.192282	0.0637336	7.00731e+06	0.52495	0.000211269	0.0011291	14.9312	9.93327
FGGY	Epidermal (2)	0.486454	0.11894	7163592	0.536658	0.000211618	0.00113069	32.22	25.3765
POM121	Epidermal (2)	0.538445	0.118496	7202247	0.539554	0.000211641	0.00113069	38.7033	31.6797
AASDHPPT	Epidermal (2)	0.146102	0.0433899	6991136	0.523738	0.000213737	0.00114147	13.7525	8.90372
SMAP1	Epidermal (2)	0.558136	0.116163	7200330	0.53941	0.000218114	0.00116215	38.8998	31.5195
PTCD3	Epidermal (2)	0.427603	0.123746	7147033	0.535417	0.000221859	0.00117999	29.4695	23.3174
RPSA	Epidermal (2)	0.273361	0.0784211	7.07612e+06	0.530105	0.000223043	0.00118566	21.4145	15.4738
TYMP	Epidermal (2)	0.263294	0.0763543	7061537	0.529013	0.00022331	0.00118686	20.0393	14.1697
FBH1	Epidermal (2)	0.361685	0.100096	7128636	0.534039	0.000223713	0.00118879	27.3084	21.0257
TMEM41B	Epidermal (2)	0.372618	0.0887453	7136408	0.534621	0.000227275	0.00120686	28.8802	22.0324
GAPDH	Epidermal (2)	0.213363	0.0788842	7.01185e+06	0.52529	0.000230151	0.00122039	15.3242	10.3794
TMTC4	Epidermal (2)	0.155665	0.0605274	6970567	0.522198	0.000230415	0.00122158	12.1807	7.77121
ANKRA2	Epidermal (2)	0.269289	0.102189	7.05405e+06	0.528451	0.000232859	0.00123366	18.8605	13.6358
CKAP5	Epidermal (2)	0.374297	0.08757	7130566	0.534184	0.000234526	0.00124205	28.2908	21.4299
SLC2A4RG	Epidermal (2)	0.149936	0.0642652	6960365	0.521433	0.000234895	0.00124378	11.3949	7.22212
SLC4A1AP	Epidermal (2)	0.176636	0.0666599	6.99446e+06	0.523987	0.0002357	0.00124716	13.9489	9.25453
KIAA0753	Epidermal (2)	0.350664	0.113293	7103732	0.532174	0.000237768	0.00125609	24.165	18.4175
E4F1	Epidermal (2)	0.143261	0.0612692	6.9539e+06	0.520949	0.000239138	0.00126266	11.002	6.89037
SMG5	Epidermal (2)	0.224226	0.0687941	7044454	0.527733	0.000244787	0.00129089	18.4676	12.9418
INTS7	Epidermal (2)	0.249698	0.0744495	7.06044e+06	0.52893	0.000247955	0.00130644	20.0393	14.3222
[truncated: 755 more rows]

## Sheet: Endo_fibr
feature	group	avgExpr	logFC	statistic	auc	pval	padj	pct_in	pct_out
LAMA2	Fibroblast (1)	3.87937	2.09876	107370332	0.851276	0	0	91.3207	62.9754
ABCA10	Fibroblast (1)	2.92835	1.79657	104364382	0.827444	0	0	88.117	47.2449
AL445250.1	Fibroblast (1)	2.35081	1.68816	1.01352e+08	0.803557	0	0	76.7735	32.1352
ABCA9	Fibroblast (1)	2.46224	1.58356	1.02708e+08	0.81431	0	0	84.374	40.8033
EBF2	Fibroblast (1)	2.38946	1.5796	9.93393e+07	0.787603	0	0	78.4734	35.7683
DLC1	Fibroblast (1)	3.53741	1.54629	1.02392e+08	0.811808	0	0	93.3312	71.4639
BICC1	Fibroblast (1)	2.78923	1.47597	1.00357e+08	0.795675	0	0	89.9477	53.5749
ABCA8	Fibroblast (1)	2.64682	1.42949	9.99699e+07	0.792602	0	0	87.2998	51.9596
ABCA6	Fibroblast (1)	2.30648	1.40683	100201322	0.794437	0	0	83.998	42.079
ARHGAP10	Fibroblast (1)	2.43949	1.37027	9.87394e+07	0.782846	0	0	82.6904	51.4794
LHFPL6	Fibroblast (1)	2.65277	1.33987	96255026	0.763149	0	0	83.426	56.3834
TENM2	Fibroblast (1)	2.06238	1.2643	92292116	0.73173	0	0	72.6708	33.2557
FBN2	Fibroblast (1)	1.84765	1.24646	9.35983e+07	0.742086	0	0	69.3364	28.2499
SLIT3	Fibroblast (1)	2.39743	1.23678	9.45231e+07	0.749418	0	0	85.6162	49.1366
PRKCA	Fibroblast (1)	2.4577	1.23638	94374410	0.748239	0	0	81.203	54.8021
PDZRN3	Fibroblast (1)	2.11468	1.22129	9.59359e+07	0.760619	0	0	78.7676	43.2819
SNED1	Fibroblast (1)	2.1949	1.2189	9.66381e+07	0.766187	0	0	83.4586	48.7485
NLGN1	Fibroblast (1)	2.38496	1.20264	9.24572e+07	0.733039	0	0	78.8656	49.2433
EGFR	Fibroblast (1)	2.32887	1.17475	94343776	0.747996	0	0	84.7826	51.0817
CNTN4	Fibroblast (1)	2.36197	1.12768	9.11514e+07	0.722686	0	0	82.3635	51.1108
PRKG1	Fibroblast (1)	2.84585	1.12414	91429107	0.724887	0	0	92.9552	64.547
TIAM1	Fibroblast (1)	1.77579	1.10326	93945821	0.744841	0	0	72.5237	35.8508
NEGR1	Fibroblast (1)	2.39312	1.10088	89294744	0.707965	0	0	84.7009	50.4366
PTCH1	Fibroblast (1)	1.60815	1.08574	90974261	0.721281	0	0	64.1223	26.6298
PAMR1	Fibroblast (1)	1.31595	1.07493	9.36381e+07	0.742401	0	0	58.9899	13.7515
AUTS2	Fibroblast (1)	3.18727	1.07045	97653517	0.774237	0	0	94.2138	80.3405
APOD	Fibroblast (1)	2.13379	1.06118	90645079	0.718671	0	0	80.0588	49.8254
CDH19	Fibroblast (1)	1.88134	1.02595	86996136	0.689741	0	0	68.3393	34.1482
FOXP2	Fibroblast (1)	1.82954	1.02037	91490352	0.725373	0	0	73.7006	39.7167
TNIK	Fibroblast (1)	1.38265	1.00805	92631658	0.734422	0	0	63.0108	21.7889
NR2F2-AS1	Fibroblast (1)	2.29367	0.995641	90721059	0.719274	0	0	84.9951	55.9323
FREM1	Fibroblast (1)	1.58733	0.992428	90220921	0.715308	0	0	67.947	31.6744
EBF1	Fibroblast (1)	2.39047	0.976637	8.70559e+07	0.690215	0	0	86.3027	55.292
CBLB	Fibroblast (1)	2.2981	0.976264	9.29944e+07	0.737298	0	0	84.8643	63.7612
KCNT2	Fibroblast (1)	1.76838	0.969561	91891435	0.728553	0	0	76.9859	41.3417
FN1	Fibroblast (1)	1.86875	0.95754	90864068	0.720408	0	0	79.4868	46.5027
LARGE1	Fibroblast (1)	1.91391	0.950147	9.13222e+07	0.72404	0	0	76.7898	51.1108
AGBL1	Fibroblast (1)	1.11595	0.948314	8.86246e+07	0.702652	0	0	48.2674	9.70605
KAZN	Fibroblast (1)	1.73676	0.937363	86734780	0.687669	0	0	66.6067	37.9705
SLC4A7	Fibroblast (1)	1.89164	0.904286	89989613	0.713475	0	0	77.8195	50.5287
COL21A1	Fibroblast (1)	1.59068	0.897212	8.92606e+07	0.707695	0	0	70.5623	36.365
RUNX1T1	Fibroblast (1)	1.99418	0.891689	87638442	0.694834	0	0	78.0647	49.6071
PEAK1	Fibroblast (1)	2.4425	0.871789	91000294	0.721488	0	0	87.3815	70.0718
RGS6	Fibroblast (1)	1.56772	0.865226	8.32816e+07	0.66029	0	0	57.8457	30.2095
TENM4	Fibroblast (1)	1.68528	0.859459	89354237	0.708437	0	0	75.5312	42.4379
SH3D19	Fibroblast (1)	1.93014	0.849778	8.97631e+07	0.711678	0	0	78.6368	55.1804
ABCA9-AS1	Fibroblast (1)	1.22263	0.849242	8.83472e+07	0.700453	0	0	58.4341	21.8714
ANK2	Fibroblast (1)	2.02493	0.838175	8.57904e+07	0.680181	0	0	81.3992	50.6063
DYNC1I1	Fibroblast (1)	1.11686	0.831019	8.8354e+07	0.700507	0	0	54.3151	17.8163
MEG3	Fibroblast (1)	1.51712	0.824704	89501974	0.709608	0	0	74.9591	36.9373
COL6A3	Fibroblast (1)	1.57459	0.824698	8.90554e+07	0.706068	0	0	76.6263	39.6149
PTCH2	Fibroblast (1)	1.34133	0.821421	8.8707e+07	0.703306	0	0	65.626	26.9014
LDLRAD3	Fibroblast (1)	1.40063	0.807894	8.9522e+07	0.709767	0	0	68.2576	35.6083
VIT	Fibroblast (1)	1.15827	0.803742	90358588	0.7164	0	0	61.8503	21.6288
UNC5C	Fibroblast (1)	1.0396	0.802964	8.70579e+07	0.690231	0	0	49.8365	13.4944
CDK14	Fibroblast (1)	1.92087	0.801286	8.85713e+07	0.702229	0	0	81.2684	55.7189
PARD3	Fibroblast (1)	2.19425	0.79837	8.82543e+07	0.699716	0	0	85.8287	62.7716
CFH	Fibroblast (1)	1.68272	0.797794	86947217	0.689353	0	0	76.0379	44.4121
COL1A2	Fibroblast (1)	2.28421	0.780106	8.50598e+07	0.674389	0	0	90.0131	63.9309
SOX5	Fibroblast (1)	1.91111	0.776439	8.40517e+07	0.666396	0	0	75.5966	49.3209
RABGAP1L	Fibroblast (1)	2.35232	0.775421	90248353	0.715526	0	0	83.8509	72.987
PTPN9	Fibroblast (1)	1.51439	0.77494	8.77605e+07	0.695801	0	0	70.8565	42.3894
RBMS3	Fibroblast (1)	2.09887	0.770126	86477071	0.685626	0	0	82.4126	61.0351
TRABD2B	Fibroblast (1)	1.02479	0.765809	8.85883e+07	0.702364	0	0	54.3151	16.7685
THBS1	Fibroblast (1)	1.11454	0.755106	83575647	0.662622	0	0	50	20.4792
TLN2	Fibroblast (1)	1.49989	0.749703	8.68814e+07	0.688832	0	0	70.595	43.2965
ADAMTS12	Fibroblast (1)	1.39759	0.746818	86492743	0.68575	0	0	68.5682	33.4983
DCN	Fibroblast (1)	1.78272	0.742523	85429024	0.677316	0	0	79.6829	50.3056
KIAA1755	Fibroblast (1)	1.09465	0.737486	8.65953e+07	0.686563	0	0	55.7699	21.2699
SRPX2	Fibroblast (1)	1.01979	0.731899	9.00776e+07	0.714172	0	0	59.4148	19.7516
ETV1	Fibroblast (1)	1.15684	0.725984	8.68681e+07	0.688726	0	0	59.5619	25.4802
RORA	Fibroblast (1)	2.83247	0.719601	8.32559e+07	0.660087	0	0	92.9062	77.4884
NTRK3	Fibroblast (1)	1.0617	0.719425	8.53958e+07	0.677053	0	0	52.8277	20.2173
KLF12	Fibroblast (1)	1.62944	0.703209	85724781	0.679661	0	0	75.0899	48.7049
DCLK1	Fibroblast (1)	1.44163	0.697998	82521855	0.654267	0	0	63.5665	32.5087
LIMA1	Fibroblast (1)	1.4633	0.697029	85540116	0.678197	0	0	71.2815	45.2125
VCL	Fibroblast (1)	1.63868	0.695323	8.22521e+07	0.652128	0	0	70.5786	50.4657
ARHGAP32	Fibroblast (1)	1.36399	0.693381	86432371	0.685271	0	0	68.0941	40.7354
SVIL	Fibroblast (1)	1.83331	0.691972	85457671	0.677543	0	0	80.2059	57.2759
LINC01088	Fibroblast (1)	1.20877	0.688314	8.27948e+07	0.656431	0	0	54.7565	25.0291
EPHA3	Fibroblast (1)	1.11106	0.687837	85169823	0.675261	0	0	55.966	22.8172
VCAN	Fibroblast (1)	1.49968	0.684447	8.29027e+07	0.657287	0	0	67.9797	39.3626
NBEA	Fibroblast (1)	1.48197	0.683891	8.55655e+07	0.678398	0	0	70.3498	45.5908
COL3A1	Fibroblast (1)	1.91083	0.680724	83708235	0.663673	0	0	83.2788	58.6971
PTPN13	Fibroblast (1)	1.47959	0.678171	85058248	0.674377	0	0	72.7689	43.3013
AC007319.1	Fibroblast (1)	1.30121	0.670157	8.06312e+07	0.639277	0	0	56.015	32.7707
SHISA6	Fibroblast (1)	1.04649	0.667187	84185383	0.667456	0	0	52.6316	19.7371
COL8A1	Fibroblast (1)	1.10901	0.66695	8.30423e+07	0.658394	0	0	53.3344	24.3209
EPS8	Fibroblast (1)	1.67914	0.664582	83723786	0.663797	0	0	74.4361	52.6242
KANK4	Fibroblast (1)	0.921051	0.657669	85243297	0.675844	0	0	49.8202	16.1622
MAPK10	Fibroblast (1)	1.14942	0.654263	84136877	0.667072	0	0	58.1236	28.051
GAREM1	Fibroblast (1)	1.46692	0.652346	8.39693e+07	0.665743	0	0	70.7584	43.9319
MAP1B	Fibroblast (1)	1.13887	0.650584	8.22998e+07	0.652507	0	0	55.0507	28.3081
OLFML2B	Fibroblast (1)	0.939084	0.638932	8.56806e+07	0.679311	0	0	52.9421	19.4946
ANKH	Fibroblast (1)	1.45294	0.6383	82595605	0.654852	0	0	66.5577	46.6094
VPS13B	Fibroblast (1)	2.24727	0.636152	88972074	0.705407	0	0	86.4498	77.4981
CPED1	Fibroblast (1)	1.45068	0.629591	83686543	0.663501	0	0	71.3632	44.1987
SPRED2	Fibroblast (1)	1.41183	0.629243	82878426	0.657094	0	0	66.6721	44.0338
GPC3	Fibroblast (1)	1.03203	0.627771	82976708	0.657873	0	0	52.3537	22.6426
AC116345.1	Fibroblast (1)	0.928806	0.621613	8.40501e+07	0.666384	0	0	49.5587	15.9391
SCN7A	Fibroblast (1)	1.28149	0.621201	82692108	0.655617	0	0	63.1089	33.3382
PLEKHA5	Fibroblast (1)	1.5789	0.619933	8.26091e+07	0.654959	0	0	73.1285	49.4034
LINC01482	Fibroblast (1)	1.01656	0.613012	8.30298e+07	0.658294	0	0	52.9094	22.6669
FBN1	Fibroblast (1)	1.45791	0.612803	82845123	0.65683	0	0	71.2488	45.7897
SOBP	Fibroblast (1)	1.00249	0.607784	85185040	0.675382	0	0	57.6822	24.481
TSHZ3	Fibroblast (1)	1.09597	0.600514	83335965	0.660722	0	0	58.3524	30.1319
USP54	Fibroblast (1)	1.0316	0.59017	8.33752e+07	0.661032	0	0	56.1295	28.5167
TBX18	Fibroblast (1)	1.02285	0.582444	8.38987e+07	0.665184	0	0	57.7313	25.2619
SEMA5A	Fibroblast (1)	1.07578	0.582405	82407384	0.65336	0	0	56.7506	28.8368
RBFOX2	Fibroblast (1)	1.7711	0.579512	83707128	0.663664	0	0	79.6502	60.7635
NOVA1	Fibroblast (1)	1.07126	0.575721	83383962	0.661102	0	0	59.6437	28.9241
NID1	Fibroblast (1)	1.08751	0.569112	8.32967e+07	0.660411	0	0	60.984	32.1692
CNTNAP2	Fibroblast (1)	0.761755	0.567643	7.73783e+07	0.613487	0	0	32.7068	11.5202
ADGRD1	Fibroblast (1)	0.890964	0.565681	8.35195e+07	0.662177	0	0	51.3893	20.2561
AC012409.2	Fibroblast (1)	1.15821	0.563518	81274503	0.644378	0	0	59.0716	31.6793
SYNPO2	Fibroblast (1)	0.998521	0.559338	8.05472e+07	0.638611	0	0	50.1471	23.9329
PLPP3	Fibroblast (1)	1.10003	0.55807	81993440	0.650078	0	0	58.7937	32.7852
PAK3	Fibroblast (1)	1.08342	0.557313	8.17291e+07	0.647982	0	0	57.4207	28.8174
KCNK2	Fibroblast (1)	0.664549	0.556854	8.26173e+07	0.655024	0	0	37.7247	7.52328
TNFRSF19	Fibroblast (1)	0.920549	0.555758	82801017	0.65648	0	0	51.7489	21.4106
TFPI	Fibroblast (1)	1.17534	0.554171	82388819	0.653212	0	0	63.8607	35.7829
VGLL3	Fibroblast (1)	0.797752	0.548994	7.88614e+07	0.625245	0	0	39.1468	16.3902
DAAM2	Fibroblast (1)	0.972422	0.548181	8.32859e+07	0.660324	0	0	56.8323	27.6727
SLC16A12	Fibroblast (1)	0.736265	0.546259	8.25471e+07	0.654468	0	0	42.5793	12.8541
MEG8	Fibroblast (1)	0.978297	0.543899	82243141	0.652057	0	0	54.8055	25.553
SLC12A2	Fibroblast (1)	1.00579	0.542462	8.13247e+07	0.644776	0	0	54.1353	28.4148
LINC00511	Fibroblast (1)	0.790304	0.539849	81724191	0.647943	0	0	43.7398	14.9835
AGMO	Fibroblast (1)	0.93503	0.536042	8.10252e+07	0.642401	0	0	50.3269	23.6855
CNTN1	Fibroblast (1)	0.964996	0.525418	80247098	0.636232	0	0	50.3759	24.544
RNF157	Fibroblast (1)	0.675092	0.524207	84583512	0.670613	0	0	44.3119	11.1176
LINC00607	Fibroblast (1)	0.687547	0.521145	8.09509e+07	0.641812	0	0	38.117	10.4627
LINC02328	Fibroblast (1)	0.858899	0.519718	80879363	0.641245	0	0	47.5482	21.2602
P2RY14	Fibroblast (1)	0.879622	0.517529	8.0651e+07	0.639434	0	0	47.7117	20.6781
COL28A1	Fibroblast (1)	0.808851	0.507253	80275043	0.636453	0	0	43.7071	17.1857
DTX1	Fibroblast (1)	0.629232	0.50632	8.38207e+07	0.664565	0	0	41.4515	9.41987
FAM110B	Fibroblast (1)	0.9186	0.501143	81692095	0.647688	0	0	54.2661	26.7656
CSMD3	Fibroblast (1)	0.606602	0.499658	79725949	0.6321	0	0	32.8048	6.93636
SEC24D	Fibroblast (1)	1.00944	0.499522	81909968	0.649416	0	0	59.8562	33.896
AC005237.1	Fibroblast (1)	0.767531	0.494812	8.13814e+07	0.645225	0	0	46.1752	18.8203
PIEZO2	Fibroblast (1)	0.858366	0.490372	8.11588e+07	0.64346	0	0	49.8856	20.9109
CC2D1A	Fibroblast (1)	0.64517	0.475182	8.18646e+07	0.649056	0	0	41.5332	13.1694
PLEKHH2	Fibroblast (1)	0.976208	0.470985	80761551	0.640311	0	0	58.238	30.2629
AC009041.2	Fibroblast (1)	0.682923	0.468682	82730801	0.655924	0	0	45.7176	15.0708
STXBP4	Fibroblast (1)	0.811152	0.46839	79990551	0.634198	0	0	47.7444	23.9135
[truncated: 2,518 more rows]

## Sheet: Epi_fibr
feature	group	avgExpr	logFC	statistic	auc	pval	padj	pct_in	pct_out
[truncated: 2,079 more rows]

[truncated: 19 more sheets: Peri_fibr, Fibroblast  4 , Fibroblast  5 , LEC, Lymphocyte, Mast, Melanocyte, Mye_SC, Myeloid_1, Myeloid_2, NM_SC_1, NM_SC_2, Pericyte, Prolif   1 , Prolif   2 , Unknown  1 , Unknown  2 , Vasc_endo_1 , Vasc_endo_2]
