# Supplementary material for: Integration of single-nuclei RNA-sequencing, spatial transcriptomics and histochemistry defines the complex microenvironment of NF1-associated plexiform neurofibromas
Source: Acta Neuropathol Commun. 2023 Sep 28;11:158. doi: 10.1186/s40478-023-01639-1 (PMC10537467; doi:10.1186/s40478-023-01639-1)
Supplement: Supplementary file 2 — Additional file 2: SnRNA-seq cluster ontology list. [file 40478_2023_1639_MOESM2_ESM.xlsx]

## Sheet: Adipocyte_1
Category	Term	Count	%	PValue	Genes	List Total	Pop Hits	Pop Total	Fold Enrichment	Bonferroni	Benjamini	FDR
GOTERM_BP_DIRECT	GO:0008544~epidermis development	10	5.37634	3.27675e-08	DSP, CERS3, COL17A1, KRT15, KRT14, KRT5, GRHL1, PPARA, GRHL2, POU2F3	160	85	19357	14.2331	3.94513e-05	3.9452e-05	3.90588e-05
GOTERM_BP_DIRECT	GO:0030148~sphingolipid biosynthetic process	7	3.76344	4.16335e-06	CERS3, FA2H, CERS4, ALDH3B2, ELOVL3, HACD2, SGPP2	160	52	19357	16.2859	0.00500014	0.00250633	0.00248135
GOTERM_BP_DIRECT	GO:0019432~triglyceride biosynthetic process	5	2.68817	1.22619e-05	DGAT2, ACSL1, MOGAT2, MOGAT1, PNPLA3	160	18	19357	33.6059	0.014655	0.00492111	0.00487206
GOTERM_BP_DIRECT	GO:0006629~lipid metabolic process	10	5.37634	7.6103e-05	FA2H, ALDH3B2, DGAT2, BDH1, AWAT2, MOGAT2, MOGAT1, APOC1, CIDEA, PPARG	160	216	19357	5.60098	0.0875587	0.022907	0.0226787
GOTERM_BP_DIRECT	GO:0006631~fatty acid metabolic process	7	3.76344	0.000140856	FA2H, FASN, MSMO1, PPARG, PPARA, AACS, ACSF2	160	96	19357	8.82155	0.156	0.0339181	0.03358
GOTERM_BP_DIRECT	GO:0030216~keratinocyte differentiation	6	3.22581	0.000194905	DSP, CERS3, ST14, KRT14, POU2F3, TP63	160	65	19357	11.1675	0.209183	0.0344108	0.0340679
GOTERM_BP_DIRECT	GO:0060672~epithelial cell morphogenesis involved in placental branching	3	1.6129	0.000200063	ST14, SPINT2, GRHL2	160	3	19357	120.981	0.21408	0.0344108	0.0340679
GOTERM_BP_DIRECT	GO:0045944~positive regulation of transcription from RNA polymerase II promoter	23	12.3656	0.000349774	TFAP2A, ESRRA, TFAP2B, TFAP2C, CASZ1, BCL11B, IRX6, BCL11A, VDR, LMO3, GATA3, GRHL1, GRHL2, POU2F3, BARX2, OVOL2, AR, PPARG, ZBTB7B, PPARA, PPARGC1A, PPARGC1B, TP63	160	1204	19357	2.3111	0.343742	0.0526409	0.0521163
GOTERM_BP_DIRECT	GO:0035338~long-chain fatty-acyl-CoA biosynthetic process	4	2.15054	0.000478424	ACSL1, ELOVL3, ACSBG1, HACD2	160	19	19357	25.4697	0.437948	0.0640025	0.0633646
GOTERM_BP_DIRECT	GO:0006633~fatty acid biosynthetic process	5	2.68817	0.000811194	PECR, FA2H, FASN, ACSM6, HACD2	160	51	19357	11.8609	0.623589	0.0976678	0.0966944
GOTERM_BP_DIRECT	GO:0002934~desmosome organization	3	1.6129	0.000984195	DSP, PERP, GRHL1	160	6	19357	60.4906	0.694423	0.107725	0.106651
GOTERM_BP_DIRECT	GO:0006640~monoacylglycerol biosynthetic process	3	1.6129	0.00137044	DGAT2, AWAT2, MOGAT2	160	7	19357	51.8491	0.808169	0.126924	0.125659
GOTERM_BP_DIRECT	GO:0046321~positive regulation of fatty acid oxidation	3	1.6129	0.00137044	PPARG, PPARA, PPARGC1A	160	7	19357	51.8491	0.808169	0.126924	0.125659
GOTERM_BP_DIRECT	GO:0006651~diacylglycerol biosynthetic process	3	1.6129	0.00181741	DGAT2, MOGAT2, MOGAT1	160	8	19357	45.368	0.8881	0.156297	0.154739
GOTERM_BP_DIRECT	GO:0001676~long-chain fatty acid metabolic process	4	2.15054	0.00206477	ACSL1, PNPLA3, ACSBG1, ACSF2	160	31	19357	15.6105	0.91697	0.165638	0.163987
GOTERM_BP_DIRECT	GO:0045617~negative regulation of keratinocyte differentiation	3	1.6129	0.00232408	GRHL2, TP63, OVOL2	160	9	19357	40.3271	0.939278	0.165638	0.163987
GOTERM_BP_DIRECT	GO:0045109~intermediate filament organization	5	2.68817	0.0023733	DSP, KRT15, KRT14, KRT79, KRT5	160	68	19357	8.89568	0.94278	0.165638	0.163987
GOTERM_BP_DIRECT	GO:0046513~ceramide biosynthetic process	4	2.15054	0.00247631	CERS3, FA2H, CERS4, CYP4F22	160	33	19357	14.6644	0.949469	0.165638	0.163987
GOTERM_BP_DIRECT	GO:0043588~skin development	4	2.15054	0.00493713	DSP, TFAP2B, DHCR24, ITGB6	160	42	19357	11.522	0.997418	0.312858	0.30974
GOTERM_BP_DIRECT	GO:0098609~cell-cell adhesion	7	3.76344	0.00526966	DSP, TRIM29, CDH1, PERP, DSG1, FAT2, DSC3	160	193	19357	4.38792	0.998273	0.312959	0.30984
GOTERM_BP_DIRECT	GO:0006071~glycerol metabolic process	3	1.6129	0.00571851	DGAT2, MOGAT2, MOGAT1	160	14	19357	25.9246	0.998997	0.312959	0.30984
GOTERM_BP_DIRECT	GO:0050892~intestinal absorption	3	1.6129	0.00571851	SCARB1, MOGAT2, VDR	160	14	19357	25.9246	0.998997	0.312959	0.30984
GOTERM_BP_DIRECT	GO:0010867~positive regulation of triglyceride biosynthetic process	3	1.6129	0.00656288	SCARB1, DGAT2, PLIN5	160	15	19357	24.1962	0.999639	0.33267	0.329355
GOTERM_BP_DIRECT	GO:0045893~positive regulation of transcription, DNA-templated	14	7.52688	0.00668278	TFAP2A, ESRRA, TFAP2B, CASZ1, IRX6, WWC1, GATA3, AR, CDH1, PPARG, PPARA, PPARGC1A, LGR4, TP63	160	722	19357	2.3459	0.999688	0.33267	0.329355
GOTERM_BP_DIRECT	GO:0000122~negative regulation of transcription from RNA polymerase II promoter	17	9.13978	0.00705462	TFAP2A, IRX2, TFAP2B, TFAP2C, BCL11A, VDR, WWC1, GATA3, BARX2, OVOL2, AR, PPP1R13L, TRIM29, PPARG, ZBTB7B, PPARA, TP63	160	983	19357	2.09225	0.999801	0.33267	0.329355
GOTERM_BP_DIRECT	GO:0042060~wound healing	5	2.68817	0.00726718	DSP, SCARB1, SDC1, ITGB6, PPARA	160	93	19357	6.50437	0.999846	0.33267	0.329355
GOTERM_BP_DIRECT	GO:0048485~sympathetic nervous system development	3	1.6129	0.00746022	TFAP2B, GATA3, TP63	160	16	19357	22.684	0.999879	0.33267	0.329355
GOTERM_BP_DIRECT	GO:0003382~epithelial cell morphogenesis	3	1.6129	0.0084096	AR, BCL11B, GRHL2	160	17	19357	21.3496	0.999962	0.361613	0.358009
GOTERM_BP_DIRECT	GO:0010628~positive regulation of gene expression	11	5.91398	0.00998053	TFAP2A, AR, SLC24A3, BCL11A, VDR, PPARG, ANK3, ADTRP, ZBTB7B, PPARGC1A, OVOL2	160	513	19357	2.59414	0.999994	0.414364	0.410234
GOTERM_BP_DIRECT	GO:0045722~positive regulation of gluconeogenesis	3	1.6129	0.0104609	DGAT2, PPARA, PPARGC1A	160	19	19357	19.1023	0.999997	0.419832	0.415648
GOTERM_BP_DIRECT	GO:0030539~male genitalia development	3	1.6129	0.0115611	SRD5A1, DHCR24, LGR4	160	20	19357	18.1472	0.999999	0.449018	0.444543
GOTERM_BP_DIRECT	GO:0042127~regulation of cell proliferation	6	3.22581	0.0135466	ESRRA, TFAP2A, FA2H, TFAP2B, TFAP2C, SGK2	160	171	19357	4.24496	1	0.502794	0.497783
GOTERM_BP_DIRECT	GO:0014850~response to muscle activity	3	1.6129	0.0139061	SLC7A5, SRD5A1, PPARGC1A	160	22	19357	16.4974	1	0.502794	0.497783
GOTERM_BP_DIRECT	GO:0006366~transcription from RNA polymerase II promoter	7	3.76344	0.0141985	TFAP2B, AR, BCL11B, GATA3, ZBTB7B, BARX2, TP63	160	239	19357	3.54338	1	0.502794	0.497783
GOTERM_BP_DIRECT	GO:0061290~canonical Wnt signaling pathway involved in metanephric kidney development	2	1.07527	0.0163611	GATA3, LGR4	160	2	19357	120.981	1	0.562822	0.557213
GOTERM_BP_DIRECT	GO:0019915~lipid storage	3	1.6129	0.0191508	DGAT2, CIDEA, PLIN5	160	26	19357	13.9594	1	0.611571	0.605476
GOTERM_BP_DIRECT	GO:0043616~keratinocyte proliferation	3	1.6129	0.0191508	EFNB2, FERMT1, TP63	160	26	19357	13.9594	1	0.611571	0.605476
GOTERM_BP_DIRECT	GO:0008283~cell proliferation	6	3.22581	0.0193021	GATA3, GRHL2, TP63, FAM83B, FAM83A, OVOL2	160	187	19357	3.88175	1	0.611571	0.605476
GOTERM_BP_DIRECT	GO:0061436~establishment of skin barrier	3	1.6129	0.0250917	FA2H, GRHL1, TP63	160	30	19357	12.0981	1	0.774627	0.766906
GOTERM_BP_DIRECT	GO:0034332~adherens junction organization	3	1.6129	0.0316786	DSP, EFNB2, CDH1	160	34	19357	10.6748	1	0.93027	0.920999
GOTERM_BP_DIRECT	GO:0001818~negative regulation of cytokine production	3	1.6129	0.0316786	RNF128, CIDEA, LGR4	160	34	19357	10.6748	1	0.93027	0.920999
GOTERM_BP_DIRECT	GO:0036155~acylglycerol acyl-chain remodeling	2	1.07527	0.0324562	AWAT2, PNPLA3	160	4	19357	60.4906	1	0.930411	0.921138
GOTERM_BP_DIRECT	GO:0030522~intracellular receptor signaling pathway	3	1.6129	0.0334207	ESRRA, AR, PPARA	160	35	19357	10.3698	1	0.935779	0.926452
GOTERM_BP_DIRECT	GO:0051591~response to cAMP	3	1.6129	0.037014	PKLR, SDC1, PPARGC1B	160	37	19357	9.80929	1	0.99033	0.98046
GOTERM_BP_DIRECT	GO:0006695~cholesterol biosynthetic process	3	1.6129	0.037014	MSMO1, DHCR24, TM7SF2	160	37	19357	9.80929	1	0.99033	0.98046
GOTERM_BP_DIRECT	GO:0035264~multicellular organism growth	4	2.15054	0.0401802	AR, PPP1R13L, GRHL2, SPTBN2	160	92	19357	5.26005	1	1	0.990856
GOTERM_BP_DIRECT	GO:0045923~positive regulation of fatty acid metabolic process	2	1.07527	0.0404053	PPARG, PPARA	160	5	19357	48.3925	1	1	0.990856
GOTERM_BP_DIRECT	GO:0072178~nephric duct morphogenesis	2	1.07527	0.0404053	EFNB2, GATA3	160	5	19357	48.3925	1	1	0.990856
GOTERM_BP_DIRECT	GO:0010629~negative regulation of gene expression	7	3.76344	0.0425533	FERMT1, SLC7A5, NDFIP2, SLC24A3, PPARG, ZBTB7B, OVOL2	160	309	19357	2.74068	1	1	0.990856
GOTERM_BP_DIRECT	GO:0072659~protein localization to plasma membrane	5	2.68817	0.0439621	DPP10, CDH1, MAP7, ANK3, PDZK1	160	161	19357	3.75718	1	1	0.990856
GOTERM_BP_DIRECT	GO:0019216~regulation of lipid metabolic process	3	1.6129	0.0446182	BCL11B, PPARG, PPARA	160	41	19357	8.85229	1	1	0.990856
GOTERM_BP_DIRECT	GO:1903038~negative regulation of leukocyte cell-cell adhesion	2	1.07527	0.0482896	ADTRP, PPARA	160	6	19357	40.3271	1	1	0.990856
GOTERM_BP_DIRECT	GO:0006066~alcohol metabolic process	2	1.07527	0.0482896	ALDH3B2, ALDH2	160	6	19357	40.3271	1	1	0.990856
GOTERM_BP_DIRECT	GO:0010891~negative regulation of sequestering of triglyceride	2	1.07527	0.0482896	PPARG, PPARA	160	6	19357	40.3271	1	1	0.990856
GOTERM_BP_DIRECT	GO:0046718~viral entry into host cell	4	2.15054	0.0493745	EFNB2, SCARB1, CXADR, ITGB6	160	100	19357	4.83925	1	1	0.990856
GOTERM_BP_DIRECT	GO:0032869~cellular response to insulin stimulus	4	2.15054	0.0505901	PKLR, SRD5A1, PNPLA3, PPARG	160	101	19357	4.79134	1	1	0.990856
GOTERM_BP_DIRECT	GO:0008584~male gonad development	4	2.15054	0.0568844	AR, TFAP2C, SRD5A1, GATA3	160	106	19357	4.56533	1	1	0.990856
GOTERM_BP_DIRECT	GO:0009755~hormone-mediated signaling pathway	3	1.6129	0.0569877	PPARG, PPARA, LGR4	160	47	19357	7.72221	1	1	0.990856
GOTERM_BP_DIRECT	GO:0009410~response to xenobiotic stimulus	6	3.22581	0.0572133	VAV3, TFAP2B, CDH1, SRD5A1, PPARG, GATA3	160	252	19357	2.88051	1	1	0.990856
GOTERM_BP_DIRECT	GO:0010837~regulation of keratinocyte proliferation	2	1.07527	0.0638654	BCL11B, OVOL2	160	8	19357	30.2453	1	1	0.990856
GOTERM_BP_DIRECT	GO:0010960~magnesium ion homeostasis	2	1.07527	0.0638654	TFAP2B, ANK3	160	8	19357	30.2453	1	1	0.990856
GOTERM_BP_DIRECT	GO:0044788~modulation by host of viral process	2	1.07527	0.0638654	FASN, PIK3C2G	160	8	19357	30.2453	1	1	0.990856
GOTERM_BP_DIRECT	GO:1902895~positive regulation of pri-miRNA transcription from RNA polymerase II promoter	3	1.6129	0.0680912	AR, PPARG, GATA3	160	52	19357	6.97969	1	1	0.990856
GOTERM_BP_DIRECT	GO:0008202~steroid metabolic process	3	1.6129	0.0703914	BDH1, MSMO1, DHCR24	160	53	19357	6.848	1	1	0.990856
GOTERM_BP_DIRECT	GO:0010890~positive regulation of sequestering of triglyceride	2	1.07527	0.0715581	CIDEA, PLIN5	160	9	19357	26.8847	1	1	0.990856
GOTERM_BP_DIRECT	GO:0048672~positive regulation of collateral sprouting	2	1.07527	0.0715581	BCL11A, EFNA5	160	9	19357	26.8847	1	1	0.990856
GOTERM_BP_DIRECT	GO:0022900~electron transport chain	3	1.6129	0.0750668	ALDH2, SRD5A1, GLDC	160	55	19357	6.59898	1	1	0.990856
GOTERM_BP_DIRECT	GO:0016477~cell migration	6	3.22581	0.0767874	VAV3, WWC1, SDC1, PIK3C2G, ITGB6, PTPRF	160	275	19357	2.63959	1	1	0.990856
GOTERM_BP_DIRECT	GO:0009612~response to mechanical stimulus	3	1.6129	0.0774409	CHI3L1, PPARG, KRT5	160	56	19357	6.48114	1	1	0.990856
GOTERM_BP_DIRECT	GO:0045600~positive regulation of fat cell differentiation	3	1.6129	0.0774409	CDS1, LMO3, PPARG	160	56	19357	6.48114	1	1	0.990856
GOTERM_BP_DIRECT	GO:0015820~leucine transport	2	1.07527	0.0791879	SLC7A5, LLGL2	160	10	19357	24.1962	1	1	0.990856
GOTERM_BP_DIRECT	GO:0051384~response to glucocorticoid	3	1.6129	0.0798385	SDC1, ACSBG1, PPARGC1B	160	57	19357	6.36743	1	1	0.990856
GOTERM_BP_DIRECT	GO:0007584~response to nutrient	3	1.6129	0.082259	PKLR, ACSL1, PPARG	160	58	19357	6.25765	1	1	0.990856
GOTERM_BP_DIRECT	GO:0048856~anatomical structure development	3	1.6129	0.082259	TFAP2A, TFAP2B, TFAP2C	160	58	19357	6.25765	1	1	0.990856
GOTERM_BP_DIRECT	GO:0043627~response to estrogen	3	1.6129	0.084702	SRD5A1, PPARG, GATA3	160	59	19357	6.15159	1	1	0.990856
GOTERM_BP_DIRECT	GO:0071394~cellular response to testosterone stimulus	2	1.07527	0.0867555	AR, SRD5A1	160	11	19357	21.9966	1	1	0.990856
GOTERM_BP_DIRECT	GO:0010887~negative regulation of cholesterol storage	2	1.07527	0.0867555	PPARG, PPARA	160	11	19357	21.9966	1	1	0.990856
GOTERM_BP_DIRECT	GO:0032000~positive regulation of fatty acid beta-oxidation	2	1.07527	0.0867555	PPARA, PLIN5	160	11	19357	21.9966	1	1	0.990856
GOTERM_BP_DIRECT	GO:0010944~negative regulation of transcription by competitive promoter binding	2	1.07527	0.0867555	TFAP2A, OVOL2	160	11	19357	21.9966	1	1	0.990856
GOTERM_BP_DIRECT	GO:0038183~bile acid signaling pathway	2	1.07527	0.0867555	DGAT2, VDR	160	11	19357	21.9966	1	1	0.990856
GOTERM_BP_DIRECT	GO:0071872~cellular response to epinephrine stimulus	2	1.07527	0.0942612	PKLR, SRD5A1	160	12	19357	20.1635	1	1	0.990856
GOTERM_BP_DIRECT	GO:2000146~negative regulation of cell motility	2	1.07527	0.0942612	GATA3, SPINT2	160	12	19357	20.1635	1	1	0.990856
GOTERM_BP_DIRECT	GO:0042752~regulation of circadian rhythm	3	1.6129	0.097235	PPARG, PPARA, PPARGC1A	160	64	19357	5.671	1	1	0.990856

## Sheet: Adipocyte_2
Category	Term	Count	%	PValue	Genes	List Total	Pop Hits	Pop Total	Fold Enrichment	Bonferroni	Benjamini	FDR
GOTERM_BP_DIRECT	GO:0008544~epidermis development	15	7.8534	2.08818e-14	DSP, KRTDAP, CERS3, CALML5, KLK5, KRT5, GRHL1, FOXN1, GRHL2, POU2F3, EVPL, KLK7, SCEL, SPINT1, KRT15	171	85	19357	19.9763	2.05382e-11	2.05477e-11	2.02971e-11
GOTERM_BP_DIRECT	GO:0030216~keratinocyte differentiation	10	5.2356	5.26982e-09	DSP, CERS3, SCEL, ST14, IRF6, WNT16, FOXN1, POU2F3, EVPL, TP63	171	65	19357	17.4152	5.18549e-06	2.59275e-06	2.56113e-06
GOTERM_BP_DIRECT	GO:0098609~cell-cell adhesion	14	7.32984	1.62786e-08	DSP, JUP, CELSR1, TRIM29, CDH1, PERP, DSG1, PKP1, FAT2, DSG3, DSC2, DSC3, NECTIN1, MPZL2	171	193	19357	8.21131	1.6018e-05	5.33938e-06	5.27426e-06
GOTERM_BP_DIRECT	GO:0070268~cornification	6	3.14136	3.84737e-07	CERS3, KRT1, KLK5, KRT5, LIPK, KRT6A	171	18	19357	37.7329	0.00037851	9.46454e-05	9.34911e-05
GOTERM_BP_DIRECT	GO:0031424~keratinization	9	4.71204	1.26131e-06	KRT80, KRT17, KRT1, KRT79, SFN, KRT5, ABCA12, EVPL, KRT6A	171	90	19357	11.3199	0.00124036	0.000248226	0.000245199
GOTERM_BP_DIRECT	GO:0045109~intermediate filament organization	8	4.18848	2.19978e-06	DSP, KRT80, KRT17, KRT15, KRT1, KRT79, KRT5, KRT6A	171	68	19357	13.3175	0.00216225	0.000360765	0.000356365
GOTERM_BP_DIRECT	GO:0043616~keratinocyte proliferation	6	3.14136	2.79043e-06	SDR16C5, FERMT1, SFN, IRF6, WNT16, TP63	171	26	19357	26.1228	0.00274202	0.000392255	0.000387471
GOTERM_BP_DIRECT	GO:0007156~homophilic cell adhesion via plasma membrane adhesion molecules	11	5.75916	3.26975e-06	CDH1, CDH12, DSG1, FAT2, DSG3, CELSR1, NECTIN4, DSC2, DSC3, NECTIN1, MPZL2	171	174	19357	7.15625	0.00321227	0.000402179	0.000397275
GOTERM_BP_DIRECT	GO:0002934~desmosome organization	4	2.09424	1.30549e-05	DSP, PERP, GRHL1, NECTIN1	171	6	19357	75.4659	0.0127639	0.00142733	0.00140993
GOTERM_BP_DIRECT	GO:0061436~establishment of skin barrier	5	2.6178	0.000131664	KRT1, SFN, GRHL1, ABCA12, TP63	171	30	19357	18.8665	0.121523	0.0129557	0.0127977
GOTERM_BP_DIRECT	GO:0007043~cell-cell junction assembly	5	2.6178	0.000702873	PARD6B, CDH1, CDH12, DSG1, PKP1	171	46	19357	12.3042	0.499361	0.0628752	0.0621084
GOTERM_BP_DIRECT	GO:0030148~sphingolipid biosynthetic process	5	2.6178	0.00111941	CERS3, ALDH3B2, SPTSSB, PLPP2, SGPP2	171	52	19357	10.8845	0.667831	0.0850656	0.0840282
GOTERM_BP_DIRECT	GO:0086073~bundle of His cell-Purkinje myocyte adhesion involved in cell communication	3	1.57068	0.00112383	DSP, JUP, DSC2	171	6	19357	56.5994	0.669277	0.0850656	0.0840282
GOTERM_BP_DIRECT	GO:0042060~wound healing	6	3.14136	0.00137333	DSP, SDC1, ITGB6, CELSR1, EVPL, KRT6A	171	93	19357	7.30315	0.741352	0.0965256	0.0953485
GOTERM_BP_DIRECT	GO:0045197~establishment or maintenance of epithelial cell apical/basal polarity	4	2.09424	0.00185519	PARD6B, PATJ, PARD6G, LLGL2	171	28	19357	16.1713	0.839137	0.1217	0.120216
GOTERM_BP_DIRECT	GO:0048731~system development	3	1.57068	0.00207369	DSG3, DSC2, DSC3	171	8	19357	42.4496	0.870313	0.127532	0.125977
GOTERM_BP_DIRECT	GO:0034332~adherens junction organization	4	2.09424	0.00326066	DSP, EPHA4, CDH1, CDH12	171	34	19357	13.3175	0.959794	0.188735	0.186433
GOTERM_BP_DIRECT	GO:0098911~regulation of ventricular cardiac muscle cell action potential	3	1.57068	0.00400335	DSP, JUP, DSC2	171	11	19357	30.8724	0.980691	0.21885	0.216181
GOTERM_BP_DIRECT	GO:0008283~cell proliferation	7	3.66492	0.00627436	DACH1, LIPG, GATA3, GRHL2, TP63, FAM83B, FAM83A	171	187	19357	4.23739	0.997957	0.324946	0.320983
GOTERM_BP_DIRECT	GO:0072089~stem cell proliferation	4	2.09424	0.00766041	RNF43, SFN, IRF6, TP63	171	46	19357	9.84338	0.999483	0.376892	0.372296
GOTERM_BP_DIRECT	GO:0003382~epithelial cell morphogenesis	3	1.57068	0.0095631	BCL11B, POF1B, GRHL2	171	17	19357	19.9763	0.999922	0.444671	0.439248
GOTERM_BP_DIRECT	GO:0007155~cell adhesion	12	6.28272	0.00994183	EPHA4, FERMT1, JUP, CLCA2, PKP1, ITGB6, NECTIN4, GRHL2, DSC2, PTPRF, DSC3, NECTIN1	171	554	19357	2.45196	0.999946	0.444671	0.439248
GOTERM_BP_DIRECT	GO:0016042~lipid catabolic process	5	2.6178	0.0109456	LIPG, FAAH2, PLCH2, LIPK, PNLIPRP3	171	98	19357	5.77545	0.99998	0.449357	0.443877
GOTERM_BP_DIRECT	GO:0016477~cell migration	8	4.18848	0.0109599	SH3D21, JUP, WWC1, SDC1, PIK3C2G, PTK6, ITGB6, PTPRF	171	275	19357	3.29306	0.99998	0.449357	0.443877
GOTERM_BP_DIRECT	GO:0072659~protein localization to plasma membrane	6	3.14136	0.013894	JUP, CDH1, MAP7, ANK3, ATP2C2, ABCA12	171	161	19357	4.21859	0.999999	0.54618	0.539519
GOTERM_BP_DIRECT	GO:2000647~negative regulation of stem cell proliferation	3	1.57068	0.0144316	FERMT1, SFN, IRF6	171	21	19357	16.1713	0.999999	0.54618	0.539519
GOTERM_BP_DIRECT	GO:0097535~lymphoid lineage cell migration into thymus	2	1.04712	0.017488	BCL11B, FOXN1	171	2	19357	113.199	1	0.614579	0.607084
GOTERM_BP_DIRECT	GO:0001806~type IV hypersensitivity	2	1.04712	0.017488	EPHB6, GATA3	171	2	19357	113.199	1	0.614579	0.607084
GOTERM_BP_DIRECT	GO:0055107~Golgi to secretory granule transport	2	1.04712	0.0261177	BICDL1, BICDL2	171	3	19357	75.4659	1	0.829026	0.818916
GOTERM_BP_DIRECT	GO:0010482~regulation of epidermal cell division	2	1.04712	0.0261177	SFN, TP63	171	3	19357	75.4659	1	0.829026	0.818916
GOTERM_BP_DIRECT	GO:0060672~epithelial cell morphogenesis involved in placental branching	2	1.04712	0.0261177	ST14, GRHL2	171	3	19357	75.4659	1	0.829026	0.818916
GOTERM_BP_DIRECT	GO:0018149~peptide cross-linking	3	1.57068	0.0283966	DSP, KRT1, EVPL	171	30	19357	11.3199	1	0.873195	0.862547
GOTERM_BP_DIRECT	GO:0006508~proteolysis	9	4.71204	0.0316256	ST14, TMPRSS4, CLCA2, KLK5, CARD16, TMPRSS11E, KLK7, KLK11, CPA4	171	418	19357	2.4373	1	0.943017	0.931517
GOTERM_BP_DIRECT	GO:0001843~neural tube closure	4	2.09424	0.034499	ST14, SPINT1, CELSR1, GRHL2	171	81	19357	5.59007	1	0.974778	0.962891
GOTERM_BP_DIRECT	GO:0002803~positive regulation of antibacterial peptide production	2	1.04712	0.034672	KLK5, KLK7	171	4	19357	56.5994	1	0.974778	0.962891
GOTERM_BP_DIRECT	GO:0071681~cellular response to indole-3-methanol	2	1.04712	0.0431516	JUP, CDH1	171	5	19357	45.2795	1	1	0.98881
GOTERM_BP_DIRECT	GO:0072178~nephric duct morphogenesis	2	1.04712	0.0431516	EPHA4, GATA3	171	5	19357	45.2795	1	1	0.98881
GOTERM_BP_DIRECT	GO:0046314~phosphocreatine biosynthetic process	2	1.04712	0.0431516	CKMT1A, CKMT1B	171	5	19357	45.2795	1	1	0.98881
GOTERM_BP_DIRECT	GO:0060341~regulation of cellular localization	2	1.04712	0.0431516	PARD6B, PARD6G	171	5	19357	45.2795	1	1	0.98881
GOTERM_BP_DIRECT	GO:0043588~skin development	3	1.57068	0.0525111	DSP, JUP, ITGB6	171	42	19357	8.08563	1	1	0.98881
GOTERM_BP_DIRECT	GO:0086091~regulation of heart rate by cardiac conduction	3	1.57068	0.0525111	DSP, JUP, DSC2	171	42	19357	8.08563	1	1	0.98881
GOTERM_BP_DIRECT	GO:0030855~epithelial cell differentiation	4	2.09424	0.0580596	EHF, KRT17, KRT15, SPINK5	171	100	19357	4.52795	1	1	0.98881
GOTERM_BP_DIRECT	GO:0046718~viral entry into host cell	4	2.09424	0.0580596	CXADR, ITGB6, NECTIN4, NECTIN1	171	100	19357	4.52795	1	1	0.98881
GOTERM_BP_DIRECT	GO:0051798~positive regulation of hair follicle development	2	1.04712	0.0598893	KRT17, FOXN1	171	7	19357	32.3425	1	1	0.98881
GOTERM_BP_DIRECT	GO:0045944~positive regulation of transcription from RNA polymerase II promoter	17	8.90052	0.0644065	TFAP2A, TFAP2C, CASZ1, EHF, JUP, BCL11B, BCL11A, MACC1, GATA3, GRHL1, FOXN1, GRHL2, POU2F3, BARX2, IRF6, PPARGC1B, TP63	171	1204	19357	1.59832	1	1	0.98881
GOTERM_BP_DIRECT	GO:0016339~calcium-dependent cell-cell adhesion via plasma membrane cell adhesion molecules	3	1.57068	0.0665107	CDH1, CDH12, DSG1	171	48	19357	7.07493	1	1	0.98881
GOTERM_BP_DIRECT	GO:0045606~positive regulation of epidermal cell differentiation	2	1.04712	0.0681487	SULT2B1, SFN	171	8	19357	28.2997	1	1	0.98881
GOTERM_BP_DIRECT	GO:0007173~epidermal growth factor receptor signaling pathway	3	1.57068	0.0739239	GRB7, FAM83B, FAM83A	171	51	19357	6.65875	1	1	0.98881
GOTERM_BP_DIRECT	GO:0045617~negative regulation of keratinocyte differentiation	2	1.04712	0.0763359	GRHL2, TP63	171	9	19357	25.1553	1	1	0.98881
GOTERM_BP_DIRECT	GO:0006670~sphingosine metabolic process	2	1.04712	0.0763359	PLPP2, SGPP2	171	9	19357	25.1553	1	1	0.98881
GOTERM_BP_DIRECT	GO:0023051~regulation of signaling	2	1.04712	0.0763359	CBLC	171	9	19357	25.1553	1	1	0.98881
GOTERM_BP_DIRECT	GO:0007157~heterophilic cell-cell adhesion via plasma membrane cell adhesion molecules	3	1.57068	0.0790062	CXADR, NECTIN4, NECTIN1	171	53	19357	6.40748	1	1	0.98881
GOTERM_BP_DIRECT	GO:0003334~keratinocyte development	2	1.04712	0.0844516	BCL11B, SFN	171	10	19357	22.6398	1	1	0.98881
GOTERM_BP_DIRECT	GO:0007163~establishment or maintenance of cell polarity	3	1.57068	0.0868265	PARD6B, MAP7, PARD6G	171	56	19357	6.06422	1	1	0.98881
GOTERM_BP_DIRECT	GO:0042472~inner ear morphogenesis	3	1.57068	0.0868265	TFAP2A, GATA3, CELSR1	171	56	19357	6.06422	1	1	0.98881
GOTERM_BP_DIRECT	GO:0010944~negative regulation of transcription by competitive promoter binding	2	1.04712	0.0924964	TFAP2A, DACH1	171	11	19357	20.5816	1	1	0.98881
GOTERM_BP_DIRECT	GO:0055064~chloride ion homeostasis	2	1.04712	0.0924964	CA12, SLC12A8	171	11	19357	20.5816	1	1	0.98881
GOTERM_BP_DIRECT	GO:0097186~amelogenesis	2	1.04712	0.0924964	PERP, KLK5	171	11	19357	20.5816	1	1	0.98881

## Sheet: Endo_fibr
Category	Term	Count	%	PValue	Genes	List Total	Pop Hits	Pop Total	Fold Enrichment	Bonferroni	Benjamini	FDR
GOTERM_BP_DIRECT	GO:0007155~cell adhesion	21	10.9375	1.37764e-07	SEMA5A, COL28A1, CNTNAP2, NLGN1, LAMA2, FN1, PRKCA, THBS1, COL1A1, VCAN, PARD3, ANOS1, CNTN1, CYP1B1, COL6A3, COL8A1, CNTN3, CNTN4, TLN2, VCL, EPHA3	175	554	19357	4.19285	0.00016916	0.000169174	0.000167659
GOTERM_BP_DIRECT	GO:0030199~collagen fibril organization	8	4.16667	4.98684e-06	COL1A1, COL3A1, COL1A2, COL24A1, LUM, CYP1B1, COL21A1, ADAMTS12	175	75	19357	11.7986	0.00610514	0.00203077	0.00201258
GOTERM_BP_DIRECT	GO:0010466~negative regulation of peptidase activity	8	4.16667	4.98684e-06	COL28A1, ANOS1, GPC3, COL6A3, WFDC1, PI16, NGF, TFPI	175	75	19357	11.7986	0.00610514	0.00203077	0.00201258
GOTERM_BP_DIRECT	GO:0030198~extracellular matrix organization	11	5.72917	6.61489e-06	VIT, COL1A1, COL28A1, COL3A1, COL1A2, OLFML2B, COL24A1, CRISPLD2, ADAMTS19, COL8A1, ADAMTS12	175	184	19357	6.61264	0.00809021	0.00203077	0.00201258
GOTERM_BP_DIRECT	GO:0007411~axon guidance	11	5.72917	8.37786e-06	SEMA5A, KIAA1755, TENM2, LAMA2, ANOS1, CNTN1, ETV1, UNC5C, SLIT3, CNTN4, EPHA3	175	189	19357	6.4377	0.0102353	0.0020576	0.00203917
GOTERM_BP_DIRECT	GO:0006869~lipid transport	8	4.16667	2.22881e-05	SLC13A3, ABCA10, ABCA6, ABCA9, VPS13B, APOD, ABCA8, ABCA13	175	94	19357	9.41374	0.026999	0.00456164	0.00452078
GOTERM_BP_DIRECT	GO:0007160~cell-matrix adhesion	8	4.16667	5.79599e-05	TIAM1, SNED1, COL3A1, FN1, ADAMTS12, NID1, FREM1, VCL	175	109	19357	8.11827	0.0687028	0.0101678	0.0100767
GOTERM_BP_DIRECT	GO:0009612~response to mechanical stimulus	6	3.125	0.00014607	COL1A1, MAP1B, PTCH1, PIEZO2, KCNK2, THBS1	175	56	19357	11.8512	0.164218	0.0224218	0.0222209
GOTERM_BP_DIRECT	GO:2000050~regulation of non-canonical Wnt signaling pathway	3	1.5625	0.000239598	TIAM1, DAAM2, GPC3	175	3	19357	110.611	0.254918	0.0326918	0.0323989
GOTERM_BP_DIRECT	GO:0048675~axon extension	5	2.60417	0.000296783	SEMA5A, AUTS2, MAP1B, DCLK1, VCL	175	36	19357	15.3627	0.305459	0.036445	0.0361185
GOTERM_BP_DIRECT	GO:0030335~positive regulation of cell migration	10	5.20833	0.000624712	COL1A1, SEMA5A, TIAM1, DAAM2, SYNPO2, NTRK3, PRKCA, ROR2, THBS1, EGFR	175	262	19357	4.22181	0.535775	0.0679699	0.067361
GOTERM_BP_DIRECT	GO:0010976~positive regulation of neuron projection development	7	3.64583	0.000664201	NLGN1, PLK5, NEGR1, NTRK3, CNTN1, ROR2, EPHA3	175	117	19357	6.61778	0.557763	0.0679699	0.067361
GOTERM_BP_DIRECT	GO:0031175~neuron projection development	7	3.64583	0.000939171	CNTNAP2, NLGN1, NEGR1, MAP1B, CNTN1, VPS13B, CNTN4	175	125	19357	6.19424	0.684578	0.0887156	0.0879209
GOTERM_BP_DIRECT	GO:0001501~skeletal system development	7	3.64583	0.00134518	COL1A1, VCAN, PKDCC, RASSF2, COL1A2, ANKH, FBN1	175	134	19357	5.77821	0.808524	0.11505	0.114019
GOTERM_BP_DIRECT	GO:0030282~bone mineralization	5	2.60417	0.00140533	PKDCC, COL1A2, ANKH, GPC3, ROR2	175	54	19357	10.2418	0.822176	0.11505	0.114019
GOTERM_BP_DIRECT	GO:0007010~cytoskeleton organization	7	3.64583	0.00247546	ARHGAP10, SVIL, ANK2, TNIK, TLN2, SH3D19	175	151	19357	5.12768	0.952338	0.17961	0.178001
GOTERM_BP_DIRECT	GO:0048812~neuron projection morphogenesis	5	2.60417	0.00248646	CNTNAP2, NLGN1, TNIK, NGF, DCLK1	175	63	19357	8.77868	0.952979	0.17961	0.178001
GOTERM_BP_DIRECT	GO:0048678~response to axon injury	4	2.08333	0.00443194	KCNB1, NTRK3, APOD, KCNK2	175	37	19357	11.958	0.995723	0.302357	0.299648
GOTERM_BP_DIRECT	GO:0001764~neuron migration	6	3.125	0.00476257	COL3A1, AUTS2, MAP1B, NTRK3, DCLK1, PRKG1	175	121	19357	5.48486	0.997156	0.307812	0.305055
GOTERM_BP_DIRECT	GO:0006024~glycosaminoglycan biosynthetic process	4	2.08333	0.00676803	VCAN, GPC3, PXYLP1, GPC6	175	43	19357	10.2894	0.999761	0.413309	0.409606
GOTERM_BP_DIRECT	GO:0090263~positive regulation of canonical Wnt signaling pathway	6	3.125	0.00706798	COL1A1, SEMA5A, DAAM2, GPC3, ROR2, EGFR	175	133	19357	4.98999	0.999835	0.413309	0.409606
GOTERM_BP_DIRECT	GO:0055085~transmembrane transport	8	4.16667	0.00804836	SLC4A7, ABCA10, ANKH, ABCA6, ABCA9, ABCA8, ABCA13, SLC4A4	175	253	19357	3.49759	0.999951	0.431374	0.42751
GOTERM_BP_DIRECT	GO:0098609~cell-cell adhesion	7	3.64583	0.00807948	TENM2, SRPX2, NEGR1, CNTN1, TLN2, EGFR, CDH19	175	193	19357	4.01181	0.999953	0.431374	0.42751
GOTERM_BP_DIRECT	GO:0018108~peptidyl-tyrosine phosphorylation	6	3.125	0.00847227	PKDCC, PEAK1, NTRK3, ROR2, EGFR, EPHA3	175	139	19357	4.77459	0.999971	0.433498	0.429615
GOTERM_BP_DIRECT	GO:0051895~negative regulation of focal adhesion assembly	3	1.5625	0.00999919	DLC1, APOD, THBS1	175	17	19357	19.5197	0.999996	0.49116	0.486761
GOTERM_BP_DIRECT	GO:0048013~ephrin receptor signaling pathway	4	2.08333	0.0108398	TIAM1, NTRK3, PAK3, EPHA3	175	51	19357	8.67541	0.999998	0.508622	0.504066
GOTERM_BP_DIRECT	GO:0098656~anion transmembrane transport	3	1.5625	0.0111832	SLC4A7, SLC13A3, SLC4A4	175	18	19357	18.4352	0.999999	0.508622	0.504066
GOTERM_BP_DIRECT	GO:0016477~cell migration	8	4.16667	0.0123434	LIMA1, TIAM1, PEAK1, GPC3, ADAMTS12, THBS1, GPC6, EPHA3	175	275	19357	3.21779	1	0.508622	0.504066
GOTERM_BP_DIRECT	GO:0007399~nervous system development	10	5.20833	0.0124006	SEMA5A, NLGN1, RBFOX2, NOVA1, MAP1B, NTRK3, FN1, VPS13B, CNTN4, DCLK1	175	412	19357	2.68474	1	0.508622	0.504066
GOTERM_BP_DIRECT	GO:0001709~cell fate determination	3	1.5625	0.0124256	PTCH1, PTCH2, EBF2	175	19	19357	17.465	1	0.508622	0.504066
GOTERM_BP_DIRECT	GO:0009966~regulation of signal transduction	4	2.08333	0.0133048	SPRED2, GPC3, RGS22, GPC6	175	55	19357	8.04447	1	0.527042	0.522321
GOTERM_BP_DIRECT	GO:0060071~Wnt signaling pathway, planar cell polarity pathway	4	2.08333	0.0139668	TIAM1, GPC3, ROR2, GPC6	175	56	19357	7.90082	1	0.535976	0.531175
GOTERM_BP_DIRECT	GO:0071363~cellular response to growth factor stimulus	4	2.08333	0.0153462	SLC4A7, PLK5, MAP1B, THBS1	175	58	19357	7.62837	1	0.571063	0.565948
GOTERM_BP_DIRECT	GO:0071230~cellular response to amino acid stimulus	4	2.08333	0.0160636	COL1A1, COL3A1, COL1A2, EGFR	175	59	19357	7.49908	1	0.580181	0.574983
GOTERM_BP_DIRECT	GO:0072203~cell proliferation involved in metanephros development	2	1.04167	0.0178977	PTCH1, GPC3	175	2	19357	110.611	1	0.627952	0.622327
GOTERM_BP_DIRECT	GO:0035725~sodium ion transmembrane transport	5	2.60417	0.0184961	SLC4A7, SLC12A2, SLC24A4, SCN7A, SLC4A4	175	112	19357	4.93801	1	0.630922	0.62527
GOTERM_BP_DIRECT	GO:0051893~regulation of focal adhesion assembly	3	1.5625	0.0210463	PEAK1, VCL, EPHA3	175	25	19357	13.2734	1	0.698511	0.692254
GOTERM_BP_DIRECT	GO:0051056~regulation of small GTPase mediated signal transduction	5	2.60417	0.0225437	ARHGAP10, TIAM1, ARHGAP32, DLC1	175	119	19357	4.64754	1	0.728516	0.72199
GOTERM_BP_DIRECT	GO:0045879~negative regulation of smoothened signaling pathway	3	1.5625	0.0243382	PTCH1, PTCH2, GPC3	175	27	19357	12.2902	1	0.738398	0.731784
GOTERM_BP_DIRECT	GO:0001525~angiogenesis	7	3.64583	0.0244119	SRPX2, FN1, CYP1B1, COL8A1, PRKCA, APOD, RORA	175	247	19357	3.13474	1	0.738398	0.731784
GOTERM_BP_DIRECT	GO:0070372~regulation of ERK1 and ERK2 cascade	3	1.5625	0.0260579	NEK10, FN1, EGFR	175	28	19357	11.8512	1	0.738398	0.731784
GOTERM_BP_DIRECT	GO:0033674~positive regulation of kinase activity	4	2.08333	0.026131	NTRK3, ROR2, EGFR, EPHA3	175	71	19357	6.23163	1	0.738398	0.731784
GOTERM_BP_DIRECT	GO:0018149~peptide cross-linking	3	1.5625	0.0296397	COL3A1, FN1, THBS1	175	30	19357	11.0611	1	0.738398	0.731784
GOTERM_BP_DIRECT	GO:0007420~brain development	7	3.64583	0.0303406	CNTNAP2, NEGR1, PTCH1, CNTN1, UNC5C, APOD, CNTN4	175	260	19357	2.978	1	0.738398	0.731784
GOTERM_BP_DIRECT	GO:0035633~maintenance of permeability of blood-brain barrier	3	1.5625	0.0314999	SLC12A2, LAMA2, VCL	175	31	19357	10.7043	1	0.738398	0.731784
GOTERM_BP_DIRECT	GO:0051968~positive regulation of synaptic transmission, glutamatergic	3	1.5625	0.0314999	NLGN1, TSHZ3, ROR2	175	31	19357	10.7043	1	0.738398	0.731784
GOTERM_BP_DIRECT	GO:0090102~cochlea development	3	1.5625	0.0314999	NTRK3, SOBP, KCNK2	175	31	19357	10.7043	1	0.738398	0.731784
GOTERM_BP_DIRECT	GO:0007169~transmembrane receptor protein tyrosine kinase signaling pathway	5	2.60417	0.0321512	NTRK3, ROR2, NGF, EGFR, EPHA3	175	133	19357	4.15832	1	0.738398	0.731784
GOTERM_BP_DIRECT	GO:0043406~positive regulation of MAP kinase activity	4	2.08333	0.032175	NTRK3, NEK10, THBS1, EGFR	175	77	19357	5.74605	1	0.738398	0.731784
GOTERM_BP_DIRECT	GO:0006468~protein phosphorylation	10	5.20833	0.0329965	MAPK10, PLK5, PEAK1, NEK10, PRKCA, TNIK, PAK3, CDK14, DCLK1, PRKG1	175	489	19357	2.26199	1	0.738398	0.731784
GOTERM_BP_DIRECT	GO:0060828~regulation of canonical Wnt signaling pathway	3	1.5625	0.033405	DAAM2, GPC3, CDK14	175	32	19357	10.3698	1	0.738398	0.731784
GOTERM_BP_DIRECT	GO:0001933~negative regulation of protein phosphorylation	4	2.08333	0.0343381	SPRED2, NTRK3, PLPP3, PTPN13	175	79	19357	5.60058	1	0.738398	0.731784
GOTERM_BP_DIRECT	GO:0071356~cellular response to tumor necrosis factor	5	2.60417	0.0352747	COL1A1, CYP1B1, RORA, ADAMTS12, THBS1	175	137	19357	4.03691	1	0.738398	0.731784
GOTERM_BP_DIRECT	GO:0055074~calcium ion homeostasis	3	1.5625	0.0353541	SLC24A4, ANKH, FAM20A	175	33	19357	10.0556	1	0.738398	0.731784
GOTERM_BP_DIRECT	GO:0060612~adipose tissue development	3	1.5625	0.0353541	EBF2, VPS13B, SOX8	175	33	19357	10.0556	1	0.738398	0.731784
GOTERM_BP_DIRECT	GO:0045163~clustering of voltage-gated potassium channels	2	1.04167	0.0354768	CNTNAP2, KCNB1	175	4	19357	55.3057	1	0.738398	0.731784
GOTERM_BP_DIRECT	GO:0030835~negative regulation of actin filament depolymerization	2	1.04167	0.0354768	LIMA1, PLEKHH2	175	4	19357	55.3057	1	0.738398	0.731784
GOTERM_BP_DIRECT	GO:0009957~epidermal cell fate specification	2	1.04167	0.0354768	PTCH1, PTCH2	175	4	19357	55.3057	1	0.738398	0.731784
GOTERM_BP_DIRECT	GO:0035583~sequestering of TGFbeta in extracellular matrix	2	1.04167	0.0354768	FBN2, FBN1	175	4	19357	55.3057	1	0.738398	0.731784
GOTERM_BP_DIRECT	GO:0001503~ossification	4	2.08333	0.0377207	COL1A1, RASSF2, EGFR, PDLIM7	175	82	19357	5.39568	1	0.759544	0.752741
GOTERM_BP_DIRECT	GO:0009653~anatomical structure morphogenesis	5	2.60417	0.0377298	FBN2, TPD52, GPC3, FREM1, FBN1	175	140	19357	3.95041	1	0.759544	0.752741
GOTERM_BP_DIRECT	GO:0007275~multicellular organism development	5	2.60417	0.0411515	VCAN, NTRK3, ROR2, EGFR, CDH19	175	144	19357	3.84067	1	0.771326	0.764417
GOTERM_BP_DIRECT	GO:0007224~smoothened signaling pathway	4	2.08333	0.0412672	PTCH1, PTCH2, GPC3, ROR2	175	85	19357	5.20524	1	0.771326	0.764417
GOTERM_BP_DIRECT	GO:0014068~positive regulation of phosphatidylinositol 3-kinase signaling	4	2.08333	0.0412672	NTRK3, FN1, ROR2, DCN	175	85	19357	5.20524	1	0.771326	0.764417
GOTERM_BP_DIRECT	GO:0007507~heart development	6	3.125	0.0413624	COL3A1, NTRK3, FN1, BICC1, PDLIM7, FBN1	175	210	19357	3.16033	1	0.771326	0.764417
GOTERM_BP_DIRECT	GO:0010811~positive regulation of cell-substrate adhesion	3	1.5625	0.0414556	VIT, COL8A1, NID1	175	36	19357	9.21762	1	0.771326	0.764417
GOTERM_BP_DIRECT	GO:0007626~locomotory behavior	4	2.08333	0.0424856	NEGR1, ANKH, CNTN1, SOBP	175	86	19357	5.14472	1	0.778691	0.771715
GOTERM_BP_DIRECT	GO:0006814~sodium ion transport	4	2.08333	0.0462479	SLC12A2, SLC13A3, SCN7A, SLC4A4	175	89	19357	4.9713	1	0.835182	0.827701
GOTERM_BP_DIRECT	GO:0032355~response to estradiol	4	2.08333	0.0488446	COL1A1, MAP1B, PTCH1, CYP1B1	175	91	19357	4.86204	1	0.856875	0.849199
GOTERM_BP_DIRECT	GO:0007409~axonogenesis	4	2.08333	0.0488446	PARD3, MAP1B, CNTN4, PAK3	175	91	19357	4.86204	1	0.856875	0.849199
GOTERM_BP_DIRECT	GO:1900244~positive regulation of synaptic vesicle endocytosis	2	1.04167	0.052743	NLGN1, ABCA13	175	6	19357	36.8705	1	0.887239	0.879291
GOTERM_BP_DIRECT	GO:1905475~regulation of protein localization to membrane	2	1.04167	0.052743	GPC3, GPC6	175	6	19357	36.8705	1	0.887239	0.879291
GOTERM_BP_DIRECT	GO:0032914~positive regulation of transforming growth factor beta1 production	2	1.04167	0.052743	LUM, THBS1	175	6	19357	36.8705	1	0.887239	0.879291
GOTERM_BP_DIRECT	GO:0043588~skin development	3	1.5625	0.0547234	COL1A1, COL3A1, PTCH2	175	42	19357	7.90082	1	0.908112	0.899978
GOTERM_BP_DIRECT	GO:0030501~positive regulation of bone mineralization	3	1.5625	0.0570627	FBN2, PKDCC, TENT5A	175	43	19357	7.71708	1	0.92874	0.920421
GOTERM_BP_DIRECT	GO:0071364~cellular response to epidermal growth factor stimulus	3	1.5625	0.0594363	COL1A1, GAREM1, EGFR	175	44	19357	7.54169	1	0.92874	0.920421
GOTERM_BP_DIRECT	GO:1900020~positive regulation of protein kinase C activity	2	1.04167	0.0612606	ROR2, EGFR	175	7	19357	31.6033	1	0.92874	0.920421
GOTERM_BP_DIRECT	GO:0032289~central nervous system myelin formation	2	1.04167	0.0612606	TENM4, CNTN1	175	7	19357	31.6033	1	0.92874	0.920421
GOTERM_BP_DIRECT	GO:0098907~regulation of SA node cell action potential	2	1.04167	0.0612606	ANK2, TBX18	175	7	19357	31.6033	1	0.92874	0.920421
GOTERM_BP_DIRECT	GO:0014012~peripheral nervous system axon regeneration	2	1.04167	0.0612606	MAP1B, APOD	175	7	19357	31.6033	1	0.92874	0.920421
GOTERM_BP_DIRECT	GO:0044691~tooth eruption	2	1.04167	0.0612606	COL1A1, FAM20A	175	7	19357	31.6033	1	0.92874	0.920421
GOTERM_BP_DIRECT	GO:0001568~blood vessel development	3	1.5625	0.0642836	COL1A1, COL1A2, PLPP3	175	46	19357	7.21379	1	0.939764	0.931346
GOTERM_BP_DIRECT	GO:0016358~dendrite development	3	1.5625	0.0642836	MAP1B, PAK3, PRKG1	175	46	19357	7.21379	1	0.939764	0.931346
GOTERM_BP_DIRECT	GO:0030900~forebrain development	3	1.5625	0.0642836	DLC1, DCLK1, PRKG1	175	46	19357	7.21379	1	0.939764	0.931346
GOTERM_BP_DIRECT	GO:0090090~negative regulation of canonical Wnt signaling pathway	5	2.60417	0.0661469	GPC3, ROR2, BICC1, SHISA6, RBMS3	175	169	19357	3.27253	1	0.955628	0.947068
GOTERM_BP_DIRECT	GO:0060346~bone trabecula formation	2	1.04167	0.0697019	FBN2, COL1A1	175	8	19357	27.6529	1	0.983839	0.975026
GOTERM_BP_DIRECT	GO:0045606~positive regulation of epidermal cell differentiation	2	1.04167	0.0697019	PTCH1, PTCH2	175	8	19357	27.6529	1	0.983839	0.975026
GOTERM_BP_DIRECT	GO:0050673~epithelial cell proliferation	3	1.5625	0.0743561	GPC3, COL8A1, EGFR	175	50	19357	6.63669	1	1	0.99185
GOTERM_BP_DIRECT	GO:0007157~heterophilic cell-cell adhesion via plasma membrane cell adhesion molecules	3	1.5625	0.0822177	NLGN1, TENM2, TENM4	175	53	19357	6.26102	1	1	0.99185
GOTERM_BP_DIRECT	GO:0002062~chondrocyte differentiation	3	1.5625	0.084893	COL3A1, ADAMTS12, SOX5	175	54	19357	6.14508	1	1	0.99185
GOTERM_BP_DIRECT	GO:0048048~embryonic eye morphogenesis	2	1.04167	0.0863589	FBN2, FBN1	175	10	19357	22.1223	1	1	0.99185
GOTERM_BP_DIRECT	GO:1903078~positive regulation of protein localization to plasma membrane	3	1.5625	0.0875944	PTPN9, EGFR, EPHA3	175	55	19357	6.03335	1	1	0.99185
GOTERM_BP_DIRECT	GO:0042593~glucose homeostasis	4	2.08333	0.0886644	FBN2, KCNB1, PTCH1, FBN1	175	117	19357	3.78159	1	1	0.99185
GOTERM_BP_DIRECT	GO:0042472~inner ear morphogenesis	3	1.5625	0.0903214	MYO6, ROR2, SOBP	175	56	19357	5.92561	1	1	0.99185
GOTERM_BP_DIRECT	GO:0009617~response to bacterium	4	2.08333	0.0904052	GPC3, SCN7A, TENT5A, FAM20A	175	118	19357	3.74954	1	1	0.99185
GOTERM_BP_DIRECT	GO:0045165~cell fate commitment	3	1.5625	0.0958491	SOX8, ROR2, SOX5	175	58	19357	5.72128	1	1	0.99185
GOTERM_BP_DIRECT	GO:0007254~JNK cascade	3	1.5625	0.0986486	MAPK10, TNFRSF19, ROR2	175	59	19357	5.62431	1	1	0.99185
GOTERM_BP_DIRECT	GO:0045785~positive regulation of cell adhesion	3	1.5625	0.0986486	LAMA2, PRKCA, NID1	175	59	19357	5.62431	1	1	0.99185
GOTERM_BP_DIRECT	GO:0016055~Wnt signaling pathway	5	2.60417	0.0993814	DAAM2, TNIK, CDK14, TRABD2B, SHISA6	175	195	19357	2.83619	1	1	0.99185

## Sheet: Epi_fibr
Category	Term	Count	%	PValue	Genes	List Total	Pop Hits	Pop Total	Fold Enrichment	Bonferroni	Benjamini	FDR
GOTERM_BP_DIRECT	GO:0030198~extracellular matrix organization	20	10.5263	6.3133e-15	COL15A1, HPSE2, COL14A1, ELN, FBLN1, ADAMTS12, RXFP1, ADAMTS5, SMOC2, COL3A1, ADAMTS2, CCDC80, MMP16, CRISPLD2, ABI3BP, ADAMTSL3, COL4A4, COL4A3, COL5A2, COL6A6	178	184	19357	11.8203	8.73301e-12	8.71236e-12	8.54821e-12
GOTERM_BP_DIRECT	GO:0007155~cell adhesion	26	13.6842	4.57105e-11	ROBO2, SRPX, SPON2, COL15A1, SPON1, TNXB, LAMA2, DPT, THY1, ROBO1, SPOCK1, IGFBP7, SVEP1, CDON, PCDH7, PARD3B, FAP, COL6A2, COL4A3, COL6A1, ITGA11, CDH11, COL6A3, ITGBL1, COL6A6, CD44	178	554	19357	5.10366	6.30806e-08	3.15402e-08	3.0946e-08
GOTERM_BP_DIRECT	GO:0030199~collagen fibril organization	12	6.31579	8.06563e-11	EXT1, COL3A1, ADAMTS2, COL15A1, TNXB, ANXA2, COL14A1, COL4A4, COL4A3, COL5A2, DPT, ADAMTS12	178	75	19357	17.3996	1.11306e-07	3.71019e-08	3.64029e-08
GOTERM_BP_DIRECT	GO:0098609~cell-cell adhesion	14	7.36842	2.64561e-08	ROBO2, TNXB, NEGR1, ANXA2, COL14A1, PRICKLE1, THY1, LRRC7, BOC, ITGA11, CDH11, FAT4, CD44, CDON	178	193	19357	7.8884	3.65087e-05	9.12734e-06	8.95538e-06
GOTERM_BP_DIRECT	GO:0030324~lung development	9	4.73684	9.17563e-07	CCBE1, COL3A1, ADAMTS2, FGF7, MME, CRISPLD2, ZFPM2, GLI3, GLI2	178	83	19357	11.7919	0.00126544	0.000253248	0.000248476
GOTERM_BP_DIRECT	GO:0007160~cell-matrix adhesion	9	4.73684	7.22407e-06	COL3A1, TNXB, ITGA11, ITGBL1, ADAMTS12, FREM1, CD44, FBLN5, PPFIA2	178	109	19357	8.97913	0.00991972	0.00166153	0.00163023
GOTERM_BP_DIRECT	GO:0001525~angiogenesis	12	6.31579	1.77116e-05	NELL2, PDGFRB, COL15A1, ENPEP, ANXA2, FAP, CALD1, SERPINE1, RORA, THY1, HS6ST1, FGF10	178	247	19357	5.28326	0.024146	0.0031221	0.00306328
GOTERM_BP_DIRECT	GO:0003180~aortic valve morphogenesis	6	3.15789	1.80991e-05	ROBO2, ADAMTS5, ELN, SLIT3, SLIT2, ROBO1	178	36	19357	18.1245	0.0246677	0.0031221	0.00306328
GOTERM_BP_DIRECT	GO:0001501~skeletal system development	9	4.73684	3.26498e-05	EXT1, MMP16, CDH11, SH3PXD2B, COL5A2, ALX4, IGF1, GLI2, FBN1	178	134	19357	7.30392	0.0440575	0.00500631	0.00491199
GOTERM_BP_DIRECT	GO:1900748~positive regulation of vascular endothelial growth factor signaling pathway	4	2.10526	6.0638e-05	SMOC2, CCBE1, TNXB, ROBO1	178	9	19357	48.3321	0.0802772	0.0078197	0.00767238
GOTERM_BP_DIRECT	GO:0007411~axon guidance	10	5.26316	6.2331e-05	NELL2, EXT1, ROBO2, LAMA2, PALLD, BOC, SLIT3, SLIT2, GLI3, GLI2	178	189	19357	5.75382	0.0824236	0.0078197	0.00767238
GOTERM_BP_DIRECT	GO:0032836~glomerular basement membrane development	4	2.10526	8.60431e-05	EXT1, COL4A4, COL4A3, SULF1	178	10	19357	43.4989	0.111965	0.00989496	0.00970853
GOTERM_BP_DIRECT	GO:0016485~protein processing	7	3.68421	0.000113168	SPON1, ADAMTS2, MMP16, MME, CPE, F3, GLI3	178	83	19357	9.17145	0.144596	0.0120133	0.0117869
GOTERM_BP_DIRECT	GO:0002062~chondrocyte differentiation	6	3.15789	0.000132938	COL3A1, NFIB, OSR1, ADAMTS12, GLI3, GLI2	178	54	19357	12.083	0.16762	0.0131039	0.012857
GOTERM_BP_DIRECT	GO:0051414~response to cortisol	3	1.57895	0.000247929	IGFBP7, SLIT3, SLIT2	178	3	19357	108.747	0.289783	0.0213839	0.020981
GOTERM_BP_DIRECT	GO:0061364~apoptotic process involved in luteolysis	3	1.57895	0.000247929	ROBO2, SLIT3, SLIT2	178	3	19357	108.747	0.289783	0.0213839	0.020981
GOTERM_BP_DIRECT	GO:0060021~palate development	6	3.15789	0.000343906	PRRX1, BNC2, TIPARP, OSR1, ALX4, GLI3	178	66	19357	9.88611	0.377911	0.0270319	0.0265226
GOTERM_BP_DIRECT	GO:0060412~ventricular septum morphogenesis	5	2.63158	0.00035259	ROBO2, SLIT3, SLIT2, ZFPM2, ROBO1	178	37	19357	14.6956	0.385324	0.0270319	0.0265226
GOTERM_BP_DIRECT	GO:0003184~pulmonary valve morphogenesis	4	2.10526	0.000465116	ROBO2, ADAMTS5, SLIT2, ROBO1	178	17	19357	25.5876	0.473766	0.0337821	0.0331456
GOTERM_BP_DIRECT	GO:0032870~cellular response to hormone stimulus	5	2.63158	0.000576684	GHR, ROBO2, IGFBP7, SLIT3, SLIT2	178	42	19357	12.9461	0.548894	0.0397912	0.0390415
GOTERM_BP_DIRECT	GO:0035385~Roundabout signaling pathway	3	1.57895	0.000816509	SLIT3, SLIT2, ROBO1	178	5	19357	65.2483	0.676075	0.0512616	0.0502958
GOTERM_BP_DIRECT	GO:0072089~stem cell proliferation	5	2.63158	0.000817214	PRRX1, NFIB, GLI3, PBX1, FGF10	178	46	19357	11.8203	0.67639	0.0512616	0.0502958
GOTERM_BP_DIRECT	GO:2000647~negative regulation of stem cell proliferation	4	2.10526	0.000885579	NFIB, FBLN1, GLI3, FGF10	178	21	19357	20.7138	0.705548	0.0531347	0.0521336
GOTERM_BP_DIRECT	GO:0032331~negative regulation of chondrocyte differentiation	4	2.10526	0.00116349	EFEMP1, ADAMTS12, GLI3, GLI2	178	23	19357	18.9126	0.799422	0.0669008	0.0656403
GOTERM_BP_DIRECT	GO:0030336~negative regulation of cell migration	8	4.21053	0.00159409	NAV3, CDH11, SERPINE1, SLIT2, THY1, PODN, SULF1, ROBO1	178	185	19357	4.70258	0.889375	0.0811459	0.0796171
GOTERM_BP_DIRECT	GO:0048146~positive regulation of fibroblast proliferation	5	2.63158	0.00160242	PDGFRB, FBLN1, IGF1, ESR1, FGF10	178	55	19357	9.88611	0.89064	0.0811459	0.0796171
GOTERM_BP_DIRECT	GO:0042060~wound healing	6	3.15789	0.00164069	EXT1, PDGFRB, COL3A1, IGF1, GLI3, FGF10	178	93	19357	7.01595	0.896275	0.0811459	0.0796171
GOTERM_BP_DIRECT	GO:0070100~negative regulation of chemokine-mediated signaling pathway	3	1.57895	0.00169411	SLIT3, SLIT2, ROBO1	178	7	19357	46.6059	0.903658	0.0811459	0.0796171
GOTERM_BP_DIRECT	GO:0009887~animal organ morphogenesis	7	3.68421	0.00170524	GREM2, FGF7, LAMA2, ELN, DCN, PBX1, FGF10	178	138	19357	5.51616	0.905129	0.0811459	0.0796171
GOTERM_BP_DIRECT	GO:0007517~muscle organ development	6	3.15789	0.00225824	SGCD, LAMA2, ITGA11, ALX4, COL6A3, IGF1	178	100	19357	6.52483	0.955838	0.102652	0.100718
GOTERM_BP_DIRECT	GO:0001656~metanephros development	4	2.10526	0.00230595	ROBO2, GLI3, FBN1, FGF10	178	29	19357	14.9996	0.958659	0.102652	0.100718
GOTERM_BP_DIRECT	GO:0031069~hair follicle morphogenesis	4	2.10526	0.00306796	EXT1, FGF7, GLI2, FGF10	178	32	19357	13.5934	0.985597	0.132306	0.129813
GOTERM_BP_DIRECT	GO:0007507~heart development	8	4.21053	0.00323373	COL3A1, OSR1, SH3PXD2B, ZFPM2, GLI3, BICC1, GLI2, FBN1	178	210	19357	4.14275	0.98855	0.135229	0.132681
GOTERM_BP_DIRECT	GO:0030334~regulation of cell migration	6	3.15789	0.00354788	FGF7, TNXB, LAMA2, LDB2, THY1, FGF10	178	111	19357	5.87823	0.992589	0.140573	0.137925
GOTERM_BP_DIRECT	GO:0048048~embryonic eye morphogenesis	3	1.57895	0.00356527	MFAP5, EFEMP1, FBN1	178	10	19357	32.6242	0.992765	0.140573	0.137925
GOTERM_BP_DIRECT	GO:0035025~positive regulation of Rho protein signal transduction	4	2.10526	0.00396803	PDGFRB, COL3A1, LPAR1, ROBO1	178	35	19357	12.4283	0.995859	0.152108	0.149242
GOTERM_BP_DIRECT	GO:0034394~protein localization to cell surface	4	2.10526	0.00429997	FGF7, ANK2, FBLN5, FGF10	178	36	19357	12.083	0.997386	0.160377	0.157356
GOTERM_BP_DIRECT	GO:0050679~positive regulation of epithelial cell proliferation	5	2.63158	0.00450362	TCF7L2, FGF7, OSR1, IGF1, FGF10	178	73	19357	7.44844	0.998029	0.162866	0.159798
GOTERM_BP_DIRECT	GO:0001822~kidney development	6	3.15789	0.00460274	MME, TIPARP, AGTR1, SULF1, BICC1, GLI2	178	118	19357	5.52952	0.998282	0.162866	0.159798
GOTERM_BP_DIRECT	GO:0048251~elastic fiber assembly	3	1.57895	0.0051666	COL3A1, TNXB, FBLN5	178	12	19357	27.1868	0.999214	0.178248	0.174889
GOTERM_BP_DIRECT	GO:0043406~positive regulation of MAP kinase activity	5	2.63158	0.00544405	GHR, PDGFRB, TENM1, NOX4, ROBO1	178	77	19357	7.06151	0.999465	0.183239	0.179787
GOTERM_BP_DIRECT	GO:0043931~ossification involved in bone maturation	3	1.57895	0.00606944	EXT1, FAT4, ADAMTS12	178	13	19357	25.0955	0.999775	0.199279	0.195525
GOTERM_BP_DIRECT	GO:0033627~cell adhesion mediated by integrin	4	2.10526	0.00620943	EXT1, ITGA11, ITGBL1, FBN1	178	41	19357	10.6095	0.999815	0.199279	0.195525
GOTERM_BP_DIRECT	GO:0043588~skin development	4	2.10526	0.00664272	COL3A1, ADAMTS2, CDH11, COL5A2	178	42	19357	10.3569	0.999899	0.20834	0.204415
GOTERM_BP_DIRECT	GO:0045944~positive regulation of transcription from RNA polymerase II promoter	21	11.0526	0.00709541	TCF7L2, PID1, ANXA2, PRRX1, OSR1, RORA, LDB2, IGF1, ESR1, DCN, GLI3, PBX1, RGMA, GLI2, NFIA, NFIB, PLAGL1, ALX4, ZFPM2, FGF10, CDON	178	1204	19357	1.89675	0.999946	0.217593	0.213493
GOTERM_BP_DIRECT	GO:0007224~smoothened signaling pathway	5	2.63158	0.00770036	PRRX1, BOC, GLI3, GLI2, CDON	178	85	19357	6.39689	0.999977	0.231011	0.226658
GOTERM_BP_DIRECT	GO:0008285~negative regulation of cell proliferation	11	5.78947	0.00937929	TENM1, CACNB4, ABI3BP, COL4A3, NOX4, DPT, IGFBP7, SLIT3, PODN, GLI3, FGF10	178	456	19357	2.62329	0.999998	0.274471	0.2693
GOTERM_BP_DIRECT	GO:0032355~response to estradiol	5	2.63158	0.00974571	GHR, PDGFRB, PTGFR, ESR1, FGF10	178	91	19357	5.97512	0.999999	0.274471	0.2693
GOTERM_BP_DIRECT	GO:0050731~positive regulation of peptidyl-tyrosine phosphorylation	5	2.63158	0.00974571	GHR, FGF7, IGF1, CD44, FGF10	178	91	19357	5.97512	0.999999	0.274471	0.2693
GOTERM_BP_DIRECT	GO:2000573~positive regulation of DNA biosynthetic process	3	1.57895	0.0115542	PDGFRB, SMOC2, NOX4	178	18	19357	18.1245	1	0.316503	0.31054
GOTERM_BP_DIRECT	GO:0009952~anterior/posterior pattern specification	5	2.63158	0.0116969	ALX4, GLI3, PBX1, GLI2, CDON	178	96	19357	5.66392	1	0.316503	0.31054
GOTERM_BP_DIRECT	GO:0071711~basement membrane organization	3	1.57895	0.0128366	EXT1, COL3A1, PRICKLE1	178	19	19357	17.1706	1	0.340664	0.334246
GOTERM_BP_DIRECT	GO:0016477~cell migration	8	4.21053	0.0134493	PDGFRB, CARMIL1, ENPEP, PALLD, CDH11, ITGBL1, ADAMTS12, CD44	178	275	19357	3.16355	1	0.350189	0.343592
GOTERM_BP_DIRECT	GO:0007399~nervous system development	10	5.26316	0.0137412	TENM1, NAV3, NOVA1, BOC, SPOCK1, LDB2, BRINP3, DCLK1, CDON, ROBO1	178	412	19357	2.63949	1	0.351165	0.344549
GOTERM_BP_DIRECT	GO:0042733~embryonic digit morphogenesis	4	2.10526	0.0146173	OSR1, ALX4, GLI3, GLI2	178	56	19357	7.76766	1	0.366761	0.359851
GOTERM_BP_DIRECT	GO:0006508~proteolysis	10	5.26316	0.0149674	CFD, ADAMTS5, ENPEP, CFH, MMP16, MME, FAP, PAPPA, F3, PRSS23	178	418	19357	2.60161	1	0.36884	0.36189
GOTERM_BP_DIRECT	GO:0048666~neuron development	4	2.10526	0.0160573	TENM1, HS6ST1, PBX1, GLI2	178	58	19357	7.49981	1	0.382053	0.374855
GOTERM_BP_DIRECT	GO:0008543~fibroblast growth factor receptor signaling pathway	4	2.10526	0.0160573	EXT1, FGF7, FAT4, FGF10	178	58	19357	7.49981	1	0.382053	0.374855
GOTERM_BP_DIRECT	GO:0043627~response to estrogen	4	2.10526	0.0168061	PDGFRB, MME, ESR1, GLI3	178	59	19357	7.37269	1	0.393093	0.385687
GOTERM_BP_DIRECT	GO:0036022~limb joint morphogenesis	2	1.05263	0.0182048	EXT1, COL3A1	178	2	19357	108.747	1	0.393713	0.386295
GOTERM_BP_DIRECT	GO:0050925~negative regulation of negative chemotaxis	2	1.05263	0.0182048	ROBO2, ROBO1	178	2	19357	108.747	1	0.393713	0.386295
GOTERM_BP_DIRECT	GO:0021836~chemorepulsion involved in postnatal olfactory bulb interneuron migration	2	1.05263	0.0182048	SLIT2, ROBO1	178	2	19357	108.747	1	0.393713	0.386295
GOTERM_BP_DIRECT	GO:0051216~cartilage development	4	2.10526	0.0183617	PRRX1, MGP, SULF1, CD44	178	61	19357	7.13096	1	0.393713	0.386295
GOTERM_BP_DIRECT	GO:0022008~neurogenesis	4	2.10526	0.0183617	NAV3, LPAR1, SPOCK1, FAT4	178	61	19357	7.13096	1	0.393713	0.386295
GOTERM_BP_DIRECT	GO:0048754~branching morphogenesis of an epithelial tube	3	1.57895	0.0185445	SLIT2, GLI2, FGF10	178	23	19357	14.1844	1	0.393713	0.386295
GOTERM_BP_DIRECT	GO:0051924~regulation of calcium ion transport	3	1.57895	0.0201102	CACNA2D1, IL16, ANK2	178	24	19357	13.5934	1	0.414211	0.406407
GOTERM_BP_DIRECT	GO:0035904~aorta development	3	1.57895	0.0201102	ROBO2, PRICKLE1, ROBO1	178	24	19357	13.5934	1	0.414211	0.406407
GOTERM_BP_DIRECT	GO:0003148~outflow tract septum morphogenesis	3	1.57895	0.0217293	ROBO2, ZFPM2, ROBO1	178	25	19357	13.0497	1	0.440155	0.431862
GOTERM_BP_DIRECT	GO:0007156~homophilic cell adhesion via plasma membrane adhesion molecules	6	3.15789	0.0220077	ROBO2, PALLD, PCDH7, CDH11, FAT4, ROBO1	178	174	19357	3.7499	1	0.440155	0.431862
GOTERM_BP_DIRECT	GO:0009954~proximal/distal pattern formation	3	1.57895	0.0234006	GLI3, PBX1, GLI2	178	26	19357	12.5478	1	0.461326	0.452634
GOTERM_BP_DIRECT	GO:0045879~negative regulation of smoothened signaling pathway	3	1.57895	0.025123	HHIP, GLI3, GLI2	178	27	19357	12.083	1	0.480935	0.471873
GOTERM_BP_DIRECT	GO:0010977~negative regulation of neuron projection development	4	2.10526	0.0253593	LPAR1, SPOCK1, PTPRG, RGMA	178	69	19357	6.30418	1	0.480935	0.471873
GOTERM_BP_DIRECT	GO:0048565~digestive tract development	3	1.57895	0.0268954	COL3A1, ALX4, FAT4	178	28	19357	11.6515	1	0.480935	0.471873
GOTERM_BP_DIRECT	GO:0070075~tear secretion	2	1.05263	0.0271833	PRICKLE1, FGF10	178	3	19357	72.4981	1	0.480935	0.471873
GOTERM_BP_DIRECT	GO:0021776~smoothened signaling pathway involved in spinal cord motor neuron cell fate specification	2	1.05263	0.0271833	GLI3, GLI2	178	3	19357	72.4981	1	0.480935	0.471873
GOTERM_BP_DIRECT	GO:0060665~regulation of branching involved in salivary gland morphogenesis by mesenchymal-epithelial signaling	2	1.05263	0.0271833	FGF7, FGF10	178	3	19357	72.4981	1	0.480935	0.471873
GOTERM_BP_DIRECT	GO:0061033~secretion by lung epithelial cell involved in lung growth	2	1.05263	0.0271833	FGF7, FGF10	178	3	19357	72.4981	1	0.480935	0.471873
GOTERM_BP_DIRECT	GO:0021775~smoothened signaling pathway involved in ventral spinal cord interneuron specification	2	1.05263	0.0271833	GLI3, GLI2	178	3	19357	72.4981	1	0.480935	0.471873
GOTERM_BP_DIRECT	GO:0001649~osteoblast differentiation	5	2.63158	0.0286036	MRC2, ITGA11, COL6A1, GLI3, GLI2	178	126	19357	4.31536	1	0.495365	0.486032
GOTERM_BP_DIRECT	GO:0007520~myoblast fusion	3	1.57895	0.0287168	ADAMTS5, MYOF, CDON	178	29	19357	11.2497	1	0.495365	0.486032
GOTERM_BP_DIRECT	GO:0060326~cell chemotaxis	4	2.10526	0.0303626	PDGFRB, AGTR1, LPAR1, CXCL14	178	74	19357	5.87823	1	0.514744	0.505046
GOTERM_BP_DIRECT	GO:0010575~positive regulation of vascular endothelial growth factor production	3	1.57895	0.0305862	CCBE1, RORA, SULF1	178	30	19357	10.8747	1	0.514744	0.505046
GOTERM_BP_DIRECT	GO:0048701~embryonic cranial skeleton morphogenesis	3	1.57895	0.0325026	TBX15, PRRX1, MMP16	178	31	19357	10.5239	1	0.533971	0.523911
GOTERM_BP_DIRECT	GO:0050772~positive regulation of axonogenesis	3	1.57895	0.0325026	ROBO2, SLIT2, ROBO1	178	31	19357	10.5239	1	0.533971	0.523911
GOTERM_BP_DIRECT	GO:0060325~face morphogenesis	3	1.57895	0.0344649	CRISPLD2, TIPARP, PRICKLE1	178	32	19357	10.195	1	0.547083	0.536775
GOTERM_BP_DIRECT	GO:0035481~positive regulation of Notch signaling pathway involved in heart induction	2	1.05263	0.0360801	ROBO2, ROBO1	178	4	19357	54.3736	1	0.547083	0.536775
GOTERM_BP_DIRECT	GO:0060244~negative regulation of cell proliferation involved in contact inhibition	2	1.05263	0.0360801	SRPX, FAP	178	4	19357	54.3736	1	0.547083	0.536775
GOTERM_BP_DIRECT	GO:0007442~hindgut morphogenesis	2	1.05263	0.0360801	GLI3, GLI2	178	4	19357	54.3736	1	0.547083	0.536775
GOTERM_BP_DIRECT	GO:0048050~post-embryonic eye morphogenesis	2	1.05263	0.0360801	EFEMP1, FBN1	178	4	19357	54.3736	1	0.547083	0.536775
GOTERM_BP_DIRECT	GO:1901620~regulation of smoothened signaling pathway involved in dorsal/ventral neural tube patterning	2	1.05263	0.0360801	GLI3, GLI2	178	4	19357	54.3736	1	0.547083	0.536775
GOTERM_BP_DIRECT	GO:0048568~embryonic organ development	3	1.57895	0.0364722	ZFPM2, GLI3, PBX1	178	33	19357	9.88611	1	0.547083	0.536775
GOTERM_BP_DIRECT	GO:2000379~positive regulation of reactive oxygen species metabolic process	3	1.57895	0.0364722	PDGFRB, PID1, AGTR1	178	33	19357	9.88611	1	0.547083	0.536775
GOTERM_BP_DIRECT	GO:0001558~regulation of cell growth	4	2.10526	0.0370003	AGTR1, SPOCK1, IGFBP7, FBLN5	178	80	19357	5.43736	1	0.549037	0.538693
GOTERM_BP_DIRECT	GO:0008015~blood circulation	3	1.57895	0.0385234	ELN, COL4A3, MYOF	178	34	19357	9.59534	1	0.559604	0.54906
GOTERM_BP_DIRECT	GO:0048144~fibroblast proliferation	3	1.57895	0.0385234	COL3A1, ESR1, FGF10	178	34	19357	9.59534	1	0.559604	0.54906
GOTERM_BP_DIRECT	GO:0001503~ossification	4	2.10526	0.0393648	EXT1, MGP, CDH11, COL5A2	178	82	19357	5.30474	1	0.565869	0.555207
GOTERM_BP_DIRECT	GO:0001708~cell fate specification	3	1.57895	0.0406177	TBX15, TBX18, CDON	178	35	19357	9.32119	1	0.57786	0.566973
GOTERM_BP_DIRECT	GO:0001657~ureteric bud development	3	1.57895	0.042754	ROBO2, OSR1, SLIT2	178	36	19357	9.06227	1	0.595965	0.584737
GOTERM_BP_DIRECT	GO:0048536~spleen development	3	1.57895	0.042754	CACNB4, PBX1, FGF10	178	36	19357	9.06227	1	0.595965	0.584737
GOTERM_BP_DIRECT	GO:0016199~axon midline choice point recognition	2	1.05263	0.0448959	ROBO2, ROBO1	178	5	19357	43.4989	1	0.601518	0.590185
GOTERM_BP_DIRECT	GO:1990787~negative regulation of hh target transcription factor activity	2	1.05263	0.0448959	GLI3, GLI2	178	5	19357	43.4989	1	0.601518	0.590185
GOTERM_BP_DIRECT	GO:0060485~mesenchyme development	2	1.05263	0.0448959	BNC2, PRICKLE1	178	5	19357	43.4989	1	0.601518	0.590185
GOTERM_BP_DIRECT	GO:0060513~prostatic bud formation	2	1.05263	0.0448959	GLI2, FGF10	178	5	19357	43.4989	1	0.601518	0.590185
GOTERM_BP_DIRECT	GO:0010628~positive regulation of gene expression	10	5.26316	0.0466141	PTGFR, FGF7, PID1, OSR1, FBLN1, ANK2, IGF1, F3, ROBO1, FGF10	178	513	19357	2.11983	1	0.618534	0.60688
GOTERM_BP_DIRECT	GO:2000648~positive regulation of stem cell proliferation	3	1.57895	0.0494062	PRRX1, PBX1, FGF10	178	39	19357	8.36517	1	0.63733	0.625323
GOTERM_BP_DIRECT	GO:0043066~negative regulation of apoptotic process	10	5.26316	0.0499912	PDGFRB, PTGFR, OSR1, HHIP, TWIST2, IGF1, FSTL1, CD44, GLI3, GLI2	178	520	19357	2.09129	1	0.63733	0.625323
GOTERM_BP_DIRECT	GO:0007010~cytoskeleton organization	5	2.63158	0.0500499	ARHGAP21, PALLD, ANK2, THY1, ADD3	178	151	19357	3.6009	1	0.63733	0.625323
GOTERM_BP_DIRECT	GO:0019722~calcium-mediated signaling	4	2.10526	0.0522997	SGCD, RCAN2, AGTR1, NCALD	178	92	19357	4.72814	1	0.63733	0.625323
GOTERM_BP_DIRECT	GO:0060510~Type II pneumocyte differentiation	2	1.05263	0.0536316	NFIB, FGF10	178	6	19357	36.2491	1	0.63733	0.625323
GOTERM_BP_DIRECT	GO:0003081~regulation of systemic arterial blood pressure by renin-angiotensin	2	1.05263	0.0536316	ENPEP, AGTR1	178	6	19357	36.2491	1	0.63733	0.625323
GOTERM_BP_DIRECT	GO:0010172~embryonic body morphogenesis	2	1.05263	0.0536316	GREM2, CDON	178	6	19357	36.2491	1	0.63733	0.625323
GOTERM_BP_DIRECT	GO:0001765~membrane raft assembly	2	1.05263	0.0536316	ANXA2, RFTN1	178	6	19357	36.2491	1	0.63733	0.625323
GOTERM_BP_DIRECT	GO:0072189~ureter development	2	1.05263	0.0536316	NFIA, TBX18	178	6	19357	36.2491	1	0.63733	0.625323
GOTERM_BP_DIRECT	GO:0040036~regulation of fibroblast growth factor receptor signaling pathway	2	1.05263	0.0536316	HHIP, SULF1	178	6	19357	36.2491	1	0.63733	0.625323
GOTERM_BP_DIRECT	GO:0072498~embryonic skeletal joint development	2	1.05263	0.0536316	EXT1, OSR1	178	6	19357	36.2491	1	0.63733	0.625323
GOTERM_BP_DIRECT	GO:0030574~collagen catabolic process	3	1.57895	0.0540345	MRC2, ADAMTS2, MMP16	178	41	19357	7.95711	1	0.63733	0.625323
GOTERM_BP_DIRECT	GO:0007405~neuroblast proliferation	3	1.57895	0.0540345	HHIP, GLI3, CDON	178	41	19357	7.95711	1	0.63733	0.625323
GOTERM_BP_DIRECT	GO:0006869~lipid transport	4	2.10526	0.0551042	ABCA10, ABCA6, ABCA9, ABCA8	178	94	19357	4.62754	1	0.639684	0.627632
GOTERM_BP_DIRECT	GO:0019221~cytokine-mediated signaling pathway	5	2.63158	0.0551611	GHR, GREM2, IL16, F3, CD44	178	156	19357	3.48549	1	0.639684	0.627632
GOTERM_BP_DIRECT	GO:0006024~glycosaminoglycan biosynthetic process	3	1.57895	0.0588095	EXT1, PDGFRB, HS6ST1	178	43	19357	7.58701	1	0.676309	0.663567
GOTERM_BP_DIRECT	GO:0001658~branching involved in ureteric bud morphogenesis	3	1.57895	0.0612499	FAT4, GLI3, PBX1	178	44	19357	7.41458	1	0.687658	0.674703
GOTERM_BP_DIRECT	GO:0043410~positive regulation of MAPK cascade	5	2.63158	0.0616602	DOK6, LPAR1, IGF1, CDON, FGF10	178	162	19357	3.35639	1	0.687658	0.674703
GOTERM_BP_DIRECT	GO:0060428~lung epithelium development	2	1.05263	0.0622879	ERRFI1, FGF10	178	7	19357	31.0706	1	0.687658	0.674703
GOTERM_BP_DIRECT	GO:0060831~smoothened signaling pathway involved in dorsal/ventral neural tube patterning	2	1.05263	0.0622879	GLI3, GLI2	178	7	19357	31.0706	1	0.687658	0.674703
GOTERM_BP_DIRECT	GO:0098907~regulation of SA node cell action potential	2	1.05263	0.0622879	ANK2, TBX18	178	7	19357	31.0706	1	0.687658	0.674703
GOTERM_BP_DIRECT	GO:0045766~positive regulation of angiogenesis	5	2.63158	0.0639013	SMOC2, CCBE1, PTGIS, SERPINE1, F3	178	164	19357	3.31546	1	0.699872	0.686686
GOTERM_BP_DIRECT	GO:0048538~thymus development	3	1.57895	0.0687724	CACNB4, PBX1, FGF10	178	47	19357	6.94131	1	0.746521	0.732456
GOTERM_BP_DIRECT	GO:0090090~negative regulation of canonical Wnt signaling pathway	5	2.63158	0.0697311	TCF7L2, PRICKLE1, GLI3, DKK2, BICC1	178	169	19357	3.21737	1	0.746521	0.732456
GOTERM_BP_DIRECT	GO:0010467~gene expression	4	2.10526	0.0701674	EXT1, NOX4, SVEP1, PRICKLE1	178	104	19357	4.18258	1	0.746521	0.732456
GOTERM_BP_DIRECT	GO:0072075~metanephric mesenchyme development	2	1.05263	0.0708654	PDGFRB, OSR1	178	8	19357	27.1868	1	0.746521	0.732456
GOTERM_BP_DIRECT	GO:0002067~glandular epithelial cell differentiation	2	1.05263	0.0708654	EXT1, NFIB	178	8	19357	27.1868	1	0.746521	0.732456
GOTERM_BP_DIRECT	GO:1900119~positive regulation of execution phase of apoptosis	2	1.05263	0.0793649	PTGIS, FAP	178	9	19357	24.166	1	0.805321	0.790148
GOTERM_BP_DIRECT	GO:0033292~T-tubule organization	2	1.05263	0.0793649	MYOF, ANK2	178	9	19357	24.166	1	0.805321	0.790148
GOTERM_BP_DIRECT	GO:0043586~tongue development	2	1.05263	0.0793649	BNC2, GLI3	178	9	19357	24.166	1	0.805321	0.790148
GOTERM_BP_DIRECT	GO:0003416~endochondral bone growth	2	1.05263	0.0793649	EXT1, BNC2	178	9	19357	24.166	1	0.805321	0.790148
GOTERM_BP_DIRECT	GO:0060351~cartilage development involved in endochondral bone morphogenesis	2	1.05263	0.0793649	GHR, EXT1	178	9	19357	24.166	1	0.805321	0.790148
GOTERM_BP_DIRECT	GO:0007229~integrin-mediated signaling pathway	4	2.10526	0.0816972	COL3A1, ITGA11, ITGBL1, THY1	178	111	19357	3.91882	1	0.822936	0.807431
GOTERM_BP_DIRECT	GO:0007567~parturition	2	1.05263	0.0877871	PTGFR, RXFP1	178	10	19357	21.7494	1	0.853142	0.837069
GOTERM_BP_DIRECT	GO:0048660~regulation of smooth muscle cell proliferation	2	1.05263	0.0877871	TCF7L2, ELN	178	10	19357	21.7494	1	0.853142	0.837069
GOTERM_BP_DIRECT	GO:0010863~positive regulation of phospholipase C activity	2	1.05263	0.0877871	PDGFRB, ESR1	178	10	19357	21.7494	1	0.853142	0.837069
GOTERM_BP_DIRECT	GO:0003272~endocardial cushion formation	2	1.05263	0.0877871	ROBO2, ROBO1	178	10	19357	21.7494	1	0.853142	0.837069
GOTERM_BP_DIRECT	GO:0097094~craniofacial suture morphogenesis	2	1.05263	0.0877871	MMP16, FREM1	178	10	19357	21.7494	1	0.853142	0.837069
GOTERM_BP_DIRECT	GO:0042475~odontogenesis of dentin-containing tooth	3	1.57895	0.0929697	GLI3, GLI2, FGF10	178	56	19357	5.82574	1	0.89719	0.880287
GOTERM_BP_DIRECT	GO:0001823~mesonephros development	2	1.05263	0.0961327	OSR1, FGF10	178	11	19357	19.7722	1	0.914918	0.89768
GOTERM_BP_DIRECT	GO:0048846~axon extension involved in axon guidance	2	1.05263	0.0961327	SLIT3, SLIT2	178	11	19357	19.7722	1	0.914918	0.89768

## Sheet: Fibroblast_4
Category	Term	Count	%	PValue	Genes	List Total	Pop Hits	Pop Total	Fold Enrichment	Bonferroni	Benjamini	FDR
GOTERM_BP_DIRECT	GO:0007155~cell adhesion	19	10.5556	3.03772e-07	SPON2, SPON1, TNXB, CADM2, LAMA4, PTPRK, ROBO1, VCAN, KITLG, RELN, CXCL12, FAP, ADAM12, ITGA11, SPOCK1, COL6A3, CNTN3, CD44, CDON	151	554	19357	4.39648	0.000375695	0.000375765	0.000367564
GOTERM_BP_DIRECT	GO:0050679~positive regulation of epithelial cell proliferation	8	4.44444	1.54872e-06	TCF7L2, FGF7, EYA1, OSR1, TWIST1, IGF1, RUNX2, FGF10	151	73	19357	14.0484	0.00191394	0.000957885	0.000936977
GOTERM_BP_DIRECT	GO:0098609~cell-cell adhesion	11	6.11111	2.68758e-06	EMCN, TNXB, NEGR1, IGDCC4, LRRC7, COL14A1, ITGA11, BOC, FAT4, CD44, CDON	151	193	19357	7.30628	0.00331902	0.00110818	0.00108399
GOTERM_BP_DIRECT	GO:0001764~neuron migration	9	5	4.63283e-06	COL3A1, RELN, CXCL12, SATB2, DCX, SPOCK1, TWIST1, DCLK1, ASTN1	151	121	19357	9.53495	0.00571443	0.0014327	0.00140143
GOTERM_BP_DIRECT	GO:0030198~extracellular matrix organization	10	5.55556	1.36776e-05	COL3A1, ADAMTS2, MMP27, MMP16, HPSE2, ADAMTS19, COL14A1, ABI3BP, ADAMTS12, OLFML2A	151	184	19357	6.96696	0.016777	0.00338385	0.00330999
GOTERM_BP_DIRECT	GO:0007411~axon guidance	10	5.55556	1.69286e-05	RELN, CXCL12, SEMA3C, BOC, NRXN3, SLIT3, SLIT2, EPHB2, KALRN, GLI2	151	189	19357	6.78265	0.0207231	0.0034901	0.00341393
GOTERM_BP_DIRECT	GO:0007399~nervous system development	14	7.77778	1.99722e-05	TENM1, CHRM3, PAX3, LDB2, KALRN, DCLK1, ROBO1, NOVA1, BOC, DCX, SPOCK1, EPHB2, BRINP3, CDON	151	412	19357	4.35604	0.0244032	0.00352938	0.00345234
GOTERM_BP_DIRECT	GO:0030199~collagen fibril organization	7	3.88889	2.53931e-05	COL3A1, ADAMTS2, TNXB, COL14A1, COL21A1, ADAMTS12, LOXL1	151	75	19357	11.9646	0.0309234	0.00392641	0.0038407
GOTERM_BP_DIRECT	GO:0050731~positive regulation of peptidyl-tyrosine phosphorylation	7	3.88889	7.59362e-05	FGF7, KITLG, RELN, IGF1, HTR2A, CD44, FGF10	151	91	19357	9.86093	0.0896595	0.010437	0.0102092
GOTERM_BP_DIRECT	GO:0048701~embryonic cranial skeleton morphogenesis	5	2.77778	9.26149e-05	TBX15, PRRX1, MMP16, TWIST1, RUNX2	151	31	19357	20.6761	0.10825	0.0114565	0.0112064
GOTERM_BP_DIRECT	GO:0007517~muscle organ development	7	3.88889	0.000128265	SGCD, ITGA11, ALX4, PAX3, TWIST1, COL6A3, IGF1	151	100	19357	8.97344	0.146726	0.014424	0.0141092
GOTERM_BP_DIRECT	GO:0060021~palate development	6	3.33333	0.000159661	PRRX1, OSR1, SATB2, ALX4, TWIST1, EPHB2	151	66	19357	11.6538	0.179234	0.0164584	0.0160992
GOTERM_BP_DIRECT	GO:0007160~cell-matrix adhesion	7	3.88889	0.000205813	COL3A1, TNXB, ITGA11, ADAMTS12, FREM1, CD44, PPFIA2	151	109	19357	8.23252	0.224787	0.0195839	0.0191565
GOTERM_BP_DIRECT	GO:0035385~Roundabout signaling pathway	3	1.66667	0.000587448	SLIT3, SLIT2, ROBO1	151	5	19357	76.9152	0.516588	0.0513048	0.050185
GOTERM_BP_DIRECT	GO:0001501~skeletal system development	7	3.88889	0.000622128	VCAN, MMP16, SH3PXD2B, ALX4, IGF1, GLI2, FBN1	151	134	19357	6.6966	0.5369	0.0513048	0.050185
GOTERM_BP_DIRECT	GO:0002062~chondrocyte differentiation	5	2.77778	0.000810809	COL3A1, OSR1, ADAMTS12, RUNX2, GLI2	151	54	19357	11.8696	0.633361	0.0626857	0.0613174
GOTERM_BP_DIRECT	GO:0045944~positive regulation of transcription from RNA polymerase II promoter	21	11.6667	0.00102076	TCF7L2, PID1, PRRX1, EYA1, OSR1, SATB2, PRDM5, PAX3, TWIST1, RORA, LDB2, IGF1, DCN, RUNX2, ACVR2A, GLI2, TBL1XR1, PLAGL1, ALX4, FGF10, CDON	151	1204	19357	2.23591	0.717287	0.0742752	0.072654
GOTERM_BP_DIRECT	GO:0070100~negative regulation of chemokine-mediated signaling pathway	3	1.66667	0.00122112	SLIT3, SLIT2, ROBO1	151	7	19357	54.9395	0.77941	0.0839181	0.0820865
GOTERM_BP_DIRECT	GO:0001656~metanephros development	4	2.22222	0.00143758	EYA1, SPRY1, FBN1, FGF10	151	29	19357	17.6817	0.831289	0.0935943	0.0915514
GOTERM_BP_DIRECT	GO:0035115~embryonic forelimb morphogenesis	4	2.22222	0.00191855	OSR1, ALX4, TWIST1, RUNX2	151	32	19357	16.024	0.907035	0.118662	0.116072
GOTERM_BP_DIRECT	GO:1900748~positive regulation of vascular endothelial growth factor signaling pathway	3	1.66667	0.00207213	CCBE1, TNXB, ROBO1	151	9	19357	42.7307	0.923149	0.122058	0.119394
GOTERM_BP_DIRECT	GO:0010628~positive regulation of gene expression	12	6.66667	0.00221559	FGF7, SLC24A3, PID1, MUSK, OSR1, TWIST1, ANK2, IGF1, EPHB2, RUNX2, ROBO1, FGF10	151	513	19357	2.99864	0.93567	0.124577	0.121857
GOTERM_BP_DIRECT	GO:0035025~positive regulation of Rho protein signal transduction	4	2.22222	0.00248907	PDGFRB, COL3A1, LPAR1, ROBO1	151	35	19357	14.6505	0.95417	0.133598	0.130682
GOTERM_BP_DIRECT	GO:0034394~protein localization to cell surface	4	2.22222	0.00270005	FGF7, ANK2, PTPRK, FGF10	151	36	19357	14.2436	0.964721	0.133598	0.130682
GOTERM_BP_DIRECT	GO:0003180~aortic valve morphogenesis	4	2.22222	0.00270005	TWIST1, SLIT3, SLIT2, ROBO1	151	36	19357	14.2436	0.964721	0.133598	0.130682
GOTERM_BP_DIRECT	GO:0043406~positive regulation of MAP kinase activity	5	2.77778	0.00302431	PDGFRB, TENM1, KITLG, HTR2A, ROBO1	151	77	19357	8.32416	0.976405	0.140403	0.137338
GOTERM_BP_DIRECT	GO:0021952~central nervous system projection neuron axonogenesis	3	1.66667	0.00313371	DCX, EPHB2, DCLK1	151	11	19357	34.9615	0.9794	0.140403	0.137338
GOTERM_BP_DIRECT	GO:0001525~angiogenesis	8	4.44444	0.00317807	PDGFRB, EMCN, FAP, ANPEP, NRXN3, RORA, EPHB2, FGF10	151	247	19357	4.15197	0.980504	0.140403	0.137338
GOTERM_BP_DIRECT	GO:0030324~lung development	5	2.77778	0.00396269	CCBE1, COL3A1, ADAMTS2, FGF7, GLI2	151	83	19357	7.72241	0.992639	0.165417	0.161807
GOTERM_BP_DIRECT	GO:1901998~toxin transport	4	2.22222	0.00419677	SLC22A3, MEP1B, ANTXR2, DNM1	151	42	19357	12.2088	0.994496	0.165417	0.161807
GOTERM_BP_DIRECT	GO:0014068~positive regulation of phosphatidylinositol 3-kinase signaling	5	2.77778	0.00431469	PDGFRB, RELN, MUSK, IGF1, DCN	151	85	19357	7.54071	0.995246	0.165417	0.161807
GOTERM_BP_DIRECT	GO:0007224~smoothened signaling pathway	5	2.77778	0.00431469	PRRX1, BOC, RUNX2, GLI2, CDON	151	85	19357	7.54071	0.995246	0.165417	0.161807
GOTERM_BP_DIRECT	GO:0009887~animal organ morphogenesis	6	3.33333	0.00441291	GREM2, FGF7, TMEM176B, PAX3, DCN, FGF10	151	138	19357	5.57357	0.995792	0.165417	0.161807
GOTERM_BP_DIRECT	GO:0018108~peptidyl-tyrosine phosphorylation	6	3.33333	0.00457039	PDGFRB, KITLG, RELN, MUSK, HTR2A, EPHB2	151	139	19357	5.53347	0.99654	0.166282	0.162652
GOTERM_BP_DIRECT	GO:0021819~layer formation in cerebral cortex	3	1.66667	0.00510645	COL3A1, RELN, DCX	151	14	19357	27.4697	0.998223	0.180477	0.176537
GOTERM_BP_DIRECT	GO:0050930~induction of positive chemotaxis	3	1.66667	0.00586224	CXCL12, IL16, FGF10	151	15	19357	25.6384	0.999306	0.201433	0.197036
GOTERM_BP_DIRECT	GO:0001934~positive regulation of protein phosphorylation	7	3.88889	0.00623707	FGF7, RELN, MUSK, FAM20A, ACVR2A, CDON, FGF10	151	212	19357	4.23276	0.999565	0.20852	0.203969
GOTERM_BP_DIRECT	GO:0035909~aorta morphogenesis	3	1.66667	0.00666582	PDGFRB, LRP1, EYA1	151	16	19357	24.036	0.999745	0.21699	0.212254
GOTERM_BP_DIRECT	GO:0043410~positive regulation of MAPK cascade	6	3.33333	0.00864048	DOK6, LPAR1, IGF1, ADRA1B, CDON, FGF10	151	162	19357	4.74785	0.999978	0.274058	0.268076
GOTERM_BP_DIRECT	GO:0002076~osteoblast development	3	1.66667	0.00935557	SATB2, RUNX2, GLI2	151	19	19357	20.2409	0.999991	0.275875	0.269853
GOTERM_BP_DIRECT	GO:0042733~embryonic digit morphogenesis	4	2.22222	0.00936681	OSR1, ALX4, TWIST1, GLI2	151	56	19357	9.15658	0.999991	0.275875	0.269853
GOTERM_BP_DIRECT	GO:0042475~odontogenesis of dentin-containing tooth	4	2.22222	0.00936681	RUNX2, ACVR2A, GLI2, FGF10	151	56	19357	9.15658	0.999991	0.275875	0.269853
GOTERM_BP_DIRECT	GO:0042474~middle ear morphogenesis	3	1.66667	0.0103426	PRRX1, EYA1, OSR1	151	20	19357	19.2288	0.999997	0.297531	0.291037
GOTERM_BP_DIRECT	GO:0030334~regulation of cell migration	5	2.77778	0.0109404	FGF7, TNXB, LAMA4, LDB2, FGF10	151	111	19357	5.77442	0.999999	0.307575	0.300862
GOTERM_BP_DIRECT	GO:0006874~cellular calcium ion homeostasis	5	2.77778	0.0116239	CXCL12, SLC24A3, ANK2, HTR2A, RYR3	151	113	19357	5.67221	0.999999	0.319529	0.312555
GOTERM_BP_DIRECT	GO:0070588~calcium ion transmembrane transport	5	2.77778	0.0126997	CACNB4, SLC24A3, CACHD1, RYR3, CACNA1G	151	116	19357	5.52552	1	0.341512	0.334058
GOTERM_BP_DIRECT	GO:0046579~positive regulation of Ras protein signal transduction	3	1.66667	0.0135649	KITLG, IGF1, FGF10	151	23	19357	16.7207	1	0.349579	0.341949
GOTERM_BP_DIRECT	GO:0048754~branching morphogenesis of an epithelial tube	3	1.66667	0.0135649	SLIT2, GLI2, FGF10	151	23	19357	16.7207	1	0.349579	0.341949
GOTERM_BP_DIRECT	GO:0021836~chemorepulsion involved in postnatal olfactory bulb interneuron migration	2	1.11111	0.0154386	SLIT2, ROBO1	151	2	19357	128.192	1	0.389746	0.381239
GOTERM_BP_DIRECT	GO:0006508~proteolysis	9	5	0.0163609	RELN, MEP1B, MMP27, MMP16, FAP, ADAMTS19, ANPEP, ADAM12, ADAM33	151	418	19357	2.76012	1	0.398157	0.389466
GOTERM_BP_DIRECT	GO:0030335~positive regulation of cell migration	7	3.88889	0.0165018	PDGFRB, CXCL12, SEMA3C, TWIST2, TWIST1, IGF1, EPHB2	151	262	19357	3.42498	1	0.398157	0.389466
GOTERM_BP_DIRECT	GO:0001649~osteoblast differentiation	5	2.77778	0.0167374	VCAN, ITGA11, TWIST1, RUNX2, GLI2	151	126	19357	5.08699	1	0.398157	0.389466
GOTERM_BP_DIRECT	GO:0090103~cochlea morphogenesis	3	1.66667	0.0171637	EYA1, TBX18, GLI2	151	26	19357	14.7914	1	0.400594	0.39185
GOTERM_BP_DIRECT	GO:0033674~positive regulation of kinase activity	4	2.22222	0.0177598	PDGFRB, MUSK, EPHB2, CD44	151	71	19357	7.22209	1	0.406831	0.397951
GOTERM_BP_DIRECT	GO:0048565~digestive tract development	3	1.66667	0.0197627	COL3A1, ALX4, FAT4	151	28	19357	13.7349	1	0.43317	0.423716
GOTERM_BP_DIRECT	GO:0035116~embryonic hindlimb morphogenesis	3	1.66667	0.0197627	OSR1, ALX4, TWIST1	151	28	19357	13.7349	1	0.43317	0.423716
GOTERM_BP_DIRECT	GO:0007169~transmembrane receptor protein tyrosine kinase signaling pathway	5	2.77778	0.0199602	PDGFRB, MUSK, DOK6, EPHB2, ANGPTL1	151	133	19357	4.81925	1	0.43317	0.423716
GOTERM_BP_DIRECT	GO:0045664~regulation of neuron differentiation	3	1.66667	0.0225152	RELN, EYA1, CDON	151	30	19357	12.8192	1	0.452956	0.443069
GOTERM_BP_DIRECT	GO:0060820~inactivation of X chromosome by heterochromatin assembly	2	1.11111	0.0230689	TSIX, XIST	151	3	19357	85.4614	1	0.452956	0.443069
GOTERM_BP_DIRECT	GO:0051414~response to cortisol	2	1.11111	0.0230689	SLIT3, SLIT2	151	3	19357	85.4614	1	0.452956	0.443069
GOTERM_BP_DIRECT	GO:0061033~secretion by lung epithelial cell involved in lung growth	2	1.11111	0.0230689	FGF7, FGF10	151	3	19357	85.4614	1	0.452956	0.443069
GOTERM_BP_DIRECT	GO:0061364~apoptotic process involved in luteolysis	2	1.11111	0.0230689	SLIT3, SLIT2	151	3	19357	85.4614	1	0.452956	0.443069
GOTERM_BP_DIRECT	GO:0060665~regulation of branching involved in salivary gland morphogenesis by mesenchymal-epithelial signaling	2	1.11111	0.0230689	FGF7, FGF10	151	3	19357	85.4614	1	0.452956	0.443069
GOTERM_BP_DIRECT	GO:0008284~positive regulation of cell proliferation	10	5.55556	0.0252448	PDGFRB, FGF7, KITLG, GAREM1, TNXB, HPSE2, IGF1, HTR2A, RUNX2, FGF10	151	541	19357	2.36954	1	0.476358	0.46596
GOTERM_BP_DIRECT	GO:0071773~cellular response to BMP stimulus	3	1.66667	0.025416	ADAMTS12, RUNX2, ACVR2A	151	32	19357	12.018	1	0.476358	0.46596
GOTERM_BP_DIRECT	GO:0031069~hair follicle morphogenesis	3	1.66667	0.025416	FGF7, GLI2, FGF10	151	32	19357	12.018	1	0.476358	0.46596
GOTERM_BP_DIRECT	GO:0016485~protein processing	4	2.22222	0.0267073	SPON1, ADAMTS2, MMP16, CPE	151	83	19357	6.17793	1	0.493088	0.482325
GOTERM_BP_DIRECT	GO:0007417~central nervous system development	5	2.77778	0.02798	VCAN, RELN, DCX, KALRN, DCLK1	151	148	19357	4.33081	1	0.508989	0.497879
GOTERM_BP_DIRECT	GO:0001708~cell fate specification	3	1.66667	0.0300338	TBX15, TBX18, CDON	151	35	19357	10.9879	1	0.523266	0.511844
GOTERM_BP_DIRECT	GO:0000132~establishment of mitotic spindle orientation	3	1.66667	0.0300338	ANKFN1, SPRY1, FGF10	151	35	19357	10.9879	1	0.523266	0.511844
GOTERM_BP_DIRECT	GO:0097192~extrinsic apoptotic signaling pathway in absence of ligand	3	1.66667	0.0300338	KITLG, EYA1, FGF10	151	35	19357	10.9879	1	0.523266	0.511844
GOTERM_BP_DIRECT	GO:0070374~positive regulation of ERK1 and ERK2 cascade	6	3.33333	0.0315083	PDGFRB, GAREM1, IGF1, HTR2A, CD44, FGF10	151	226	19357	3.40333	1	0.533758	0.522107
GOTERM_BP_DIRECT	GO:0001657~ureteric bud development	3	1.66667	0.0316417	OSR1, SPRY1, SLIT2	151	36	19357	10.6827	1	0.533758	0.522107
GOTERM_BP_DIRECT	GO:0045666~positive regulation of neuron differentiation	4	2.22222	0.0319305	CXCL12, BRINP3, GLI2, CDON	151	89	19357	5.76144	1	0.533758	0.522107
GOTERM_BP_DIRECT	GO:0060412~ventricular septum morphogenesis	3	1.66667	0.0332829	SLIT3, SLIT2, ROBO1	151	37	19357	10.394	1	0.548945	0.536963
GOTERM_BP_DIRECT	GO:0042060~wound healing	4	2.22222	0.0356878	PDGFRB, COL3A1, IGF1, FGF10	151	93	19357	5.51364	1	0.580866	0.568188
GOTERM_BP_DIRECT	GO:0050919~negative chemotaxis	3	1.66667	0.0366625	SEMA3C, SLIT3, SLIT2	151	39	19357	9.86093	1	0.58143	0.568739
GOTERM_BP_DIRECT	GO:2000648~positive regulation of stem cell proliferation	3	1.66667	0.0366625	PRRX1, RUNX2, FGF10	151	39	19357	9.86093	1	0.58143	0.568739
GOTERM_BP_DIRECT	GO:0086046~membrane depolarization during SA node cell action potential	2	1.11111	0.0381537	ANK2, CACNA1G	151	5	19357	51.2768	1	0.582668	0.56995
GOTERM_BP_DIRECT	GO:0086015~SA node cell action potential	2	1.11111	0.0381537	ANK2, CACNA1G	151	5	19357	51.2768	1	0.582668	0.56995
GOTERM_BP_DIRECT	GO:0060513~prostatic bud formation	2	1.11111	0.0381537	GLI2, FGF10	151	5	19357	51.2768	1	0.582668	0.56995
GOTERM_BP_DIRECT	GO:0009952~anterior/posterior pattern specification	4	2.22222	0.0386488	ALX4, ACVR2A, GLI2, CDON	151	96	19357	5.34134	1	0.583032	0.570306
GOTERM_BP_DIRECT	GO:0030574~collagen catabolic process	3	1.66667	0.0401681	ADAMTS2, MMP27, MMP16	151	41	19357	9.37991	1	0.598651	0.585584
GOTERM_BP_DIRECT	GO:0010172~embryonic body morphogenesis	2	1.11111	0.0456091	GREM2, CDON	151	6	19357	42.7307	1	0.671648	0.656988
GOTERM_BP_DIRECT	GO:0007156~homophilic cell adhesion via plasma membrane adhesion molecules	5	2.77778	0.046604	SDK1, CADM2, FAT4, HMCN1, ROBO1	151	174	19357	3.68368	1	0.678226	0.663422
GOTERM_BP_DIRECT	GO:0048704~embryonic skeletal system morphogenesis	3	1.66667	0.0475387	EYA1, SATB2, ALX4	151	45	19357	8.54614	1	0.683783	0.668858
GOTERM_BP_DIRECT	GO:0072089~stem cell proliferation	3	1.66667	0.0494529	PRRX1, RUNX2, FGF10	151	46	19357	8.36035	1	0.69515	0.679977
GOTERM_BP_DIRECT	GO:1904646~cellular response to beta-amyloid	3	1.66667	0.0494529	LRP1, IGF1, EPHB2	151	46	19357	8.36035	1	0.69515	0.679977
GOTERM_BP_DIRECT	GO:0098907~regulation of SA node cell action potential	2	1.11111	0.0530071	ANK2, TBX18	151	7	19357	36.6263	1	0.728553	0.712651
GOTERM_BP_DIRECT	GO:0060449~bud elongation involved in lung branching	2	1.11111	0.0530071	SPRY1, FGF10	151	7	19357	36.6263	1	0.728553	0.712651
GOTERM_BP_DIRECT	GO:0007229~integrin-mediated signaling pathway	4	2.22222	0.055248	COL3A1, ITGA11, ADAM12, ADAM33	151	111	19357	4.61953	1	0.751008	0.734616
GOTERM_BP_DIRECT	GO:0050673~epithelial cell proliferation	3	1.66667	0.0573799	EYA1, RUNX2, FGF10	151	50	19357	7.69152	1	0.77151	0.75467
GOTERM_BP_DIRECT	GO:0048013~ephrin receptor signaling pathway	3	1.66667	0.0594265	EPHB2, KALRN, ANKS1B	151	51	19357	7.54071	1	0.777611	0.760638
GOTERM_BP_DIRECT	GO:0042473~outer ear morphogenesis	2	1.11111	0.0603481	EYA1, TWIST1	151	8	19357	32.048	1	0.777611	0.760638
GOTERM_BP_DIRECT	GO:0072075~metanephric mesenchyme development	2	1.11111	0.0603481	PDGFRB, OSR1	151	8	19357	32.048	1	0.777611	0.760638
GOTERM_BP_DIRECT	GO:0003163~sinoatrial node development	2	1.11111	0.0603481	TBX18, CACNA1G	151	8	19357	32.048	1	0.777611	0.760638
GOTERM_BP_DIRECT	GO:0010976~positive regulation of neuron projection development	4	2.22222	0.0626964	RELN, MUSK, NEGR1, LRRC7	151	117	19357	4.38263	1	0.799541	0.782089
GOTERM_BP_DIRECT	GO:0007157~heterophilic cell-cell adhesion via plasma membrane cell adhesion molecules	3	1.66667	0.0635941	TENM1, FAT4, HMCN1	151	53	19357	7.25615	1	0.802713	0.785192
GOTERM_BP_DIRECT	GO:0051057~positive regulation of small GTPase mediated signal transduction	2	1.11111	0.0676326	RELN, CDON	151	9	19357	28.4871	1	0.831085	0.812945
GOTERM_BP_DIRECT	GO:0048146~positive regulation of fibroblast proliferation	3	1.66667	0.0678574	PDGFRB, IGF1, FGF10	151	55	19357	6.99229	1	0.831085	0.812945
GOTERM_BP_DIRECT	GO:0070371~ERK1 and ERK2 cascade	3	1.66667	0.0678574	SPRY1, IGF1, FGF10	151	55	19357	6.99229	1	0.831085	0.812945
GOTERM_BP_DIRECT	GO:2000300~regulation of synaptic vesicle exocytosis	3	1.66667	0.0722125	CACNB4, NRXN3, HTR2A	151	57	19357	6.74695	1	0.865449	0.846559
GOTERM_BP_DIRECT	GO:0008543~fibroblast growth factor receptor signaling pathway	3	1.66667	0.0744233	FGF7, FAT4, FGF10	151	58	19357	6.63062	1	0.865449	0.846559
GOTERM_BP_DIRECT	GO:0097094~craniofacial suture morphogenesis	2	1.11111	0.074861	MMP16, FREM1	151	10	19357	25.6384	1	0.865449	0.846559
GOTERM_BP_DIRECT	GO:0021517~ventral spinal cord development	2	1.11111	0.074861	RELN, GLI2	151	10	19357	25.6384	1	0.865449	0.846559
GOTERM_BP_DIRECT	GO:2000650~negative regulation of sodium ion transmembrane transporter activity	2	1.11111	0.074861	HECW2, OSR1	151	10	19357	25.6384	1	0.865449	0.846559
GOTERM_BP_DIRECT	GO:0060998~regulation of dendritic spine development	2	1.11111	0.074861	SDK1, PPFIA2	151	10	19357	25.6384	1	0.865449	0.846559
GOTERM_BP_DIRECT	GO:0030155~regulation of cell adhesion	3	1.66667	0.078909	EMCN, TNXB, LAMA4	151	60	19357	6.4096	1	0.874791	0.855697
GOTERM_BP_DIRECT	GO:0007507~heart development	5	2.77778	0.080364	COL3A1, OSR1, SH3PXD2B, GLI2, FBN1	151	210	19357	3.05219	1	0.874791	0.855697
GOTERM_BP_DIRECT	GO:0051216~cartilage development	3	1.66667	0.081183	PRRX1, SATB2, CD44	151	61	19357	6.30453	1	0.874791	0.855697
GOTERM_BP_DIRECT	GO:0022008~neurogenesis	3	1.66667	0.081183	LPAR1, SPOCK1, FAT4	151	61	19357	6.30453	1	0.874791	0.855697
GOTERM_BP_DIRECT	GO:0001823~mesonephros development	2	1.11111	0.0820338	OSR1, FGF10	151	11	19357	23.3076	1	0.874791	0.855697
GOTERM_BP_DIRECT	GO:0001759~organ induction	2	1.11111	0.0820338	SPRY1, FGF10	151	11	19357	23.3076	1	0.874791	0.855697
GOTERM_BP_DIRECT	GO:0060174~limb bud formation	2	1.11111	0.0820338	SEMA3C, FGF10	151	11	19357	23.3076	1	0.874791	0.855697
GOTERM_BP_DIRECT	GO:0048846~axon extension involved in axon guidance	2	1.11111	0.0820338	SLIT3, SLIT2	151	11	19357	23.3076	1	0.874791	0.855697
GOTERM_BP_DIRECT	GO:0045793~positive regulation of cell size	2	1.11111	0.0820338	PRR16, SLC26A5	151	11	19357	23.3076	1	0.874791	0.855697
GOTERM_BP_DIRECT	GO:0030154~cell differentiation	10	5.55556	0.0861003	IGSF10, FGF7, MUSK, EYA1, OSR1, ANPEP, TMEM176B, SH3PXD2B, TWIST2, FGF10	151	686	19357	1.86869	1	0.903935	0.884205
GOTERM_BP_DIRECT	GO:0097120~receptor localization to synapse	2	1.11111	0.0891512	RELN, LRRC7	151	12	19357	21.3653	1	0.903935	0.884205
GOTERM_BP_DIRECT	GO:0048251~elastic fiber assembly	2	1.11111	0.0891512	COL3A1, TNXB	151	12	19357	21.3653	1	0.903935	0.884205
GOTERM_BP_DIRECT	GO:0016043~cellular component organization	2	1.11111	0.0891512	SLIT3, SLIT2	151	12	19357	21.3653	1	0.903935	0.884205
GOTERM_BP_DIRECT	GO:0048699~generation of neurons	2	1.11111	0.0891512	SLIT3, SLIT2	151	12	19357	21.3653	1	0.903935	0.884205
GOTERM_BP_DIRECT	GO:0051549~positive regulation of keratinocyte migration	2	1.11111	0.0891512	FGF7, FGF10	151	12	19357	21.3653	1	0.903935	0.884205
GOTERM_BP_DIRECT	GO:0014912~negative regulation of smooth muscle cell migration	2	1.11111	0.0962139	LRP1, SLIT2	151	13	19357	19.7219	1	0.944576	0.923959
GOTERM_BP_DIRECT	GO:0010463~mesenchymal cell proliferation	2	1.11111	0.0962139	FGF7, PRRX1	151	13	19357	19.7219	1	0.944576	0.923959
GOTERM_BP_DIRECT	GO:0051450~myoblast proliferation	2	1.11111	0.0962139	FGF7, IGF1	151	13	19357	19.7219	1	0.944576	0.923959
GOTERM_BP_DIRECT	GO:0043931~ossification involved in bone maturation	2	1.11111	0.0962139	FAT4, ADAMTS12	151	13	19357	19.7219	1	0.944576	0.923959

## Sheet: Fibroblast_5
Category	Term	Count	%	PValue	Genes	List Total	Pop Hits	Pop Total	Fold Enrichment	Bonferroni	Benjamini	FDR
GOTERM_BP_DIRECT	GO:0030198~extracellular matrix organization	12	6.59341	2.79516e-07	VIT, COL18A1, COL15A1, ECM2, OLFML2B, MMP16, COL5A1, COL24A1, CRISPLD2, ADAMTS19, TGFBI, ADAMTS12	156	184	19357	8.09239	0.000294846	0.000294889	0.000293492
GOTERM_BP_DIRECT	GO:0030199~collagen fibril organization	7	3.84615	3.0547e-05	COL18A1, COL15A1, COL5A1, COL24A1, COL21A1, TLL1, ADAMTS12	156	75	19357	11.5811	0.0317138	0.0161135	0.0160372
GOTERM_BP_DIRECT	GO:0007411~axon guidance	9	4.94505	0.000144301	KIAA1755, NRP2, LAMA2, FLRT2, CNTN1, SLIT3, CNTN4, EPHA3	156	189	19357	5.90873	0.141225	0.0364937	0.0363208
GOTERM_BP_DIRECT	GO:0007155~cell adhesion	15	8.24176	0.000150938	COL18A1, SPON2, NLGN1, COL15A1, NRP2, LAMA2, CTNND2, FN1, LAMB1, COL5A1, CNTN1, COL6A3, TGFBI, CNTN4, EPHA3	156	554	19357	3.35966	0.147218	0.0364937	0.0363208
GOTERM_BP_DIRECT	GO:0001525~angiogenesis	10	5.49451	0.000172956	COL18A1, NRP2, COL15A1, FN1, RORA, TGFBI, FGF1, MEOX2, FGFR2	156	247	19357	5.02362	0.166802	0.0364937	0.0363208
GOTERM_BP_DIRECT	GO:0010976~positive regulation of neuron projection development	7	3.84615	0.000360194	NLGN1, MUSK, NEGR1, PLPPR5, CNTN1, ROR1, EPHA3	156	117	19357	7.42379	0.316189	0.0633341	0.063034
GOTERM_BP_DIRECT	GO:0009887~animal organ morphogenesis	7	3.84615	0.000864505	COL18A1, LAMA2, PAX3, LAMB1, FGF1, DCN, FGFR2	156	138	19357	6.29408	0.59846	0.130293	0.129676
GOTERM_BP_DIRECT	GO:0007160~cell-matrix adhesion	6	3.2967	0.00184733	MKLN1, ECM2, FN1, ADAMTS12, FREM1, PPFIA2	156	109	19357	6.83028	0.857831	0.243617	0.242462
GOTERM_BP_DIRECT	GO:0033674~positive regulation of kinase activity	5	2.74725	0.00253426	MUSK, ROR1, EGFR, FGFR2, EPHA3	156	71	19357	8.73826	0.931233	0.26894	0.267665
GOTERM_BP_DIRECT	GO:0007165~signal transduction	21	11.5385	0.00258415	GRIA1, RASL12, COL15A1, OLFML2B, CTNND2, PLPPR5, ANK2, LSP1, GAB2, FGF1, EGFR, MKLN1, ARHGAP32, ARHGAP42, PDE10A, DLC1, PDE3A, CD38, PDE5A, PLCB1, PRKG1	156	1259	19357	2.0697	0.934768	0.26894	0.267665
GOTERM_BP_DIRECT	GO:0050679~positive regulation of epithelial cell proliferation	5	2.74725	0.00280411	LAMB1, FGF1, EGFR, FGFR2, BMP5	156	73	19357	8.49886	0.94831	0.26894	0.267665
GOTERM_BP_DIRECT	GO:0055085~transmembrane transport	8	4.3956	0.00433928	SLCO1C1, ABCA10, SLC44A1, ABCA6, ABCA9, ABCA8, SLC51B, ABCA13	156	253	19357	3.92358	0.989826	0.354039	0.352361
GOTERM_BP_DIRECT	GO:0007169~transmembrane receptor protein tyrosine kinase signaling pathway	6	3.2967	0.00436257	MUSK, ROR1, GAB2, EGFR, FGFR2, EPHA3	156	133	19357	5.59774	0.990074	0.354039	0.352361
GOTERM_BP_DIRECT	GO:0014068~positive regulation of phosphatidylinositol 3-kinase signaling	5	2.74725	0.00484521	MUSK, PDGFD, FN1, ROR1, DCN	156	85	19357	7.29902	0.994049	0.365121	0.363391
GOTERM_BP_DIRECT	GO:0018108~peptidyl-tyrosine phosphorylation	6	3.2967	0.00525366	MUSK, PEAK1, ROR1, EGFR, FGFR2, EPHA3	156	139	19357	5.35612	0.996141	0.369508	0.367757
GOTERM_BP_DIRECT	GO:0007399~nervous system development	10	5.49451	0.00604401	NLGN1, MAMDC2, DCX, FN1, PAX3, TCF4, LDB2, CNTN4, SIM1, DCLK1	156	412	19357	3.01173	0.998331	0.378639	0.376844
GOTERM_BP_DIRECT	GO:0007275~multicellular organism development	6	3.2967	0.00610129	MUSK, ROR1, MEOX2, EGFR, FGFR2, CDH19	156	144	19357	5.17014	0.99843	0.378639	0.376844
GOTERM_BP_DIRECT	GO:0006869~lipid transport	5	2.74725	0.00690528	ABCA10, ABCA6, ABCA9, ABCA8, ABCA13	156	94	19357	6.60018	0.999331	0.400337	0.39844
GOTERM_BP_DIRECT	GO:0008360~regulation of cell shape	6	3.2967	0.00720987	MKLN1, DLC1, LPAR1, FN1, LIMD1, SLC26A5	156	150	19357	4.96333	0.999516	0.400337	0.39844
GOTERM_BP_DIRECT	GO:0010628~positive regulation of gene expression	11	6.04396	0.00842159	RIMS1, PTGFR, PPP3CA, PID1, MUSK, CNTN1, FN1, ANK2, FTX, FGF1, RBMS3	156	513	19357	2.66066	0.999867	0.444239	0.442134
GOTERM_BP_DIRECT	GO:0060282~positive regulation of oocyte development	2	1.0989	0.0159512	PDE3A, PDE5A	156	2	19357	124.083	1	0.781346	0.777643
GOTERM_BP_DIRECT	GO:0045944~positive regulation of transcription from RNA polymerase II promoter	18	9.89011	0.0162935	MLIP, PID1, AUTS2, EBF2, PAX3, RORA, LDB2, FGF1, MEOX2, DCN, MED12L, EGFR, BMP5, PPP3CA, PLAGL1, TCF4, SSBP2, FGFR2	156	1204	19357	1.85507	1	0.781346	0.777643
GOTERM_BP_DIRECT	GO:0031175~neuron projection development	5	2.74725	0.0181625	NLGN1, NEGR1, CNTN1, LAMB1, CNTN4	156	125	19357	4.96333	1	0.802507	0.798703
GOTERM_BP_DIRECT	GO:0019934~cGMP-mediated signaling	3	1.64835	0.0182561	GUCY1B1, PDE3A, PRKG1	156	26	19357	14.3173	1	0.802507	0.798703
GOTERM_BP_DIRECT	GO:0070372~regulation of ERK1 and ERK2 cascade	3	1.64835	0.0210135	FN1, EGFR, FGFR2	156	28	19357	13.2946	1	0.886768	0.882566
GOTERM_BP_DIRECT	GO:0048041~focal adhesion assembly	3	1.64835	0.022453	PEAK1, DLC1, THSD1	156	29	19357	12.8362	1	0.901789	0.897515
GOTERM_BP_DIRECT	GO:0060820~inactivation of X chromosome by heterochromatin assembly	2	1.0989	0.0238317	TSIX, XIST	156	3	19357	82.7222	1	0.901789	0.897515
GOTERM_BP_DIRECT	GO:0043406~positive regulation of MAP kinase activity	4	2.1978	0.0239337	PDGFD, PDE5A, FGF1, EGFR	156	77	19357	6.44589	1	0.901789	0.897515
GOTERM_BP_DIRECT	GO:0090102~cochlea development	3	1.64835	0.0254503	SOBP, KCNK2, SLC26A5	156	31	19357	12.0081	1	0.925864	0.921476
GOTERM_BP_DIRECT	GO:0030324~lung development	4	2.1978	0.0290451	CCBE1, CRISPLD2, FGF1, FGFR2	156	83	19357	5.97992	1	0.961481	0.956924
GOTERM_BP_DIRECT	GO:0050896~response to stimulus	4	2.1978	0.0290451	RIMS1, TGFBI, BBS5, SPTBN1	156	83	19357	5.97992	1	0.961481	0.956924
GOTERM_BP_DIRECT	GO:0071673~positive regulation of smooth muscle cell chemotaxis	2	1.0989	0.0316495	PDGFD, LPAR1	156	4	19357	62.0417	1	0.961481	0.956924
GOTERM_BP_DIRECT	GO:1901509~regulation of endothelial tube morphogenesis	2	1.0989	0.0316495	ADAMTS12, FGF1	156	4	19357	62.0417	1	0.961481	0.956924
GOTERM_BP_DIRECT	GO:0046069~cGMP catabolic process	2	1.0989	0.0316495	PDE10A, PDE5A	156	4	19357	62.0417	1	0.961481	0.956924
GOTERM_BP_DIRECT	GO:0042476~odontogenesis	3	1.64835	0.0318975	LAMB1, PAM, FGFR2	156	35	19357	10.6357	1	0.961481	0.956924
GOTERM_BP_DIRECT	GO:0048675~axon extension	3	1.64835	0.0335995	AUTS2, DCX, DCLK1	156	36	19357	10.3403	1	0.984653	0.979986
GOTERM_BP_DIRECT	GO:0070507~regulation of microtubule cytoskeleton organization	3	1.64835	0.0353364	PHLDB1, MPDZ, EPHA3	156	37	19357	10.0608	1	1	0.996205
GOTERM_BP_DIRECT	GO:0048813~dendrite morphogenesis	3	1.64835	0.0371073	PPP3CA, DCX, DCLK1	156	38	19357	9.79605	1	1	0.996205
GOTERM_BP_DIRECT	GO:0050919~negative chemotaxis	3	1.64835	0.0389117	NRP2, FLRT2, SLIT3	156	39	19357	9.54487	1	1	0.996205
GOTERM_BP_DIRECT	GO:0007605~sensory perception of sound	5	2.74725	0.0398012	GRM7, PAX3, ROR1, SOBP, SLC26A5	156	160	19357	3.8776	1	1	0.996205
GOTERM_BP_DIRECT	GO:0003007~heart morphogenesis	3	1.64835	0.0445193	FLRT2, COL5A1, DLC1	156	42	19357	8.8631	1	1	0.996205
GOTERM_BP_DIRECT	GO:0001942~hair follicle development	3	1.64835	0.0445193	ZDHHC21, LDB2, EGFR	156	42	19357	8.8631	1	1	0.996205
GOTERM_BP_DIRECT	GO:1901166~neural crest cell migration involved in autonomic nervous system development	2	1.0989	0.047099	NRP2, FN1	156	6	19357	41.3611	1	1	0.996205
GOTERM_BP_DIRECT	GO:1900244~positive regulation of synaptic vesicle endocytosis	2	1.0989	0.047099	NLGN1, ABCA13	156	6	19357	41.3611	1	1	0.996205
GOTERM_BP_DIRECT	GO:0030900~forebrain development	3	1.64835	0.0524265	DLC1, DCLK1, PRKG1	156	46	19357	8.09239	1	1	0.996205
GOTERM_BP_DIRECT	GO:0098907~regulation of SA node cell action potential	2	1.0989	0.0547317	ANK2, TBX18	156	7	19357	35.4524	1	1	0.996205
GOTERM_BP_DIRECT	GO:0007420~brain development	6	3.2967	0.0583321	PPP3CA, NEGR1, CNTN1, CNTN4, PLCB1, ADGRL2	156	260	19357	2.86346	1	1	0.996205
GOTERM_BP_DIRECT	GO:0051781~positive regulation of cell division	3	1.64835	0.0586588	PDGFD, FGF1, FGFR2	156	49	19357	7.59694	1	1	0.996205
GOTERM_BP_DIRECT	GO:0030335~positive regulation of cell migration	6	3.2967	0.0598838	PPP3CA, DAAM2, PDGFD, LAMB1, FGF1, EGFR	156	262	19357	2.8416	1	1	0.996205
GOTERM_BP_DIRECT	GO:1900087~positive regulation of G1/S transition of mitotic cell cycle	3	1.64835	0.0629487	UBE2E2, PLCB1, EGFR	156	51	19357	7.29902	1	1	0.996205
GOTERM_BP_DIRECT	GO:0048013~ephrin receptor signaling pathway	3	1.64835	0.0629487	ARHGEF28, EPHA3, ANKS1B	156	51	19357	7.29902	1	1	0.996205
GOTERM_BP_DIRECT	GO:0098609~cell-cell adhesion	5	2.74725	0.0697796	NEGR1, CTNND2, CNTN1, EGFR, CDH19	156	193	19357	3.21459	1	1	0.996205
GOTERM_BP_DIRECT	GO:0050999~regulation of nitric-oxide synthase activity	2	1.0989	0.0698152	ZDHHC21, EGFR	156	9	19357	27.5741	1	1	0.996205
GOTERM_BP_DIRECT	GO:0021860~pyramidal neuron development	2	1.0989	0.0698152	DCX, FGFR2	156	9	19357	27.5741	1	1	0.996205
GOTERM_BP_DIRECT	GO:1903140~regulation of establishment of endothelial barrier	2	1.0989	0.0698152	ZDHHC21, PLCB1	156	9	19357	27.5741	1	1	0.996205
GOTERM_BP_DIRECT	GO:0003416~endochondral bone growth	2	1.0989	0.0698152	BNC2, FGFR2	156	9	19357	27.5741	1	1	0.996205
GOTERM_BP_DIRECT	GO:0016477~cell migration	6	3.2967	0.0705395	COL5A1, PEAK1, LAMB1, ADAMTS12, LIMD1, EPHA3	156	275	19357	2.70727	1	1	0.996205
GOTERM_BP_DIRECT	GO:1903078~positive regulation of protein localization to plasma membrane	3	1.64835	0.0718328	EGFR, SPTBN1, EPHA3	156	55	19357	6.76818	1	1	0.996205
GOTERM_BP_DIRECT	GO:0048146~positive regulation of fibroblast proliferation	3	1.64835	0.0718328	PDGFD, FN1, EGFR	156	55	19357	6.76818	1	1	0.996205
GOTERM_BP_DIRECT	GO:0001764~neuron migration	4	2.1978	0.0733511	AUTS2, DCX, DCLK1, PRKG1	156	121	19357	4.10193	1	1	0.996205
GOTERM_BP_DIRECT	GO:0097094~craniofacial suture morphogenesis	2	1.0989	0.0772671	MMP16, FREM1	156	10	19357	24.8167	1	1	0.996205
GOTERM_BP_DIRECT	GO:0034446~substrate adhesion-dependent cell spreading	3	1.64835	0.0787454	PEAK1, FN1, LAMB1	156	58	19357	6.4181	1	1	0.996205
GOTERM_BP_DIRECT	GO:0008543~fibroblast growth factor receptor signaling pathway	3	1.64835	0.0787454	FLRT2, FGF1, FGFR2	156	58	19357	6.4181	1	1	0.996205
GOTERM_BP_DIRECT	GO:0045785~positive regulation of cell adhesion	3	1.64835	0.0810944	PPP3CA, LAMA2, LAMB1	156	59	19357	6.30932	1	1	0.996205
GOTERM_BP_DIRECT	GO:0050808~synapse organization	3	1.64835	0.0834649	NLGN1, CTNND2, PPFIA2	156	60	19357	6.20417	1	1	0.996205
GOTERM_BP_DIRECT	GO:1902533~positive regulation of intracellular signal transduction	2	1.0989	0.0846597	NLGN1, FGF1	156	11	19357	22.5606	1	1	0.996205
GOTERM_BP_DIRECT	GO:0016331~morphogenesis of embryonic epithelium	2	1.0989	0.0846597	FGFR2, TBX18	156	11	19357	22.5606	1	1	0.996205
GOTERM_BP_DIRECT	GO:0021952~central nervous system projection neuron axonogenesis	2	1.0989	0.0846597	DCX, DCLK1	156	11	19357	22.5606	1	1	0.996205
GOTERM_BP_DIRECT	GO:0048846~axon extension involved in axon guidance	2	1.0989	0.0846597	NRP2, SLIT3	156	11	19357	22.5606	1	1	0.996205
GOTERM_BP_DIRECT	GO:0001501~skeletal system development	4	2.1978	0.0928285	COL18A1, MMP16, TLL1, BMP5	156	134	19357	3.70398	1	1	0.996205
GOTERM_BP_DIRECT	GO:2001046~positive regulation of integrin-mediated signaling pathway	2	1.0989	0.0992687	LAMA2, LAMB1	156	13	19357	19.0897	1	1	0.996205
GOTERM_BP_DIRECT	GO:0043951~negative regulation of cAMP-mediated signaling	2	1.0989	0.0992687	PDE3A, LPAR1	156	13	19357	19.0897	1	1	0.996205
GOTERM_BP_DIRECT	GO:0001886~endothelial cell morphogenesis	2	1.0989	0.0992687	COL18A1, COL15A1	156	13	19357	19.0897	1	1	0.996205

## Sheet: LEC
Category	Term	Count	%	PValue	Genes	List Total	Pop Hits	Pop Total	Fold Enrichment	Bonferroni	Benjamini	FDR
GOTERM_BP_DIRECT	GO:0001525~angiogenesis	15	8.15217	1.45232e-08	VAV3, TBX1, ROBO4, EGFL7, SHC1, UNC5B, TIE1, FLT4, STAB2, RASIP1, ELK3, PTPRB, RHOJ, KDR, EPHB1	158	247	19357	7.44004	1.9548e-05	1.95482e-05	1.95046e-05
GOTERM_BP_DIRECT	GO:0035556~intracellular signal transduction	15	8.15217	1.86535e-05	VAV3, PRKCH, PRKAA2, SHC1, DAPK1, ADCY4, ARHGAP29, PRKAG2, KALRN, PRKCZ, PLCB4, NRG3, RPS6KA2, STK32B, GCOM1	158	450	19357	4.08376	0.0247953	0.0109282	0.0109039
GOTERM_BP_DIRECT	GO:0007411~axon guidance	10	5.43478	2.43571e-05	ROBO4, RELN, SEMA6A, UNC5B, SEMA3D, SEMA3A, CCDC141, EFNA5, KALRN, EPHB1	158	189	19357	6.48215	0.0322535	0.0109282	0.0109039
GOTERM_BP_DIRECT	GO:0007165~signal transduction	25	13.587	7.8768e-05	PRKAA2, SHC1, PDE1A, TNFRSF11A, PRKCZ, KALRN, RASIP1, ELK3, RPS6KA2, PDE4B, MAGI1, SMAD1, PRKCH, DAPK1, TIE1, PDE2A, NR2F1, RASSF9, TSPEAR, PPARG, GRAP, ERG, PDE7B, GRAPL, F2RL3	158	1259	19357	2.43274	0.100599	0.0265054	0.0264464
GOTERM_BP_DIRECT	GO:0007155~cell adhesion	15	8.15217	0.000172825	MAGI1, EGFL7, STAB2, LYVE1, DPP4, CLDN5, PPFIBP1, RELN, MMRN1, CNTNAP3B, CD9, PGM5, CD36, CCDC141, ITGA9	158	554	19357	3.31713	0.207563	0.0465244	0.0464207
GOTERM_BP_DIRECT	GO:0050919~negative chemotaxis	5	2.71739	0.00027462	DPP4, SEMA6A, SEMA3D, SEMA3A, EFNA5	158	39	19357	15.7068	0.309051	0.0616064	0.0614691
GOTERM_BP_DIRECT	GO:0001570~vasculogenesis	5	2.71739	0.00171072	EGFL7, TIE1, KDR, ZFPM2, RASIP1	158	63	19357	9.72323	0.900201	0.328946	0.328213
GOTERM_BP_DIRECT	GO:0030168~platelet activation	5	2.71739	0.00226687	VAV3, PRKCH, PDPN, CD9, F2RL3	158	68	19357	9.00828	0.952862	0.335315	0.334568
GOTERM_BP_DIRECT	GO:0070374~positive regulation of ERK1 and ERK2 cascade	8	4.34783	0.00250255	CCL21, SHC1, FLT4, GCNT2, KDR, TNFAIP8L3, CD36, PRKCZ	158	226	19357	4.33673	0.965701	0.335315	0.334568
GOTERM_BP_DIRECT	GO:0001945~lymph vessel development	3	1.63043	0.00281855	TBX1, FLT4, KDR	158	10	19357	36.7538	0.97761	0.335315	0.334568
GOTERM_BP_DIRECT	GO:0071526~semaphorin-plexin signaling pathway	4	2.17391	0.00283208	SEMA6A, SEMA3D, SEMA3A, KDR	158	35	19357	14.0014	0.978015	0.335315	0.334568
GOTERM_BP_DIRECT	GO:0007264~small GTPase mediated signal transduction	6	3.26087	0.00307707	VAV3, DOCK5, RHOJ, SH2D3C, RASGRP3, RAPGEF4	158	121	19357	6.07501	0.984206	0.335315	0.334568
GOTERM_BP_DIRECT	GO:0001938~positive regulation of endothelial cell proliferation	5	2.71739	0.00323856	PPP1R16B, EGFL7, FLT4, KDR, PROX1	158	75	19357	8.16751	0.9873	0.335315	0.334568
GOTERM_BP_DIRECT	GO:0001946~lymphangiogenesis	3	1.63043	0.00409009	FLT4, PDPN, PROX1	158	12	19357	30.6282	0.99598	0.393233	0.392356
GOTERM_BP_DIRECT	GO:1901731~positive regulation of platelet aggregation	3	1.63043	0.0048081	DMTN, MMRN1, PDPN	158	13	19357	28.2722	0.998477	0.431447	0.430485
GOTERM_BP_DIRECT	GO:0018108~peptidyl-tyrosine phosphorylation	6	3.26087	0.00554568	RELN, EFEMP1, TIE1, FLT4, KDR, EPHB1	158	139	19357	5.28832	0.999439	0.439915	0.438934
GOTERM_BP_DIRECT	GO:0030335~positive regulation of cell migration	8	4.34783	0.00561265	CDH5, SEMA6A, SEMA3D, SEMA3A, FLT4, PDPN, GCNT2, KDR	158	262	19357	3.74084	0.999487	0.439915	0.438934
GOTERM_BP_DIRECT	GO:0007275~multicellular organism development	6	3.26087	0.00642434	CDH5, TIE1, FLT4, LMO2, GCNT2, KDR	158	144	19357	5.10469	0.999829	0.439915	0.438934
GOTERM_BP_DIRECT	GO:0007596~blood coagulation	5	2.71739	0.00644617	F8, MMRN1, CD36, TFPI, F2RL3	158	91	19357	6.73146	0.999834	0.439915	0.438934
GOTERM_BP_DIRECT	GO:0001755~neural crest cell migration	4	2.17391	0.00653662	TBX1, SEMA6A, SEMA3D, SEMA3A	158	47	19357	10.4266	0.999853	0.439915	0.438934
GOTERM_BP_DIRECT	GO:0016477~cell migration	8	4.34783	0.00725243	VAV3, DOCK5, RHOJ, PDPN, KDR, PIK3C2G, GRAP, GRAPL, PRKCZ	158	275	19357	3.564	0.999944	0.445411	0.444419
GOTERM_BP_DIRECT	GO:0030214~hyaluronan catabolic process	3	1.63043	0.00728013	HYAL2, STAB2, LYVE1	158	16	19357	22.9711	0.999946	0.445411	0.444419
GOTERM_BP_DIRECT	GO:0070830~bicellular tight junction assembly	4	2.17391	0.00819974	CLDN5, CDH5, POF1B, MPP7	158	51	19357	9.60884	0.999985	0.460284	0.459259
GOTERM_BP_DIRECT	GO:0016486~peptide hormone processing	3	1.63043	0.00820715	DPP4, BACE2, PCSK6	158	17	19357	21.6199	0.999985	0.460284	0.459259
GOTERM_BP_DIRECT	GO:0030154~cell differentiation	13	7.06522	0.0101866	SMAD1, PRKCH, SEMA6A, SYT1, NXN, NR2F1, ELK3, CATSPERB, SMOC1, TLL1, PPARG, ERG, ZFPM2	158	686	19357	2.32167	0.999999	0.548447	0.547224
GOTERM_BP_DIRECT	GO:0071404~cellular response to low-density lipoprotein particle stimulus	3	1.63043	0.0112851	CD9, PPARG, CD36	158	20	19357	18.3769	1	0.584219	0.582917
GOTERM_BP_DIRECT	GO:0007266~Rho protein signal transduction	4	2.17391	0.0122131	RHOJ, PDPN, ARHGAP29, CELSR1	158	59	19357	8.30594	1	0.596429	0.5951
GOTERM_BP_DIRECT	GO:0061028~establishment of endothelial barrier	3	1.63043	0.0124071	PPP1R16B, ROBO4, PDE2A	158	21	19357	17.5018	1	0.596429	0.5951
GOTERM_BP_DIRECT	GO:0035725~sodium ion transmembrane transport	5	2.71739	0.0131525	SCNN1B, SLC41A1, SCN3B, NALCN, SCN3A	158	112	19357	5.46932	1	0.610457	0.609096
GOTERM_BP_DIRECT	GO:0010595~positive regulation of endothelial cell migration	4	2.17391	0.0171741	FLT4, KDR, PROX1, FOXP1	158	67	19357	7.31419	1	0.770544	0.768827
GOTERM_BP_DIRECT	GO:0007399~nervous system development	9	4.8913	0.0193712	SEMA6A, NRG3, NR2F1, LDB2, PPP1R9A, SCN3B, EFNA5, APBA2, KALRN	158	412	19357	2.67625	1	0.782968	0.781223
GOTERM_BP_DIRECT	GO:0016525~negative regulation of angiogenesis	5	2.71739	0.0199526	CLDN5, SEMA6A, SHC1, TIE1, PPARG	158	127	19357	4.82333	1	0.782968	0.781223
GOTERM_BP_DIRECT	GO:0033674~positive regulation of kinase activity	4	2.17391	0.0200174	TIE1, FLT4, KDR, EPHB1	158	71	19357	6.90212	1	0.782968	0.781223
GOTERM_BP_DIRECT	GO:0007416~synapse assembly	4	2.17391	0.0200174	GPM6A, PCLO, NRG3, SHANK3	158	71	19357	6.90212	1	0.782968	0.781223
GOTERM_BP_DIRECT	GO:0098609~cell-cell adhesion	6	3.26087	0.020706	CDH5, SHC1, PDPN, STXBP6, CELSR1, ITGA9	158	193	19357	3.80868	1	0.782968	0.781223
GOTERM_BP_DIRECT	GO:0048843~negative regulation of axon extension involved in axon guidance	3	1.63043	0.0215229	SEMA6A, SEMA3D, SEMA3A	158	28	19357	13.1264	1	0.782968	0.781223
GOTERM_BP_DIRECT	GO:0001954~positive regulation of cell-matrix adhesion	3	1.63043	0.0215229	CCL21, CD36, PRKCZ	158	28	19357	13.1264	1	0.782968	0.781223
GOTERM_BP_DIRECT	GO:0007169~transmembrane receptor protein tyrosine kinase signaling pathway	5	2.71739	0.0231803	SHC1, TIE1, FLT4, KDR, EPHB1	158	133	19357	4.60574	1	0.804616	0.802823
GOTERM_BP_DIRECT	GO:0060837~blood vessel endothelial cell differentiation	2	1.08696	0.0241367	KDR, PROX1	158	3	19357	81.6751	1	0.804616	0.802823
GOTERM_BP_DIRECT	GO:0060838~lymphatic endothelial cell fate commitment	2	1.08696	0.0241367	PDPN, PROX1	158	3	19357	81.6751	1	0.804616	0.802823
GOTERM_BP_DIRECT	GO:2000463~positive regulation of excitatory postsynaptic potential	3	1.63043	0.0245091	RELN, PRKCZ, SHANK3	158	30	19357	12.2513	1	0.804616	0.802823
GOTERM_BP_DIRECT	GO:0006898~receptor-mediated endocytosis	4	2.17391	0.0255798	MRC1, STAB2, CD36, LYVE1	158	78	19357	6.2827	1	0.815803	0.813984
GOTERM_BP_DIRECT	GO:0051491~positive regulation of filopodium assembly	3	1.63043	0.026062	GPM6A, CCL21, DPYSL3	158	31	19357	11.8561	1	0.815803	0.813984
GOTERM_BP_DIRECT	GO:0043552~positive regulation of phosphatidylinositol 3-kinase activity	3	1.63043	0.0276539	VAV3, CCL21, TNFAIP8L3	158	32	19357	11.4856	1	0.845957	0.844072
GOTERM_BP_DIRECT	GO:0007507~heart development	6	3.26087	0.0283983	TBX1, SHC1, RPS6KA2, MICAL2, PPARG, ZFPM2	158	210	19357	3.50036	1	0.849424	0.847531
GOTERM_BP_DIRECT	GO:0030593~neutrophil chemotaxis	4	2.17391	0.0290934	VAV3, CCL21, PDE4B, ITGA9	158	82	19357	5.97623	1	0.851298	0.849401
GOTERM_BP_DIRECT	GO:0050804~modulation of synaptic transmission	4	2.17391	0.0309412	RELN, NRG3, PPP1R9A, EPHB1	158	84	19357	5.83394	1	0.867926	0.865992
GOTERM_BP_DIRECT	GO:0035924~cellular response to vascular endothelial growth factor stimulus	3	1.63043	0.0309513	SEMA6A, FLT4, KDR	158	34	19357	10.8099	1	0.867926	0.865992
GOTERM_BP_DIRECT	GO:0008284~positive regulation of cell proliferation	10	5.43478	0.0325412	TBX1, DPP4, CLDN5, SHC1, FLT4, GCNT2, KDR, TNFRSF11A, PROX1, PRKCZ	158	541	19357	2.26456	1	0.893885	0.891893
GOTERM_BP_DIRECT	GO:0030010~establishment of cell polarity	3	1.63043	0.0343958	PRKCZ, EPHB1, MPP7	158	36	19357	10.2094	1	0.910383	0.908354
GOTERM_BP_DIRECT	GO:0006814~sodium ion transport	4	2.17391	0.0358241	SLC38A1, SCNN1B, SCN3B, SCN3A	158	89	19357	5.50619	1	0.910383	0.908354
GOTERM_BP_DIRECT	GO:0017157~regulation of exocytosis	3	1.63043	0.0361714	PCLO, SYT1, RAPGEF4	158	37	19357	9.93346	1	0.910383	0.908354
GOTERM_BP_DIRECT	GO:0048469~cell maturation	3	1.63043	0.0361714	CCL21, KDR, PPARG	158	37	19357	9.93346	1	0.910383	0.908354
GOTERM_BP_DIRECT	GO:0000165~MAPK cascade	5	2.71739	0.0376395	SMAD1, CD36, SHANK3, RASGRP3, PTPN3	158	155	19357	3.95202	1	0.910383	0.908354
GOTERM_BP_DIRECT	GO:0043087~regulation of GTPase activity	4	2.17391	0.0378819	VAV3, EFNA5, RASIP1, RASGRP3	158	91	19357	5.38517	1	0.910383	0.908354
GOTERM_BP_DIRECT	GO:0048513~animal organ development	3	1.63043	0.039826	NRG3, ZFPM2, FOXP1	158	39	19357	9.42405	1	0.910383	0.908354
GOTERM_BP_DIRECT	GO:0043408~regulation of MAPK cascade	3	1.63043	0.039826	FLT4, KDR, GRAP	158	39	19357	9.42405	1	0.910383	0.908354
GOTERM_BP_DIRECT	GO:0097114~NMDA glutamate receptor clustering	2	1.08696	0.0399053	RELN, SHANK3	158	5	19357	49.0051	1	0.910383	0.908354
GOTERM_BP_DIRECT	GO:1903670~regulation of sprouting angiogenesis	2	1.08696	0.0399053	PPP1R16B, RHOJ	158	5	19357	49.0051	1	0.910383	0.908354
GOTERM_BP_DIRECT	GO:0006468~protein phosphorylation	9	4.8913	0.0462	SMAD1, PRKAA2, PRKCH, DAPK1, PRKAG2, KLHL3, ERG, KALRN, PRKCZ	158	489	19357	2.25483	1	0.984822	0.982627
GOTERM_BP_DIRECT	GO:0007179~transforming growth factor beta receptor signaling pathway	4	2.17391	0.0467018	CLDN5, SMAD1, CDH5, GCNT2	158	99	19357	4.95001	1	0.984822	0.982627
GOTERM_BP_DIRECT	GO:0006024~glycosaminoglycan biosynthetic process	3	1.63043	0.0475301	GCNT2, HS3ST1, HS3ST2	158	43	19357	8.54739	1	0.984822	0.982627
GOTERM_BP_DIRECT	GO:0060836~lymphatic endothelial cell differentiation	2	1.08696	0.0476944	TIE1, PROX1	158	6	19357	40.8376	1	0.984822	0.982627
GOTERM_BP_DIRECT	GO:1903142~positive regulation of establishment of endothelial barrier	2	1.08696	0.0476944	CLDN5, CDH5	158	6	19357	40.8376	1	0.984822	0.982627
GOTERM_BP_DIRECT	GO:0046718~viral entry into host cell	4	2.17391	0.0478695	DPP4, HYAL2, MRC1, SLC7A1	158	100	19357	4.90051	1	0.984822	0.982627
GOTERM_BP_DIRECT	GO:0007166~cell surface receptor signaling pathway	7	3.80435	0.0482899	VAV3, ADGRG3, MAGI1, SEMA6A, CD36, CELSR1, PRKCZ	158	323	19357	2.65507	1	0.984822	0.982627
GOTERM_BP_DIRECT	GO:0097009~energy homeostasis	3	1.63043	0.0515694	PRKAA2, SGIP1, CD36	158	45	19357	8.16751	1	1	0.998513
GOTERM_BP_DIRECT	GO:0030334~regulation of cell migration	4	2.17391	0.0616434	ADGRG3, ROBO4, DPYSL3, LDB2	158	111	19357	4.41487	1	1	0.998513
GOTERM_BP_DIRECT	GO:2000969~positive regulation of AMPA receptor activity	2	1.08696	0.0630848	RELN, SHANK3	158	8	19357	30.6282	1	1	0.998513
GOTERM_BP_DIRECT	GO:0071447~cellular response to hydroperoxide	2	1.08696	0.0630848	DAPK1, CD36	158	8	19357	30.6282	1	1	0.998513
GOTERM_BP_DIRECT	GO:0048013~ephrin receptor signaling pathway	3	1.63043	0.0643772	EFNA5, KALRN, EPHB1	158	51	19357	7.20663	1	1	0.998513
GOTERM_BP_DIRECT	GO:0060586~multicellular organismal iron ion homeostasis	2	1.08696	0.070687	HYAL2, RHAG	158	9	19357	27.225	1	1	0.998513
GOTERM_BP_DIRECT	GO:2000020~positive regulation of male gonad development	2	1.08696	0.070687	SEMA3A, ZFPM2	158	9	19357	27.225	1	1	0.998513
GOTERM_BP_DIRECT	GO:0006198~cAMP catabolic process	2	1.08696	0.070687	PDE4B, PDE7B	158	9	19357	27.225	1	1	0.998513
GOTERM_BP_DIRECT	GO:0031334~positive regulation of protein complex assembly	3	1.63043	0.0711402	CDH5, BCL2L11, MPP7	158	54	19357	6.80626	1	1	0.998513
GOTERM_BP_DIRECT	GO:0001822~kidney development	4	2.17391	0.0712639	BCL2L11, HYAL2, PROX1, SULF2	158	118	19357	4.15297	1	1	0.998513
GOTERM_BP_DIRECT	GO:0051056~regulation of small GTPase mediated signal transduction	4	2.17391	0.0726904	VAV3, RALGAPA2, ARHGAP29, KALRN	158	119	19357	4.11807	1	1	0.998513
GOTERM_BP_DIRECT	GO:0001764~neuron migration	4	2.17391	0.0755817	GPM6A, RELN, SEMA3A, CELSR1	158	121	19357	4.05001	1	1	0.998513
GOTERM_BP_DIRECT	GO:0009612~response to mechanical stimulus	3	1.63043	0.0757716	PIEZO2, PPARG, TNFRSF11A	158	56	19357	6.56318	1	1	0.998513
GOTERM_BP_DIRECT	GO:0015807~L-amino acid transport	2	1.08696	0.078228	SLC38A1, SLC7A1	158	10	19357	24.5025	1	1	0.998513
GOTERM_BP_DIRECT	GO:0050861~positive regulation of B cell receptor signaling pathway	2	1.08696	0.078228	PRKCH, FOXP1	158	10	19357	24.5025	1	1	0.998513
GOTERM_BP_DIRECT	GO:0042117~monocyte activation	2	1.08696	0.078228	HYAL2, FOXP1	158	10	19357	24.5025	1	1	0.998513
GOTERM_BP_DIRECT	GO:0008347~glial cell migration	2	1.08696	0.078228	PTPRB, CD9	158	10	19357	24.5025	1	1	0.998513
GOTERM_BP_DIRECT	GO:0001771~immunological synapse formation	2	1.08696	0.0857081	CCL21, EPHB1	158	11	19357	22.275	1	1	0.998513
GOTERM_BP_DIRECT	GO:0051216~cartilage development	3	1.63043	0.0877485	SMAD1, HYAL2, SULF2	158	61	19357	6.02521	1	1	0.998513
GOTERM_BP_DIRECT	GO:0045860~positive regulation of protein kinase activity	3	1.63043	0.0902081	RELN, CCL21, PRKAG2	158	62	19357	5.92803	1	1	0.998513
GOTERM_BP_DIRECT	GO:0060291~long-term synaptic potentiation	3	1.63043	0.0926879	RELN, PRKCZ, SHANK3	158	63	19357	5.83394	1	1	0.998513
GOTERM_BP_DIRECT	GO:0009100~glycoprotein metabolic process	2	1.08696	0.0931279	ST6GALNAC3, PCSK6	158	12	19357	20.4188	1	1	0.998513
GOTERM_BP_DIRECT	GO:0015015~heparan sulfate proteoglycan biosynthetic process, enzymatic modification	2	1.08696	0.0931279	HS3ST1, HS3ST2	158	12	19357	20.4188	1	1	0.998513
GOTERM_BP_DIRECT	GO:0001934~positive regulation of protein phosphorylation	5	2.71739	0.0938625	TBX1, RELN, FLT4, KDR, EFNA5	158	212	19357	2.88945	1	1	0.998513
GOTERM_BP_DIRECT	GO:0042752~regulation of circadian rhythm	3	1.63043	0.0951875	PRKAA2, PPARG, PROX1	158	64	19357	5.74278	1	1	0.998513
GOTERM_BP_DIRECT	GO:0001701~in utero embryonic development	5	2.71739	0.0965304	BCL2L11, NXN, TIE1, ZFPM2, APBA2	158	214	19357	2.86245	1	1	0.998513

## Sheet: Lymphocyte
Category	Term	Count	%	PValue	Genes	List Total	Pop Hits	Pop Total	Fold Enrichment	Bonferroni	Benjamini	FDR
GOTERM_BP_DIRECT	GO:0042110~T cell activation	17	9.13978	3.87035e-21	ITK, PIK3CD, NLRC3, CD3G, SLA2, CD3E, RASGRP1, LY9, CD2, ZAP70, CASP8, PTPRC, CD28, CD48, SLAMF6, LAT, CD44	162	54	19357	37.6165	4.05999e-18	2.99854e-18	2.85847e-18
GOTERM_BP_DIRECT	GO:0050852~T cell receptor signaling pathway	22	11.828	5.71695e-21	ITK, FYB1, TRAC, THEMIS, PIK3CD, PTPN22, CD3G, GATA3, CD3E, CD3D, ZAP70, PTPRC, LCK, INPP5D, TRBC2, TRBC1, CD28, CTLA4, LCP2, FYN, CD247, SKAP1	162	136	19357	19.3289	5.99708e-18	2.99854e-18	2.85847e-18
GOTERM_BP_DIRECT	GO:0046631~alpha-beta T cell activation	7	3.76344	8.32737e-12	TRBC2, TRAC, TRBC1, CD3G, CD247, CD3E, CD3D	162	8	19357	104.552	8.73538e-09	2.9118e-09	2.77579e-09
GOTERM_BP_DIRECT	GO:0030217~T cell differentiation	10	5.37634	5.36307e-11	ZAP70, PTPRC, LCK, PIK3CD, RHOH, PTPN22, GATA3, IL7R, IKZF3, VAV1	162	42	19357	28.4494	5.62586e-08	1.40646e-08	1.34077e-08
GOTERM_BP_DIRECT	GO:0002250~adaptive immune response	22	11.828	1.64577e-10	ITK, TRAT1, PRKCB, TRAC, THEMIS, PIK3CD, CD3G, CD3E, CD3D, ZAP70, RNF125, CD6, CAMK4, TRBC2, TRBC1, CTLA4, FYN, CD247, LAT, PAG1, SKAP1, SLAMF1	162	449	19357	5.85463	1.72641e-07	3.34945e-08	3.19299e-08
GOTERM_BP_DIRECT	GO:0007165~signal transduction	36	19.3548	1.9158e-10	ITK, SLA, PIK3CD, GATA3, STK4, RASAL3, ARHGAP15, ITGAL, IQGAP2, RASGRP1, PSTPIP1, INPP5D, GRAP2, RAC2, CCR6, PAG1, CD53, IL32, PRKCH, FNBP1, PRKCB, TRAT1, ARHGAP25, APBB1IP, INPP4B, ARHGAP30, TG, CAMK4, IL2RB, CD226, TNFSF8, LTB, PDE7A, IL7R, CARD11, LAT	162	1259	19357	3.41664	2.00967e-07	3.34945e-08	3.19299e-08
GOTERM_BP_DIRECT	GO:0006955~immune response	22	11.828	1.03788e-09	IL32, CD96, FYB1, SEMA4D, PIK3CD, ETS1, VAV1, PIK3R5, ZAP70, CD40LG, IL2RA, CCL5, TRBC1, CTLA4, LCP2, TNFSF8, MBP, LTB, CCR6, IL7R, ICOS, LAT	162	497	19357	5.28919	1.08874e-06	1.54696e-07	1.4747e-07
GOTERM_BP_DIRECT	GO:0031295~T cell costimulation	9	4.83871	1.17976e-09	CD40LG, CD5, LCK, CD28, FYN, CD3E, ICOS, CARD11, VAV1	162	40	19357	26.8847	1.23756e-06	1.54696e-07	1.4747e-07
GOTERM_BP_DIRECT	GO:0045059~positive thymic T cell selection	6	3.22581	1.65966e-08	ZAP70, PTPRC, CD3G, DOCK2, CD3E, CD3D	162	11	19357	65.1751	1.74097e-05	1.93442e-06	1.84406e-06
GOTERM_BP_DIRECT	GO:0030101~natural killer cell activation	7	3.76344	6.04939e-08	CD2, CASP8, IL2RB, IL21R, PIK3CD, GATA3, RASGRP1	162	26	19357	32.1698	6.34561e-05	6.34581e-06	6.04939e-06
GOTERM_BP_DIRECT	GO:0042102~positive regulation of T cell proliferation	9	4.83871	8.27373e-08	PTPRC, CD40LG, CD6, CCL5, CD28, PRKCQ, CD3E, CORO1A, CARD11	162	67	19357	16.0506	8.67877e-05	7.53775e-06	7.18565e-06
GOTERM_BP_DIRECT	GO:0007166~cell surface receptor signaling pathway	16	8.60215	8.62278e-08	KLRB1, CD3G, CD3E, CD3D, VAV1, CD2, PTPRC, CD40LG, IL2RA, CD28, TNFSF8, LTB, CD247, IL7R, CLEC2D, BIRC3	162	323	19357	5.91889	9.04489e-05	7.53775e-06	7.18565e-06
GOTERM_BP_DIRECT	GO:0042113~B cell activation	7	3.76344	4.77801e-07	ZAP70, CASP8, PRKCB, TBC1D10C, PIK3CD, IKZF3, RASGRP1	162	36	19357	23.2337	0.000501088	3.85549e-05	3.67539e-05
GOTERM_BP_DIRECT	GO:0035556~intracellular signal transduction	17	9.13978	1.15022e-06	ITK, PRKCH, PRKCB, NLRC5, NLRC3, STK4, VAV1, ZAP70, LCK, STK17B, CAMK4, INPP5D, LCP2, FYN, PRKCQ, LAT, PAG1	162	450	19357	4.51398	0.00120585	8.61843e-05	8.21586e-05
GOTERM_BP_DIRECT	GO:0046629~gamma-delta T cell activation	5	2.68817	1.45384e-06	ITK, JAML, CD3G, CD247, CD3E	162	11	19357	54.3126	0.00152391	9.53172e-05	9.08649e-05
GOTERM_BP_DIRECT	GO:0045060~negative thymic T cell selection	5	2.68817	1.45384e-06	ZAP70, PTPRC, CD28, DOCK2, CD3E	162	11	19357	54.3126	0.00152391	9.53172e-05	9.08649e-05
GOTERM_BP_DIRECT	GO:0032729~positive regulation of interferon-gamma production	8	4.30108	4.23834e-06	CD2, FAM49B, SLAMF6, CD226, PTPN22, CD3E, RASGRP1, SLAMF1	162	79	19357	12.1	0.00443616	0.00026153	0.000249314
GOTERM_BP_DIRECT	GO:0008360~regulation of cell shape	10	5.37634	4.6436e-06	FGD3, FMNL1, SEMA4D, EPB41, RAC2, RHOH, FYN, ARHGAP15, CORO1A, CDC42SE2	162	150	19357	7.96584	0.00485931	0.000270619	0.000257978
GOTERM_BP_DIRECT	GO:0050862~positive regulation of T cell receptor signaling pathway	5	2.68817	7.76183e-06	TESPA1, TRAT1, LCK, CD226, CARD11	162	16	19357	37.3399	0.00810914	0.000409652	0.000390517
GOTERM_BP_DIRECT	GO:0007264~small GTPase mediated signal transduction	9	4.83871	7.81034e-06	DOCK10, ARHGAP30, DOCK8, CCDC88C, RAC2, RHOH, DOCK2, RASGRP1, VAV1	162	121	19357	8.88751	0.00815961	0.000409652	0.000390517
GOTERM_BP_DIRECT	GO:0032743~positive regulation of interleukin-2 production	6	3.22581	1.1448e-05	PTPRC, CD28, PRKCQ, CD3E, CARD11, RUNX1	162	36	19357	19.9146	0.0119371	0.000571852	0.000545141
GOTERM_BP_DIRECT	GO:0006954~inflammatory response	14	7.52688	4.43e-05	GBP5, CD96, PIK3CD, GATA3, ITGAL, PSTPIP1, CD40LG, IL2RA, CAMK4, CCL5, PRKCQ, LAT, CD44, PTGDR	162	414	19357	4.04065	0.0454084	0.00199872	0.00190535
GOTERM_BP_DIRECT	GO:0035739~CD4-positive, alpha-beta T cell proliferation	4	2.15054	4.57285e-05	CD28, PRKCQ, CD3E, CARD11	162	9	19357	53.1056	0.0468379	0.00199872	0.00190535
GOTERM_BP_DIRECT	GO:0046641~positive regulation of alpha-beta T cell proliferation	4	2.15054	4.57285e-05	ZAP70, PTPRC, CD28, CD3E	162	9	19357	53.1056	0.0468379	0.00199872	0.00190535
GOTERM_BP_DIRECT	GO:2000563~positive regulation of CD4-positive, alpha-beta T cell proliferation	4	2.15054	6.49273e-05	CD28, PRKCQ, CD3E, CARD11	162	10	19357	47.7951	0.0658432	0.00261957	0.0024972
GOTERM_BP_DIRECT	GO:0070233~negative regulation of T cell apoptotic process	4	2.15054	6.49273e-05	CCL5, DOCK8, PRKCQ, IL7R	162	10	19357	47.7951	0.0658432	0.00261957	0.0024972
GOTERM_BP_DIRECT	GO:0032753~positive regulation of interleukin-4 production	5	2.68817	6.96929e-05	CD40LG, CD28, PRKCQ, GATA3, CD3E	162	27	19357	22.1273	0.0705018	0.0027077	0.00258122
GOTERM_BP_DIRECT	GO:0007159~leukocyte cell-cell adhesion	5	2.68817	0.000138253	PTPRC, CD40LG, ITGA4, CCL5, ITGAL	162	32	19357	18.6699	0.13501	0.00517956	0.00493762
GOTERM_BP_DIRECT	GO:0050853~B cell receptor signaling pathway	8	4.30108	0.000143736	ITK, PTPRC, PRKCB, LCK, TRBC2, TRBC1, CTLA4, PIK3CD	162	136	19357	7.02869	0.139971	0.00519927	0.00495641
GOTERM_BP_DIRECT	GO:0042129~regulation of T cell proliferation	4	2.15054	0.00029207	RAC2, CD28, CTLA4, TNFSF8	162	16	19357	29.8719	0.263927	0.0102127	0.00973568
GOTERM_BP_DIRECT	GO:0001779~natural killer cell differentiation	4	2.15054	0.000352496	PTPRC, PIK3CD, TOX, SLAMF1	162	17	19357	28.1147	0.309151	0.011928	0.0113708
GOTERM_BP_DIRECT	GO:2000406~positive regulation of T cell migration	4	2.15054	0.000496208	ITGA4, CCL5, DOCK8, CORO1A	162	19	19357	25.1553	0.405866	0.0162663	0.0155065
GOTERM_BP_DIRECT	GO:0042100~B cell proliferation	5	2.68817	0.0005267	PTPRC, CD40LG, IL7R, RASGRP1, CARD11	162	45	19357	13.2764	0.424579	0.0167427	0.0159606
GOTERM_BP_DIRECT	GO:0045087~innate immune response	15	8.06452	0.000659025	NLRC5, SLA, PIK3CD, GATA3, CORO1A, LY9, ZAP70, PSTPIP1, CD6, LCK, TRBC2, TRBC1, FYN, SLAMF6, SLAMF1	162	617	19357	2.90489	0.499198	0.0203329	0.0193831
GOTERM_BP_DIRECT	GO:0007155~cell adhesion	14	7.52688	0.000755764	IL32, CD96, RIPOR2, SEMA4D, ITGA4, ITGAL, LY9, PSTPIP1, CD226, EMB, CCDC141, MPZL3, CD44, SLAMF1	162	554	19357	3.01954	0.547558	0.0226513	0.0215933
GOTERM_BP_DIRECT	GO:0007169~transmembrane receptor protein tyrosine kinase signaling pathway	7	3.76344	0.000867074	ZAP70, TRAT1, LCK, SLA, LCP2, FYN, CD3E	162	133	19357	6.28882	0.597458	0.0250919	0.0239198
GOTERM_BP_DIRECT	GO:0043303~mast cell degranulation	4	2.15054	0.000885033	PIK3CD, RASGRP1, LAT, PTGDR	162	23	19357	20.7805	0.604977	0.0250919	0.0239198
GOTERM_BP_DIRECT	GO:0030183~B cell differentiation	6	3.22581	0.000930505	PTPRC, CD40LG, ITGA4, PIK3CD, IKZF3, CARD11	162	90	19357	7.96584	0.623394	0.0256868	0.024487
GOTERM_BP_DIRECT	GO:0033634~positive regulation of cell-cell adhesion mediated by integrin	3	1.6129	0.00100891	CCL5, CD3E, SKAP1	162	6	19357	59.7438	0.653157	0.0271371	0.0258695
GOTERM_BP_DIRECT	GO:0045954~positive regulation of natural killer cell mediated cytotoxicity	4	2.15054	0.00127578	SLAMF6, CD226, RASGRP1, VAV1	162	26	19357	18.3827	0.737931	0.0334573	0.0318945
GOTERM_BP_DIRECT	GO:0072540~T-helper 17 cell lineage commitment	3	1.6129	0.00140476	SLAMF6, LY9, BATF	162	7	19357	51.209	0.771136	0.0359413	0.0342624
GOTERM_BP_DIRECT	GO:0007229~integrin-mediated signaling pathway	6	3.22581	0.0023606	FYB1, CD40LG, ITGA4, ITGAL, LAT, VAV1	162	111	19357	6.45879	0.91619	0.0589588	0.0562048
GOTERM_BP_DIRECT	GO:0006468~protein phosphorylation	12	6.45161	0.00266248	STK10, ZAP70, PRKCH, PRKCB, LCK, STK17B, CAMK4, PIK3CD, PRKCQ, FYN, STK4, RUNX3	162	489	19357	2.93221	0.938987	0.0649521	0.0619181
GOTERM_BP_DIRECT	GO:0050863~regulation of T cell activation	3	1.6129	0.0029612	CCL5, PAG1, LAT	162	10	19357	35.8463	0.95544	0.069029	0.0658045
GOTERM_BP_DIRECT	GO:0072678~T cell migration	3	1.6129	0.0029612	ZAP70, CCR6, MYO1G	162	10	19357	35.8463	0.95544	0.069029	0.0658045
GOTERM_BP_DIRECT	GO:0051056~regulation of small GTPase mediated signal transduction	6	3.22581	0.00319046	FGD3, ARHGAP30, DOCK8, DOCK2, ARHGAP15, VAV1	162	119	19357	6.02459	0.964991	0.0727563	0.0693578
GOTERM_BP_DIRECT	GO:0045582~positive regulation of T cell differentiation	4	2.15054	0.0032969	ZAP70, IL2RA, RHOH, GATA3	162	36	19357	13.2764	0.968701	0.0735841	0.0701469
GOTERM_BP_DIRECT	GO:0033089~positive regulation of T cell differentiation in thymus	3	1.6129	0.00359953	TESPA1, IL7R, RASGRP1	162	11	19357	32.5875	0.977239	0.0770594	0.0734598
GOTERM_BP_DIRECT	GO:0001771~immunological synapse formation	3	1.6129	0.00359953	CD6, DOCK8, DOCK2	162	11	19357	32.5875	0.977239	0.0770594	0.0734598
GOTERM_BP_DIRECT	GO:0046777~protein autophosphorylation	7	3.76344	0.00389111	STK10, ZAP70, PTPRC, STK17B, CAMK4, FYN, STK4	162	179	19357	4.6727	0.983256	0.0816356	0.0778223
GOTERM_BP_DIRECT	GO:0006952~defense response	5	2.68817	0.00466796	IL32, SP140, STAT4, CD48, GATA3	162	81	19357	7.37578	0.992614	0.0960135	0.0915286
GOTERM_BP_DIRECT	GO:0007411~axon guidance	7	3.76344	0.005058	CYFIP2, SEMA4D, PRKCQ, FYN, GATA3, EMB, CCDC141	162	189	19357	4.42547	0.995104	0.102035	0.0972692
GOTERM_BP_DIRECT	GO:0007015~actin filament organization	6	3.22581	0.0059763	RAC2, RHOH, ARHGAP25, CORO1A, MYO1F, MYO1G	162	138	19357	5.19512	0.998141	0.118286	0.11276
GOTERM_BP_DIRECT	GO:0018108~peptidyl-tyrosine phosphorylation	6	3.22581	0.00615718	ITK, ZAP70, PTPRC, LCK, FYN, CD3E	162	139	19357	5.15774	0.998464	0.118342	0.112814
GOTERM_BP_DIRECT	GO:0014065~phosphatidylinositol 3-kinase signaling	4	2.15054	0.00620475	CD28, PIK3CD, GATA3, PIK3R5	162	45	19357	10.6211	0.99854	0.118342	0.112814
GOTERM_BP_DIRECT	GO:0006816~calcium ion transport	5	2.68817	0.00650954	PRKCB, CCL5, ATP2A3, FYN, CORO1A	162	89	19357	6.71279	0.998941	0.121938	0.116242
GOTERM_BP_DIRECT	GO:0034116~positive regulation of heterotypic cell-cell adhesion	3	1.6129	0.00672354	LCK, CD44, SKAP1	162	15	19357	23.8975	0.999156	0.123737	0.117957
GOTERM_BP_DIRECT	GO:0043087~regulation of GTPase activity	5	2.68817	0.00703528	FGD3, ARHGAP15, IQGAP2, RASAL3, VAV1	162	91	19357	6.56526	0.999392	0.127242	0.121298
GOTERM_BP_DIRECT	GO:0019722~calcium-mediated signaling	5	2.68817	0.00730836	ZAP70, RCAN3, CCR6, CD3E, LAT	162	92	19357	6.49389	0.999545	0.12994	0.123871
GOTERM_BP_DIRECT	GO:0016477~cell migration	8	4.30108	0.00827189	FMNL1, PIK3CD, RHOH, LCP1, DOCK2, CORO1A, CD44, VAV1	162	275	19357	3.476	0.999836	0.14462	0.137865
GOTERM_BP_DIRECT	GO:0048535~lymph node development	3	1.6129	0.0107141	LTB, TOX, IL7R	162	19	19357	18.8665	0.999988	0.184248	0.175641
GOTERM_BP_DIRECT	GO:2000114~regulation of establishment of cell polarity	3	1.6129	0.0118401	FAM49B, RIPOR2, GATA3	162	20	19357	17.9231	0.999996	0.197147	0.187938
GOTERM_BP_DIRECT	GO:0050850~positive regulation of calcium-mediated signaling	3	1.6129	0.0118401	ZAP70, TRAT1, CD3E	162	20	19357	17.9231	0.999996	0.197147	0.187938
GOTERM_BP_DIRECT	GO:0038096~Fc-gamma receptor signaling pathway involved in phagocytosis	3	1.6129	0.0130156	FYN, VAV1, MYO1G	162	21	19357	17.0697	0.999999	0.206869	0.197206
GOTERM_BP_DIRECT	GO:0016064~immunoglobulin mediated immune response	3	1.6129	0.0130156	INPP5D, IL2RB, IL21R	162	21	19357	17.0697	0.999999	0.206869	0.197206
GOTERM_BP_DIRECT	GO:0045088~regulation of innate immune response	3	1.6129	0.0130156	CASP8, PTPN22, BIRC3	162	21	19357	17.0697	0.999999	0.206869	0.197206
GOTERM_BP_DIRECT	GO:0007249~I-kappaB kinase/NF-kappaB signaling	4	2.15054	0.0155805	FYN, NLRC3, CARD11, BIRC3	162	63	19357	7.58652	1	0.243939	0.232544
GOTERM_BP_DIRECT	GO:0042981~regulation of apoptotic process	7	3.76344	0.0158994	TNFAIP8, CASP8, CD3E, ETS1, IKZF3, CARD11, BIRC3	162	242	19357	3.45625	1	0.245271	0.233814
GOTERM_BP_DIRECT	GO:0043368~positive T cell selection	2	1.07527	0.0165661	BCL11B, THEMIS	162	2	19357	119.488	1	0.250184	0.238498
GOTERM_BP_DIRECT	GO:0030031~cell projection assembly	3	1.6129	0.0168304	CYFIP2, RAC2, RHOH	162	24	19357	14.936	1	0.250184	0.238498
GOTERM_BP_DIRECT	GO:0030097~hemopoiesis	4	2.15054	0.0169334	LCK, IL7R, RUNX3, RUNX1	162	65	19357	7.35309	1	0.250184	0.238498
GOTERM_BP_DIRECT	GO:0001819~positive regulation of cytokine production	4	2.15054	0.0176337	ITK, CD28, PIK3CD, BATF	162	66	19357	7.24168	1	0.256913	0.244913
GOTERM_BP_DIRECT	GO:0030036~actin cytoskeleton organization	6	3.22581	0.0189564	FGD3, EPB41, RAC2, RHOH, DOCK2, CORO1A	162	184	19357	3.89634	1	0.2693	0.256721
GOTERM_BP_DIRECT	GO:0030168~platelet activation	4	2.15054	0.0190824	CD40LG, PRKCH, LCK, VAV1	162	68	19357	7.02869	1	0.2693	0.256721
GOTERM_BP_DIRECT	GO:0006935~chemotaxis	5	2.68817	0.0195082	RIPOR2, CCL5, RAC2, CCR6, DOCK2	162	123	19357	4.85722	1	0.2693	0.256721
GOTERM_BP_DIRECT	GO:0032740~positive regulation of interleukin-17 production	3	1.6129	0.0196051	PRKCQ, SLAMF6, LY9	162	26	19357	13.787	1	0.2693	0.256721
GOTERM_BP_DIRECT	GO:0043547~positive regulation of GTPase activity	6	3.22581	0.0197675	DOCK10, SEMA4D, CCL5, DOCK8, RASGRP1, VAV1	162	186	19357	3.85444	1	0.2693	0.256721
GOTERM_BP_DIRECT	GO:0006909~phagocytosis	4	2.15054	0.020595	ITGAL, CORO1A, SLAMF1, CDC42SE2	162	70	19357	6.82787	1	0.276977	0.264039
GOTERM_BP_DIRECT	GO:0050860~negative regulation of T cell receptor signaling pathway	3	1.6129	0.0210594	PTPN22, UBASH3A, SLA2	162	27	19357	13.2764	1	0.279636	0.266574
GOTERM_BP_DIRECT	GO:0032715~negative regulation of interleukin-6 production	4	2.15054	0.0221719	INPP5D, NLRC3, PTPN22, SLAMF1	162	72	19357	6.6382	1	0.285265	0.27194
GOTERM_BP_DIRECT	GO:0050900~leukocyte migration	3	1.6129	0.0225572	JAML, LCK, FYN	162	28	19357	12.8022	1	0.285265	0.27194
GOTERM_BP_DIRECT	GO:0098609~cell-cell adhesion	6	3.22581	0.0227719	CD2, CYFIP2, ITGA4, ITGAL, ICOS, CD44	162	193	19357	3.71464	1	0.285265	0.27194
GOTERM_BP_DIRECT	GO:0034113~heterotypic cell-cell adhesion	3	1.6129	0.0240976	CD2, PTPRC, ITGA4	162	29	19357	12.3608	1	0.285265	0.27194
GOTERM_BP_DIRECT	GO:0046633~alpha-beta T cell proliferation	2	1.07527	0.0247465	PTPRC, DOCK2	162	3	19357	79.6584	1	0.285265	0.27194
GOTERM_BP_DIRECT	GO:0072679~thymocyte migration	2	1.07527	0.0247465	CCR6, CORO1A	162	3	19357	79.6584	1	0.285265	0.27194
GOTERM_BP_DIRECT	GO:0060374~mast cell differentiation	2	1.07527	0.0247465	PIK3CD, GATA3	162	3	19357	79.6584	1	0.285265	0.27194
GOTERM_BP_DIRECT	GO:0045061~thymic T cell selection	2	1.07527	0.0247465	GATA3, CARD11	162	3	19357	79.6584	1	0.285265	0.27194
GOTERM_BP_DIRECT	GO:0071593~lymphocyte aggregation	2	1.07527	0.0247465	STK10, RAC2	162	3	19357	79.6584	1	0.285265	0.27194
GOTERM_BP_DIRECT	GO:0001766~membrane raft polarization	2	1.07527	0.0247465	CD2, DOCK2	162	3	19357	79.6584	1	0.285265	0.27194
GOTERM_BP_DIRECT	GO:1903039~positive regulation of leukocyte cell-cell adhesion	2	1.07527	0.0247465	LCK, SKAP1	162	3	19357	79.6584	1	0.285265	0.27194
GOTERM_BP_DIRECT	GO:0002277~myeloid dendritic cell activation involved in immune response	2	1.07527	0.0247465	DOCK2, SLAMF1	162	3	19357	79.6584	1	0.285265	0.27194
GOTERM_BP_DIRECT	GO:0043123~positive regulation of I-kappaB kinase/NF-kappaB signaling	6	3.22581	0.0250708	CASP8, PRKCB, FYN, LTB, CARD11, BIRC3	162	198	19357	3.62084	1	0.285861	0.272508
GOTERM_BP_DIRECT	GO:0097190~apoptotic signaling pathway	4	2.15054	0.025518	CASP8, CD5, CD28, CD3E	162	76	19357	6.28882	1	0.287832	0.274387
GOTERM_BP_DIRECT	GO:0030866~cortical actin cytoskeleton organization	3	1.6129	0.0273035	FMNL1, EPB41, LCP1	162	31	19357	11.5633	1	0.304696	0.290463
GOTERM_BP_DIRECT	GO:0030154~cell differentiation	12	6.45161	0.0285005	RIPOR2, ZAP70, SEPT6, PRKCH, LCK, SLA, FYN, GATA3, ETS1, MYBL1, RASGRP1, BATF	162	686	19357	2.09016	1	0.314706	0.300005
GOTERM_BP_DIRECT	GO:0051482~positive regulation of cytosolic calcium ion concentration involved in phospholipase C-activating G-protein coupled signaling pathway	3	1.6129	0.0289673	P2RY8, GPR174, P2RY10	162	32	19357	11.202	1	0.316528	0.301743
GOTERM_BP_DIRECT	GO:0006915~apoptotic process	11	5.91398	0.0301008	CD2, CYFIP2, TNFAIP8, CASP8, CHST11, PRKCB, INPP5D, IL2RA, STK17B, STK4, BIRC3	162	605	19357	2.1725	1	0.325523	0.310317
GOTERM_BP_DIRECT	GO:0030593~neutrophil chemotaxis	4	2.15054	0.0310172	JAML, CCL5, PIK3CD, VAV1	162	82	19357	5.82867	1	0.328657	0.313305
GOTERM_BP_DIRECT	GO:0032956~regulation of actin cytoskeleton organization	4	2.15054	0.0310172	RAC2, RHOH, IQGAP2, CORO1A	162	82	19357	5.82867	1	0.328657	0.313305
GOTERM_BP_DIRECT	GO:0043029~T cell homeostasis	3	1.6129	0.0324128	GPR174, IL7R, CORO1A	162	34	19357	10.543	1	0.331437	0.315955
GOTERM_BP_DIRECT	GO:0050870~positive regulation of T cell activation	3	1.6129	0.0324128	FAM49B, LCK, PRKCQ	162	34	19357	10.543	1	0.331437	0.315955
GOTERM_BP_DIRECT	GO:1904155~DN2 thymocyte differentiation	2	1.07527	0.0328594	PTPRC, CCR6	162	4	19357	59.7438	1	0.331437	0.315955
GOTERM_BP_DIRECT	GO:0043371~negative regulation of CD4-positive, alpha-beta T cell differentiation	2	1.07527	0.0328594	RUNX3, RUNX1	162	4	19357	59.7438	1	0.331437	0.315955
GOTERM_BP_DIRECT	GO:0002291~T cell activation via T cell receptor contact with antigen bound to MHC molecule on antigen presenting cell	2	1.07527	0.0328594	APBB1IP, ITGAL	162	4	19357	59.7438	1	0.331437	0.315955
GOTERM_BP_DIRECT	GO:0035025~positive regulation of Rho protein signal transduction	3	1.6129	0.0341929	P2RY8, GPR174, P2RY10	162	35	19357	10.2418	1	0.341603	0.325647
GOTERM_BP_DIRECT	GO:0030833~regulation of actin filament polymerization	3	1.6129	0.039754	CYFIP2, FAM49B, CORO1A	162	38	19357	9.43324	1	0.380184	0.362425
GOTERM_BP_DIRECT	GO:0050731~positive regulation of peptidyl-tyrosine phosphorylation	4	2.15054	0.0403342	PTPRC, SEMA4D, CD3E, CD44	162	91	19357	5.2522	1	0.380184	0.362425
GOTERM_BP_DIRECT	GO:0070374~positive regulation of ERK1 and ERK2 cascade	6	3.22581	0.0407518	PTPRC, CCL5, PTPN22, RASGRP1, CD44, SLAMF1	162	226	19357	3.17224	1	0.380184	0.362425
GOTERM_BP_DIRECT	GO:0038110~interleukin-2-mediated signaling pathway	2	1.07527	0.0409051	IL2RA, IL2RB	162	5	19357	47.7951	1	0.380184	0.362425
GOTERM_BP_DIRECT	GO:0072676~lymphocyte migration	2	1.07527	0.0409051	GATA3, CCR6	162	5	19357	47.7951	1	0.380184	0.362425
GOTERM_BP_DIRECT	GO:0043378~positive regulation of CD8-positive, alpha-beta T cell differentiation	2	1.07527	0.0409051	RUNX3, RUNX1	162	5	19357	47.7951	1	0.380184	0.362425
GOTERM_BP_DIRECT	GO:1902622~regulation of neutrophil migration	2	1.07527	0.0409051	RAC2, RHOH	162	5	19357	47.7951	1	0.380184	0.362425
GOTERM_BP_DIRECT	GO:0019221~cytokine-mediated signaling pathway	5	2.68817	0.0414774	IL2RB, STAT4, IL21R, IL7R, CD44	162	156	19357	3.82973	1	0.380184	0.362425
GOTERM_BP_DIRECT	GO:0043408~regulation of MAPK cascade	3	1.6129	0.0416789	GRAP2, SLA, STK4	162	39	19357	9.19136	1	0.380184	0.362425
GOTERM_BP_DIRECT	GO:0033077~T cell differentiation in thymus	3	1.6129	0.0416789	TESPA1, BCL11B, IL7R	162	39	19357	9.19136	1	0.380184	0.362425
GOTERM_BP_DIRECT	GO:0045595~regulation of cell differentiation	3	1.6129	0.0436382	SPOCK2, RUNX3, RUNX1	162	40	19357	8.96157	1	0.391252	0.372976
GOTERM_BP_DIRECT	GO:0046627~negative regulation of insulin receptor signaling pathway	3	1.6129	0.0436382	PRKCB, PIP4K2A, PRKCQ	162	40	19357	8.96157	1	0.391252	0.372976
GOTERM_BP_DIRECT	GO:0042098~T cell proliferation	3	1.6129	0.0476571	PTPRC, RASGRP1, CORO1A	162	42	19357	8.53483	1	0.420103	0.40048
GOTERM_BP_DIRECT	GO:0031663~lipopolysaccharide-mediated signaling pathway	3	1.6129	0.0476571	CD6, CCL5, PTPN22	162	42	19357	8.53483	1	0.420103	0.40048
GOTERM_BP_DIRECT	GO:0072672~neutrophil extravasation	2	1.07527	0.0488844	JAML, PIK3CD	162	6	19357	39.8292	1	0.422494	0.402759
GOTERM_BP_DIRECT	GO:0045576~mast cell activation	2	1.07527	0.0488844	RHOH, LCP2	162	6	19357	39.8292	1	0.422494	0.402759
GOTERM_BP_DIRECT	GO:0051092~positive regulation of NF-kappaB transcription factor activity	5	2.68817	0.0491366	CD40LG, PRKCH, PRKCB, PRKCQ, CARD11	162	165	19357	3.62084	1	0.422494	0.402759
GOTERM_BP_DIRECT	GO:0032689~negative regulation of interferon-gamma production	3	1.6129	0.0539263	CD96, GATA3, SLAMF1	162	45	19357	7.96584	1	0.459908	0.438425
GOTERM_BP_DIRECT	GO:0043065~positive regulation of apoptotic process	7	3.76344	0.0559773	TNFAIP8, CASP8, INPP5D, STK17B, CTLA4, STK4, VAV1	162	327	19357	2.55784	1	0.47355	0.45143
GOTERM_BP_DIRECT	GO:0007160~cell-matrix adhesion	4	2.15054	0.0626734	CD96, ITGA4, ITGAL, CD44	162	109	19357	4.38487	1	0.506068	0.482429
GOTERM_BP_DIRECT	GO:0042130~negative regulation of T cell proliferation	3	1.6129	0.0627072	RIPOR2, IL2RA, CTLA4	162	49	19357	7.31557	1	0.506068	0.482429
GOTERM_BP_DIRECT	GO:0050798~activated T cell proliferation	2	1.07527	0.0646455	IL2RA, FYN	162	8	19357	29.8719	1	0.506068	0.482429
GOTERM_BP_DIRECT	GO:0048583~regulation of response to stimulus	2	1.07527	0.0646455	CYFIP2, FAM49B	162	8	19357	29.8719	1	0.506068	0.482429
GOTERM_BP_DIRECT	GO:0050869~negative regulation of B cell activation	2	1.07527	0.0646455	TBC1D10C, SAMSN1	162	8	19357	29.8719	1	0.506068	0.482429
GOTERM_BP_DIRECT	GO:0001915~negative regulation of T cell mediated cytotoxicity	2	1.07527	0.0646455	PTPRC, IL7R	162	8	19357	29.8719	1	0.506068	0.482429
GOTERM_BP_DIRECT	GO:0051058~negative regulation of small GTPase mediated signal transduction	2	1.07527	0.0646455	FAM49B, ARHGAP25	162	8	19357	29.8719	1	0.506068	0.482429
GOTERM_BP_DIRECT	GO:2000510~positive regulation of dendritic cell chemotaxis	2	1.07527	0.0646455	CCR6, SLAMF1	162	8	19357	29.8719	1	0.506068	0.482429
GOTERM_BP_DIRECT	GO:0038094~Fc-gamma receptor signaling pathway	2	1.07527	0.0646455	LCK, CD247	162	8	19357	29.8719	1	0.506068	0.482429
GOTERM_BP_DIRECT	GO:0032825~positive regulation of natural killer cell differentiation	2	1.07527	0.0646455	TOX, RASGRP1	162	8	19357	29.8719	1	0.506068	0.482429
GOTERM_BP_DIRECT	GO:0018105~peptidyl-serine phosphorylation	5	2.68817	0.0668637	PRKCH, PRKCB, CAMK4, PRKCQ, STK4	162	183	19357	3.26469	1	0.518846	0.494611
GOTERM_BP_DIRECT	GO:0007162~negative regulation of cell adhesion	3	1.6129	0.067267	RIPOR2, SEMA4D, ARHGDIB	162	51	19357	7.02869	1	0.518846	0.494611
GOTERM_BP_DIRECT	GO:0043066~negative regulation of apoptotic process	9	4.83871	0.0693499	TNFAIP8, CD40LG, CHST11, BCL11B, SEMA4D, IL2RB, CD28, CD44, BIRC3	162	520	19357	2.06806	1	0.531008	0.506204
GOTERM_BP_DIRECT	GO:0006968~cellular defense response	3	1.6129	0.0719333	ITK, TRAT1, CCR6	162	53	19357	6.76345	1	0.540283	0.515046
GOTERM_BP_DIRECT	GO:0007157~heterophilic cell-cell adhesion via plasma membrane cell adhesion molecules	3	1.6129	0.0719333	JAML, CD6, ITGAL	162	53	19357	6.76345	1	0.540283	0.515046
GOTERM_BP_DIRECT	GO:0008037~cell recognition	2	1.07527	0.0724284	CD5, CD226	162	9	19357	26.5528	1	0.540283	0.515046
GOTERM_BP_DIRECT	GO:0006911~phagocytosis, engulfment	4	2.15054	0.0726214	BIN2, TRBC2, TRBC1, ARHGAP25	162	116	19357	4.12026	1	0.540283	0.515046
GOTERM_BP_DIRECT	GO:0045786~negative regulation of cell cycle	3	1.6129	0.0743049	GATA3, RUNX3, ETS1	162	54	19357	6.6382	1	0.545076	0.519614
GOTERM_BP_DIRECT	GO:0043124~negative regulation of I-kappaB kinase/NF-kappaB signaling	3	1.6129	0.0743049	CASP8, RHOH, NLRC3	162	54	19357	6.6382	1	0.545076	0.519614
GOTERM_BP_DIRECT	GO:0009617~response to bacterium	4	2.15054	0.0755861	GBP5, TRAC, NLRC5, IKZF3	162	118	19357	4.05043	1	0.550624	0.524904
GOTERM_BP_DIRECT	GO:0007163~establishment or maintenance of cell polarity	3	1.6129	0.079122	RAC2, RHOH, CD3G	162	56	19357	6.40112	1	0.568069	0.541534
GOTERM_BP_DIRECT	GO:0048304~positive regulation of isotype switching to IgG isotypes	2	1.07527	0.080147	PTPRC, CD28	162	10	19357	23.8975	1	0.568069	0.541534
GOTERM_BP_DIRECT	GO:0050861~positive regulation of B cell receptor signaling pathway	2	1.07527	0.080147	PRKCH, PRKCB	162	10	19357	23.8975	1	0.568069	0.541534
GOTERM_BP_DIRECT	GO:0045064~T-helper 2 cell differentiation	2	1.07527	0.080147	GATA3, BATF	162	10	19357	23.8975	1	0.568069	0.541534
GOTERM_BP_DIRECT	GO:0048935~peripheral nervous system neuron development	2	1.07527	0.0878017	RUNX3, RUNX1	162	11	19357	21.725	1	0.614027	0.585345
GOTERM_BP_DIRECT	GO:0045577~regulation of B cell differentiation	2	1.07527	0.0878017	IKZF3, CARD11	162	11	19357	21.725	1	0.614027	0.585345
GOTERM_BP_DIRECT	GO:0006959~humoral immune response	3	1.6129	0.09157	CD28, GATA3, CCR6	162	61	19357	5.87644	1	0.636138	0.606424
GOTERM_BP_DIRECT	GO:0051897~positive regulation of protein kinase B signaling	4	2.15054	0.0928155	CD28, PIK3CD, GATA3, PIK3R5	162	129	19357	3.70504	1	0.640549	0.610628
GOTERM_BP_DIRECT	GO:0045860~positive regulation of protein kinase activity	3	1.6129	0.0941247	PTPRC, LCP2, LAT	162	62	19357	5.78166	1	0.645339	0.615194
GOTERM_BP_DIRECT	GO:0035457~cellular response to interferon-alpha	2	1.07527	0.0953932	PYHIN1, GATA3	162	12	19357	19.9146	1	0.649788	0.619436
GOTERM_BP_DIRECT	GO:0032731~positive regulation of interleukin-1 beta production	3	1.6129	0.0992951	GBP5, CASP8, PYHIN1	162	64	19357	5.60098	1	0.672004	0.640614

## Sheet: Mast
Category	Term	Count	%	PValue	Genes	List Total	Pop Hits	Pop Total	Fold Enrichment	Bonferroni	Benjamini	FDR
GOTERM_BP_DIRECT	GO:0035556~intracellular signal transduction	16	9.03955	5.12223e-06	PRKCB, PLCL1, ACOT11, LAX1, VAV1, FER, CD200R1, RPS6KA5, TEC, KIT, BTK, LCP2, GNB1L, TNIK, SGK1, PAG1	161	450	19357	4.27484	0.00581725	0.00583422	0.00582397
GOTERM_BP_DIRECT	GO:0006887~exocytosis	8	4.51977	4.53501e-05	CADPS, EXOC6B, STXBP5, STXBP6, STX3, PRSS12, SYTL3, SYTL2	161	114	19357	8.43718	0.0503434	0.0258269	0.0257815
GOTERM_BP_DIRECT	GO:0006468~protein phosphorylation	14	7.9096	0.000218826	PRAG1, PRKCB, PAQR3, FER, RPS6KA5, TEC, BMP2K, BTK, PRKG2, CTSG, TNIK, SGK1, CDK15, BMPR1A	161	489	19357	3.44216	0.22063	0.0830808	0.0829349
GOTERM_BP_DIRECT	GO:0008217~regulation of blood pressure	6	3.38983	0.000443321	KCNQ1, P2RX1, EMILIN2, SGK1, RENBP, PTGS1	161	77	19357	9.36856	0.396527	0.126236	0.126014
GOTERM_BP_DIRECT	GO:0002553~histamine secretion by mast cell	3	1.69492	0.000667972	RAB44, BTK, SLC18A2	161	5	19357	72.1379	0.532836	0.152164	0.151897
GOTERM_BP_DIRECT	GO:0016477~cell migration	9	5.08475	0.00208506	ADGRE2, TMEFF2, PRAG1, RHOBTB3, RHOH, DOCK2, CD44, VAV1, NDEL1	161	275	19357	3.93479	0.907205	0.387181	0.386501
GOTERM_BP_DIRECT	GO:0006954~inflammatory response	11	6.21469	0.00237951	ADGRE2, IL1RL1, RPS6KA5, ACER3, PTGER3, KIT, MS4A2, CD44, IL18R1, KLRG1, PTGS1	161	414	19357	3.19451	0.933695	0.387181	0.386501
GOTERM_BP_DIRECT	GO:0051056~regulation of small GTPase mediated signal transduction	6	3.38983	0.00310636	RAP1GAP2, ARHGAP18, DOCK2, ARHGAP15, VAV1, ARHGEF6	161	119	19357	6.06201	0.971093	0.405019	0.404308
GOTERM_BP_DIRECT	GO:0007264~small GTPase mediated signal transduction	6	3.38983	0.00333701	DOCK10, RHOBTB3, ARHGAP18, RHOH, DOCK2, VAV1	161	121	19357	5.96181	0.97779	0.405019	0.404308
GOTERM_BP_DIRECT	GO:0016051~carbohydrate biosynthetic process	3	1.69492	0.00355592	CHST8, CHST11, ST8SIA6	161	11	19357	32.7899	0.982706	0.405019	0.404308
GOTERM_BP_DIRECT	GO:0018108~peptidyl-tyrosine phosphorylation	6	3.38983	0.00599115	FER, RPS6KA5, TEC, KIT, BTK, TTN	161	139	19357	5.18978	0.998935	0.615572	0.614491
GOTERM_BP_DIRECT	GO:0038095~Fc-epsilon receptor signaling pathway	4	2.25989	0.0064854	FER, BTK, MS4A2, VAV1	161	46	19357	10.4548	0.999395	0.615572	0.614491
GOTERM_BP_DIRECT	GO:0008360~regulation of cell shape	6	3.38983	0.00820122	PRAG1, KIT, RHOBTB3, ARHGAP18, RHOH, ARHGAP15	161	150	19357	4.80919	0.999916	0.676762	0.675574
GOTERM_BP_DIRECT	GO:0006955~immune response	11	6.21469	0.00844533	IL1RL1, LIF, ATP6V0A2, LCP2, CTSG, MS4A2, LAX1, PIK3R6, VAV1, IL18R1, BMPR1A	161	497	19357	2.66102	0.999936	0.676762	0.675574
GOTERM_BP_DIRECT	GO:0050868~negative regulation of T cell activation	3	1.69492	0.00952403	CTSG, LAX1, PAG1	161	18	19357	20.0383	0.999982	0.676762	0.675574
GOTERM_BP_DIRECT	GO:0035019~somatic stem cell population maintenance	4	2.25989	0.0101009	KIT, LIF, GATA2, BMPR1A	161	54	19357	8.90591	0.99999	0.676762	0.675574
GOTERM_BP_DIRECT	GO:0030218~erythrocyte differentiation	4	2.25989	0.0101009	KCNQ1, KIT, MYB, IKZF1	161	54	19357	8.90591	0.99999	0.676762	0.675574
GOTERM_BP_DIRECT	GO:0042127~regulation of cell proliferation	6	3.38983	0.0139498	CHST11, KIT, EMILIN2, MITF, SGK1, PTGS1	161	171	19357	4.21859	1	0.831465	0.830005
GOTERM_BP_DIRECT	GO:0048812~neuron projection morphogenesis	4	2.25989	0.0153251	ANKRD27, TNIK, SGK1, MYO16	161	63	19357	7.63364	1	0.831465	0.830005
GOTERM_BP_DIRECT	GO:0045921~positive regulation of exocytosis	3	1.69492	0.0153299	CADPS, RAB27B, STXBP5	161	23	19357	15.6821	1	0.831465	0.830005
GOTERM_BP_DIRECT	GO:0030318~melanocyte differentiation	3	1.69492	0.0153299	LRMDA, KIT, MITF	161	23	19357	15.6821	1	0.831465	0.830005
GOTERM_BP_DIRECT	GO:0021514~ventral spinal cord interneuron differentiation	2	1.12994	0.0245941	LMO4, GATA2	161	3	19357	80.1532	1	1	0.999121
GOTERM_BP_DIRECT	GO:0060453~regulation of gastric acid secretion	2	1.12994	0.0245941	KCNQ1, SGK1	161	3	19357	80.1532	1	1	0.999121
GOTERM_BP_DIRECT	GO:0097324~melanocyte migration	2	1.12994	0.0245941	ZEB2, KIT	161	3	19357	80.1532	1	1	0.999121
GOTERM_BP_DIRECT	GO:0038109~Kit signaling pathway	2	1.12994	0.0245941	FER, KIT	161	3	19357	80.1532	1	1	0.999121
GOTERM_BP_DIRECT	GO:0050852~T cell receptor signaling pathway	5	2.82486	0.0264208	DENND1B, TEC, BTK, LCP2, SKAP1	161	136	19357	4.42021	1	1	0.999121
GOTERM_BP_DIRECT	GO:0032956~regulation of actin cytoskeleton organization	4	2.25989	0.0305301	RHOBTB3, ARHGAP18, RHOH, IQGAP2	161	82	19357	5.86487	1	1	0.999121
GOTERM_BP_DIRECT	GO:0016485~protein processing	4	2.25989	0.0314882	SRGN, BACE2, CPM, CTSG	161	83	19357	5.79421	1	1	0.999121
GOTERM_BP_DIRECT	GO:0001818~negative regulation of cytokine production	3	1.69492	0.0320449	SRGN, RPS6KA5, BTK	161	34	19357	10.6085	1	1	0.999121
GOTERM_BP_DIRECT	GO:0033007~negative regulation of mast cell activation involved in immune response	2	1.12994	0.0326578	FER, ENPP3	161	4	19357	60.1149	1	1	0.999121
GOTERM_BP_DIRECT	GO:0038162~erythropoietin-mediated signaling pathway	2	1.12994	0.0326578	KIT, RHEX	161	4	19357	60.1149	1	1	0.999121
GOTERM_BP_DIRECT	GO:1901533~negative regulation of hematopoietic progenitor cell differentiation	2	1.12994	0.0326578	MYB, GATA2	161	4	19357	60.1149	1	1	0.999121
GOTERM_BP_DIRECT	GO:0002250~adaptive immune response	9	5.08475	0.0333454	RAP1GAP2, CD84, TEC, PRKCB, BTK, LAX1, PAG1, CTNNBL1, SKAP1	161	449	19357	2.40995	1	1	0.999121
GOTERM_BP_DIRECT	GO:0042113~B cell activation	3	1.69492	0.0356039	PRKCB, BTK, LAX1	161	36	19357	10.0192	1	1	0.999121
GOTERM_BP_DIRECT	GO:0050731~positive regulation of peptidyl-tyrosine phosphorylation	4	2.25989	0.0397137	TEC, LIF, LRP4, CD44	161	91	19357	5.28483	1	1	0.999121
GOTERM_BP_DIRECT	GO:0019221~cytokine-mediated signaling pathway	5	2.82486	0.0406003	IL1RL1, FER, KIT, CTSG, CD44	161	156	19357	3.85352	1	1	0.999121
GOTERM_BP_DIRECT	GO:0038093~Fc receptor signaling pathway	2	1.12994	0.0406552	CD200R1, KIT	161	5	19357	48.0919	1	1	0.999121
GOTERM_BP_DIRECT	GO:0072659~protein localization to plasma membrane	5	2.82486	0.0448095	TESC, TTC7B, PRKG2, TNIK, SKAP1	161	161	19357	3.73385	1	1	0.999121
GOTERM_BP_DIRECT	GO:0030217~T cell differentiation	3	1.69492	0.0471286	KIT, RHOH, VAV1	161	42	19357	8.58784	1	1	0.999121
GOTERM_BP_DIRECT	GO:0051092~positive regulation of NF-kappaB transcription factor activity	5	2.82486	0.0482231	FER, RPS6KA5, PRKCB, BTK, IL18R1	161	165	19357	3.64333	1	1	0.999121
GOTERM_BP_DIRECT	GO:0045576~mast cell activation	2	1.12994	0.048587	RHOH, LCP2	161	6	19357	40.0766	1	1	0.999121
GOTERM_BP_DIRECT	GO:0002320~lymphoid progenitor cell differentiation	2	1.12994	0.048587	KIT, BATF	161	6	19357	40.0766	1	1	0.999121
GOTERM_BP_DIRECT	GO:0035137~hindlimb morphogenesis	2	1.12994	0.0564536	FMN1, BMPR1A	161	7	19357	34.3514	1	1	0.999121
GOTERM_BP_DIRECT	GO:0046514~ceramide catabolic process	2	1.12994	0.0564536	ASAH1, ACER3	161	7	19357	34.3514	1	1	0.999121
GOTERM_BP_DIRECT	GO:0050766~positive regulation of phagocytosis	3	1.69492	0.0642697	BTK, GATA2, DOCK2	161	50	19357	7.21379	1	1	0.999121
GOTERM_BP_DIRECT	GO:0050673~epithelial cell proliferation	3	1.69492	0.0642697	ST8SIA1, KIT, BMPR1A	161	50	19357	7.21379	1	1	0.999121
GOTERM_BP_DIRECT	GO:0035725~sodium ion transmembrane transport	4	2.25989	0.065875	SLC8A3, SLC4A8, SLC24A3, CACNA1H	161	112	19357	4.29392	1	1	0.999121
GOTERM_BP_DIRECT	GO:0015031~protein transport	8	4.51977	0.0671976	DENND1B, ANKRD27, TESC, CADPS, AGAP1, STXBP5, AP1S3, LRP1B	161	431	19357	2.23164	1	1	0.999121
GOTERM_BP_DIRECT	GO:0030336~negative regulation of cell migration	5	2.82486	0.0676573	OSBPL8, TMEFF2, DACH1, EMILIN2, MITF	161	185	19357	3.24945	1	1	0.999121
GOTERM_BP_DIRECT	GO:0043547~positive regulation of GTPase activity	5	2.82486	0.0686183	DOCK10, ADCYAP1, DENND1B, VAV1, NDEL1	161	186	19357	3.23198	1	1	0.999121
GOTERM_BP_DIRECT	GO:1902895~positive regulation of pri-miRNA transcription from RNA polymerase II promoter	3	1.69492	0.0688378	MYB, GATA2, BMPR1A	161	52	19357	6.93634	1	1	0.999121
GOTERM_BP_DIRECT	GO:0033625~positive regulation of integrin activation	2	1.12994	0.0719933	FERMT1, SKAP1	161	9	19357	26.7177	1	1	0.999121
GOTERM_BP_DIRECT	GO:0021799~cerebral cortex radially oriented cell migration	2	1.12994	0.0719933	CCDC141, NDEL1	161	9	19357	26.7177	1	1	0.999121
GOTERM_BP_DIRECT	GO:0035590~purinergic nucleotide receptor signaling pathway	2	1.12994	0.0719933	P2RX1, CTSG	161	9	19357	26.7177	1	1	0.999121
GOTERM_BP_DIRECT	GO:0002003~angiotensin maturation	2	1.12994	0.0719933	CPA3, CTSG	161	9	19357	26.7177	1	1	0.999121
GOTERM_BP_DIRECT	GO:0042733~embryonic digit morphogenesis	3	1.69492	0.07828	CHST11, LRP4, BMPR1A	161	56	19357	6.44088	1	1	0.999121
GOTERM_BP_DIRECT	GO:0019827~stem cell population maintenance	3	1.69492	0.07828	KIT, LIF, BMPR1A	161	56	19357	6.44088	1	1	0.999121
GOTERM_BP_DIRECT	GO:0070294~renal sodium ion absorption	2	1.12994	0.0796676	KCNQ1, SGK1	161	10	19357	24.046	1	1	0.999121
GOTERM_BP_DIRECT	GO:0043304~regulation of mast cell degranulation	2	1.12994	0.0796676	ADGRE2, FER	161	10	19357	24.046	1	1	0.999121
GOTERM_BP_DIRECT	GO:0045064~T-helper 2 cell differentiation	2	1.12994	0.0796676	MYB, BATF	161	10	19357	24.046	1	1	0.999121
GOTERM_BP_DIRECT	GO:0070493~thrombin-activated receptor signaling pathway	2	1.12994	0.0796676	HPGD, IQGAP2	161	10	19357	24.046	1	1	0.999121
GOTERM_BP_DIRECT	GO:2000300~regulation of synaptic vesicle exocytosis	3	1.69492	0.0807009	PRKCB, P2RX1, STXBP5	161	57	19357	6.32788	1	1	0.999121
GOTERM_BP_DIRECT	GO:0019372~lipoxygenase pathway	2	1.12994	0.0872787	HPGD, ALOX5	161	11	19357	21.86	1	1	0.999121
GOTERM_BP_DIRECT	GO:0045654~positive regulation of megakaryocyte differentiation	2	1.12994	0.0872787	TESC, GATA2	161	11	19357	21.86	1	1	0.999121
GOTERM_BP_DIRECT	GO:0007612~learning	3	1.69492	0.0881	SLC8A3, JPH4, ATXN1	161	60	19357	6.01149	1	1	0.999121
GOTERM_BP_DIRECT	GO:0007155~cell adhesion	9	5.08475	0.0893627	ADGRE2, FERMT1, FER, NTM, EMILIN2, CCDC141, SIGLEC8, CD44, SIGLEC6	161	554	19357	1.95319	1	1	0.999121
GOTERM_BP_DIRECT	GO:0006811~ion transport	4	2.25989	0.0899015	SLC8A3, SLC24A3, SLCO2B1, P2RX1	161	128	19357	3.75718	1	1	0.999121
GOTERM_BP_DIRECT	GO:0031532~actin cytoskeleton reorganization	3	1.69492	0.09061	FER, KIT, TNIK	161	61	19357	5.91294	1	1	0.999121
GOTERM_BP_DIRECT	GO:0015732~prostaglandin transport	2	1.12994	0.0948273	ABCC4, SLCO2B1	161	12	19357	20.0383	1	1	0.999121
GOTERM_BP_DIRECT	GO:0015015~heparan sulfate proteoglycan biosynthetic process, enzymatic modification	2	1.12994	0.0948273	HS6ST1, HS2ST1	161	12	19357	20.0383	1	1	0.999121

## Sheet: Melanocyte
Category	Term	Count	%	PValue	Genes	List Total	Pop Hits	Pop Total	Fold Enrichment	Bonferroni	Benjamini	FDR
GOTERM_BP_DIRECT	GO:0035556~intracellular signal transduction	16	9.03955	5.12223e-06	PRKCB, PLCL1, ACOT11, LAX1, VAV1, FER, CD200R1, RPS6KA5, TEC, KIT, BTK, LCP2, GNB1L, TNIK, SGK1, PAG1	161	450	19357	4.27484	0.00581725	0.00583422	0.00582397
GOTERM_BP_DIRECT	GO:0006887~exocytosis	8	4.51977	4.53501e-05	CADPS, EXOC6B, STXBP5, STXBP6, STX3, PRSS12, SYTL3, SYTL2	161	114	19357	8.43718	0.0503434	0.0258269	0.0257815
GOTERM_BP_DIRECT	GO:0006468~protein phosphorylation	14	7.9096	0.000218826	PRAG1, PRKCB, PAQR3, FER, RPS6KA5, TEC, BMP2K, BTK, PRKG2, CTSG, TNIK, SGK1, CDK15, BMPR1A	161	489	19357	3.44216	0.22063	0.0830808	0.0829349
GOTERM_BP_DIRECT	GO:0008217~regulation of blood pressure	6	3.38983	0.000443321	KCNQ1, P2RX1, EMILIN2, SGK1, RENBP, PTGS1	161	77	19357	9.36856	0.396527	0.126236	0.126014
GOTERM_BP_DIRECT	GO:0002553~histamine secretion by mast cell	3	1.69492	0.000667972	RAB44, BTK, SLC18A2	161	5	19357	72.1379	0.532836	0.152164	0.151897
GOTERM_BP_DIRECT	GO:0016477~cell migration	9	5.08475	0.00208506	ADGRE2, TMEFF2, PRAG1, RHOBTB3, RHOH, DOCK2, CD44, VAV1, NDEL1	161	275	19357	3.93479	0.907205	0.387181	0.386501
GOTERM_BP_DIRECT	GO:0006954~inflammatory response	11	6.21469	0.00237951	ADGRE2, IL1RL1, RPS6KA5, ACER3, PTGER3, KIT, MS4A2, CD44, IL18R1, KLRG1, PTGS1	161	414	19357	3.19451	0.933695	0.387181	0.386501
GOTERM_BP_DIRECT	GO:0051056~regulation of small GTPase mediated signal transduction	6	3.38983	0.00310636	RAP1GAP2, ARHGAP18, DOCK2, ARHGAP15, VAV1, ARHGEF6	161	119	19357	6.06201	0.971093	0.405019	0.404308
GOTERM_BP_DIRECT	GO:0007264~small GTPase mediated signal transduction	6	3.38983	0.00333701	DOCK10, RHOBTB3, ARHGAP18, RHOH, DOCK2, VAV1	161	121	19357	5.96181	0.97779	0.405019	0.404308
GOTERM_BP_DIRECT	GO:0016051~carbohydrate biosynthetic process	3	1.69492	0.00355592	CHST8, CHST11, ST8SIA6	161	11	19357	32.7899	0.982706	0.405019	0.404308
GOTERM_BP_DIRECT	GO:0018108~peptidyl-tyrosine phosphorylation	6	3.38983	0.00599115	FER, RPS6KA5, TEC, KIT, BTK, TTN	161	139	19357	5.18978	0.998935	0.615572	0.614491
GOTERM_BP_DIRECT	GO:0038095~Fc-epsilon receptor signaling pathway	4	2.25989	0.0064854	FER, BTK, MS4A2, VAV1	161	46	19357	10.4548	0.999395	0.615572	0.614491
GOTERM_BP_DIRECT	GO:0008360~regulation of cell shape	6	3.38983	0.00820122	PRAG1, KIT, RHOBTB3, ARHGAP18, RHOH, ARHGAP15	161	150	19357	4.80919	0.999916	0.676762	0.675574
GOTERM_BP_DIRECT	GO:0006955~immune response	11	6.21469	0.00844533	IL1RL1, LIF, ATP6V0A2, LCP2, CTSG, MS4A2, LAX1, PIK3R6, VAV1, IL18R1, BMPR1A	161	497	19357	2.66102	0.999936	0.676762	0.675574
GOTERM_BP_DIRECT	GO:0050868~negative regulation of T cell activation	3	1.69492	0.00952403	CTSG, LAX1, PAG1	161	18	19357	20.0383	0.999982	0.676762	0.675574
GOTERM_BP_DIRECT	GO:0030218~erythrocyte differentiation	4	2.25989	0.0101009	KCNQ1, KIT, MYB, IKZF1	161	54	19357	8.90591	0.99999	0.676762	0.675574
GOTERM_BP_DIRECT	GO:0035019~somatic stem cell population maintenance	4	2.25989	0.0101009	KIT, LIF, GATA2, BMPR1A	161	54	19357	8.90591	0.99999	0.676762	0.675574
GOTERM_BP_DIRECT	GO:0042127~regulation of cell proliferation	6	3.38983	0.0139498	CHST11, KIT, EMILIN2, MITF, SGK1, PTGS1	161	171	19357	4.21859	1	0.831465	0.830005
GOTERM_BP_DIRECT	GO:0048812~neuron projection morphogenesis	4	2.25989	0.0153251	ANKRD27, TNIK, SGK1, MYO16	161	63	19357	7.63364	1	0.831465	0.830005
GOTERM_BP_DIRECT	GO:0030318~melanocyte differentiation	3	1.69492	0.0153299	LRMDA, KIT, MITF	161	23	19357	15.6821	1	0.831465	0.830005
GOTERM_BP_DIRECT	GO:0045921~positive regulation of exocytosis	3	1.69492	0.0153299	CADPS, RAB27B, STXBP5	161	23	19357	15.6821	1	0.831465	0.830005
GOTERM_BP_DIRECT	GO:0097324~melanocyte migration	2	1.12994	0.0245941	ZEB2, KIT	161	3	19357	80.1532	1	1	0.999121
GOTERM_BP_DIRECT	GO:0038109~Kit signaling pathway	2	1.12994	0.0245941	FER, KIT	161	3	19357	80.1532	1	1	0.999121
GOTERM_BP_DIRECT	GO:0021514~ventral spinal cord interneuron differentiation	2	1.12994	0.0245941	LMO4, GATA2	161	3	19357	80.1532	1	1	0.999121
GOTERM_BP_DIRECT	GO:0060453~regulation of gastric acid secretion	2	1.12994	0.0245941	KCNQ1, SGK1	161	3	19357	80.1532	1	1	0.999121
GOTERM_BP_DIRECT	GO:0050852~T cell receptor signaling pathway	5	2.82486	0.0264208	DENND1B, TEC, BTK, LCP2, SKAP1	161	136	19357	4.42021	1	1	0.999121
GOTERM_BP_DIRECT	GO:0032956~regulation of actin cytoskeleton organization	4	2.25989	0.0305301	RHOBTB3, ARHGAP18, RHOH, IQGAP2	161	82	19357	5.86487	1	1	0.999121
GOTERM_BP_DIRECT	GO:0016485~protein processing	4	2.25989	0.0314882	SRGN, BACE2, CPM, CTSG	161	83	19357	5.79421	1	1	0.999121
GOTERM_BP_DIRECT	GO:0001818~negative regulation of cytokine production	3	1.69492	0.0320449	SRGN, RPS6KA5, BTK	161	34	19357	10.6085	1	1	0.999121
GOTERM_BP_DIRECT	GO:1901533~negative regulation of hematopoietic progenitor cell differentiation	2	1.12994	0.0326578	MYB, GATA2	161	4	19357	60.1149	1	1	0.999121
GOTERM_BP_DIRECT	GO:0038162~erythropoietin-mediated signaling pathway	2	1.12994	0.0326578	KIT, RHEX	161	4	19357	60.1149	1	1	0.999121
GOTERM_BP_DIRECT	GO:0033007~negative regulation of mast cell activation involved in immune response	2	1.12994	0.0326578	FER, ENPP3	161	4	19357	60.1149	1	1	0.999121
GOTERM_BP_DIRECT	GO:0002250~adaptive immune response	9	5.08475	0.0333454	RAP1GAP2, CD84, TEC, PRKCB, BTK, LAX1, PAG1, CTNNBL1, SKAP1	161	449	19357	2.40995	1	1	0.999121
GOTERM_BP_DIRECT	GO:0042113~B cell activation	3	1.69492	0.0356039	PRKCB, BTK, LAX1	161	36	19357	10.0192	1	1	0.999121
GOTERM_BP_DIRECT	GO:0050731~positive regulation of peptidyl-tyrosine phosphorylation	4	2.25989	0.0397137	TEC, LIF, LRP4, CD44	161	91	19357	5.28483	1	1	0.999121
GOTERM_BP_DIRECT	GO:0019221~cytokine-mediated signaling pathway	5	2.82486	0.0406003	IL1RL1, FER, KIT, CTSG, CD44	161	156	19357	3.85352	1	1	0.999121
GOTERM_BP_DIRECT	GO:0038093~Fc receptor signaling pathway	2	1.12994	0.0406552	CD200R1, KIT	161	5	19357	48.0919	1	1	0.999121
GOTERM_BP_DIRECT	GO:0072659~protein localization to plasma membrane	5	2.82486	0.0448095	TESC, TTC7B, PRKG2, TNIK, SKAP1	161	161	19357	3.73385	1	1	0.999121
GOTERM_BP_DIRECT	GO:0030217~T cell differentiation	3	1.69492	0.0471286	KIT, RHOH, VAV1	161	42	19357	8.58784	1	1	0.999121
GOTERM_BP_DIRECT	GO:0051092~positive regulation of NF-kappaB transcription factor activity	5	2.82486	0.0482231	FER, RPS6KA5, PRKCB, BTK, IL18R1	161	165	19357	3.64333	1	1	0.999121
GOTERM_BP_DIRECT	GO:0045576~mast cell activation	2	1.12994	0.048587	RHOH, LCP2	161	6	19357	40.0766	1	1	0.999121
GOTERM_BP_DIRECT	GO:0002320~lymphoid progenitor cell differentiation	2	1.12994	0.048587	KIT, BATF	161	6	19357	40.0766	1	1	0.999121
GOTERM_BP_DIRECT	GO:0035137~hindlimb morphogenesis	2	1.12994	0.0564536	FMN1, BMPR1A	161	7	19357	34.3514	1	1	0.999121
GOTERM_BP_DIRECT	GO:0046514~ceramide catabolic process	2	1.12994	0.0564536	ASAH1, ACER3	161	7	19357	34.3514	1	1	0.999121
GOTERM_BP_DIRECT	GO:0050766~positive regulation of phagocytosis	3	1.69492	0.0642697	BTK, GATA2, DOCK2	161	50	19357	7.21379	1	1	0.999121
GOTERM_BP_DIRECT	GO:0050673~epithelial cell proliferation	3	1.69492	0.0642697	ST8SIA1, KIT, BMPR1A	161	50	19357	7.21379	1	1	0.999121
GOTERM_BP_DIRECT	GO:0035725~sodium ion transmembrane transport	4	2.25989	0.065875	SLC8A3, SLC4A8, SLC24A3, CACNA1H	161	112	19357	4.29392	1	1	0.999121
GOTERM_BP_DIRECT	GO:0015031~protein transport	8	4.51977	0.0671976	DENND1B, ANKRD27, TESC, CADPS, AGAP1, STXBP5, AP1S3, LRP1B	161	431	19357	2.23164	1	1	0.999121
GOTERM_BP_DIRECT	GO:0030336~negative regulation of cell migration	5	2.82486	0.0676573	OSBPL8, TMEFF2, DACH1, EMILIN2, MITF	161	185	19357	3.24945	1	1	0.999121
GOTERM_BP_DIRECT	GO:0043547~positive regulation of GTPase activity	5	2.82486	0.0686183	DOCK10, ADCYAP1, DENND1B, VAV1, NDEL1	161	186	19357	3.23198	1	1	0.999121
GOTERM_BP_DIRECT	GO:1902895~positive regulation of pri-miRNA transcription from RNA polymerase II promoter	3	1.69492	0.0688378	MYB, GATA2, BMPR1A	161	52	19357	6.93634	1	1	0.999121
GOTERM_BP_DIRECT	GO:0002003~angiotensin maturation	2	1.12994	0.0719933	CPA3, CTSG	161	9	19357	26.7177	1	1	0.999121
GOTERM_BP_DIRECT	GO:0035590~purinergic nucleotide receptor signaling pathway	2	1.12994	0.0719933	P2RX1, CTSG	161	9	19357	26.7177	1	1	0.999121
GOTERM_BP_DIRECT	GO:0033625~positive regulation of integrin activation	2	1.12994	0.0719933	FERMT1, SKAP1	161	9	19357	26.7177	1	1	0.999121
GOTERM_BP_DIRECT	GO:0021799~cerebral cortex radially oriented cell migration	2	1.12994	0.0719933	CCDC141, NDEL1	161	9	19357	26.7177	1	1	0.999121
GOTERM_BP_DIRECT	GO:0042733~embryonic digit morphogenesis	3	1.69492	0.07828	CHST11, LRP4, BMPR1A	161	56	19357	6.44088	1	1	0.999121
GOTERM_BP_DIRECT	GO:0019827~stem cell population maintenance	3	1.69492	0.07828	KIT, LIF, BMPR1A	161	56	19357	6.44088	1	1	0.999121
GOTERM_BP_DIRECT	GO:0043304~regulation of mast cell degranulation	2	1.12994	0.0796676	ADGRE2, FER	161	10	19357	24.046	1	1	0.999121
GOTERM_BP_DIRECT	GO:0070493~thrombin-activated receptor signaling pathway	2	1.12994	0.0796676	HPGD, IQGAP2	161	10	19357	24.046	1	1	0.999121
GOTERM_BP_DIRECT	GO:0070294~renal sodium ion absorption	2	1.12994	0.0796676	KCNQ1, SGK1	161	10	19357	24.046	1	1	0.999121
GOTERM_BP_DIRECT	GO:0045064~T-helper 2 cell differentiation	2	1.12994	0.0796676	MYB, BATF	161	10	19357	24.046	1	1	0.999121
GOTERM_BP_DIRECT	GO:2000300~regulation of synaptic vesicle exocytosis	3	1.69492	0.0807009	PRKCB, P2RX1, STXBP5	161	57	19357	6.32788	1	1	0.999121
GOTERM_BP_DIRECT	GO:0019372~lipoxygenase pathway	2	1.12994	0.0872787	HPGD, ALOX5	161	11	19357	21.86	1	1	0.999121
GOTERM_BP_DIRECT	GO:0045654~positive regulation of megakaryocyte differentiation	2	1.12994	0.0872787	TESC, GATA2	161	11	19357	21.86	1	1	0.999121
GOTERM_BP_DIRECT	GO:0007612~learning	3	1.69492	0.0881	SLC8A3, JPH4, ATXN1	161	60	19357	6.01149	1	1	0.999121
GOTERM_BP_DIRECT	GO:0007155~cell adhesion	9	5.08475	0.0893627	ADGRE2, FERMT1, FER, NTM, EMILIN2, CCDC141, SIGLEC8, CD44, SIGLEC6	161	554	19357	1.95319	1	1	0.999121
GOTERM_BP_DIRECT	GO:0006811~ion transport	4	2.25989	0.0899015	SLC8A3, SLC24A3, SLCO2B1, P2RX1	161	128	19357	3.75718	1	1	0.999121
GOTERM_BP_DIRECT	GO:0031532~actin cytoskeleton reorganization	3	1.69492	0.09061	FER, KIT, TNIK	161	61	19357	5.91294	1	1	0.999121
GOTERM_BP_DIRECT	GO:0015732~prostaglandin transport	2	1.12994	0.0948273	ABCC4, SLCO2B1	161	12	19357	20.0383	1	1	0.999121
GOTERM_BP_DIRECT	GO:0015015~heparan sulfate proteoglycan biosynthetic process, enzymatic modification	2	1.12994	0.0948273	HS6ST1, HS2ST1	161	12	19357	20.0383	1	1	0.999121

[truncated: 13 more sheets: Mye_SC, Myeloid_1, Myeloid_2, NM_SC_1, NM_SC_2, Peri_fibr, Pericyte, Prolif_1, Prolif_2, Unknown_1, Unknown_2, Vasc_endo_1, Vasc_endo_2]
