# Supplementary material for: Integration of single-nuclei RNA-sequencing, spatial transcriptomics and histochemistry defines the complex microenvironment of NF1-associated plexiform neurofibromas
Source: Acta Neuropathol Commun. 2023 Sep 28;11:158. doi: 10.1186/s40478-023-01639-1 (PMC10537467; doi:10.1186/s40478-023-01639-1)
Supplement: Supplementary file 4 — Additional file 4: Spatial transcriptomics cluster marker gene lists. [file 40478_2023_1639_MOESM4_ESM.xlsx]

## Sheet: README
0	Nerve fiber
1	NMSC
2	Peri/endo_fibr
3	Epi_fibr_1
4	Epi/endo_fibr
5	skeletal muscle
6	empty spot
7	VE
8	Epi_fibr_2
9	HB
10	Per_fibr
11	adipoctyte
12	muscle
13	SC + myeloid
14	SC + muscle

## Sheet: 0
p_val	avg_log2FC	pct.1	pct.2	p_val_adj	cluster	gene
2.45308e-277	0.918215	1	0.967	4.378e-273	0	MALAT1
6.37687e-50	0.377458	0.716	0.572	1.13808e-45	0	NEAT1
1.49258e-32	0.34816	0.304	0.185	2.66381e-28	0	MTRNR2L8
3.27104e-29	0.334267	0.466	0.334	5.83783e-25	0	ITGB8
5.33525e-27	0.317956	0.458	0.354	9.52181e-23	0	DST
9.32159e-26	0.290849	0.267	0.164	1.66362e-21	0	XIST
1.00652e-22	0.250391	0.875	0.816	1.79634e-18	0	AHNAK
3.31815e-22	0.311809	0.451	0.358	5.9219e-18	0	SAMHD1
1.24277e-20	0.272512	0.665	0.595	2.21796e-16	0	HSP90AA1
3.97719e-18	0.282052	0.484	0.412	7.09809e-14	0	NAP1L1
3.392e-16	0.288251	0.467	0.394	6.05371e-12	0	GPM6B
6.1758e-14	0.257832	0.458	0.396	1.1022e-09	0	LHFPL6
2.28687e-13	0.274625	0.858	0.809	4.08138e-09	0	APOD
2.36586e-13	0.27586	0.372	0.304	4.22235e-09	0	CYP1B1

## Sheet: 1
p_val	avg_log2FC	pct.1	pct.2	p_val_adj	cluster	gene
0	1.18532	0.794	0.286	0	1	ITGB8
6.70604e-294	1.09582	0.792	0.316	1.19683e-289	1	CDH19
6.94273e-261	1.04823	0.796	0.341	1.23907e-256	1	GPM6B
5.73433e-251	1.12904	0.859	0.509	1.02341e-246	1	S100B
4.64242e-246	0.922709	0.582	0.167	8.28533e-242	1	MPZ
5.80104e-246	0.866225	0.678	0.238	1.03531e-241	1	PLP1
3.80019e-211	0.719068	0.584	0.19	6.7822e-207	1	SERPINE2
4.99282e-206	0.648187	0.548	0.166	8.91069e-202	1	NRXN1
2.44983e-198	1.02682	0.772	0.4	4.3722e-194	1	ANGPTL7
2.20323e-197	0.865934	0.687	0.299	3.93211e-193	1	LGI4
1.20548e-192	0.519739	0.46	0.12	2.15142e-188	1	GATM
5.15136e-191	0.556337	0.454	0.12	9.19364e-187	1	CHL1
2.99278e-180	0.597144	0.513	0.157	5.34121e-176	1	PMP2
3.39897e-156	0.543761	0.451	0.139	6.06615e-152	1	CADM4
6.33855e-153	0.562881	0.411	0.119	1.13124e-148	1	GAP43
2.24312e-152	0.386773	0.333	0.077	4.0033e-148	1	RELN
8.69938e-151	0.507274	0.473	0.156	1.55258e-146	1	ERBB3
4.51103e-148	0.395103	0.357	0.09	8.05084e-144	1	NTM
3.41694e-146	0.861355	0.923	0.774	6.09821e-142	1	CD74
1.20133e-142	0.447561	0.359	0.095	2.14401e-138	1	AATK
1.26579e-141	0.520014	0.456	0.153	2.25905e-137	1	MBP
6.79958e-141	0.789662	0.893	0.69	1.21352e-136	1	HLA-DRA
1.49398e-139	0.600769	0.52	0.202	2.6663e-135	1	SCN7A
6.95602e-136	0.451172	0.446	0.148	1.24144e-131	1	PDGFA
1.91895e-135	0.485556	0.449	0.151	3.42475e-131	1	BMP8B
6.09526e-133	0.361101	0.326	0.083	1.08782e-128	1	GAS2L3
2.35031e-132	0.463832	0.456	0.159	4.1946e-128	1	SDC3
1.80987e-130	0.51746	0.514	0.199	3.23007e-126	1	GNG2
6.15669e-129	0.871355	0.924	0.8	1.09878e-124	1	APOD
4.0398e-127	0.673656	0.578	0.258	7.20983e-123	1	SEMA3B
5.74389e-127	0.824465	0.251	0.054	1.02511e-122	1	CST1
3.24394e-124	0.515495	0.47	0.177	5.78946e-120	1	SOX10
1.36301e-123	0.5801	0.623	0.292	2.43257e-119	1	MIA
5.43571e-123	0.730706	0.929	0.835	9.70112e-119	1	VIM
1.95683e-121	0.59033	0.583	0.272	3.49236e-117	1	PMEPA1
2.78128e-121	0.556853	0.643	0.322	4.96375e-117	1	SCD
7.46464e-120	0.383514	0.356	0.106	1.33221e-115	1	CTNNAL1
2.26925e-118	0.397169	0.337	0.098	4.04994e-114	1	GRIK3
2.61946e-113	0.297884	0.259	0.061	4.67495e-109	1	RDH10
3.31849e-113	0.503618	0.457	0.18	5.92252e-109	1	VWA1
5.52556e-108	0.589729	0.617	0.317	9.86147e-104	1	ITIH5
5.04991e-106	0.657883	0.741	0.496	9.01257e-102	1	PMP22
5.72119e-106	0.417754	0.345	0.111	1.02106e-101	1	CX3CR1
1.35202e-105	0.510849	0.551	0.258	2.41296e-101	1	AHR
2.12663e-105	0.365117	0.375	0.128	3.7954e-101	1	LPL
7.56163e-105	0.432178	0.383	0.135	1.34952e-100	1	CDKN2A
1.79702e-103	0.35379	0.336	0.107	3.20714e-99	1	KCNMB4
3.70958e-103	0.459796	0.448	0.179	6.62048e-99	1	SOX8
6.96378e-103	0.298882	0.286	0.079	1.24283e-98	1	NLGN4X
8.14397e-102	0.474812	0.542	0.251	1.45346e-97	1	COTL1
1.84592e-101	0.298481	0.281	0.078	3.29441e-97	1	SNCA
2.51662e-101	0.502617	0.59	0.294	4.49142e-97	1	LAMB1
3.21917e-99	0.309476	0.276	0.077	5.74525e-95	1	CDKN2B
1.72342e-98	0.636965	0.562	0.285	3.07579e-94	1	THBS2
8.4406e-98	0.534987	0.569	0.289	1.50639e-93	1	DAG1
1.22117e-97	0.309114	0.31	0.096	2.17943e-93	1	FOXD3
4.25807e-96	0.418052	0.439	0.18	7.59937e-92	1	AP1S2
5.70051e-96	0.308074	0.28	0.081	1.01737e-91	1	GPR155
2.52108e-95	0.389644	0.428	0.173	4.49938e-91	1	CNP
4.5925e-95	0.286458	0.263	0.073	8.19623e-91	1	ARHGAP15
8.28139e-94	0.310308	0.308	0.097	1.47798e-89	1	SORL1
5.15126e-93	0.353442	0.379	0.141	9.19345e-89	1	CADM1
6.34148e-93	0.418742	0.427	0.174	1.13176e-88	1	TSPAN11
1.02288e-92	0.629727	0.662	0.398	1.82554e-88	1	HLA-DRB1
3.1e-92	0.449033	0.546	0.264	5.53258e-88	1	GAS7
4.46338e-92	0.287098	0.279	0.083	7.96579e-88	1	ZNF503
1.21447e-91	0.35174	0.377	0.141	2.16747e-87	1	AFAP1L2
7.65942e-91	0.326409	0.294	0.093	1.36698e-86	1	SYT11
1.19793e-90	0.540102	0.321	0.111	2.13794e-86	1	SHH
3.70072e-89	0.282076	0.273	0.081	6.60467e-85	1	TNFRSF19
8.73692e-89	0.276135	0.247	0.069	1.55928e-84	1	SOX2
1.8976e-88	0.284999	0.271	0.08	3.38665e-84	1	TMOD2
2.34217e-87	0.312866	0.317	0.108	4.18008e-83	1	HSPA12A
8.60055e-86	0.492551	0.529	0.264	1.53494e-81	1	IFI6
2.93959e-85	0.319948	0.349	0.127	5.24628e-81	1	ETV1
5.09347e-85	0.619705	0.82	0.616	9.09032e-81	1	FN1
7.10533e-85	0.448361	0.588	0.314	1.26809e-80	1	LAMC1
2.27576e-84	0.340692	0.342	0.127	4.06155e-80	1	EGFL8
1.81896e-83	0.463414	0.547	0.278	3.24629e-79	1	CYP1B1
1.21528e-80	0.325414	0.331	0.122	2.16891e-76	1	L1CAM
1.78718e-80	0.442476	0.548	0.284	3.18958e-76	1	ZEB2
7.29443e-80	0.432979	0.574	0.304	1.30184e-75	1	QKI
7.87037e-80	0.424302	0.325	0.123	1.40463e-75	1	ADCY6
9.98293e-80	0.3404	0.367	0.145	1.78165e-75	1	MICALL2
5.03173e-79	0.349356	0.405	0.172	8.98012e-75	1	CELF2
2.30961e-77	0.507584	0.722	0.497	4.12196e-73	1	MARCKS
2.59974e-77	0.501492	0.877	0.72	4.63976e-73	1	A2M
2.90592e-77	0.336266	0.352	0.139	5.1862e-73	1	STARD13
3.23845e-77	0.304379	0.309	0.112	5.77967e-73	1	BACH1
5.82392e-77	0.554214	0.708	0.49	1.03939e-72	1	HLA-DPA1
2.3099e-76	0.35817	0.422	0.186	4.12249e-72	1	IGFBP2
5.01659e-76	0.283766	0.264	0.086	8.95312e-72	1	NCAM1
1.54652e-75	0.617834	0.789	0.636	2.76008e-71	1	LUM
2.61582e-75	0.471249	0.64	0.383	4.66846e-71	1	KCTD12
3.18102e-75	0.343514	0.401	0.174	5.67717e-71	1	DUSP6
2.13029e-74	0.329115	0.374	0.157	3.80194e-70	1	C1orf198
4.60603e-74	0.376549	0.325	0.124	8.22038e-70	1	HMGA1
6.58275e-74	0.347451	0.399	0.173	1.17482e-69	1	PRIMA1
1.20996e-73	0.274059	0.256	0.083	2.15941e-69	1	IGSF1
1.90547e-73	0.49126	0.665	0.431	3.40068e-69	1	HLA-DPB1
2.16116e-73	0.395236	0.457	0.22	3.85703e-69	1	PLAT
3.52854e-73	0.394344	0.508	0.26	6.29738e-69	1	NID1
5.2308e-70	0.438823	0.585	0.338	9.33541e-66	1	CD9
8.99194e-70	0.26195	0.267	0.092	1.60479e-65	1	CAPS
1.60739e-69	0.39615	0.593	0.331	2.86871e-65	1	PLEKHA4
8.84151e-69	0.352087	0.381	0.168	1.57794e-64	1	METRN
1.51355e-68	0.393893	0.504	0.261	2.70124e-64	1	PROS1
1.80327e-68	0.289753	0.317	0.124	3.2183e-64	1	COL8A1
5.25824e-68	0.434779	0.673	0.425	9.38437e-64	1	ABCA8
1.18696e-67	0.357277	0.488	0.249	2.11836e-63	1	IFNGR2
1.95655e-66	0.263899	0.282	0.104	3.49185e-62	1	PAMR1
9.443e-66	0.259791	0.278	0.103	1.68529e-61	1	KHDRBS3
1.34122e-65	0.356871	0.309	0.124	2.39367e-61	1	HLA-DRB5
1.18075e-64	0.473782	0.745	0.567	2.10728e-60	1	ANXA1
1.537e-63	0.347158	0.492	0.256	2.74308e-59	1	LAMA2
6.34751e-63	0.267097	0.302	0.12	1.13284e-58	1	PRKCA
1.10109e-62	0.396292	0.554	0.323	1.96511e-58	1	ARPC1B
4.7568e-62	0.408528	0.494	0.273	8.48946e-58	1	CAP1
3.29829e-61	0.405333	0.527	0.3	5.88645e-57	1	MCAM
1.03338e-60	0.350749	0.474	0.248	1.84427e-56	1	BTG1
3.21102e-60	0.328932	0.429	0.214	5.7307e-56	1	ITGAV
5.57828e-60	0.345757	0.473	0.251	9.95555e-56	1	ZCCHC24
6.98992e-60	0.373083	0.562	0.331	1.24749e-55	1	APLP2
1.18919e-59	0.283204	0.283	0.113	2.12234e-55	1	GFRA3
2.11562e-59	0.37017	0.582	0.35	3.77575e-55	1	CLIC4
9.30465e-59	0.314096	0.325	0.141	1.6606e-54	1	FGFBP2
9.56665e-59	0.25283	0.29	0.117	1.70736e-54	1	SPRY4
2.23676e-58	0.28574	0.293	0.121	3.99195e-54	1	RCAN1
2.28464e-58	0.396552	0.443	0.23	4.0774e-54	1	PDLIM4
2.10565e-57	0.354657	0.535	0.306	3.75795e-53	1	TMED10
5.24995e-57	0.425664	0.685	0.495	9.36959e-53	1	CNN3
6.84281e-57	0.421432	0.617	0.403	1.22124e-52	1	PRNP
9.44462e-57	0.260659	0.247	0.093	1.68558e-52	1	IL34
7.24164e-56	0.393066	0.955	0.935	1.29242e-51	1	B2M
2.51728e-55	0.297547	0.401	0.199	4.4926e-51	1	OLFML3
6.03889e-55	0.277747	0.364	0.172	1.07776e-50	1	LMO4
1.66545e-53	0.261131	0.344	0.159	2.97233e-49	1	ITPRID2
2.19636e-53	0.269348	0.291	0.126	3.91984e-49	1	SDC4
2.95927e-53	0.358867	0.628	0.403	5.28141e-49	1	NR2F2
4.01304e-53	0.323086	0.574	0.343	7.16208e-49	1	SAMHD1
4.38101e-53	0.302232	0.473	0.255	7.81879e-49	1	CCND1
3.23591e-52	0.394106	0.783	0.621	5.77513e-48	1	TUBA1A
6.04222e-52	0.259052	0.302	0.134	1.07835e-47	1	ENDOD1
2.57775e-51	0.341232	0.599	0.38	4.60051e-47	1	APP
1.01139e-50	0.27538	0.36	0.175	1.80504e-46	1	ITM2C
1.67349e-50	0.325246	0.468	0.263	2.98668e-46	1	CTNNA1
5.67704e-50	0.299212	0.367	0.184	1.01318e-45	1	CMTM3
1.04109e-49	0.259149	0.329	0.155	1.85803e-45	1	RDX
6.2199e-49	0.26044	0.313	0.146	1.11007e-44	1	CXXC5
6.81272e-48	0.275864	0.366	0.185	1.21587e-43	1	MDK
8.18283e-48	0.314135	0.474	0.27	1.46039e-43	1	CCND2
3.83907e-47	0.262319	0.344	0.169	6.85159e-43	1	PGRMC1
3.95535e-47	0.287425	0.333	0.159	7.05911e-43	1	XIST
8.69127e-47	0.304061	0.414	0.224	1.55113e-42	1	HLA-DQB1
4.05003e-46	0.348387	0.293	0.138	7.22809e-42	1	PKIG
2.08064e-45	0.255342	0.343	0.171	3.71332e-41	1	WARS
9.42401e-45	0.369633	0.775	0.627	1.6819e-40	1	H3F3B
1.40093e-44	0.291957	0.345	0.175	2.50024e-40	1	FSTL3
6.67356e-44	0.269155	0.405	0.22	1.19103e-39	1	ITPRIPL2
8.24217e-44	0.322882	0.5	0.303	1.47098e-39	1	OLFML2B
9.18085e-42	0.250647	0.383	0.207	1.63851e-37	1	TNS3
2.44832e-41	0.354326	0.628	0.449	4.36951e-37	1	CALM1
1.26974e-39	0.309812	0.522	0.339	2.2661e-35	1	LAMA4
1.72364e-39	0.334898	0.636	0.467	3.07618e-35	1	HSP90B1
1.00057e-38	0.308169	0.519	0.337	1.78572e-34	1	PCBP1
1.35097e-38	0.269012	0.523	0.325	2.41108e-34	1	MATN2
2.14448e-38	0.362219	0.928	0.904	3.82725e-34	1	ACTB
3.78449e-38	0.281504	0.444	0.265	6.75418e-34	1	PRKAR1A
5.98269e-38	0.268438	0.368	0.206	1.06773e-33	1	GNG12
1.91309e-37	0.26214	0.369	0.204	3.4143e-33	1	ANKH
4.41207e-37	0.254574	0.38	0.218	7.87422e-33	1	HSBP1
5.6331e-37	0.254183	0.444	0.265	1.00534e-32	1	TTC3
1.52061e-36	0.25181	0.368	0.208	2.71383e-32	1	SCARB2
3.02984e-36	0.305265	0.605	0.437	5.40735e-32	1	TMBIM6
7.6919e-36	0.267576	0.449	0.274	1.37277e-31	1	MAGED2
1.44756e-35	0.310187	0.729	0.576	2.58347e-31	1	PABPC1
4.63235e-35	0.27605	0.442	0.274	8.26736e-31	1	HSPA5
5.88932e-35	0.333591	0.797	0.658	1.05107e-30	1	TUBA1B
6.89823e-35	0.324224	0.725	0.588	1.23113e-30	1	CD59
1.47757e-34	0.28068	0.396	0.237	2.63703e-30	1	C1QB
2.61807e-34	0.26691	0.537	0.347	4.67247e-30	1	DST
1.6145e-32	0.254611	0.461	0.292	2.8814e-28	1	YWHAB
1.31719e-31	0.303529	0.55	0.384	2.35078e-27	1	LHFPL6
1.57086e-31	0.261894	0.45	0.287	2.80351e-27	1	SET
3.41624e-31	0.279537	0.643	0.479	6.09696e-27	1	CSRP1
3.9818e-31	0.27534	0.537	0.369	7.10632e-27	1	RAC1
1.54994e-30	0.254094	0.536	0.369	2.76618e-26	1	NUCKS1
1.23638e-29	0.277536	0.548	0.391	2.20658e-25	1	EID1
5.21433e-29	0.278717	0.57	0.421	9.30602e-25	1	CANX
1.15999e-28	0.254471	0.562	0.398	2.07023e-24	1	ACTN4
1.32352e-28	0.30275	0.936	0.922	2.36208e-24	1	SPARC
4.74584e-28	0.27724	0.808	0.697	8.46989e-24	1	PSAP
1.61216e-23	0.275815	0.648	0.534	2.87723e-19	1	HLA-C
5.6672e-23	0.285239	0.882	0.802	1.01143e-18	1	ACTG1

## Sheet: 2
p_val	avg_log2FC	pct.1	pct.2	p_val_adj	cluster	gene
1.11146e-132	1.58271	0.8	0.547	1.98362e-128	2	PTGDS
4.6742e-103	1.00063	0.781	0.528	8.34204e-99	2	PI16
7.04307e-103	1.0065	0.911	0.809	1.25698e-98	2	APOD
1.28166e-92	0.580512	0.457	0.168	2.28738e-88	2	SERPINA3
3.6239e-91	0.774493	0.621	0.313	6.46757e-87	2	MIA
4.50515e-88	0.937746	0.798	0.589	8.04033e-84	2	IGFBP6
9.83612e-88	0.406235	0.39	0.126	1.75545e-83	2	LZTS1
1.15376e-87	0.498062	0.441	0.163	2.05912e-83	2	CPXM1
4.65374e-86	0.479092	0.423	0.152	8.30553e-82	2	ECM1
8.8238e-84	0.653708	0.515	0.226	1.57478e-79	2	NGFR
2.07647e-82	0.552958	0.48	0.194	3.70588e-78	2	IGFBP2
2.04483e-80	0.358663	0.347	0.108	3.64941e-76	2	PAMR1
2.40949e-76	0.589793	0.564	0.27	4.30021e-72	2	ITGB4
7.21252e-74	0.787589	0.749	0.54	1.28722e-69	2	TGFBI
3.63919e-69	0.599865	0.555	0.28	6.49487e-65	2	SEMA3B
1.30085e-68	0.907773	0.768	0.591	2.32163e-64	2	LTBP4
2.63526e-68	0.713716	0.815	0.629	4.70315e-64	2	FN1
1.11517e-67	0.429827	0.462	0.194	1.99025e-63	2	SOX8
2.2907e-67	0.364857	0.388	0.145	4.08821e-63	2	FZD2
7.26958e-66	0.407663	0.423	0.173	1.2974e-61	2	FOXS1
4.58998e-65	0.402642	0.388	0.149	8.19174e-61	2	CDKN2A
7.08103e-62	0.397174	0.415	0.173	1.26375e-57	2	EFNB1
1.14649e-60	0.512609	0.57	0.308	2.04615e-56	2	OLFML2B
8.36064e-60	0.667871	0.809	0.643	1.49212e-55	2	LUM
3.56522e-59	0.529626	0.485	0.239	6.36285e-55	2	PDLIM4
1.17594e-58	0.453598	0.379	0.157	2.09869e-54	2	MICALL2
1.23026e-57	0.273072	0.247	0.075	2.19564e-53	2	GJB2
3.61703e-57	0.566083	0.647	0.407	6.45531e-53	2	ISLR
3.07683e-56	0.300648	0.274	0.091	5.49123e-52	2	KIAA1755
6.32692e-55	0.38132	0.372	0.154	1.12917e-50	2	EGR3
1.86285e-54	0.395304	0.388	0.168	3.32463e-50	2	FAM20C
5.34559e-54	0.710309	0.839	0.708	9.54028e-50	2	TIMP1
2.32867e-53	0.571417	0.901	0.816	4.15598e-49	2	GSN
5.16437e-53	0.335597	0.388	0.167	9.21685e-49	2	PKDCC
1.04099e-52	0.496508	0.584	0.343	1.85785e-48	2	LY6E
1.73134e-52	0.378971	0.446	0.206	3.08992e-48	2	CLDN1
1.93179e-52	0.346749	0.386	0.164	3.44767e-48	2	CADM4
4.47508e-52	0.513909	0.814	0.649	7.98667e-48	2	SERPINF1
1.03424e-51	0.421296	0.349	0.147	1.84581e-47	2	TNFRSF12A
3.1412e-50	0.648927	0.812	0.709	5.60609e-46	2	LGALS1
7.28766e-50	0.861914	0.861	0.775	1.30063e-45	2	S100A6
9.26899e-50	0.296551	0.296	0.112	1.65424e-45	2	CAPN5
9.52742e-49	0.309625	0.358	0.149	1.70036e-44	2	FGFBP2
3.3863e-48	0.487831	0.939	0.905	6.04354e-44	2	ACTB
9.97853e-48	0.452789	0.561	0.33	1.78087e-43	2	LTBP3
6.11974e-47	0.516337	0.67	0.433	1.09219e-42	2	ANGPTL7
8.15215e-47	0.578395	0.786	0.674	1.45491e-42	2	CD81
3.04666e-46	0.368259	0.389	0.181	5.43738e-42	2	FSTL3
4.03567e-46	0.291078	0.323	0.133	7.20247e-42	2	SDC4
1.17949e-45	0.352943	0.406	0.195	2.10504e-41	2	ZYX
6.59406e-45	0.51355	0.569	0.335	1.17684e-40	2	LGI4
1.12612e-44	0.367571	0.542	0.295	2.00979e-40	2	CYP1B1
1.31299e-44	0.419568	0.54	0.313	2.34329e-40	2	BSG
2.0343e-44	0.486223	0.523	0.306	3.63061e-40	2	RARRES2
3.56608e-44	0.264618	0.306	0.124	6.36438e-40	2	MRAS
4.63564e-44	0.564681	0.758	0.633	8.27323e-40	2	IGFBP4
9.26323e-44	0.552843	0.818	0.736	1.65321e-39	2	CST3
2.35194e-43	0.518617	0.733	0.567	4.19752e-39	2	SERPING1
3.1219e-43	0.467149	0.69	0.484	5.57166e-39	2	CSRP1
3.58873e-43	0.336307	0.415	0.201	6.40481e-39	2	VWA1
4.27384e-43	0.543242	0.797	0.687	7.62753e-39	2	CD63
6.76377e-43	0.405195	0.511	0.29	1.20713e-38	2	LGALS3BP
3.30754e-42	0.328898	0.422	0.209	5.90296e-38	2	OLFML3
3.71735e-42	0.419573	0.381	0.188	6.63436e-38	2	GPC1
4.78463e-42	0.294745	0.319	0.136	8.53912e-38	2	ADCY6
1.75818e-41	0.314437	0.381	0.183	3.13782e-37	2	SRM
5.3958e-41	0.284626	0.355	0.161	9.62988e-37	2	NRP2
7.70398e-41	0.304163	0.399	0.192	1.37493e-36	2	TSPAN11
3.75744e-40	0.382984	0.312	0.138	6.7059e-36	2	HMGA1
9.58387e-40	0.31173	0.438	0.227	1.71043e-35	2	NCOR2
3.73109e-39	0.267126	0.309	0.134	6.65888e-35	2	VIT
3.80571e-39	0.297843	0.415	0.21	6.79205e-35	2	ANKH
5.89945e-39	0.534313	0.523	0.326	1.05287e-34	2	CEBPD
1.39307e-38	0.329274	0.522	0.301	2.48622e-34	2	SERPINH1
1.58821e-38	0.49506	0.657	0.472	2.83448e-34	2	TNXB
1.59384e-38	0.353715	0.48	0.266	2.84452e-34	2	OAF
5.16749e-38	0.438426	0.438	0.241	9.22242e-34	2	CCL2
2.31773e-37	0.40757	0.851	0.732	4.13645e-33	2	A2M
2.68123e-37	0.456277	0.875	0.788	4.7852e-33	2	CD74
3.54123e-37	0.509122	0.735	0.607	6.32003e-33	2	SERF2
1.79894e-36	0.298079	0.448	0.24	3.21057e-32	2	SEPTIN9
2.83706e-36	0.417769	0.598	0.398	5.0633e-32	2	RHOC
5.51581e-36	0.370032	0.639	0.439	9.84407e-32	2	P4HB
1.16359e-35	0.345588	0.555	0.341	2.07666e-31	2	C12orf57
2.73182e-35	0.307851	0.389	0.203	4.87549e-31	2	SEC61A1
2.7774e-35	0.434266	0.73	0.543	4.95682e-31	2	S100B
2.90702e-35	0.328418	0.362	0.185	5.18816e-31	2	PLTP
3.56256e-35	0.313987	0.489	0.279	6.3581e-31	2	HSPA5
5.85413e-35	0.549455	0.906	0.876	1.04479e-30	2	TMSB10
6.58775e-35	0.309291	0.486	0.274	1.17572e-30	2	COTL1
1.03419e-34	0.333682	0.364	0.183	1.84572e-30	2	METRN
1.47587e-34	0.399557	0.894	0.806	2.63399e-30	2	ACTG1
1.68312e-34	0.346117	0.584	0.378	3.00386e-30	2	PPIB
2.9958e-34	0.272162	0.381	0.194	5.3466e-30	2	CMTM3
4.51262e-34	0.347377	0.52	0.319	8.05368e-30	2	PHLDA3
5.68573e-34	0.365479	0.504	0.305	1.01473e-29	2	PHLDB1
6.27308e-34	0.270345	0.338	0.162	1.11956e-29	2	SLC2A1
7.74861e-34	0.367561	0.603	0.405	1.38289e-29	2	GSTP1
2.08662e-33	0.421317	0.584	0.408	3.72398e-29	2	MIF
3.69514e-33	0.28745	0.375	0.195	6.59471e-29	2	GNB2
3.84644e-33	0.387936	0.857	0.729	6.86475e-29	2	COL6A2
4.6707e-33	0.251352	0.328	0.158	8.3358e-29	2	PHLDA1
9.50286e-33	0.404121	0.546	0.365	1.69598e-28	2	ENO1
1.02198e-32	0.27854	0.37	0.191	1.82392e-28	2	EMILIN1
1.85923e-32	0.296761	0.384	0.204	3.31816e-28	2	RAB34
2.2565e-32	0.572944	0.767	0.66	4.02718e-28	2	IFITM3
3.08601e-32	0.304926	0.482	0.283	5.50759e-28	2	EDF1
5.03685e-32	0.267104	0.386	0.202	8.98927e-28	2	PTCH1
6.80976e-32	0.359098	0.562	0.373	1.21534e-27	2	IFI27
7.72378e-32	0.251972	0.324	0.159	1.37846e-27	2	TRIB2
7.72964e-32	0.386388	0.564	0.364	1.37951e-27	2	THBS4
1.03399e-31	0.401797	0.636	0.468	1.84536e-27	2	FLNA
1.3986e-31	0.304022	0.434	0.249	2.49607e-27	2	TNFRSF1A
3.84959e-31	0.261333	0.304	0.146	6.87037e-27	2	CDC42EP5
5.12238e-30	0.358958	0.917	0.887	9.14191e-26	2	FTL
8.47932e-30	0.25307	0.284	0.136	1.5133e-25	2	PRMT1
1.46601e-29	0.266752	0.381	0.205	2.6164e-25	2	VPS28
2.72065e-29	0.26475	0.323	0.164	4.85555e-25	2	PER1
3.95604e-29	0.37915	0.582	0.406	7.06034e-25	2	ELOB
4.12638e-29	0.267071	0.343	0.181	7.36435e-25	2	WARS
5.23856e-29	0.276797	0.511	0.312	9.34925e-25	2	DAG1
6.27353e-29	0.310499	0.472	0.288	1.11964e-24	2	CAVIN3
1.09182e-28	0.372423	0.61	0.433	1.94857e-24	2	CLU
3.69308e-28	0.318782	0.631	0.447	6.59105e-24	2	MYL9
3.83086e-28	0.358705	0.684	0.531	6.83693e-24	2	LRP1
5.05072e-28	0.289986	0.566	0.366	9.01402e-24	2	THBS1
6.07115e-28	0.268151	0.402	0.229	1.08352e-23	2	PDGFRB
9.69018e-28	0.273167	0.371	0.206	1.72941e-23	2	TXN
1.14303e-27	0.323529	0.55	0.362	2.03997e-23	2	GPX4
1.40202e-27	0.269414	0.394	0.221	2.50219e-23	2	NES
2.80284e-27	0.309223	0.61	0.428	5.00222e-23	2	TPM4
3.86239e-27	0.307901	0.587	0.392	6.89321e-23	2	MMP2
4.74396e-27	0.264341	0.38	0.211	8.46655e-23	2	ALDH1A3
1.03895e-26	0.262032	0.375	0.211	1.85421e-22	2	PLD3
1.04381e-26	0.322958	0.615	0.435	1.86289e-22	2	EIF4A1
1.16771e-26	0.36613	0.8	0.704	2.08402e-22	2	PSAP
1.20681e-26	0.25617	0.411	0.237	2.15379e-22	2	NDUFA11
1.47483e-26	0.289984	0.385	0.213	2.63213e-22	2	MPZ
2.2297e-26	0.377364	0.904	0.839	3.97935e-22	2	RPL10
4.93563e-26	0.25429	0.499	0.308	8.80861e-22	2	THBS2
5.63438e-26	0.329642	0.647	0.481	1.00557e-21	2	CALR
9.36718e-26	0.320361	0.63	0.454	1.67176e-21	2	TLE5
1.12419e-25	0.29144	0.458	0.288	2.00635e-21	2	SSR4
1.176e-25	0.25059	0.434	0.261	2.0988e-21	2	FUS
1.20214e-25	0.345118	0.749	0.616	2.14546e-21	2	C1R
1.65962e-25	0.27894	0.295	0.153	2.96193e-21	2	COL20A1
2.16955e-25	0.264172	0.514	0.331	3.872e-21	2	NDRG1
2.47453e-25	0.272186	0.483	0.306	4.41629e-21	2	SQSTM1
1.71351e-24	0.252263	0.45	0.278	3.0581e-20	2	COL18A1
1.77398e-24	0.302772	0.644	0.476	3.16602e-20	2	PTMS
3.11484e-24	0.356256	0.722	0.577	5.55906e-20	2	FAU
3.2356e-24	0.447208	0.682	0.542	5.77457e-20	2	EGR1
8.12916e-24	0.267646	0.409	0.246	1.45081e-19	2	EIF5A
8.14919e-24	0.26247	0.468	0.298	1.45439e-19	2	RNASEK
1.77805e-23	0.258167	0.526	0.34	3.17328e-19	2	ARPC1B
2.70017e-23	0.390183	0.781	0.664	4.819e-19	2	RPS15
6.85234e-23	0.325098	0.587	0.422	1.22294e-18	2	JUN
7.32267e-23	0.309968	0.777	0.645	1.30688e-18	2	TIMP2
8.16925e-23	0.266066	0.509	0.341	1.45797e-18	2	CAPNS1
9.48749e-23	0.357462	0.727	0.613	1.69323e-18	2	RPSA
1.11309e-22	0.356034	0.658	0.516	1.98654e-18	2	IFITM2
1.31764e-22	0.307444	0.737	0.607	2.35159e-18	2	C1S
1.52776e-22	0.337017	0.636	0.493	2.72659e-18	2	TAGLN2
2.72999e-22	0.323163	0.654	0.506	4.87222e-18	2	GPC3
4.65095e-22	0.326791	0.818	0.714	8.30054e-18	2	RPS2
7.47057e-22	0.336107	0.647	0.507	1.33327e-17	2	LMNA
1.21375e-21	0.337053	0.782	0.685	2.16617e-17	2	RPS19
3.94476e-21	0.277932	0.616	0.459	7.0402e-17	2	PCOLCE
4.57793e-21	0.285878	0.925	0.856	8.17023e-17	2	FTH1
6.03082e-21	0.261089	0.513	0.343	1.07632e-16	2	ARHGDIA
6.52165e-21	0.338769	0.805	0.733	1.16392e-16	2	RPL28
7.53164e-21	0.281646	0.526	0.368	1.34417e-16	2	MXRA8
8.12408e-21	0.269224	0.472	0.314	1.4499e-16	2	SELENOM
1.39696e-20	0.31175	0.647	0.502	2.49315e-16	2	S100A11
2.37906e-20	0.322272	0.626	0.473	4.2459e-16	2	RPS26
3.06731e-20	0.305658	0.804	0.728	5.47423e-16	2	RPL3
3.17789e-20	0.342528	0.718	0.605	5.67158e-16	2	RPS10
4.07904e-20	0.268928	0.67	0.507	7.27986e-16	2	HLA-DPA1
6.62957e-20	0.321632	0.923	0.884	1.18318e-15	2	RPL41
7.13913e-20	0.327081	0.746	0.64	1.27412e-15	2	CAVIN1
8.39184e-20	0.33851	0.767	0.677	1.49769e-15	2	RPL8
9.44903e-20	0.25267	0.58	0.42	1.68637e-15	2	FBLN2
2.93184e-19	0.293046	0.77	0.658	5.23245e-15	2	RPL18
3.23534e-19	0.447943	0.501	0.376	5.77411e-15	2	CCN1
3.38439e-19	0.270476	0.92	0.842	6.04013e-15	2	VIM
5.0628e-19	0.254074	0.459	0.311	9.03558e-15	2	ENG
6.3241e-19	0.275565	0.703	0.551	1.12866e-14	2	ADIRF
9.01647e-19	0.325263	0.621	0.499	1.60917e-14	2	PFN1
2.26626e-18	0.270104	0.688	0.559	4.04459e-14	2	CFL1
3.1302e-18	0.286162	0.77	0.653	5.58646e-14	2	RPS9
1.35235e-17	0.277303	0.723	0.595	2.41354e-13	2	RPS5
2.14292e-17	0.309241	0.858	0.794	3.82448e-13	2	RPLP1
5.03911e-17	0.28627	0.768	0.664	8.9933e-13	2	RPS3
9.40179e-17	0.263939	0.828	0.761	1.67794e-12	2	RPS11
1.11505e-16	0.336097	0.533	0.397	1.99003e-12	2	NR4A1
7.12454e-16	0.254852	0.821	0.735	1.27152e-11	2	RPS14
1.79126e-15	0.26356	0.793	0.703	3.19686e-11	2	RPL18A
4.64509e-15	0.255863	0.781	0.711	8.2901e-11	2	RPL36
3.4008e-14	0.252572	0.812	0.743	6.06942e-10	2	RPS28
2.68295e-13	0.25092	0.76	0.682	4.78826e-09	2	RPL35

## Sheet: 3
p_val	avg_log2FC	pct.1	pct.2	p_val_adj	cluster	gene
3.39532e-125	0.980309	0.893	0.618	6.05963e-121	3	CCDC80
3.23601e-92	0.785622	0.903	0.709	5.7753e-88	3	MGP
6.86607e-71	0.892183	0.987	0.96	1.22539e-66	3	COL1A2
9.59625e-71	0.889541	0.976	0.938	1.71264e-66	3	COL1A1
4.24347e-70	0.683371	0.878	0.751	7.57332e-66	3	IGFBP5
1.45085e-67	0.631808	0.851	0.649	2.58933e-63	3	CCN2
5.88203e-66	0.654651	0.933	0.873	1.04977e-61	3	COL3A1
8.0708e-56	0.365608	0.387	0.16	1.44039e-51	3	DIO2
2.62538e-52	0.452079	0.701	0.444	4.68552e-48	3	FBLN1
7.02878e-51	0.478926	0.478	0.241	1.25443e-46	3	EFEMP1
1.21583e-50	0.571917	0.552	0.307	2.16988e-46	3	SFRP4
3.08297e-48	0.340514	0.399	0.179	5.50217e-44	3	ELN
1.58347e-43	0.450761	0.617	0.382	2.82602e-39	3	BGN
9.1974e-41	0.473024	0.788	0.589	1.64146e-36	3	CXCL14
2.18979e-38	0.382679	0.593	0.357	3.90811e-34	3	THY1
1.35051e-29	0.367756	0.596	0.409	2.41026e-25	3	COL6A3
6.32749e-29	0.326604	0.656	0.465	1.12927e-24	3	EMP1
1.33149e-24	0.30222	0.949	0.921	2.37631e-20	3	SPARC
3.47827e-24	0.298175	0.471	0.301	6.20767e-20	3	COL14A1
1.50999e-23	0.371619	0.556	0.389	2.69488e-19	3	SPON2
4.22511e-20	0.265281	0.459	0.301	7.54056e-16	3	COL15A1
7.33097e-20	0.262092	0.494	0.333	1.30836e-15	3	SELENOP
2.88431e-13	0.340966	0.545	0.418	5.14764e-09	3	DUSP1
4.03334e-13	0.393891	0.324	0.216	7.19831e-09	3	FOSB
5.75622e-13	0.449357	0.952	0.943	1.02731e-08	3	IGFBP7
3.98173e-11	0.284637	0.588	0.505	7.1062e-07	3	ZFP36
1.00655e-10	0.49755	0.627	0.56	1.79639e-06	3	FOS
1.6813e-07	0.303563	0.579	0.512	0.00300061	3	S100A4
1.74453e-06	0.251816	0.727	0.668	0.0311346	3	COL6A1
7.44599e-05	0.268782	0.519	0.451	1	3	JUNB

## Sheet: 4
p_val	avg_log2FC	pct.1	pct.2	p_val_adj	cluster	gene
1.88607e-95	0.503769	0.372	0.098	3.36606e-91	4	DPT
3.84063e-90	1.10121	0.824	0.589	6.85438e-86	4	CXCL14
4.4228e-83	0.918848	0.891	0.714	7.89336e-79	4	MGP
2.31618e-75	0.386474	0.396	0.127	4.13369e-71	4	MFAP4
3.73206e-71	0.671665	0.735	0.446	6.66061e-67	4	FBLN1
1.67715e-64	0.746716	0.838	0.627	2.99321e-60	4	CCDC80
2.99994e-62	1.19487	0.854	0.623	5.35399e-58	4	CFD
8.6864e-57	0.648533	0.317	0.107	1.55026e-52	4	CCL21
1.39322e-49	0.399073	0.422	0.18	2.48649e-45	4	ELN
3.16384e-49	0.33038	0.363	0.141	5.64651e-45	4	MXRA5
1.2162e-47	0.292481	0.365	0.143	2.17054e-43	4	SVEP1
7.36786e-46	0.26485	0.146	0.031	1.31494e-41	4	TFF3
1.03097e-44	0.54136	0.65	0.398	1.83996e-40	4	RNASE1
1.04004e-38	0.377254	0.54	0.297	1.85615e-34	4	COL15A1
2.50631e-38	0.387377	0.577	0.329	4.473e-34	4	SELENOP
1.1755e-36	0.538296	0.891	0.877	2.09792e-32	4	COL3A1
3.78667e-34	0.672448	0.358	0.175	6.75806e-30	4	TPSB2
2.5585e-33	0.778624	0.97	0.939	4.56616e-29	4	COL1A1
2.0766e-31	0.29058	0.406	0.203	3.70611e-27	4	CPE
2.06026e-29	0.353358	0.582	0.362	3.67694e-25	4	THY1
1.33487e-25	0.462806	0.824	0.757	2.38235e-21	4	IGFBP5
1.27295e-22	0.75194	0.984	0.961	2.27183e-18	4	COL1A2
3.20575e-22	0.29949	0.403	0.236	5.7213e-18	4	LSP1
7.91128e-22	0.30207	0.597	0.412	1.41193e-17	4	COL6A3
2.73201e-19	0.266528	0.331	0.188	4.87582e-15	4	S100A13
2.07909e-18	0.50747	0.764	0.666	3.71055e-14	4	COL6A1
8.04137e-18	0.252303	0.39	0.239	1.43514e-13	4	H19
1.19039e-16	0.299505	0.626	0.477	2.1245e-12	4	CD99
9.29984e-16	0.290165	0.607	0.463	1.65974e-11	4	PCOLCE
1.2493e-15	0.612859	0.597	0.512	2.22962e-11	4	S100A4
7.37862e-14	0.47024	0.772	0.738	1.31686e-09	4	COL6A2
8.75011e-14	0.309011	0.548	0.426	1.56163e-09	4	PLAC9
3.79375e-10	0.253006	0.466	0.364	6.77071e-06	4	CRIP1
9.06762e-10	0.288389	0.496	0.407	1.6183e-05	4	SOD3
2.80639e-08	0.419422	0.647	0.601	0.000500856	4	S100A10
3.74982e-08	0.313104	0.897	0.884	0.000669231	4	DCN
5.05593e-08	0.288531	0.534	0.45	0.000902331	4	CXCL12
3.08905e-07	0.262571	0.55	0.449	0.00551303	4	JUNB
3.63849e-06	0.258423	0.552	0.482	0.0649362	4	RPS26
1.40274e-05	0.418003	0.547	0.545	0.250346	4	CFH
2.17902e-05	0.353982	0.794	0.764	0.388889	4	RPS8
0.000111518	0.311382	0.712	0.698	1	4	RPS23
0.000221408	0.324363	0.802	0.788	1	4	RPL37
0.000248516	0.289717	0.662	0.65	1	4	RPS15A
0.000499725	0.317065	0.837	0.802	1	4	RPS27
0.00103478	0.251403	0.653	0.657	1	4	RPL23A
0.00262457	0.316478	0.715	0.727	1	4	RPS24
0.00487506	0.25207	0.716	0.711	1	4	RPL18A
0.00529066	0.288056	0.772	0.781	1	4	RPL32
0.00565006	0.309297	0.764	0.762	1	4	RPL34

## Sheet: 5
p_val	avg_log2FC	pct.1	pct.2	p_val_adj	cluster	gene
0	2.37426	0.623	0.087	0	5	TCAP
0	2.31295	0.631	0.095	0	5	NEB
0	2.25206	0.597	0.073	0	5	MYL1
0	2.23067	0.634	0.101	0	5	DES
0	2.21525	0.643	0.11	0	5	CA3
0	2.13515	0.6	0.064	0	5	COX6A2
0	1.83424	0.565	0.04	0	5	TRDN
0	1.79285	0.586	0.073	0	5	CSRP3
0	1.75702	0.565	0.051	0	5	MYL3
0	1.71014	0.58	0.055	0	5	ACTN2
0	1.70092	0.564	0.055	0	5	MYBPC1
0	1.44525	0.549	0.046	0	5	KLHL41
0	1.44285	0.498	0.043	0	5	XIRP2
0	1.33936	0.524	0.044	0	5	ACTC1
0	1.30896	0.545	0.056	0	5	NRAP
0	1.21101	0.513	0.039	0	5	LINC01405
0	1.1937	0.481	0.035	0	5	ENO3
0	1.09516	0.455	0.025	0	5	STRIT1
0	1.03198	0.473	0.028	0	5	SLN
0	1.00909	0.467	0.025	0	5	LMOD2
0	0.989949	0.467	0.039	0	5	MYOT
0	0.950827	0.468	0.049	0	5	MUSTN1
0	0.911443	0.443	0.041	0	5	LDB3
0	0.848383	0.432	0.024	0	5	EEF1A2
0	0.820327	0.396	0.021	0	5	PGAM2
0	0.816026	0.417	0.031	0	5	PYGM
0	0.769312	0.39	0.021	0	5	SMPX
0	0.749362	0.42	0.028	0	5	HSPB7
0	0.692481	0.341	0.016	0	5	MYOZ2
0	0.673097	0.366	0.021	0	5	S100A1
0	0.667212	0.325	0.014	0	5	MIR133A1HG
0	0.545679	0.326	0.017	0	5	FABP3
0	0.510638	0.303	0.014	0	5	STAC3
1.19607e-300	0.495905	0.293	0.014	2.13463e-296	5	ANKRD2
5.14123e-297	1.12774	0.503	0.066	9.17555e-293	5	SLC25A4
1.86474e-295	0.671924	0.382	0.031	3.32801e-291	5	OBSCN
4.64843e-294	1.73929	0.6	0.11	8.29605e-290	5	MYL6B
5.77475e-282	0.892198	0.419	0.044	1.03062e-277	5	NEXN
1.76796e-279	1.15607	0.519	0.076	3.15529e-275	5	CMYA5
9.17997e-277	0.563432	0.295	0.017	1.63835e-272	5	XIRP1
5.13991e-276	0.574162	0.323	0.022	9.1732e-272	5	MYOZ1
5.68378e-269	1.88506	0.637	0.144	1.01438e-264	5	HSPB6
9.91506e-267	2.52615	0.643	0.154	1.76954e-262	5	CKM
1.76879e-262	1.28091	0.559	0.101	3.15677e-258	5	FLNC
2.73693e-262	2.77403	0.661	0.173	4.8846e-258	5	TNNI1
2.62501e-260	0.381222	0.239	0.01	4.68486e-256	5	TRIM54
8.89145e-257	0.40379	0.232	0.009	1.58686e-252	5	LMOD3
4.91155e-251	0.724262	0.325	0.026	8.76565e-247	5	MYLPF
1.2073e-250	0.352802	0.223	0.008	2.15467e-246	5	PPP1R27
3.84794e-248	0.497905	0.295	0.02	6.86741e-244	5	KLHL40
7.22573e-248	0.505434	0.295	0.02	1.28958e-243	5	CASQ1
4.65903e-245	0.490437	0.304	0.023	8.31497e-241	5	MYOM2
1.52972e-244	0.356946	0.24	0.011	2.73009e-240	5	CKMT2
1.07493e-242	0.370654	0.22	0.008	1.91844e-238	5	MYH7B
1.28492e-237	0.552439	0.323	0.028	2.2932e-233	5	MYOM1
3.15978e-237	2.96801	0.664	0.199	5.63926e-233	5	MB
4.31874e-236	3.43487	0.662	0.2	7.70765e-232	5	MYL2
8.40744e-236	0.400716	0.231	0.011	1.50048e-231	5	FAM240C
4.45506e-234	3.37082	0.664	0.203	7.95095e-230	5	ACTA1
7.46613e-232	3.26341	0.664	0.208	1.33248e-227	5	TNNT1
2.96546e-230	0.479983	0.236	0.012	5.29245e-226	5	TNNI2
4.04945e-230	2.92021	0.662	0.207	7.22705e-226	5	MYH7
1.53611e-224	0.346535	0.199	0.007	2.7415e-220	5	AC020909.2
9.0935e-224	3.21563	0.677	0.215	1.62292e-219	5	TTN
3.85387e-221	0.4388	0.272	0.02	6.878e-217	5	HSPB8
9.74886e-221	0.304557	0.197	0.007	1.73988e-216	5	MIR1-1HG
2.24242e-220	0.361747	0.22	0.011	4.00204e-216	5	FITM1
3.07444e-218	0.318515	0.196	0.007	5.48695e-214	5	RPL3L
1.82297e-217	0.431333	0.264	0.019	3.25345e-213	5	CORO6
2.63589e-213	0.903072	0.486	0.087	4.70427e-209	5	PDE4DIP
2.51964e-211	0.914149	0.478	0.086	4.49679e-207	5	IL32
4.95059e-211	0.546065	0.298	0.027	8.83531e-207	5	MYH3
5.07736e-204	0.251392	0.17	0.005	9.06156e-200	5	MYF6
6.85676e-203	0.345541	0.218	0.012	1.22373e-198	5	SRL
1.73367e-201	2.34697	0.718	0.283	3.09408e-197	5	TPM2
2.36036e-201	0.414677	0.263	0.021	4.21254e-197	5	CASQ2
2.94868e-200	0.810922	0.462	0.083	5.26251e-196	5	PDLIM3
1.05958e-199	1.68542	0.61	0.173	1.89104e-195	5	COX7A1
1.92544e-196	0.334125	0.186	0.008	3.43633e-192	5	ABRA
1.12736e-195	0.400899	0.205	0.011	2.012e-191	5	ANKRD1
2.77895e-194	0.346891	0.234	0.016	4.95958e-190	5	TMEM38A
4.65444e-194	2.88133	0.694	0.284	8.30678e-190	5	TNNC1
2.31903e-192	1.38659	0.621	0.187	4.13877e-188	5	ATP2A2
1.54522e-184	0.255318	0.164	0.006	2.75775e-180	5	APOBEC2
4.18188e-183	0.255593	0.169	0.007	7.46341e-179	5	HSPB3
1.17319e-182	0.308703	0.191	0.01	2.09379e-178	5	ASB5
2.27586e-182	0.365983	0.228	0.017	4.06173e-178	5	DLK1
1.18591e-173	0.293533	0.178	0.009	2.1165e-169	5	MYOM3
2.46177e-173	1.78197	0.667	0.262	4.39352e-169	5	FHL1
5.95073e-173	0.505813	0.314	0.04	1.06203e-168	5	ATP1B1
2.67421e-169	0.326533	0.18	0.01	4.77265e-165	5	MYBPH
1.63929e-165	0.260312	0.156	0.007	2.92565e-161	5	AMPD1
1.10181e-164	0.449795	0.169	0.009	1.96639e-160	5	MYH2
6.44287e-164	0.299375	0.189	0.012	1.14986e-159	5	ALPK3
4.36905e-163	1.94796	0.747	0.382	7.79745e-159	5	CRYAB
1.48709e-161	0.67836	0.404	0.076	2.65402e-157	5	CFL2
1.16399e-160	0.279531	0.183	0.011	2.07737e-156	5	SGCA
1.25492e-159	0.319888	0.21	0.017	2.23965e-155	5	PLN
1.59333e-156	0.308595	0.196	0.014	2.84361e-152	5	SH3BGR
5.43803e-153	2.01504	0.755	0.427	9.70524e-149	5	TPM3
2.67179e-152	0.27622	0.178	0.012	4.76835e-148	5	RBM24
8.22185e-149	2.18113	0.946	0.843	1.46735e-144	5	MT-CO1
2.80304e-148	0.300742	0.193	0.015	5.00259e-144	5	HRC
1.04102e-147	0.453979	0.266	0.033	1.8579e-143	5	PPP1R1A
5.35321e-140	0.727249	0.459	0.113	9.55388e-136	5	MT1X
1.57175e-136	1.15137	0.599	0.223	2.80511e-132	5	H19
5.47311e-135	0.290562	0.194	0.018	9.76786e-131	5	ANK1
1.4125e-133	0.507348	0.336	0.062	2.52089e-129	5	COQ8A
1.85239e-132	1.64539	0.998	0.976	3.30596e-128	5	MT-ATP6
3.38377e-132	0.332235	0.223	0.025	6.03901e-128	5	PKIA
3.8337e-131	1.82273	0.998	0.98	6.842e-127	5	MT-CO3
1.80815e-129	0.445176	0.311	0.053	3.227e-125	5	IDH2
1.82001e-128	0.640307	0.341	0.066	3.24817e-124	5	TNNT3
5.74635e-128	1.57016	0.99	0.968	1.02555e-123	5	MT-ND4
1.44998e-126	0.34264	0.223	0.027	2.58778e-122	5	EIF1AY
2.76576e-126	0.267284	0.166	0.013	4.93605e-122	5	TXLNB
1.25745e-124	1.45967	0.975	0.926	2.24417e-120	5	MT-CYB
5.82841e-122	1.38762	0.989	0.955	1.0402e-117	5	MT-ND1
6.20052e-122	0.440928	0.301	0.053	1.10661e-117	5	PADI2
6.74535e-122	1.61517	0.914	0.814	1.20384e-117	5	MT-CO2
5.55584e-120	0.337703	0.148	0.011	9.91551e-116	5	TNNC2
5.04559e-117	0.322673	0.231	0.031	9.00487e-113	5	PACSIN3
2.1411e-115	0.652417	0.452	0.129	3.82121e-111	5	PDLIM5
8.75012e-115	0.387808	0.279	0.048	1.56163e-110	5	RYR1
1.03699e-114	1.16191	0.99	0.973	1.85071e-110	5	MT-ND3
8.01154e-113	1.2747	0.975	0.913	1.42982e-108	5	MT-ND2
2.19991e-112	0.426889	0.311	0.061	3.92617e-108	5	CYB5R1
1.23477e-111	0.273931	0.193	0.022	2.2037e-107	5	CACNB1
1.50678e-108	0.296667	0.199	0.025	2.68915e-104	5	TUBA4A
3.64011e-108	1.36743	0.68	0.373	6.49651e-104	5	MYL12A
4.72649e-105	0.62569	0.424	0.122	8.43537e-101	5	CHCHD10
3.9056e-101	0.448816	0.304	0.065	6.97032e-97	5	CKB
1.68929e-99	0.297253	0.21	0.031	3.01488e-95	5	DNAJA4
6.72624e-96	0.615036	0.422	0.128	1.20043e-91	5	ZNF106
9.72854e-95	0.292225	0.22	0.035	1.73625e-90	5	SEMA6C
1.28973e-90	0.45789	0.368	0.101	2.30178e-86	5	MTLN
1.73886e-90	0.472292	0.361	0.099	3.10335e-86	5	HSPB2
2.21687e-88	1.20367	0.578	0.279	3.95645e-84	5	MEG3
1.6545e-85	0.323098	0.234	0.045	2.95279e-81	5	EXOSC7
5.86322e-83	0.264027	0.193	0.031	1.04641e-78	5	RAMP1
3.44563e-79	1.18446	0.774	0.59	6.14942e-75	5	GAPDH
1.59813e-76	0.278279	0.212	0.04	2.85218e-72	5	TCEA3
9.44932e-76	0.524944	0.403	0.14	1.68642e-71	5	COX5A
3.41636e-75	0.514181	0.398	0.136	6.09717e-71	5	UGP2
2.30439e-74	0.859286	0.6	0.328	4.11265e-70	5	NDUFA4
1.09787e-73	0.648871	0.451	0.179	1.95936e-69	5	COX7B
4.78547e-73	0.423419	0.328	0.097	8.54063e-69	5	LMCD1
3.63812e-72	0.39511	0.295	0.08	6.49296e-68	5	MAP3K20
7.83318e-71	0.325434	0.268	0.067	1.39799e-66	5	GAMT
1.61312e-69	0.329357	0.239	0.056	2.87894e-65	5	GYG1
9.19834e-69	0.833546	0.704	0.452	1.64163e-64	5	MT-ND5
7.91896e-68	0.909785	0.643	0.379	1.4133e-63	5	UQCRB
3.94951e-66	0.493736	0.403	0.15	7.0487e-62	5	NDUFB9
2.54406e-65	0.70703	0.53	0.264	4.54039e-61	5	UQCRQ
6.16615e-64	0.340179	0.274	0.076	1.10047e-59	5	LIMCH1
7.3203e-64	0.277787	0.215	0.049	1.30645e-59	5	PFKM
9.37759e-64	0.735025	0.576	0.319	1.67362e-59	5	COX5B
2.12895e-62	0.305771	0.258	0.069	3.79954e-58	5	ALDOA
6.32395e-62	0.579492	0.51	0.236	1.12864e-57	5	MT-ND4L
1.4143e-61	0.316559	0.247	0.065	2.52409e-57	5	PTP4A3
2.53819e-61	0.288299	0.217	0.051	4.5299e-57	5	MIR4458HG
7.17012e-59	0.751299	0.578	0.334	1.27965e-54	5	UQCR11
1.86387e-58	0.492238	0.398	0.158	3.32646e-54	5	NDUFB10
6.18452e-58	0.616396	0.454	0.208	1.10375e-53	5	UQCR10
1.54007e-57	0.282791	0.22	0.055	2.74856e-53	5	ATP1A2
5.79828e-57	0.722654	0.634	0.387	1.03482e-52	5	ATP5ME
1.30863e-55	0.783542	0.589	0.354	2.33551e-51	5	YBX3
1.42967e-54	0.351124	0.311	0.103	2.55154e-50	5	DPT
2.44374e-54	0.464626	0.4	0.165	4.36134e-50	5	BIN1
3.23029e-53	0.648851	0.589	0.362	5.7651e-49	5	ATP5F1B
5.82362e-53	0.293131	0.21	0.054	1.03934e-48	5	OTUD1
2.01972e-52	0.382986	0.355	0.134	3.6046e-48	5	SVIL
2.65145e-52	0.724373	0.551	0.329	4.73204e-48	5	COX7C
2.90174e-51	0.250686	0.21	0.055	5.17873e-47	5	TMEM159
7.56943e-51	0.512076	0.39	0.168	1.35092e-46	5	SYNPO2
3.41737e-50	0.481857	0.43	0.196	6.09899e-46	5	NDUFA1
8.61719e-49	0.409687	0.36	0.145	1.53791e-44	5	MEF2C
6.85243e-48	0.437021	0.417	0.188	1.22295e-43	5	ATP5MC3
1.70824e-47	0.353507	0.311	0.114	3.04869e-43	5	MDH1
2.36094e-47	0.359814	0.314	0.117	4.21357e-43	5	CYC1
2.53827e-44	0.307069	0.266	0.092	4.53005e-40	5	FXR1
2.65066e-44	0.619026	0.811	0.626	4.73063e-40	5	CFD
1.34521e-42	0.491389	0.439	0.22	2.4008e-38	5	ATP5PF
1.34558e-42	0.640749	0.85	0.796	2.40145e-38	5	RPLP1
1.63974e-42	0.280785	0.247	0.083	2.92645e-38	5	BAG3
5.2205e-42	0.35675	0.318	0.128	9.31702e-38	5	MT-ATP8
6.47931e-41	0.254731	0.231	0.076	1.15636e-36	5	AK1
1.66661e-40	0.535766	0.599	0.389	2.97441e-36	5	COX4I1
3.66662e-40	0.265686	0.247	0.085	6.54381e-36	5	OGDH
4.35235e-40	0.449715	0.419	0.213	7.76763e-36	5	NDUFB2
4.54116e-40	0.417705	0.468	0.242	8.10461e-36	5	LDHB
5.59278e-40	0.312514	0.312	0.126	9.98143e-36	5	ECH1
9.60882e-40	0.491466	0.806	0.591	1.71489e-35	5	CXCL14
1.32122e-39	0.260094	0.239	0.082	2.35798e-35	5	AOPEP
8.37248e-39	0.598795	0.831	0.757	1.49424e-34	5	RPL37A
8.78346e-39	0.284802	0.318	0.13	1.56758e-34	5	GPX3
1.06699e-38	0.310892	0.303	0.123	1.90426e-34	5	NDUFS7
1.53541e-38	0.333333	0.309	0.127	2.74025e-34	5	UQCRFS1
3.32183e-35	0.258342	0.225	0.08	5.92848e-31	5	ACAT1
6.13149e-35	0.253443	0.29	0.118	1.09429e-30	5	MRPL41
1.09736e-34	0.269564	0.256	0.099	1.95845e-30	5	HADHB
2.24542e-34	0.318914	0.315	0.139	4.00741e-30	5	NDUFB11
5.06957e-34	0.36713	0.384	0.191	9.04767e-30	5	ATP5PO
9.7775e-34	0.573877	0.924	0.898	1.74499e-29	5	TPT1
1.05732e-32	0.25368	0.253	0.1	1.887e-28	5	NDUFS4
9.38613e-32	0.366974	0.361	0.181	1.67514e-27	5	ATP5F1D
1.03764e-31	0.350599	0.358	0.177	1.85188e-27	5	UQCRH
2.36776e-31	0.488767	0.801	0.704	4.22575e-27	5	RPL18A
5.42902e-31	0.299751	0.315	0.144	9.68917e-27	5	ATP5PD
7.50708e-31	0.438781	0.554	0.361	1.33979e-26	5	COX6C
7.75662e-31	0.273109	0.33	0.154	1.38432e-26	5	UQCRC1
1.65678e-30	0.32857	0.368	0.187	2.95686e-26	5	ACADVL
1.7283e-30	0.30526	0.344	0.167	3.0845e-26	5	MGST3
4.57309e-30	0.342249	0.65	0.412	8.1616e-26	5	DUSP1
1.64538e-29	0.449718	0.812	0.703	2.93652e-25	5	RPL29
1.71328e-29	0.390019	0.406	0.224	3.05769e-25	5	ATP5MD
2.0654e-29	0.486987	0.768	0.648	3.68612e-25	5	RPL23A
5.17595e-29	0.337964	0.326	0.161	9.23752e-25	5	NDUFC1
6.11082e-29	0.39141	0.406	0.227	1.0906e-24	5	NDUFB7
8.12202e-29	0.278033	0.287	0.13	1.44954e-24	5	NDUFV2
8.12313e-29	0.467923	0.796	0.691	1.44974e-24	5	RPS23
1.48404e-28	0.292052	0.326	0.159	2.64856e-24	5	NFE2L1
5.29577e-28	0.354025	0.404	0.227	9.45135e-24	5	COX6B1
5.83799e-28	0.259283	0.253	0.109	1.04191e-23	5	TIMM8B
8.73357e-28	0.407612	0.723	0.567	1.55868e-23	5	EEF1G
1.10091e-27	0.433346	0.473	0.3	1.9648e-23	5	COX8A
1.78188e-27	0.260587	0.307	0.144	3.18012e-23	5	ID1
2.88376e-27	0.359353	0.454	0.266	5.14665e-23	5	ATP5MG
2.98468e-27	0.407934	0.443	0.269	5.32676e-23	5	ATP5F1A
7.23904e-27	0.37269	0.522	0.337	1.29195e-22	5	MAP4
1.70151e-26	0.326645	0.328	0.167	3.03668e-22	5	HSPA1A
1.88205e-26	0.372101	0.414	0.24	3.35889e-22	5	FXYD1
2.23962e-26	0.254504	0.275	0.127	3.99704e-22	5	NDUFAB1
3.18661e-26	0.29984	0.314	0.158	5.68714e-22	5	PRDX2
3.55458e-26	0.289313	0.317	0.157	6.34386e-22	5	ATP5IF1
8.6684e-26	0.415672	0.653	0.474	1.54705e-21	5	RPS26
9.41296e-26	0.411095	0.736	0.59	1.67993e-21	5	NEAT1
1.40366e-25	0.26103	0.282	0.134	2.50512e-21	5	MRPL33
2.54866e-25	0.302812	0.349	0.186	4.54858e-21	5	ABLIM1
2.89103e-25	0.439429	0.817	0.719	5.15962e-21	5	RPS24
4.66202e-25	0.405358	0.919	0.885	8.32031e-21	5	RPL41
6.05914e-25	0.431824	0.648	0.492	1.08138e-20	5	HSPB1
8.49312e-24	0.262238	0.323	0.168	1.51577e-19	5	NDUFV1
1.01642e-23	0.394889	0.814	0.749	1.81401e-19	5	RPS29
1.09205e-23	0.328853	0.347	0.195	1.94898e-19	5	NDUFB1
1.1347e-23	0.386437	0.825	0.715	2.0251e-19	5	RPS2
2.1852e-23	0.292394	0.32	0.168	3.89992e-19	5	PHPT1
8.02845e-23	0.367458	0.795	0.681	1.43284e-18	5	RPL35
1.09807e-22	0.337946	0.438	0.273	1.95973e-18	5	NDUFS5
1.52261e-22	0.27634	0.307	0.16	2.71741e-18	5	EHBP1L1
6.66256e-22	0.368936	0.798	0.677	1.18907e-17	5	RPL8
6.92703e-22	0.278653	0.333	0.183	1.23627e-17	5	NDUFA3
7.33906e-22	0.439161	0.596	0.442	1.3098e-17	5	YBX1
7.34974e-22	0.269039	0.344	0.187	1.31171e-17	5	S100A13
1.55742e-21	0.272001	0.387	0.226	2.77953e-17	5	BTG2
2.88037e-21	0.379631	0.791	0.686	5.1406e-17	5	GNAS
3.78272e-21	0.401408	0.782	0.678	6.75102e-17	5	RPS25
4.50337e-21	0.291186	0.481	0.311	8.03717e-17	5	RTN4
6.35124e-21	0.362901	0.846	0.792	1.13351e-16	5	RPS12
6.78954e-21	0.390067	0.626	0.478	1.21173e-16	5	TOMM7
8.28894e-21	0.260364	0.36	0.206	1.47933e-16	5	NDRG2
1.84919e-20	0.364157	0.828	0.743	3.30025e-16	5	RPS28
2.49923e-20	0.35778	0.538	0.386	4.46038e-16	5	PPDPF
2.53317e-20	0.391387	0.791	0.726	4.52094e-16	5	RPL30
3.38467e-20	0.361302	0.803	0.684	6.04061e-16	5	MT2A
4.66661e-20	0.368825	0.705	0.573	8.3285e-16	5	RPL14
5.98222e-20	0.250977	0.304	0.165	1.06765e-15	5	SYNPO
1.04509e-19	0.358176	0.831	0.76	1.86517e-15	5	RPS18
1.78982e-19	0.34386	0.783	0.666	3.19429e-15	5	RPS15
1.86845e-19	0.332355	0.799	0.688	3.33462e-15	5	RPL19
3.07505e-19	0.358254	0.715	0.576	5.48804e-15	5	ATP5F1E
3.89443e-19	0.311033	0.373	0.23	6.95038e-15	5	ATP5MPL
8.50888e-19	0.364974	0.825	0.776	1.51858e-14	5	RPL32
9.28585e-19	0.296842	0.933	0.906	1.65725e-14	5	RPL13
2.162e-18	0.308411	0.787	0.694	3.85852e-14	5	EEF2
2.37951e-18	0.362508	0.839	0.802	4.24671e-14	5	RPS27
2.49175e-18	0.266963	0.339	0.2	4.44702e-14	5	NDUFB4
3.5143e-18	0.30852	0.447	0.295	6.27197e-14	5	NDUFA13
8.70426e-18	0.305657	0.89	0.826	1.55345e-13	5	RPL39
9.1679e-18	0.261433	0.333	0.197	1.63619e-13	5	ATP5MF
1.26559e-17	0.268359	0.677	0.506	2.2587e-13	5	S100A4
1.36391e-17	0.338886	0.849	0.784	2.43417e-13	5	RPL37
1.92838e-17	0.315316	0.89	0.841	3.44158e-13	5	RPL10
1.97164e-17	0.265741	0.354	0.213	3.51878e-13	5	HCFC1R1
2.00235e-17	0.293301	0.519	0.372	3.57359e-13	5	SLC25A3
5.81764e-17	0.297365	0.826	0.74	1.03827e-12	5	RPL11
1.95608e-15	0.331892	0.744	0.643	3.49102e-11	5	RPL38
2.48881e-15	0.301277	0.817	0.73	4.44178e-11	5	RPS27A
3.02025e-15	0.305403	0.785	0.7	5.39023e-11	5	RPS13
6.60209e-15	0.30765	0.753	0.643	1.17828e-10	5	RPS15A
8.98498e-15	0.272935	0.881	0.83	1.60355e-10	5	RPL13A
1.4977e-14	0.265747	0.385	0.26	2.67295e-10	5	ATP5MC2
1.81451e-14	0.306527	0.766	0.691	3.23835e-10	5	RPL26
1.86911e-14	0.282452	0.796	0.712	3.3358e-10	5	RPL4
2.42093e-14	0.281452	0.782	0.689	4.32064e-10	5	RPLP0
2.44508e-14	0.271734	0.809	0.738	4.36373e-10	5	RPS14
1.12949e-13	0.258394	0.704	0.582	2.01581e-09	5	RPL10A
1.32762e-13	0.253856	0.721	0.602	2.3694e-09	5	EIF1
2.4009e-13	0.291735	0.747	0.645	4.28489e-09	5	RPL24
6.29751e-13	0.287399	0.814	0.763	1.12392e-08	5	RPS8
2.23103e-12	0.25899	0.815	0.742	3.98172e-08	5	RPL9
2.3376e-12	0.257195	0.707	0.599	4.17191e-08	5	RPS5
5.09629e-12	0.262643	0.761	0.662	9.09535e-08	5	UBA52
1.06631e-11	0.262683	0.799	0.73	1.90305e-07	5	RPL12
3.49965e-11	0.265268	0.717	0.633	6.24582e-07	5	RPS20

## Sheet: 6
p_val	avg_log2FC	pct.1	pct.2	p_val_adj	cluster	gene
0	1.93995	1	0.308	0	6	AL627171.2

## Sheet: 7
p_val	avg_log2FC	pct.1	pct.2	p_val_adj	cluster	gene
3.1568e-113	0.946485	0.507	0.159	5.63394e-109	7	ACKR1
3.79665e-106	0.80538	0.49	0.153	6.77588e-102	7	CCL14
4.51213e-97	0.438624	0.338	0.079	8.05279e-93	7	MMRN2
8.73777e-96	0.592498	0.45	0.136	1.55943e-91	7	EGFL7
1.50758e-93	0.670111	0.422	0.124	2.69058e-89	7	CLDN5
5.17103e-90	0.628115	0.475	0.161	9.22873e-86	7	PECAM1
4.8639e-82	0.753323	0.493	0.188	8.6806e-78	7	VWF
9.60398e-78	0.431355	0.345	0.097	1.71402e-73	7	SOX18
1.92529e-76	0.357254	0.302	0.077	3.43606e-72	7	ESAM
1.88063e-75	0.494335	0.445	0.156	3.35635e-71	7	EPAS1
2.24379e-75	0.566502	0.412	0.137	4.00449e-71	7	ID1
7.62536e-73	0.988044	0.488	0.199	1.3609e-68	7	ACTA2
6.91986e-72	0.370965	0.282	0.071	1.23499e-67	7	ECSCR
1.94213e-71	0.357785	0.312	0.085	3.46611e-67	7	EMCN
2.3356e-66	0.337303	0.232	0.053	4.16834e-62	7	RAMP3
6.58414e-66	0.400377	0.302	0.086	1.17507e-61	7	PLVAP
1.63212e-64	0.295954	0.26	0.066	2.91285e-60	7	BCAM
2.0033e-62	0.384797	0.35	0.115	3.57528e-58	7	CD93
1.21536e-56	0.313192	0.263	0.075	2.16906e-52	7	ADGRL4
2.24116e-56	0.390749	0.362	0.13	3.99981e-52	7	RAMP2
2.425e-51	0.558849	0.477	0.22	4.32789e-47	7	RGS5
5.45761e-49	0.276227	0.245	0.073	9.7402e-45	7	PODXL
1.76992e-46	0.270545	0.182	0.045	3.15877e-42	7	SNCG
3.56999e-46	0.322389	0.132	0.025	6.37136e-42	7	MYH11
1.33718e-39	0.438231	0.475	0.244	2.38647e-35	7	NOTCH3
5.64211e-39	0.342808	0.337	0.142	1.00695e-34	7	ETS2
1.57763e-37	0.580491	0.847	0.731	2.81559e-33	7	HLA-B
3.02272e-37	0.32914	0.3	0.121	5.39464e-33	7	ADAM15
5.02406e-37	0.391669	0.485	0.252	8.96643e-33	7	CRIP2
3.03422e-35	0.513635	0.408	0.205	5.41517e-31	7	ID3
2.53318e-34	0.309834	0.282	0.114	4.52097e-30	7	TINAGL1
9.0646e-34	0.299362	0.285	0.116	1.61776e-29	7	CCDC3
3.07385e-33	0.275566	0.288	0.118	5.4859e-29	7	PDLIM1
5.91557e-33	0.330798	0.367	0.176	1.05575e-28	7	NPDC1
2.76585e-31	0.788012	0.54	0.341	4.93622e-27	7	TAGLN
4.29823e-31	0.259945	0.267	0.109	7.67104e-27	7	ELK3
4.46464e-31	0.515497	0.702	0.515	7.96803e-27	7	SPARCL1
6.34392e-30	0.333433	0.472	0.26	1.1322e-25	7	CAV1
7.99483e-30	0.351059	0.368	0.186	1.42684e-25	7	TM4SF1
8.31024e-29	0.311571	0.443	0.241	1.48313e-24	7	STOM
1.2876e-27	0.408105	0.583	0.379	2.29798e-23	7	MYH9
7.98581e-26	0.479184	0.752	0.625	1.42523e-21	7	HLA-E
2.79824e-25	0.6299	0.712	0.581	4.99403e-21	7	AQP1
5.85505e-25	0.322502	0.412	0.233	1.04495e-20	7	GNG11
1.01298e-21	0.342453	0.383	0.223	1.80786e-17	7	TSC22D1
1.7976e-21	0.448267	0.362	0.209	3.20817e-17	7	ADAMTS1
8.28464e-21	0.301606	0.458	0.282	1.47856e-16	7	DSTN
2.16745e-20	0.265772	0.287	0.146	3.86825e-16	7	SPRY1
1.33108e-17	0.265735	0.362	0.217	2.37557e-13	7	CD34
1.12287e-16	0.386397	0.483	0.34	2.00398e-12	7	KLF2
4.38895e-16	0.379514	0.518	0.381	7.83297e-12	7	IFI27
2.44367e-13	0.578273	0.647	0.559	4.36122e-09	7	ADIRF
4.22618e-13	0.305385	0.443	0.315	7.54247e-09	7	ENG
5.31943e-13	0.399292	0.968	0.942	9.49359e-09	7	IGFBP7
3.86007e-12	0.251953	0.39	0.269	6.88907e-08	7	GUK1
4.67448e-12	0.395082	0.55	0.442	8.34254e-08	7	CLU
1.85966e-11	0.359423	0.61	0.523	3.31894e-07	7	IFITM2
1.17191e-10	0.308528	0.73	0.649	2.09152e-06	7	HLA-A
2.29424e-10	0.310727	0.232	0.143	4.09452e-06	7	IGFBP3
5.5757e-10	0.305242	0.675	0.602	9.95096e-06	7	TXNIP
1.61805e-09	0.266736	0.392	0.286	2.88773e-05	7	COL18A1
2.54886e-09	0.321081	0.465	0.364	4.54894e-05	7	CRIP1
2.08183e-08	0.501682	0.542	0.458	0.000371545	7	MYL9
2.51411e-08	0.323816	0.95	0.937	0.000448693	7	B2M
5.4014e-07	0.393385	0.422	0.342	0.00963988	7	C11orf96
8.61993e-07	0.349297	0.558	0.509	0.015384	7	ZFP36
8.86472e-07	0.320219	0.555	0.478	0.0158209	7	FLNA
8.48496e-06	0.337466	0.697	0.668	0.151431	7	IFITM3
4.28691e-05	0.287488	0.678	0.642	0.765085	7	IGFBP4
8.83037e-05	0.294443	0.703	0.725	1	7	RPS2
0.000184228	0.263985	0.503	0.453	1	7	JUNB
0.000334746	0.254571	0.725	0.735	1	7	RPL3
0.000497668	0.297321	0.76	0.742	1	7	A2M
0.000534433	0.25477	0.682	0.694	1	7	RPS19
0.000825664	0.300259	0.742	0.767	1	7	RPS18
0.00149289	0.251544	0.732	0.76	1	7	RPS6
0.00189559	0.274789	0.467	0.426	1	7	DUSP1

## Sheet: 8
p_val	avg_log2FC	pct.1	pct.2	p_val_adj	cluster	gene
2.30671e-158	1.15374	0.862	0.349	4.11679e-154	8	THY1
1.29354e-130	0.801657	0.678	0.217	2.30858e-126	8	GGT5
1.59874e-119	0.393065	0.27	0.036	2.85327e-115	8	CRABP1
4.5716e-119	0.908133	0.816	0.378	8.15893e-115	8	BGN
3.27574e-113	0.892088	0.685	0.237	5.84621e-109	8	EFEMP1
2.49197e-110	0.797766	0.87	0.437	4.44742e-106	8	AEBP1
1.2649e-105	0.92444	0.864	0.444	2.25746e-101	8	FBLN1
7.89142e-103	1.96874	0.94	0.622	1.40838e-98	8	CFD
6.80096e-101	0.4696	0.468	0.121	1.21377e-96	8	TMEM119
3.23591e-99	0.877678	0.738	0.324	5.77513e-95	8	C11orf96
1.50451e-95	0.378472	0.348	0.073	2.68511e-91	8	MEGF6
8.75768e-86	1.06451	0.996	0.941	1.56298e-81	8	IGFBP7
6.15142e-83	0.907045	0.957	0.713	1.09784e-78	8	MGP
3.43562e-78	0.953362	0.728	0.385	6.13155e-74	8	SPON2
5.09923e-75	0.451358	0.534	0.185	9.10059e-71	8	INMT
4.59321e-74	0.755164	0.765	0.393	8.19749e-70	8	SOD3
1.53104e-71	0.456896	0.423	0.13	2.73244e-67	8	MFAP4
9.03626e-70	0.642869	0.691	0.329	1.6127e-65	8	LAMB2
4.74496e-69	1.09299	0.901	0.731	8.46833e-65	8	COL6A2
6.76119e-69	0.414071	0.412	0.125	1.20667e-64	8	LTBP2
8.46098e-68	0.383416	0.388	0.114	1.51003e-63	8	LRRC32
3.39785e-64	0.903887	0.918	0.708	6.06415e-60	8	TIMP1
1.82395e-63	0.988186	0.816	0.595	3.2552e-59	8	LTBP4
4.51479e-61	0.643381	0.779	0.455	8.05755e-57	8	PCOLCE
3.05637e-59	0.530812	0.559	0.242	5.4547e-55	8	NNMT
9.86817e-57	0.448876	0.567	0.242	1.76117e-52	8	NOTCH3
6.48639e-56	0.376427	0.412	0.144	1.15763e-51	8	SVEP1
7.42465e-55	0.593173	0.619	0.307	1.32508e-50	8	ENG
1.59217e-53	0.647429	0.885	0.651	2.84154e-49	8	SERPINF1
4.14431e-53	0.376472	0.357	0.117	7.39634e-49	8	CLEC3B
6.21134e-52	0.582149	0.72	0.398	1.10854e-47	8	RNASE1
9.93521e-51	0.422028	0.466	0.186	1.77314e-46	8	PODN
1.93389e-50	0.757886	0.796	0.501	3.45141e-46	8	S100A4
2.0591e-48	0.413805	0.456	0.184	3.67488e-44	8	S100A13
3.83269e-48	0.598745	0.715	0.418	6.8402e-44	8	PLAC9
7.92402e-48	0.848159	0.93	0.732	1.4142e-43	8	CST3
1.77308e-47	0.341353	0.355	0.122	3.16442e-43	8	SMOC2
2.13578e-47	0.483466	0.592	0.294	3.81172e-43	8	LGALS3BP
4.62576e-47	0.49241	0.647	0.337	8.25559e-43	8	TAGLN
3.20271e-46	0.288888	0.338	0.114	5.71587e-42	8	GADD45B
6.71921e-46	0.64453	0.808	0.569	1.19918e-41	8	SERPING1
2.01354e-45	0.577635	0.495	0.235	3.59356e-41	8	HTRA3
4.58127e-45	0.757224	0.709	0.476	8.17619e-41	8	TNXB
2.78457e-43	0.89229	0.41	0.175	4.96963e-39	8	TPSB2
3.89188e-43	0.590842	0.874	0.655	6.94583e-39	8	CCN2
7.72084e-43	0.743028	0.563	0.318	1.37794e-38	8	APOE
2.50264e-42	0.418225	0.441	0.193	4.46645e-38	8	EMILIN1
2.76525e-42	0.603451	0.856	0.63	4.93514e-38	8	CCDC80
5.66778e-42	0.356195	0.435	0.183	1.01153e-37	8	COL16A1
4.36272e-41	0.805971	0.798	0.595	7.78615e-37	8	CXCL14
1.85728e-40	0.355797	0.474	0.211	3.31469e-36	8	PLD3
6.73299e-40	0.540199	0.777	0.531	1.20164e-35	8	LRP1
7.91044e-40	0.605006	0.825	0.616	1.41178e-35	8	C1R
1.53956e-39	0.380726	0.503	0.238	2.74766e-35	8	MFGE8
3.17851e-39	0.602409	0.891	0.672	5.67269e-35	8	CD81
7.38829e-39	0.356408	0.439	0.194	1.31859e-34	8	FMOD
4.86988e-38	0.327841	0.355	0.14	8.69127e-34	8	TSPAN4
7.52394e-38	0.365392	0.437	0.193	1.3428e-33	8	CCN3
3.1809e-37	0.275421	0.433	0.184	5.67695e-33	8	ELN
7.36256e-37	0.322664	0.497	0.23	1.314e-32	8	PDGFRB
1.73699e-36	0.606232	0.827	0.606	3.1e-32	8	SERF2
1.38776e-35	0.287934	0.299	0.109	2.47673e-31	8	PTGIS
1.46853e-35	0.279446	0.342	0.135	2.62088e-31	8	HIC1
1.47571e-35	0.348604	0.445	0.205	2.63371e-31	8	RABAC1
1.95091e-35	0.293958	0.396	0.168	3.48179e-31	8	SLC29A1
2.07712e-35	0.501412	0.715	0.469	3.70703e-31	8	FLNA
4.71102e-35	0.342778	0.33	0.132	8.40776e-31	8	CD248
1.56546e-34	0.323155	0.406	0.179	2.79387e-30	8	THBD
3.77535e-34	0.460141	0.559	0.315	6.73787e-30	8	SELENOM
4.0131e-34	0.322722	0.408	0.182	7.16218e-30	8	FBLN5
4.67048e-34	0.477168	0.608	0.357	8.33541e-30	8	CRIP1
3.3011e-33	0.331584	0.423	0.194	5.89148e-29	8	MRC2
3.53342e-33	0.291719	0.303	0.116	6.30609e-29	8	CSRNP1
8.36647e-33	0.641423	0.289	0.112	1.49316e-28	8	CCL21
2.51002e-32	0.547538	0.732	0.507	4.47963e-28	8	LMNA
4.78984e-32	0.354872	0.452	0.221	8.54843e-28	8	MZT2B
8.31356e-32	0.335003	0.41	0.192	1.48372e-27	8	NBL1
8.59961e-32	0.4618	1	0.937	1.53477e-27	8	COL1A1
1.31313e-31	0.315847	0.369	0.163	2.34354e-27	8	NUPR1
2.6014e-31	0.307454	0.365	0.16	4.64272e-27	8	PTCH2
3.80822e-31	0.331842	0.429	0.207	6.79654e-27	8	NENF
5.49244e-31	0.402029	0.456	0.236	9.80235e-27	8	LSP1
9.92276e-31	0.552315	0.829	0.664	1.77092e-26	8	COL6A1
1.08788e-30	0.562098	0.777	0.579	1.94154e-26	8	FAU
1.49814e-30	0.630618	0.841	0.665	2.67373e-26	8	RPS15
2.21731e-30	0.32552	0.384	0.178	3.95723e-26	8	CCDC85B
3.49127e-30	0.345849	0.431	0.211	6.23086e-26	8	HCFC1R1
8.40607e-30	0.378969	0.616	0.369	1.50023e-25	8	MXRA8
1.7406e-29	0.270036	0.386	0.174	3.10645e-25	8	CPXM2
1.94758e-29	0.378277	0.435	0.213	3.47585e-25	8	FOSB
2.04642e-29	0.426253	0.584	0.352	3.65225e-25	8	LY6E
2.45321e-29	0.344436	0.53	0.29	4.37824e-25	8	SSR4
4.67557e-29	0.443007	0.551	0.324	8.34449e-25	8	PHLDA3
6.37234e-29	0.440422	0.524	0.31	1.13727e-24	8	POLR2L
9.51615e-29	0.397865	0.575	0.337	1.69835e-24	8	LTBP3
1.49405e-28	0.333792	0.588	0.328	2.66644e-24	8	MXRA7
2.00812e-28	0.527166	0.68	0.503	3.58389e-24	8	ZFP36
2.15505e-28	0.318284	0.392	0.19	3.84611e-24	8	EFEMP2
3.77919e-28	0.250866	0.301	0.125	6.74471e-24	8	TYMP
6.55456e-28	0.320777	0.363	0.168	1.16979e-23	8	PER1
9.59246e-28	0.590813	0.66	0.445	1.71197e-23	8	JUNB
1.22583e-27	0.297021	0.375	0.179	2.18774e-23	8	VSIR
1.23299e-27	0.269164	0.353	0.16	2.20052e-23	8	C1QC
3.14965e-27	0.254671	0.361	0.164	5.62118e-23	8	VEGFB
5.58175e-27	0.251204	0.336	0.15	9.96175e-23	8	MAZ
6.30227e-27	0.274716	0.361	0.168	1.12477e-22	8	MVP
7.29951e-27	0.613894	0.866	0.702	1.30274e-22	8	RPL18A
7.87808e-27	0.270404	0.361	0.168	1.406e-22	8	DDAH2
2.40059e-26	0.37176	0.713	0.475	4.28433e-22	8	CD99
3.21312e-26	0.386867	0.625	0.394	5.73445e-22	8	SELENOW
3.25893e-26	0.613393	0.957	0.838	5.8162e-22	8	RPL10
4.32927e-26	0.294696	0.433	0.223	7.72644e-22	8	EHD2
4.70084e-26	0.468997	0.511	0.314	8.3896e-22	8	RARRES2
4.72517e-26	0.483238	0.808	0.759	8.433e-22	8	IGFBP5
1.2673e-25	0.282539	0.369	0.178	2.26176e-21	8	NPDC1
2.17214e-25	0.352706	0.497	0.281	3.87662e-21	8	COL18A1
2.78405e-25	0.367026	0.511	0.294	4.9687e-21	8	NDUFA13
5.10522e-25	0.368458	0.474	0.266	9.11129e-21	8	GUK1
5.47651e-25	0.402187	0.559	0.349	9.77393e-21	8	C12orf57
7.07522e-25	0.29017	0.439	0.231	1.26272e-20	8	CLIC1
7.31078e-25	0.402952	0.682	0.451	1.30475e-20	8	MYL9
9.67632e-25	0.507126	0.816	0.654	1.72693e-20	8	RPS9
1.18244e-24	0.265922	0.398	0.2	2.11031e-20	8	GNB2
1.2408e-24	0.453338	0.674	0.464	2.21446e-20	8	HSPG2
1.30183e-24	0.495427	0.765	0.597	2.32337e-20	8	RPS5
1.31604e-24	0.259535	0.311	0.14	2.34873e-20	8	TPPP3
2.67827e-24	0.38083	0.625	0.413	4.7799e-20	8	MIF
2.98941e-24	0.254408	0.371	0.181	5.3352e-20	8	MGAT1
4.25829e-24	0.273203	0.318	0.148	7.59976e-20	8	CYGB
5.06915e-24	0.39437	0.718	0.503	9.04691e-20	8	S100A11
9.7863e-24	0.277809	0.359	0.173	1.74656e-19	8	ACKR1
1.04413e-23	0.39885	0.542	0.332	1.86346e-19	8	CEBPD
1.16499e-23	0.361542	0.586	0.375	2.07916e-19	8	NME2
1.31216e-23	0.525617	0.771	0.606	2.34181e-19	8	RPS10
1.75464e-23	0.570518	0.798	0.66	3.13151e-19	8	RPL18
2.88252e-23	0.259854	0.291	0.13	5.14443e-19	8	MT1X
3.15714e-23	0.269015	0.431	0.228	5.63454e-19	8	COX6B1
4.33749e-23	0.285127	0.443	0.242	7.74111e-19	8	H1FX
6.77071e-23	0.26452	0.311	0.145	1.20837e-18	8	PEAR1
7.53247e-23	0.276671	0.414	0.219	1.34432e-18	8	CD14
8.19822e-23	0.304847	0.396	0.207	1.46314e-18	8	MFAP5
1.61124e-22	0.261402	0.505	0.286	2.87558e-18	8	SLIT3
1.84992e-22	0.28993	0.404	0.214	3.30155e-18	8	CYBA
1.85118e-22	0.378261	0.691	0.47	3.30381e-18	8	EMP1
2.59986e-22	0.273226	0.423	0.228	4.63997e-18	8	MYO1C
2.63298e-22	0.441225	0.893	0.725	4.69909e-18	8	RPL3
3.5242e-22	0.255384	0.34	0.167	6.28964e-18	8	CCL14
3.62233e-22	0.260544	0.377	0.195	6.46477e-18	8	AXL
3.81159e-22	0.27835	0.437	0.242	6.80254e-18	8	NDUFA11
7.29142e-22	0.316781	0.388	0.206	1.3013e-17	8	CSPG4
1.04931e-21	0.306238	0.472	0.274	1.87271e-17	8	CD151
1.45194e-21	0.260749	0.381	0.201	2.59127e-17	8	NRP1
3.55792e-21	0.280141	0.449	0.248	6.34982e-17	8	CCL2
6.0957e-21	0.363254	0.478	0.29	1.0879e-16	8	EMP3
8.63275e-21	0.395865	0.513	0.318	1.54069e-16	8	SFRP4
9.95319e-21	0.275131	0.509	0.301	1.77635e-16	8	RNASEK
1.50143e-20	0.308271	0.503	0.304	2.67961e-16	8	FCGRT
2.15236e-20	0.257625	0.346	0.18	3.84132e-16	8	LAMTOR4
2.67997e-20	0.297367	0.522	0.322	4.78294e-16	8	BSG
3.0342e-20	0.310413	0.765	0.55	5.41513e-16	8	UBB
3.59499e-20	0.515066	0.876	0.731	6.41597e-16	8	RPL28
6.28892e-20	0.269839	0.305	0.149	1.12238e-15	8	EGFL7
6.66051e-20	0.404798	0.831	0.66	1.1887e-15	8	IFITM3
1.00654e-19	0.340157	0.691	0.475	1.79638e-15	8	RPS26
2.14245e-19	0.502191	0.849	0.711	3.82363e-15	8	LGALS1
3.96312e-19	0.41038	0.586	0.413	7.07299e-15	8	ELOB
4.45066e-19	0.278279	0.505	0.31	7.94309e-15	8	SERPINH1
7.16434e-19	0.471598	0.94	0.881	1.27862e-14	8	DCN
8.00004e-19	0.318176	0.478	0.294	1.42777e-14	8	CAVIN3
8.64378e-19	0.334154	0.594	0.413	1.54266e-14	8	GSTP1
9.92346e-19	0.501814	0.938	0.875	1.77104e-14	8	TMSB10
1.00224e-18	0.658143	0.66	0.545	1.78871e-14	8	PI16
1.0464e-18	0.398565	0.563	0.371	1.86751e-14	8	THBS4
1.12526e-18	0.454133	0.969	0.885	2.00825e-14	8	FTL
2.15983e-18	0.425778	0.942	0.754	3.85465e-14	8	RPS18
4.03034e-18	0.362102	0.689	0.519	7.19295e-14	8	IFITM2
4.66646e-18	0.261489	0.379	0.21	8.32823e-14	8	ID3
5.71351e-18	0.33922	0.602	0.425	1.01969e-13	8	FBLN2
5.87056e-18	0.277084	0.528	0.346	1.04772e-13	8	CAPNS1
2.09468e-17	0.742361	0.711	0.615	3.73837e-13	8	C3
2.4399e-17	0.456947	0.946	0.791	4.35449e-13	8	RPLP1
3.73095e-17	0.271249	0.396	0.23	6.65862e-13	8	ARL6IP4
6.3735e-17	0.601902	0.93	0.774	1.13748e-12	8	S100A6
1.54435e-16	0.387521	0.526	0.361	2.7562e-12	8	SH3BGRL3
2.39277e-16	0.326303	0.734	0.569	4.27038e-12	8	EEF1G
4.32042e-16	0.433053	0.8	0.679	7.71065e-12	8	RPL8
4.87494e-16	0.417968	0.786	0.666	8.7003e-12	8	RPS3
5.30002e-16	0.339266	0.866	0.686	9.45895e-12	8	RPL19
1.0166e-15	0.407694	0.806	0.687	1.81433e-11	8	RPS19
1.2336e-15	0.389815	0.88	0.742	2.2016e-11	8	RPS28
1.24146e-15	0.394055	0.833	0.68	2.21564e-11	8	RPL35
1.53275e-15	0.485861	0.526	0.38	2.73549e-11	8	CCN1
2.03575e-15	0.275559	0.565	0.387	3.63321e-11	8	PPDPF
2.28553e-15	0.291434	0.584	0.411	4.07899e-11	8	NOP53
2.59496e-15	0.250198	0.445	0.281	4.63122e-11	8	PKM
3.87119e-15	0.254741	0.454	0.288	6.90892e-11	8	PRDX5
4.71583e-15	0.284484	0.765	0.58	8.41634e-11	8	RPL10A
6.07907e-15	0.275787	0.67	0.494	1.08493e-10	8	HSPB1
6.16833e-15	0.39889	0.942	0.796	1.10086e-10	8	RPS27
1.16789e-14	0.251889	0.291	0.158	2.08433e-10	8	COL20A1
2.02494e-14	0.526495	0.843	0.822	3.61391e-10	8	GSN
2.09989e-14	0.393041	0.833	0.71	3.74767e-10	8	RPL36
2.12391e-14	0.295942	0.806	0.642	3.79053e-10	8	RPS15A
3.44107e-14	0.339798	0.404	0.263	6.14127e-10	8	IER2
3.60565e-14	0.369792	0.907	0.759	6.43501e-10	8	RPS11
5.6827e-14	0.250785	0.518	0.349	1.01419e-09	8	ARHGDIA
8.47712e-14	0.350151	0.942	0.827	1.51291e-09	8	RPL13A
1.15983e-13	0.384109	0.829	0.703	2.06995e-09	8	RPL29
2.83611e-13	0.259612	0.592	0.419	5.06161e-09	8	ISLR
2.9916e-13	0.434953	0.645	0.56	5.33911e-09	8	ADIRF
5.43398e-13	0.279288	0.641	0.502	9.69802e-09	8	PFN1
7.55428e-13	0.286409	0.631	0.483	1.34821e-08	8	PTMS
9.07673e-13	0.452107	0.685	0.564	1.61992e-08	8	PTGDS
9.42463e-13	0.307337	0.491	0.341	1.68201e-08	8	KLF2
1.24256e-12	0.254865	0.565	0.407	2.21759e-08	8	RHOC
1.6654e-12	0.359982	0.975	0.882	2.97223e-08	8	RPL41
1.90566e-12	0.272498	0.513	0.372	3.40103e-08	8	GPX4
2.13007e-11	0.290403	0.843	0.695	3.80154e-07	8	RPS16
3.88504e-11	0.25625	0.841	0.7	6.93364e-07	8	RPL17
1.47522e-10	0.340058	0.819	0.718	2.63283e-06	8	RPS2
2.16534e-10	0.317261	0.548	0.422	3.86448e-06	8	DUSP1
7.40661e-10	0.419934	0.957	0.905	1.32186e-05	8	RPL13
1.46245e-09	0.266026	0.715	0.618	2.61003e-05	8	RPSA
3.41893e-09	0.313092	0.701	0.599	6.10177e-05	8	S100A10
5.30859e-09	0.488153	0.487	0.405	9.47424e-05	8	NR4A1
5.67729e-09	0.351586	0.672	0.56	0.000101323	8	FOS
2.31189e-08	0.334669	0.612	0.541	0.000412603	8	CFH
1.66072e-07	0.285711	0.814	0.739	0.00296389	8	RPS14

[truncated: 6 more sheets: 9, 10, 11, 12, 13, 14]
