# Supplementary material for: Integration of single-nuclei RNA-sequencing, spatial transcriptomics and histochemistry defines the complex microenvironment of NF1-associated plexiform neurofibromas
Source: Acta Neuropathol Commun. 2023 Sep 28;11:158. doi: 10.1186/s40478-023-01639-1 (PMC10537467; doi:10.1186/s40478-023-01639-1)
Supplement: Supplementary file 5 — Additional file 5: Spatial transcriptomics cluster ontology list. [file 40478_2023_1639_MOESM5_ESM.xlsx]

## Sheet: 0-nerve fiber
Category	Term	Count	%	PValue	Genes	List Total	Pop Hits	Pop Total	Fold Enrichment	Bonferroni	Benjamini	FDR
GOTERM_BP_DIRECT	GO:0007155~cell adhesion	3	21.4286	0.0446344	DST, ITGB8, CYP1B1	13	554	19357	8.06318	0.999821	1	1
GOTERM_BP_DIRECT	GO:0007229~integrin-mediated signaling pathway	2	14.2857	0.0667014	DST, ITGB8	13	111	19357	26.8288	0.999998	1	1
GOTERM_BP_DIRECT	GO:0006260~DNA replication	2	14.2857	0.0730842	NAP1L1, SAMHD1	13	122	19357	24.4098	0.999999	1	1
GOTERM_BP_DIRECT	GO:0045766~positive regulation of angiogenesis	2	14.2857	0.0970887	ITGB8, CYP1B1	13	164	19357	18.1585	1	1	1

## Sheet: 1-NMSC
Category	Term	Count	%	PValue	Genes	List Total	Pop Hits	Pop Total	Fold Enrichment	Bonferroni	Benjamini	FDR
GOTERM_BP_DIRECT	GO:0007155~cell adhesion	26	13.1313	2.41896e-10	CX3CR1, APP, LAMA2, LAMA4, NTM, LAMC1, THBS2, RELN, CHL1, CTNNA1, CYP1B1, ITGB8, NCAM1, ITGAV, RAC1, CTNNAL1, NLGN4X, CADM4, DST, MCAM, FN1, LAMB1, PRKCA, L1CAM, COL8A1, CD9	192	554	19357	4.73152	4.21625e-07	4.21625e-07	4.06869e-07
GOTERM_BP_DIRECT	GO:0002381~immunoglobulin production involved in immunoglobulin mediated immune response	7	3.53535	9.64643e-09	HLA-DRB5, HLA-DPB1, HLA-DRA, B2M, HLA-DRB1, HLA-DPA1, HLA-DQB1	192	17	19357	41.5132	1.68136e-05	5.60458e-06	5.40843e-06
GOTERM_BP_DIRECT	GO:0002503~peptide antigen assembly with MHC class II protein complex	7	3.53535	9.64643e-09	HLA-DRB5, HLA-DPB1, HLA-DRA, B2M, HLA-DRB1, HLA-DPA1, HLA-DQB1	192	17	19357	41.5132	1.68136e-05	5.60458e-06	5.40843e-06
GOTERM_BP_DIRECT	GO:0019886~antigen processing and presentation of exogenous peptide antigen via MHC class II	8	4.0404	2.22851e-08	CD74, HLA-DRB5, HLA-DPB1, HLA-DRA, B2M, HLA-DRB1, HLA-DPA1, HLA-DQB1	192	32	19357	25.2044	3.88422e-05	9.71074e-06	9.37089e-06
GOTERM_BP_DIRECT	GO:1900242~regulation of synaptic vesicle endocytosis	6	3.0303	2.46004e-07	SYT11, CALM1, ACTB, ACTG1	192	15	19357	40.3271	0.000428693	7.83227e-05	7.55816e-05
GOTERM_BP_DIRECT	GO:0019882~antigen processing and presentation	8	4.0404	2.69613e-07	CD74, HLA-DRB5, HLA-DPB1, HLA-DRA, HLA-C, HLA-DRB1, HLA-DPA1, HLA-DQB1	192	45	19357	17.9231	0.000469826	7.83227e-05	7.55816e-05
GOTERM_BP_DIRECT	GO:0021762~substantia nigra development	8	4.0404	4.26661e-07	CNP, HSPA5, PLP1, MBP, CALM1, ACTB	192	48	19357	16.803	0.000743394	0.000106239	0.000102521
GOTERM_BP_DIRECT	GO:0050870~positive regulation of T cell activation	7	3.53535	9.11757e-07	HLA-DRB5, HLA-DPB1, HLA-DRA, B2M, HLA-DRB1, HLA-DPA1, HLA-DQB1	192	34	19357	20.7566	0.00158793	0.000198649	0.000191697
GOTERM_BP_DIRECT	GO:0002504~antigen processing and presentation of peptide or polysaccharide antigen via MHC class II	6	3.0303	1.22014e-06	HLA-DRB5, HLA-DPB1, HLA-DRA, HLA-DRB1, HLA-DPA1, HLA-DQB1	192	20	19357	30.2453	0.00212444	0.0002363	0.00022803
GOTERM_BP_DIRECT	GO:0009611~response to wounding	8	4.0404	4.75692e-06	SOX2, CX3CR1, GAP43, DST, MDK, FN1, PDGFA, RAC1	192	68	19357	11.8609	0.00825705	0.000829131	0.000800114
GOTERM_BP_DIRECT	GO:0008344~adult locomotory behavior	7	3.53535	1.19103e-05	APP, TUBA1A, CCND2, CNP, CHL1, LGI4, SNCA	192	52	19357	13.5716	0.0205458	0.00188725	0.0018212
GOTERM_BP_DIRECT	GO:0007411~axon guidance	11	5.55556	1.88461e-05	SHH, PGRMC1, RELN, LAMA2, CHL1, NRXN1, SEMA3B, DAG1, ETV1, GFRA3, L1CAM	192	189	19357	5.8677	0.0323154	0.0027374	0.00264159
GOTERM_BP_DIRECT	GO:0045785~positive regulation of cell adhesion	7	3.53535	2.4894e-05	LAMA2, MDK, ITGAV, LAMB1, PRKCA, LAMC1, NID1	192	59	19357	11.9614	0.0424629	0.00333772	0.00322091
GOTERM_BP_DIRECT	GO:0001525~angiogenesis	12	6.06061	3.5712e-05	CLIC4, WARS, MCAM, NRXN1, FN1, PDGFA, CYP1B1, COL8A1, ITGAV, PRKCA, APOD, ACTG1	192	247	19357	4.89803	0.0603493	0.00444614	0.00429054
GOTERM_BP_DIRECT	GO:0010628~positive regulation of gene expression	17	8.58586	5.19815e-05	CD74, APP, WARS, CDKN2A, NRXN1, IL34, RDX, FN1, SOX10, QKI, ACTG1, SHH, ERBB3, PLP1, ITGB8, SOX8, VIM	192	513	19357	3.34094	0.0866226	0.00604025	0.00582886
GOTERM_BP_DIRECT	GO:0030335~positive regulation of cell migration	12	6.06061	6.11609e-05	HSPA5, MDK, MCAM, RDX, SEMA3B, PLP1, PDGFA, ITGAV, LAMB1, PRKCA, ACTN4, ACTG1	192	262	19357	4.6176	0.101121	0.00666272	0.00642954
GOTERM_BP_DIRECT	GO:0016477~cell migration	12	6.06061	9.403e-05	BTG1, SDC4, SDC3, CTNNA1, ITGB8, ITGAV, LAMB1, RAC1, LAMC1, L1CAM, TSPAN11, SORL1	192	275	19357	4.39932	0.151175	0.00964084	0.00930344
GOTERM_BP_DIRECT	GO:0006955~immune response	16	8.08081	0.000128856	CX3CR1, CD74, HLA-DRB5, IFI6, HLA-C, SAMHD1, HLA-DPB1, ITGB8, HLA-DRA, MBP, A2M, PAMR1, B2M, HLA-DRB1, HLA-DPA1, HLA-DQB1	192	497	19357	3.24564	0.201172	0.0124775	0.0120409
GOTERM_BP_DIRECT	GO:0007422~peripheral nervous system development	5	2.52525	0.000179849	ERBB3, PMP22, SOX8, GFRA3, SOX10	192	29	19357	17.3824	0.269119	0.0164988	0.0159213
GOTERM_BP_DIRECT	GO:0061098~positive regulation of protein tyrosine kinase activity	5	2.52525	0.000205925	PRNP, APP, RELN, ERBB3, IL34	192	30	19357	16.803	0.301601	0.0179464	0.0173183
GOTERM_BP_DIRECT	GO:0035987~endodermal cell differentiation	5	2.52525	0.000234619	HSBP1, FN1, COL8A1, ITGAV, LAMB1	192	31	19357	16.2609	0.335678	0.0182626	0.0176235
GOTERM_BP_DIRECT	GO:0035633~maintenance of permeability of blood-brain barrier	5	2.52525	0.000234619	LAMA2, MBP, LAMC1, ACTB, ACTG1	192	31	19357	16.2609	0.335678	0.0182626	0.0176235
GOTERM_BP_DIRECT	GO:0031175~neuron projection development	8	4.0404	0.00024404	APP, NRXN1, MICALL2, PLP1, LAMB1, VIM, L1CAM, GPM6B	192	125	19357	6.45233	0.3465	0.0182626	0.0176235
GOTERM_BP_DIRECT	GO:2001046~positive regulation of integrin-mediated signaling pathway	4	2.0202	0.000251465	LAMA2, LAMB1, LAMC1, NID1	192	13	19357	31.0208	0.354905	0.0182626	0.0176235
GOTERM_BP_DIRECT	GO:0034446~substrate adhesion-dependent cell spreading	6	3.0303	0.000266184	MICALL2, FN1, ITGAV, LAMB1, RAC1, LAMC1	192	58	19357	10.4294	0.37125	0.0185584	0.0179089
GOTERM_BP_DIRECT	GO:0032355~response to estradiol	7	3.53535	0.000283728	ANXA1, CCND1, ARPC1B, IGFBP2, PDGFA, CYP1B1, NR2F2	192	91	19357	7.75521	0.39019	0.018636	0.0179838
GOTERM_BP_DIRECT	GO:0090151~establishment of protein localization to mitochondrial membrane	3	1.51515	0.000288681	CALM1	192	3	19357	100.818	0.395433	0.018636	0.0179838
GOTERM_BP_DIRECT	GO:0005513~detection of calcium ion	4	2.0202	0.000317725	KCNMB4, CALM1	192	14	19357	28.8051	0.425286	0.0197784	0.0190862
GOTERM_BP_DIRECT	GO:0051149~positive regulation of muscle cell differentiation	4	2.0202	0.000394277	LAMA2, LAMB1, LAMC1, NID1	192	15	19357	26.8847	0.497098	0.0236974	0.0228681
GOTERM_BP_DIRECT	GO:0010001~glial cell differentiation	4	2.0202	0.000481748	GAP43, RELN, TUBA1A, METRN	192	16	19357	25.2044	0.568242	0.0273915	0.0264328
GOTERM_BP_DIRECT	GO:0007611~learning or memory	6	3.0303	0.000487169	PRNP, APP, GATM, TMOD2, S100B, B2M	192	66	19357	9.16525	0.572304	0.0273915	0.0264328
GOTERM_BP_DIRECT	GO:0051412~response to corticosterone	4	2.0202	0.000580743	CCND1, CALM1	192	17	19357	23.7218	0.636701	0.0316324	0.0305253
GOTERM_BP_DIRECT	GO:0007568~aging	8	4.0404	0.000789514	CDKN2B, CNP, CANX, IGFBP2, DAG1, CTNNA1, MBP, APOD	192	152	19357	5.3062	0.747581	0.0417007	0.0402413
GOTERM_BP_DIRECT	GO:0010801~negative regulation of peptidyl-threonine phosphorylation	4	2.0202	0.000815624	CADM4, CALM1	192	19	19357	21.2248	0.75882	0.0417885	0.0403261
GOTERM_BP_DIRECT	GO:0048488~synaptic vesicle endocytosis	5	2.52525	0.000839127	NLGN4X, CANX, ACTB, ACTG1, SNCA	192	43	19357	11.723	0.768509	0.0417885	0.0403261
GOTERM_BP_DIRECT	GO:1905913~negative regulation of calcium ion export from cell	3	1.51515	0.000949796	CALM1	192	5	19357	60.4906	0.809153	0.0447431	0.0431772
GOTERM_BP_DIRECT	GO:0051343~positive regulation of cyclic-nucleotide phosphodiesterase activity	3	1.51515	0.000949796	CALM1	192	5	19357	60.4906	0.809153	0.0447431	0.0431772
GOTERM_BP_DIRECT	GO:0030900~forebrain development	5	2.52525	0.00108434	SOX2, APP, SHH, CNP, NR2F2	192	46	19357	10.9584	0.849084	0.0497371	0.0479964
GOTERM_BP_DIRECT	GO:0042246~tissue regeneration	4	2.0202	0.00144805	SOX2, GAP43, MDK, APOD	192	23	19357	17.5335	0.920004	0.0647168	0.0624519
GOTERM_BP_DIRECT	GO:0007613~memory	6	3.0303	0.00170536	CX3CR1, APP, PGRMC1, TUBA1A, SYT11, S100B	192	87	19357	6.95295	0.948952	0.0743113	0.0717106
GOTERM_BP_DIRECT	GO:0031954~positive regulation of protein autophosphorylation	4	2.0202	0.00185354	PDGFA, CALM1	192	25	19357	16.1308	0.960589	0.07845	0.0757044
GOTERM_BP_DIRECT	GO:1901020~negative regulation of calcium ion transmembrane transporter activity	3	1.51515	0.00196876	CALM1	192	7	19357	43.2076	0.967772	0.07845	0.0757044
GOTERM_BP_DIRECT	GO:0051592~response to calcium ion	5	2.52525	0.00197661	CCND1, CALM1, ACTG1	192	54	19357	9.33497	0.968211	0.07845	0.0757044
GOTERM_BP_DIRECT	GO:0043066~negative regulation of apoptotic process	14	7.07071	0.0020264	CD74, PRNP, ANXA1, HSPA5, IFI6, SOX10, HSP90B1, SHH, CCND2, ERBB3, MPZ, TMBIM6, SOX8, SNCA	192	520	19357	2.71432	0.970859	0.07845	0.0757044
GOTERM_BP_DIRECT	GO:0007409~axonogenesis	6	3.0303	0.00207955	APP, CNP, METRN, APLP2, S100B, ACTB	192	91	19357	6.64732	0.973442	0.07845	0.0757044
GOTERM_BP_DIRECT	GO:0048714~positive regulation of oligodendrocyte differentiation	4	2.0202	0.00208019	SHH, MDK, IL34, DAG1	192	26	19357	15.5104	0.973472	0.07845	0.0757044
GOTERM_BP_DIRECT	GO:0000079~regulation of cyclin-dependent protein serine/threonine kinase activity	5	2.52525	0.0021154	CDKN2B, CCND2, CCND1, CDKN2A, ACTB	192	55	19357	9.16525	0.975054	0.07845	0.0757044
GOTERM_BP_DIRECT	GO:0019722~calcium-mediated signaling	6	3.0303	0.00218176	CX3CR1, RCAN1, APP, CALM1	192	92	19357	6.57507	0.977784	0.0792251	0.0764525
GOTERM_BP_DIRECT	GO:1990000~amyloid fibril formation	4	2.0202	0.00232335	APP, CDKN2A, B2M, SNCA	192	27	19357	14.936	0.982653	0.0809854	0.0781511
GOTERM_BP_DIRECT	GO:0060333~interferon-gamma-mediated signaling pathway	4	2.0202	0.00232335	IFNGR2, HLA-DPB1, HLA-C, HLA-DQB1	192	27	19357	14.936	0.982653	0.0809854	0.0781511
GOTERM_BP_DIRECT	GO:0030036~actin cytoskeleton organization	8	4.0404	0.00236962	CAP1, STARD13, GAS2L3, CSRP1, PDGFA, ACTN4, RAC1, PDLIM4	192	184	19357	4.38338	0.984	0.0809854	0.0781511
GOTERM_BP_DIRECT	GO:0002480~antigen processing and presentation of exogenous peptide antigen via MHC class I, TAP-independent	3	1.51515	0.00260799	HLA-DPB1, HLA-C, HLA-DQB1	192	8	19357	37.8066	0.98945	0.0857684	0.0827668
GOTERM_BP_DIRECT	GO:1901841~regulation of high voltage-gated calcium channel activity	3	1.51515	0.00260799	CALM1	192	8	19357	37.8066	0.98945	0.0857684	0.0827668
GOTERM_BP_DIRECT	GO:0010800~positive regulation of peptidyl-threonine phosphorylation	4	2.0202	0.00286073	APP, CALM1	192	29	19357	13.9059	0.993217	0.0922602	0.0890314
GOTERM_BP_DIRECT	GO:0050808~synapse organization	5	2.52525	0.00291125	APP, TUBA1A, NLGN4X, L1CAM, SNCA	192	60	19357	8.40148	0.993791	0.0922602	0.0890314
GOTERM_BP_DIRECT	GO:0060316~positive regulation of ryanodine-sensitive calcium-release channel activity	3	1.51515	0.0033314	CALM1	192	9	19357	33.6059	0.997021	0.101871	0.0983056
GOTERM_BP_DIRECT	GO:1901844~regulation of cell communication by electrical coupling involved in cardiac conduction	3	1.51515	0.0033314	CALM1	192	9	19357	33.6059	0.997021	0.101871	0.0983056
GOTERM_BP_DIRECT	GO:0007417~central nervous system development	7	3.53535	0.00352242	APP, MARCKS, SHH, RELN, APLP2, MBP, S100B	192	148	19357	4.76841	0.997867	0.105855	0.10215
GOTERM_BP_DIRECT	GO:0007268~chemical synaptic transmission	9	4.54545	0.00380753	NLGN4X, CNP, NRXN1, MPZ, PMP22, PLP1, KCNMB4, MBP, SNCA	192	254	19357	3.57228	0.998705	0.112483	0.108547
GOTERM_BP_DIRECT	GO:0045657~positive regulation of monocyte differentiation	3	1.51515	0.00413729	CD74, IL34, HLA-DRB1	192	10	19357	30.2453	0.999273	0.116311	0.112241
GOTERM_BP_DIRECT	GO:2000343~positive regulation of chemokine (C-X-C motif) ligand 2 production	3	1.51515	0.00413729	CD74, LPL, MBP	192	10	19357	30.2453	0.999273	0.116311	0.112241
GOTERM_BP_DIRECT	GO:0090647~modulation of age-related behavioral decline	3	1.51515	0.00413729	PRNP, APP, B2M	192	10	19357	30.2453	0.999273	0.116311	0.112241
GOTERM_BP_DIRECT	GO:0007160~cell-matrix adhesion	6	3.0303	0.00453308	FN1, ITGB8, ITGAV, RAC1, L1CAM, NID1	192	109	19357	5.5496	0.999636	0.125415	0.121026
GOTERM_BP_DIRECT	GO:0010977~negative regulation of neuron projection development	5	2.52525	0.00481911	PMP22, VIM, B2M, ADCY6, ITM2C	192	69	19357	7.30563	0.99978	0.130698	0.126124
GOTERM_BP_DIRECT	GO:0048709~oligodendrocyte differentiation	4	2.0202	0.004907	SHH, CNP, SOX8, SOX10	192	35	19357	11.522	0.999811	0.130698	0.126124
GOTERM_BP_DIRECT	GO:0060315~negative regulation of ryanodine-sensitive calcium-release channel activity	3	1.51515	0.00502398	CALM1	192	11	19357	27.4957	0.999846	0.130698	0.126124
GOTERM_BP_DIRECT	GO:0034975~protein folding in endoplasmic reticulum	3	1.51515	0.00502398	HSPA5, CANX, HSP90B1	192	11	19357	27.4957	0.999846	0.130698	0.126124
GOTERM_BP_DIRECT	GO:0001934~positive regulation of protein phosphorylation	8	4.0404	0.00516718	CD74, APP, RELN, CCND2, CCND1, IL34, RAC1, HLA-DRB1	192	212	19357	3.80444	0.99988	0.132447	0.127812
GOTERM_BP_DIRECT	GO:0001916~positive regulation of T cell mediated cytotoxicity	4	2.0202	0.00531467	HLA-DRA, HLA-C, B2M, HLA-DRB1	192	36	19357	11.202	0.999907	0.134253	0.129555
GOTERM_BP_DIRECT	GO:0007190~activation of adenylate cyclase activity	4	2.0202	0.00574212	CAP1, CALM1	192	37	19357	10.8992	0.999956	0.142979	0.137975
GOTERM_BP_DIRECT	GO:1900272~negative regulation of long-term synaptic potentiation	3	1.51515	0.00598981	CX3CR1, PRNP, APP	192	12	19357	25.2044	0.999972	0.145003	0.139929
GOTERM_BP_DIRECT	GO:0045321~leukocyte activation	3	1.51515	0.00598981	HLA-DPB1, HLA-C, HLA-DQB1	192	12	19357	25.2044	0.999972	0.145003	0.139929
GOTERM_BP_DIRECT	GO:0070555~response to interleukin-1	4	2.0202	0.0061896	APP, ANXA1, PRKCA, SNCA	192	38	19357	10.6124	0.99998	0.147787	0.142615
GOTERM_BP_DIRECT	GO:0051402~neuron apoptotic process	5	2.52525	0.00647339	APP, TUBA1A, ERBB3, HSPA5, SNCA	192	75	19357	6.72118	0.999988	0.152475	0.147138
GOTERM_BP_DIRECT	GO:0001764~neuron migration	6	3.0303	0.0070195	RELN, TUBA1A, CHL1, NR2F2, RAC1, GFRA3	192	121	19357	4.99923	0.999995	0.163133	0.157424
GOTERM_BP_DIRECT	GO:0001933~negative regulation of protein phosphorylation	5	2.52525	0.00776296	PRNP, CADM4, WARS, CADM1, DUSP6	192	79	19357	6.38087	0.999999	0.178037	0.171806
GOTERM_BP_DIRECT	GO:0001895~retina homeostasis	4	2.0202	0.0081843	A2M, B2M, ACTB, ACTG1	192	42	19357	9.60169	0.999999	0.182888	0.176487
GOTERM_BP_DIRECT	GO:0071902~positive regulation of protein serine/threonine kinase activity	4	2.0202	0.0081843	CALM1, SNCA	192	42	19357	9.60169	0.999999	0.182888	0.176487
GOTERM_BP_DIRECT	GO:0022010~central nervous system myelination	3	1.51515	0.00934593	PLP1, SOX10, GPM6B	192	15	19357	20.1635	1	0.206202	0.198986
GOTERM_BP_DIRECT	GO:0030198~extracellular matrix organization	7	3.53535	0.00993966	APP, OLFML2B, MIA, VWA1, COL8A1, ITGAV, MATN2	192	184	19357	3.83546	1	0.21656	0.208981
GOTERM_BP_DIRECT	GO:0050848~regulation of calcium-mediated signaling	3	1.51515	0.0106122	CALM1	192	16	19357	18.9033	1	0.222857	0.215058
GOTERM_BP_DIRECT	GO:2000310~regulation of NMDA receptor activity	3	1.51515	0.0106122	APP, RELN, NRXN1	192	16	19357	18.9033	1	0.222857	0.215058
GOTERM_BP_DIRECT	GO:0032516~positive regulation of phosphoprotein phosphatase activity	3	1.51515	0.0106122	CALM1	192	16	19357	18.9033	1	0.222857	0.215058
GOTERM_BP_DIRECT	GO:0001755~neural crest cell migration	4	2.0202	0.0111528	SHH, SEMA3B, SOX8, SOX10	192	47	19357	8.58023	1	0.228698	0.220694
GOTERM_BP_DIRECT	GO:0070527~platelet aggregation	4	2.0202	0.0111528	CSRP1, FN1, ACTB, ACTG1	192	47	19357	8.58023	1	0.228698	0.220694
GOTERM_BP_DIRECT	GO:0048839~inner ear development	4	2.0202	0.0118114	SOX2, C1QB, SHH, PDGFA	192	48	19357	8.40148	1	0.239387	0.231009
GOTERM_BP_DIRECT	GO:0031103~axon regeneration	3	1.51515	0.0119498	GAP43, DAG1, CTNNA1	192	17	19357	17.7914	1	0.239408	0.231029
GOTERM_BP_DIRECT	GO:0071277~cellular response to calcium ion	5	2.52525	0.0121472	CLIC4, TUBA1A, HSPA5, SYT11, NRXN1	192	90	19357	5.60098	1	0.240597	0.232177
GOTERM_BP_DIRECT	GO:0051781~positive regulation of cell division	4	2.0202	0.012492	SHH, MDK, PDGFA	192	49	19357	8.23002	1	0.241364	0.232917
GOTERM_BP_DIRECT	GO:0045893~positive regulation of transcription, DNA-templated	15	7.57576	0.012549	CD74, AFAP1L2, CDKN2A, HMGA1, ETV1, AHR, ACTN4, NR2F2, SOX10, ACTB, SOX2, SHH, MDK, SOX8, HLA-DRB1	192	722	19357	2.09455	1	0.241364	0.232917
GOTERM_BP_DIRECT	GO:0007596~blood coagulation	5	2.52525	0.0126101	SHH, SERPINE2, PROS1, CD59, PLAT	192	91	19357	5.53943	1	0.241364	0.232917
GOTERM_BP_DIRECT	GO:0009410~response to xenobiotic stimulus	8	4.0404	0.0127398	CCND1, MDK, IGFBP2, PDGFA, LPL, AHR, DUSP6, SNCA	192	252	19357	3.20056	1	0.241364	0.232917
GOTERM_BP_DIRECT	GO:0042552~myelination	4	2.0202	0.0139194	MPZ, PMP22, MBP, QKI	192	51	19357	7.90727	1	0.255384	0.246447
GOTERM_BP_DIRECT	GO:1900087~positive regulation of G1/S transition of mitotic cell cycle	4	2.0202	0.0139194	ANXA1, CCND2, CCND1, RDX	192	51	19357	7.90727	1	0.255384	0.246447
GOTERM_BP_DIRECT	GO:0050890~cognition	4	2.0202	0.0139194	APP, CHL1, HLA-DRA, GPR155	192	51	19357	7.90727	1	0.255384	0.246447
GOTERM_BP_DIRECT	GO:0060314~regulation of ryanodine-sensitive calcium-release channel activity	3	1.51515	0.0148325	CALM1	192	19	19357	15.9186	1	0.269302	0.259877
GOTERM_BP_DIRECT	GO:0008285~negative regulation of cell proliferation	11	5.55556	0.0154073	APP, CDKN2B, BTG1, WARS, SERPINE2, CDKN2A, PMP22, HMGA1, CD9, CYP1B1, ZNF503	192	456	19357	2.43201	1	0.276855	0.267166
GOTERM_BP_DIRECT	GO:2000045~regulation of G1/S transition of mitotic cell cycle	4	2.0202	0.0162275	CDKN2B, CCND1, CDKN2A, ACTB	192	54	19357	7.46798	1	0.288617	0.278516
GOTERM_BP_DIRECT	GO:0043524~negative regulation of neuron apoptotic process	6	3.0303	0.0170173	SET, ERBB3, CCND1, CHL1, MDK, SNCA	192	151	19357	4.006	1	0.299608	0.289122
GOTERM_BP_DIRECT	GO:0007163~establishment or maintenance of cell polarity	4	2.0202	0.0178783	CAP1, CTNNA1, RAC1, ACTB	192	56	19357	7.20126	1	0.304301	0.293651
GOTERM_BP_DIRECT	GO:0061564~axon development	3	1.51515	0.0179822	PLP1, L1CAM, GPM6B	192	21	19357	14.4025	1	0.304301	0.293651
GOTERM_BP_DIRECT	GO:0010880~regulation of release of sequestered calcium ion into cytosol by sarcoplasmic reticulum	3	1.51515	0.0179822	CALM1	192	21	19357	14.4025	1	0.304301	0.293651
GOTERM_BP_DIRECT	GO:0002009~morphogenesis of an epithelium	3	1.51515	0.0179822	DAG1, SOX8, SOX10	192	21	19357	14.4025	1	0.304301	0.293651
GOTERM_BP_DIRECT	GO:0071320~cellular response to cAMP	4	2.0202	0.0187374	APP, HSPA5, CYP1B1, AHR	192	57	19357	7.07493	1	0.308614	0.297814
GOTERM_BP_DIRECT	GO:0000086~G2/M transition of mitotic cell cycle	4	2.0202	0.0187374	APP, CALM1	192	57	19357	7.07493	1	0.308614	0.297814
GOTERM_BP_DIRECT	GO:0048856~anatomical structure development	4	2.0202	0.0196192	ZEB2, SPARC, NR2F2, EGFL8	192	58	19357	6.95295	1	0.308614	0.297814
GOTERM_BP_DIRECT	GO:0051621~regulation of norepinephrine uptake	2	1.0101	0.0196376	ACTB, SNCA	192	2	19357	100.818	1	0.308614	0.297814
GOTERM_BP_DIRECT	GO:0002491~antigen processing and presentation of endogenous peptide antigen via MHC class II	2	1.0101	0.0196376	HLA-DRA, HLA-DRB1	192	2	19357	100.818	1	0.308614	0.297814
GOTERM_BP_DIRECT	GO:0070206~protein trimerization	2	1.0101	0.0196376	CD74, APP	192	2	19357	100.818	1	0.308614	0.297814
GOTERM_BP_DIRECT	GO:0055117~regulation of cardiac muscle contraction	3	1.51515	0.0196536	CALM1	192	22	19357	13.7479	1	0.308614	0.297814
GOTERM_BP_DIRECT	GO:0070542~response to fatty acid	3	1.51515	0.0196536	SCD, MBP, PLAT	192	22	19357	13.7479	1	0.308614	0.297814
GOTERM_BP_DIRECT	GO:0043627~response to estrogen	4	2.0202	0.0205236	CCND1, ARPC1B, IGFBP2, CTNNA1	192	59	19357	6.8351	1	0.319398	0.30822
GOTERM_BP_DIRECT	GO:0010881~regulation of cardiac muscle contraction by regulation of the release of sequestered calcium ion	3	1.51515	0.0213874	CALM1	192	23	19357	13.1501	1	0.325115	0.313737
GOTERM_BP_DIRECT	GO:0050730~regulation of peptidyl-tyrosine phosphorylation	3	1.51515	0.0213874	PRNP, APP, PDGFA	192	23	19357	13.1501	1	0.325115	0.313737
GOTERM_BP_DIRECT	GO:0007612~learning	4	2.0202	0.0214505	APP, NLGN4X, SYT11, NRXN1	192	60	19357	6.72118	1	0.325115	0.313737
GOTERM_BP_DIRECT	GO:0007229~integrin-mediated signaling pathway	5	2.52525	0.0243086	DST, CTNNA1, FN1, ITGB8, ITGAV	192	111	19357	4.54134	1	0.359932	0.347335
GOTERM_BP_DIRECT	GO:0030334~regulation of cell migration	5	2.52525	0.0243086	LAMA2, SERPINE2, LMO4, LAMA4, RAC1	192	111	19357	4.54134	1	0.359932	0.347335
GOTERM_BP_DIRECT	GO:0001570~vasculogenesis	4	2.0202	0.0243671	SHH, ITGB8, ITGAV, QKI	192	63	19357	6.40112	1	0.359932	0.347335
GOTERM_BP_DIRECT	GO:0090023~positive regulation of neutrophil chemotaxis	3	1.51515	0.0250371	CD74, MDK, RAC1	192	25	19357	12.0981	1	0.360658	0.348036
GOTERM_BP_DIRECT	GO:0051262~protein tetramerization	3	1.51515	0.0250371	APP, HLA-DRB1, SNCA	192	25	19357	12.0981	1	0.360658	0.348036
GOTERM_BP_DIRECT	GO:0051000~positive regulation of nitric-oxide synthase activity	3	1.51515	0.0250371	CALM1	192	25	19357	12.0981	1	0.360658	0.348036
GOTERM_BP_DIRECT	GO:0090090~negative regulation of canonical Wnt signaling pathway	6	3.0303	0.0261639	SOX2, APP, SHH, MDK, IGFBP2, SOX10	192	169	19357	3.57933	1	0.373801	0.360719
GOTERM_BP_DIRECT	GO:0051612~negative regulation of serotonin uptake	2	1.0101	0.0293121	GPM6B, SNCA	192	3	19357	67.2118	1	0.405484	0.391293
GOTERM_BP_DIRECT	GO:0014015~positive regulation of gliogenesis	2	1.0101	0.0293121	SOX8, SOX10	192	3	19357	67.2118	1	0.405484	0.391293
GOTERM_BP_DIRECT	GO:1902960~negative regulation of aspartic-type endopeptidase activity involved in amyloid precursor protein catabolic process	2	1.0101	0.0293121	TMED10, SORL1	192	3	19357	67.2118	1	0.405484	0.391293
GOTERM_BP_DIRECT	GO:0002469~myeloid dendritic cell antigen processing and presentation	2	1.0101	0.0293121	HLA-DRA, HLA-DRB1	192	3	19357	67.2118	1	0.405484	0.391293
GOTERM_BP_DIRECT	GO:0006979~response to oxidative stress	5	2.52525	0.0303565	RCAN1, PRNP, APP, BTG1, ANGPTL7	192	119	19357	4.23604	1	0.41175	0.39734
GOTERM_BP_DIRECT	GO:0006469~negative regulation of protein kinase activity	4	2.0202	0.0308099	WARS, CDKN2A, PRKAR1A, SNCA	192	69	19357	5.8445	1	0.41175	0.39734
GOTERM_BP_DIRECT	GO:0071280~cellular response to copper ion	3	1.51515	0.0309462	PRNP, APP, SNCA	192	28	19357	10.8019	1	0.41175	0.39734
GOTERM_BP_DIRECT	GO:0035307~positive regulation of protein dephosphorylation	3	1.51515	0.0309462	CALM1	192	28	19357	10.8019	1	0.41175	0.39734
GOTERM_BP_DIRECT	GO:0001774~microglial cell activation	3	1.51515	0.0309462	APP, IFNGR2, SNCA	192	28	19357	10.8019	1	0.41175	0.39734
GOTERM_BP_DIRECT	GO:0002052~positive regulation of neuroblast proliferation	3	1.51515	0.0330266	CX3CR1, SHH, SOX10	192	29	19357	10.4294	1	0.43427	0.419072
GOTERM_BP_DIRECT	GO:0033674~positive regulation of kinase activity	4	2.0202	0.0331371	CD74, ERBB3, LMO4, HLA-DRB1	192	71	19357	5.67987	1	0.43427	0.419072
GOTERM_BP_DIRECT	GO:0000122~negative regulation of transcription from RNA polymerase II promoter	17	8.58586	0.0343273	FOXD3, APP, HSBP1, LMO4, NR2F2, CXXC5, SOX10, BACH1, SOX2, EID1, SHH, ZEB2, CCND1, MAGED2, SOX8, PKIG, SNCA	192	983	19357	1.74354	1	0.445583	0.429989
GOTERM_BP_DIRECT	GO:0002250~adaptive immune response	10	5.05051	0.0345116	CX3CR1, HLA-DRB5, ANXA1, HLA-DPB1, HLA-DRA, HLA-C, A2M, HLA-DRB1, HLA-DPA1, HLA-DQB1	192	449	19357	2.24538	1	0.445583	0.429989
GOTERM_BP_DIRECT	GO:2000463~positive regulation of excitatory postsynaptic potential	3	1.51515	0.0351602	APP, RELN, NRXN1	192	30	19357	10.0818	1	0.45062	0.434849
GOTERM_BP_DIRECT	GO:0030336~negative regulation of cell migration	6	3.0303	0.0365102	CX3CR1, CD74, SHH, CLIC4, DAG1, CYP1B1	192	185	19357	3.26976	1	0.464506	0.448249
GOTERM_BP_DIRECT	GO:0045622~regulation of T-helper cell differentiation	2	1.0101	0.0388916	HLA-DRA, HLA-DRB1	192	4	19357	50.4089	1	0.4842	0.467254
GOTERM_BP_DIRECT	GO:2000516~positive regulation of CD4-positive, alpha-beta T cell activation	2	1.0101	0.0388916	HLA-DRA, HLA-DRB1	192	4	19357	50.4089	1	0.4842	0.467254
GOTERM_BP_DIRECT	GO:0061138~morphogenesis of a branching epithelium	2	1.0101	0.0388916	SOX8, SOX10	192	4	19357	50.4089	1	0.4842	0.467254
GOTERM_BP_DIRECT	GO:0009636~response to toxic substance	4	2.0202	0.0393434	CNP, CYP1B1, MBP, AHR	192	76	19357	5.3062	1	0.486351	0.469331
GOTERM_BP_DIRECT	GO:0030154~cell differentiation	13	6.56566	0.0398254	FOXD3, CLIC4, SERPINE2, CADM1, BMP8B, ETV1, NR2F2, DUSP6, FSTL3, SOX2, EID1, MDK, PMP22	192	686	19357	1.91054	1	0.488843	0.471735
GOTERM_BP_DIRECT	GO:0045736~negative regulation of cyclin-dependent protein serine/threonine kinase activity	3	1.51515	0.0418682	CDKN2B, CDKN2A, NR2F2	192	33	19357	9.16525	1	0.50678	0.489044
GOTERM_BP_DIRECT	GO:0043388~positive regulation of DNA binding	3	1.51515	0.0418682	CALM1	192	33	19357	9.16525	1	0.50678	0.489044
GOTERM_BP_DIRECT	GO:1905606~regulation of presynapse assembly	3	1.51515	0.0442026	APP, NRXN1, SNCA	192	34	19357	8.89568	1	0.527706	0.509238
GOTERM_BP_DIRECT	GO:0001975~response to amphetamine	3	1.51515	0.0442026	CALM1	192	34	19357	8.89568	1	0.527706	0.509238
GOTERM_BP_DIRECT	GO:0000226~microtubule cytoskeleton organization	5	2.52525	0.0459179	GAS2L3, TUBA1B, TUBA1A, CNP, DST	192	136	19357	3.70653	1	0.537722	0.518904
GOTERM_BP_DIRECT	GO:0009888~tissue development	3	1.51515	0.0465841	LAMA2, LAMB1, LAMC1	192	35	19357	8.64152	1	0.537722	0.518904
GOTERM_BP_DIRECT	GO:0002027~regulation of heart rate	3	1.51515	0.0465841	CALM1	192	35	19357	8.64152	1	0.537722	0.518904
GOTERM_BP_DIRECT	GO:0097192~extrinsic apoptotic signaling pathway in absence of ligand	3	1.51515	0.0465841	ERBB3, CTNNA1, ITGAV	192	35	19357	8.64152	1	0.537722	0.518904
GOTERM_BP_DIRECT	GO:0008306~associative learning	3	1.51515	0.0465841	APP, PGRMC1, RELN	192	35	19357	8.64152	1	0.537722	0.518904
GOTERM_BP_DIRECT	GO:0032831~positive regulation of CD4-positive, CD25-positive, alpha-beta regulatory T cell differentiation	2	1.0101	0.048377	HLA-DRA, HLA-DRB1	192	5	19357	40.3271	1	0.54052	0.521603
GOTERM_BP_DIRECT	GO:0031670~cellular response to nutrient	2	1.0101	0.048377	CDKN2B, LPL	192	5	19357	40.3271	1	0.54052	0.521603
GOTERM_BP_DIRECT	GO:1901388~regulation of transforming growth factor beta activation	2	1.0101	0.048377	ITGB8, ITGAV	192	5	19357	40.3271	1	0.54052	0.521603
GOTERM_BP_DIRECT	GO:0097114~NMDA glutamate receptor clustering	2	1.0101	0.048377	RELN, NRXN1	192	5	19357	40.3271	1	0.54052	0.521603
GOTERM_BP_DIRECT	GO:0098901~regulation of cardiac muscle cell action potential	2	1.0101	0.048377	CALM1	192	5	19357	40.3271	1	0.54052	0.521603
GOTERM_BP_DIRECT	GO:0010811~positive regulation of cell-substrate adhesion	3	1.51515	0.0490117	COL8A1, RAC1, NID1	192	36	19357	8.40148	1	0.54068	0.521758
GOTERM_BP_DIRECT	GO:0045582~positive regulation of T cell differentiation	3	1.51515	0.0490117	CD74, MDK, ACTB	192	36	19357	8.40148	1	0.54068	0.521758
GOTERM_BP_DIRECT	GO:0009653~anatomical structure morphogenesis	5	2.52525	0.0501187	SOX2, FOXD3, MCAM, RAC1, SOX10	192	140	19357	3.60063	1	0.549098	0.529881
GOTERM_BP_DIRECT	GO:0050804~modulation of synaptic transmission	4	2.0202	0.0504048	CX3CR1, RELN, NLGN4X, GRIK3	192	84	19357	4.80084	1	0.549098	0.529881
GOTERM_BP_DIRECT	GO:0007616~long-term memory	3	1.51515	0.0514843	PRNP, RELN, CCND2	192	37	19357	8.17441	1	0.557373	0.537867
GOTERM_BP_DIRECT	GO:0014068~positive regulation of phosphatidylinositol 3-kinase signaling	4	2.0202	0.0518832	RELN, ERBB3, FN1, PDGFA	192	85	19357	4.74436	1	0.558225	0.538688
GOTERM_BP_DIRECT	GO:0007399~nervous system development	9	4.54545	0.0522548	APP, ZEB2, ERBB3, MDK, TMOD2, FN1, GFRA3, L1CAM, GPM6B	192	412	19357	2.20233	1	0.558774	0.539218
GOTERM_BP_DIRECT	GO:1901216~positive regulation of neuron death	3	1.51515	0.0540006	PRNP, APP, SNCA	192	38	19357	7.95929	1	0.570443	0.550479
GOTERM_BP_DIRECT	GO:0031333~negative regulation of protein complex assembly	3	1.51515	0.0540006	HSPA5, LMO4, SORL1	192	38	19357	7.95929	1	0.570443	0.550479
GOTERM_BP_DIRECT	GO:0050919~negative chemotaxis	3	1.51515	0.0565597	SEMA3B, PDGFA, ITGAV	192	39	19357	7.75521	1	0.578689	0.558437
GOTERM_BP_DIRECT	GO:0014910~regulation of smooth muscle cell migration	2	1.0101	0.0577693	PDGFA, SORL1	192	6	19357	33.6059	1	0.578689	0.558437
GOTERM_BP_DIRECT	GO:1902951~negative regulation of dendritic spine maintenance	2	1.0101	0.0577693	PRNP, APP	192	6	19357	33.6059	1	0.578689	0.558437
GOTERM_BP_DIRECT	GO:0045428~regulation of nitric oxide biosynthetic process	2	1.0101	0.0577693	CX3CR1, RAC1	192	6	19357	33.6059	1	0.578689	0.558437
GOTERM_BP_DIRECT	GO:0097119~postsynaptic density protein 95 clustering	2	1.0101	0.0577693	RELN, NRXN1	192	6	19357	33.6059	1	0.578689	0.558437
GOTERM_BP_DIRECT	GO:0031581~hemidesmosome assembly	2	1.0101	0.0577693	DST, LAMC1	192	6	19357	33.6059	1	0.578689	0.558437
GOTERM_BP_DIRECT	GO:0008366~axon ensheathment	2	1.0101	0.0577693	PLP1, MBP	192	6	19357	33.6059	1	0.578689	0.558437
GOTERM_BP_DIRECT	GO:0071373~cellular response to luteinizing hormone stimulus	2	1.0101	0.0577693	CYP1B1, PLAT	192	6	19357	33.6059	1	0.578689	0.558437
GOTERM_BP_DIRECT	GO:0001738~morphogenesis of a polarized epithelium	2	1.0101	0.0577693	ACTB, ACTG1	192	6	19357	33.6059	1	0.578689	0.558437
GOTERM_BP_DIRECT	GO:0030041~actin filament polymerization	3	1.51515	0.0591605	MICALL2, RAC1, GAS7	192	40	19357	7.56133	1	0.58258	0.562192
GOTERM_BP_DIRECT	GO:0051179~localization	3	1.51515	0.0591605	ANXA1, RAC1, SNCA	192	40	19357	7.56133	1	0.58258	0.562192
GOTERM_BP_DIRECT	GO:0045214~sarcomere organization	3	1.51515	0.0591605	CSRP1, PRKAR1A, ACTG1	192	40	19357	7.56133	1	0.58258	0.562192
GOTERM_BP_DIRECT	GO:0008360~regulation of cell shape	5	2.52525	0.0612048	ANXA1, RDX, FN1, RAC1, ARHGAP15	192	150	19357	3.36059	1	0.599325	0.578351
GOTERM_BP_DIRECT	GO:0007405~neuroblast proliferation	3	1.51515	0.0618018	SHH, CTNNA1, SOX10	192	41	19357	7.37691	1	0.601791	0.58073
GOTERM_BP_DIRECT	GO:0042060~wound healing	4	2.0202	0.0644492	ERBB3, SDC4, DST, PDGFA	192	93	19357	4.33625	1	0.618529	0.596882
GOTERM_BP_DIRECT	GO:0032465~regulation of cytokinesis	3	1.51515	0.0644827	CALM1	192	42	19357	7.20126	1	0.618529	0.596882
GOTERM_BP_DIRECT	GO:1900122~positive regulation of receptor binding	2	1.0101	0.0670694	APP, B2M	192	7	19357	28.8051	1	0.618529	0.596882
GOTERM_BP_DIRECT	GO:1901842~negative regulation of high voltage-gated calcium channel activity	2	1.0101	0.0670694	CALM1	192	7	19357	28.8051	1	0.618529	0.596882
GOTERM_BP_DIRECT	GO:0031394~positive regulation of prostaglandin biosynthetic process	2	1.0101	0.0670694	CD74, ANXA1	192	7	19357	28.8051	1	0.618529	0.596882
GOTERM_BP_DIRECT	GO:0071393~cellular response to progesterone stimulus	2	1.0101	0.0670694	CYP1B1, SOX10	192	7	19357	28.8051	1	0.618529	0.596882
GOTERM_BP_DIRECT	GO:0060019~radial glial cell differentiation	2	1.0101	0.0670694	GAP43, METRN	192	7	19357	28.8051	1	0.618529	0.596882
GOTERM_BP_DIRECT	GO:0045920~negative regulation of exocytosis	2	1.0101	0.0670694	ANXA1, SNCA	192	7	19357	28.8051	1	0.618529	0.596882
GOTERM_BP_DIRECT	GO:0022898~regulation of transmembrane transporter activity	2	1.0101	0.0670694	ACTB, SNCA	192	7	19357	28.8051	1	0.618529	0.596882
GOTERM_BP_DIRECT	GO:0071870~cellular response to catecholamine stimulus	2	1.0101	0.0670694	GNG2, ADCY6	192	7	19357	28.8051	1	0.618529	0.596882
GOTERM_BP_DIRECT	GO:0007165~signal transduction	19	9.59596	0.0727079	CAP1, STARD13, ANXA1, OLFML2B, CMTM3, MIA, YWHAB, METRN, NRXN1, IGFBP2, GNG12, ARHGAP15, GFRA3, ERBB3, CHL1, MDK, OLFML3, SOX8, HLA-DRB1	192	1259	19357	1.52147	1	0.660455	0.637341
GOTERM_BP_DIRECT	GO:0048870~cell motility	3	1.51515	0.0727524	DST, RAC1, ACTB	192	45	19357	6.72118	1	0.660455	0.637341
GOTERM_BP_DIRECT	GO:0032722~positive regulation of chemokine production	3	1.51515	0.0727524	CD74, APP, LPL	192	45	19357	6.72118	1	0.660455	0.637341
GOTERM_BP_DIRECT	GO:0070374~positive regulation of ERK1 and ERK2 cascade	6	3.0303	0.0736217	CD74, APP, NRXN1, PDGFA, PRKCA, HLA-DRB1	192	226	19357	2.67658	1	0.664884	0.641615
GOTERM_BP_DIRECT	GO:0010642~negative regulation of platelet-derived growth factor receptor signaling pathway	2	1.0101	0.0762782	APOD, SNCA	192	8	19357	25.2044	1	0.66988	0.646436
GOTERM_BP_DIRECT	GO:0046632~alpha-beta T cell differentiation	2	1.0101	0.0762782	SHH, ANXA1	192	8	19357	25.2044	1	0.66988	0.646436
GOTERM_BP_DIRECT	GO:0098883~synapse disassembly	2	1.0101	0.0762782	CX3CR1, C1QB	192	8	19357	25.2044	1	0.66988	0.646436
GOTERM_BP_DIRECT	GO:0010757~negative regulation of plasminogen activation	2	1.0101	0.0762782	SERPINE2, PLAT	192	8	19357	25.2044	1	0.66988	0.646436
GOTERM_BP_DIRECT	GO:0043410~positive regulation of MAPK cascade	5	2.52525	0.0764051	SOX2, CD74, APP, PDGFA, HLA-DRB1	192	162	19357	3.11166	1	0.66988	0.646436
GOTERM_BP_DIRECT	GO:0046718~viral entry into host cell	4	2.0202	0.0764809	SCARB2, DAG1, ITGAV, NCAM1	192	100	19357	4.03271	1	0.66988	0.646436
GOTERM_BP_DIRECT	GO:0045766~positive regulation of angiogenesis	5	2.52525	0.0786633	CX3CR1, BTG1, ITGB8, CYP1B1, PRKCA	192	164	19357	3.07371	1	0.685551	0.661558
GOTERM_BP_DIRECT	GO:0032755~positive regulation of interleukin-6 production	4	2.0202	0.0819189	CD74, APP, LPL, MBP	192	103	19357	3.91525	1	0.710371	0.68551
GOTERM_BP_DIRECT	GO:0042130~negative regulation of T cell proliferation	3	1.51515	0.0842717	SHH, SDC4, HLA-DRB1	192	49	19357	6.17251	1	0.711272	0.68638
GOTERM_BP_DIRECT	GO:0032926~negative regulation of activin receptor signaling pathway	2	1.0101	0.0853965	IGSF1, FSTL3	192	9	19357	22.4039	1	0.711272	0.68638
GOTERM_BP_DIRECT	GO:0090129~positive regulation of synapse maturation	2	1.0101	0.0853965	RELN, NRXN1	192	9	19357	22.4039	1	0.711272	0.68638
GOTERM_BP_DIRECT	GO:0051057~positive regulation of small GTPase mediated signal transduction	2	1.0101	0.0853965	RELN, ITGAV	192	9	19357	22.4039	1	0.711272	0.68638
GOTERM_BP_DIRECT	GO:0043382~positive regulation of memory T cell differentiation	2	1.0101	0.0853965	HLA-DRA, HLA-DRB1	192	9	19357	22.4039	1	0.711272	0.68638
GOTERM_BP_DIRECT	GO:0071287~cellular response to manganese ion	2	1.0101	0.0853965	APP, HSPA5	192	9	19357	22.4039	1	0.711272	0.68638
GOTERM_BP_DIRECT	GO:1902065~response to L-glutamate	2	1.0101	0.0853965	TUBA1A, TMBIM6	192	9	19357	22.4039	1	0.711272	0.68638
GOTERM_BP_DIRECT	GO:1904936~interneuron migration	2	1.0101	0.0853965	RELN, NR2F2	192	9	19357	22.4039	1	0.711272	0.68638
GOTERM_BP_DIRECT	GO:0045087~innate immune response	11	5.55556	0.0856955	CX3CR1, C1QB, APP, ANXA1, IL34, IFI6, ENDOD1, HLA-C, SAMHD1, A2M, B2M	192	617	19357	1.7974	1	0.711272	0.68638
GOTERM_BP_DIRECT	GO:0045944~positive regulation of transcription from RNA polymerase II promoter	18	9.09091	0.0869822	FOXD3, APP, CDKN2A, LUM, LMO4, HMGA1, ETV1, NUCKS1, AHR, NR2F2, SOX10, BACH1, FSTL3, SOX2, SHH, ZEB2, PCBP1, SOX8	192	1204	19357	1.50724	1	0.716178	0.691114
GOTERM_BP_DIRECT	GO:0043434~response to peptide hormone	3	1.51515	0.0872332	BTG1, ANXA1, DAG1	192	50	19357	6.04906	1	0.716178	0.691114
GOTERM_BP_DIRECT	GO:0008584~male gonad development	4	2.0202	0.0875192	CTNNA1, PDGFA, CYP1B1, SOX8	192	106	19357	3.80444	1	0.716178	0.691114
GOTERM_BP_DIRECT	GO:0031648~protein destabilization	3	1.51515	0.0902256	PRNP, CDKN2A, SNCA	192	51	19357	5.93045	1	0.734875	0.709156
GOTERM_BP_DIRECT	GO:0050729~positive regulation of inflammatory response	4	2.0202	0.0913404	APP, MDK, LPL, SNCA	192	108	19357	3.73399	1	0.740494	0.714579
GOTERM_BP_DIRECT	GO:0050795~regulation of behavior	2	1.0101	0.0944253	RELN, MDK	192	10	19357	20.1635	1	0.751522	0.725221
GOTERM_BP_DIRECT	GO:0097104~postsynaptic membrane assembly	2	1.0101	0.0944253	NLGN4X, NRXN1	192	10	19357	20.1635	1	0.751522	0.725221
GOTERM_BP_DIRECT	GO:0060445~branching involved in salivary gland morphogenesis	2	1.0101	0.0944253	SHH, DAG1	192	10	19357	20.1635	1	0.751522	0.725221
GOTERM_BP_DIRECT	GO:1902966~positive regulation of protein localization to early endosome	2	1.0101	0.0944253	RDX, SORL1	192	10	19357	20.1635	1	0.751522	0.725221
GOTERM_BP_DIRECT	GO:0035176~social behavior	3	1.51515	0.0962994	CX3CR1, NLGN4X, NRXN1	192	53	19357	5.70666	1	0.762954	0.736253

## Sheet: 2-Peri endo_fibr
Category	Term	Count	%	PValue	Genes	List Total	Pop Hits	Pop Total	Fold Enrichment	Bonferroni	Benjamini	FDR
GOTERM_BP_DIRECT	GO:0002181~cytoplasmic translation	23	11.3861	1.58791e-24	RPL41, RPS9, RPL3, RPL10, RPLP1, RPS5, RPSA, RPL8, RPS15, RPS26, RPS14, RPS28, RPS19, RPL18A, RPS3, RPL36, RPL35, RPS2, FAU, RPS11, RPL18, RPL28, RPS10	200	90	19357	24.7339	2.51366e-21	2.51366e-21	2.48031e-21
GOTERM_BP_DIRECT	GO:0006412~translation	24	11.8812	8.14616e-17	RPL41, RPS9, RPL3, WARS, RPL10, RPLP1, RPS5, RPSA, RPL8, RPS15, RPS26, RPS14, RPS28, RPS19, RPL18A, RPS3, RPL36, RPL35, RPS2, FAU, RPS11, RPL18, RPL28, RPS10	200	221	19357	10.5106	1.75748e-13	6.44768e-14	6.36215e-14
GOTERM_BP_DIRECT	GO:0001525~angiogenesis	17	8.41584	5.9422e-09	PDGFRB, COL18A1, ECM1, JUN, NRP2, WARS, TNFRSF12A, MMP2, FN1, ACTG1, BSG, CYP1B1, CCL2, FLNA, APOD, TGFBI	200	247	19357	6.66132	9.40646e-06	3.1355e-06	3.0939e-06
GOTERM_BP_DIRECT	GO:0007155~cell adhesion	24	11.8812	1.43509e-08	LGALS3BP, COL18A1, NRP2, TNXB, CADM4, TNFRSF12A, ITGB4, FN1, RPSA, THBS2, THBS1, CLDN1, THBS4, EFNB1, ISLR, COL6A2, BSG, MXRA8, CYP1B1, CCL2, EMILIN1, TGFBI, CCN1, ENG	200	554	19357	4.19285	2.27173e-05	5.67939e-06	5.60404e-06
GOTERM_BP_DIRECT	GO:0000028~ribosomal small subunit assembly	6	2.9703	3.01623e-07	RPS15, RPS14, RPS28, RPS19, RPS5, RPSA	200	15	19357	38.714	0.000477355	9.54937e-05	9.42269e-05
GOTERM_BP_DIRECT	GO:0007568~aging	11	5.44554	3.97946e-06	PDGFRB, GJB2, GPX4, SERPINF1, MMP2, IGFBP2, DAG1, SERPING1, APOD, TIMP1, CLDN1	200	152	19357	7.00418	0.0062797	0.00100419	0.000990865
GOTERM_BP_DIRECT	GO:0032355~response to estradiol	9	4.45545	4.4405e-06	PDGFRB, NCOR2, GJB2, GPX4, PTCH1, ARPC1B, IGFBP2, CYP1B1, CALR	200	91	19357	9.57214	0.00700467	0.00100419	0.000990865
GOTERM_BP_DIRECT	GO:0043065~positive regulation of apoptotic process	15	7.42574	7.73106e-06	PDGFRB, JUN, TNFRSF12A, CDKN2A, MMP2, CLU, NR4A1, ALDH1A3, LGALS1, CYP1B1, EMILIN1, CCN1, PHLDA1, SQSTM1, PHLDA3	200	327	19357	4.43968	0.0121637	0.00152978	0.00150949
GOTERM_BP_DIRECT	GO:0048146~positive regulation of fibroblast proliferation	7	3.46535	2.08708e-05	PDGFRB, NGFR, CD74, JUN, S100A6, FN1, MIF	200	55	19357	12.3181	0.032499	0.00366889	0.00362022
GOTERM_BP_DIRECT	GO:0010951~negative regulation of endopeptidase activity	7	3.46535	2.31768e-05	SERPINA3, SERPINF1, TIMP2, SERPINH1, SERPING1, TIMP1, A2M	200	56	19357	12.0981	0.0360245	0.00366889	0.00362022
GOTERM_BP_DIRECT	GO:0016477~cell migration	13	6.43564	2.89891e-05	PDGFRB, CD63, SDC4, ITGB4, MMP2, RHOC, THBS1, TSPAN11, GPC1, GPC3, EMILIN1, IGFBP6, ENG	200	275	19357	4.57529	0.0448533	0.00417179	0.00411645
GOTERM_BP_DIRECT	GO:0046597~negative regulation of viral entry into host cell	5	2.47525	8.23396e-05	IFITM3, CD74, IFITM2, GSN, LY6E	200	23	19357	21.0402	0.122211	0.010862	0.0107179
GOTERM_BP_DIRECT	GO:0070527~platelet aggregation	6	2.9703	0.00011796	CSRP1, FN1, FLNA, MYL9, ACTB, ACTG1	200	47	19357	12.3555	0.170342	0.0143639	0.0141734
GOTERM_BP_DIRECT	GO:0048251~elastic fiber assembly	4	1.9802	0.000219895	TNXB, LTBP4, EMILIN1, LTBP3	200	12	19357	32.2617	0.293995	0.0248639	0.024534
GOTERM_BP_DIRECT	GO:0043066~negative regulation of apoptotic process	16	7.92079	0.000327495	PDGFRB, CD74, EGR3, HSPA5, RPL10, GSTP1, MIF, THBS1, PTMS, MPZ, ARHGDIA, CFL1, FLNA, SOX8, TIMP1, CCN1	200	520	19357	2.978	0.404593	0.0345616	0.0341031
GOTERM_BP_DIRECT	GO:0046598~positive regulation of viral entry into host cell	4	1.9802	0.000444548	CD74, LGALS1, BSG, P4HB	200	15	19357	25.8093	0.505335	0.0439824	0.043399
GOTERM_BP_DIRECT	GO:0071346~cellular response to interferon-gamma	7	3.46535	0.00049788	GSN, ZYX, CCL2, VIM, CLDN1, ACTG1, HLA-DPA1	200	97	19357	6.98448	0.545401	0.0463614	0.0457464
GOTERM_BP_DIRECT	GO:0030198~extracellular matrix organization	9	4.45545	0.000648206	VIT, COL18A1, OLFML2B, MIA, MMP2, VWA1, TGFBI, CCN1, FBLN2	200	184	19357	4.73405	0.641721	0.0570061	0.0562499
GOTERM_BP_DIRECT	GO:0010628~positive regulation of gene expression	15	7.42574	0.000880454	EGR1, CD74, GSN, WARS, CDKN2A, FN1, CLU, ACTG1, LMNA, RPS3, EMILIN1, SOX8, VIM, CALR, ENG	200	513	19357	2.82997	0.752011	0.0733557	0.0723826
GOTERM_BP_DIRECT	GO:1905049~negative regulation of metallopeptidase activity	3	1.48515	0.00103039	LRP1, TIMP2, TIMP1	200	5	19357	58.071	0.804451	0.0757163	0.0747118
GOTERM_BP_DIRECT	GO:0001938~positive regulation of endothelial cell proliferation	6	2.9703	0.00105228	NR4A1, ECM1, NRP2, JUN, EGR3, THBS4	200	75	19357	7.7428	0.811118	0.0757163	0.0747118
GOTERM_BP_DIRECT	GO:0030199~collagen fibril organization	6	2.9703	0.00105228	COL18A1, TNXB, LUM, SERPINH1, COL20A1, CYP1B1	200	75	19357	7.7428	0.811118	0.0757163	0.0747118
GOTERM_BP_DIRECT	GO:0042274~ribosomal small subunit biogenesis	4	1.9802	0.00142697	RPS15, RPS28, RPS9, RPS19	200	22	19357	17.5973	0.895703	0.0976679	0.0963723
GOTERM_BP_DIRECT	GO:0032526~response to retinoic acid	5	2.47525	0.00148075	PDGFRB, GJB2, MMP2, PTCH1, IGFBP2	200	48	19357	10.0818	0.904226	0.0976679	0.0963723
GOTERM_BP_DIRECT	GO:0042127~regulation of cell proliferation	8	3.9604	0.00198219	PDGFRB, JUN, CADM4, EMILIN1, CLU, NDRG1, S100A11, ENG	200	171	19357	4.52795	0.956757	0.125512	0.123847
GOTERM_BP_DIRECT	GO:0007165~signal transduction	25	12.3762	0.00257415	LGALS3BP, ECM1, OLFML2B, NDRG1, THBS4, OLFML3, CAPN5, CCL2, SOX8, IGFBP6, TIMP1, CCN1, S100A11, PDGFRB, CMTM3, MIA, METRN, IGFBP4, IGFBP2, TNFRSF1A, NR4A1, MRAS, GNB2, S100A6, ZYX	200	1259	19357	1.92186	0.983095	0.153748	0.151708
GOTERM_BP_DIRECT	GO:0009612~response to mechanical stimulus	5	2.47525	0.00262235	MMP2, PTCH1, IGFBP2, THBS1, ACTG1	200	56	19357	8.64152	0.98434	0.153748	0.151708
GOTERM_BP_DIRECT	GO:0043567~regulation of insulin-like growth factor receptor signaling pathway	3	1.48515	0.00282694	IGFBP4, IGFBP2, IGFBP6	200	8	19357	36.2944	0.988682	0.159823	0.157703
GOTERM_BP_DIRECT	GO:0007411~axon guidance	8	3.9604	0.00345582	NGFR, KIAA1755, EFNB1, NRP2, BSG, SEMA3B, DAG1	200	189	19357	4.09672	0.995831	0.18864	0.186137
GOTERM_BP_DIRECT	GO:0001523~retinoid metabolic process	4	1.9802	0.00465337	LRP1, GPC1, RARRES2, GPC3	200	33	19357	11.7315	0.999379	0.245543	0.242285
GOTERM_BP_DIRECT	GO:0007160~cell-matrix adhesion	6	2.9703	0.00538415	CD63, TNXB, ITGB4, ZYX, FN1, EMILIN1	200	109	19357	5.32761	0.999806	0.269174	0.265603
GOTERM_BP_DIRECT	GO:0034975~protein folding in endoplasmic reticulum	3	1.48515	0.00544129	HSPA5, P4HB, CALR	200	11	19357	26.3959	0.999823	0.269174	0.265603
GOTERM_BP_DIRECT	GO:0030335~positive regulation of cell migration	9	4.45545	0.00585082	PDGFRB, HSPA5, MMP2, SEMA3B, CCN1, RHOC, THBS1, CLDN1, ACTG1	200	262	19357	3.32468	0.999908	0.27721	0.273533
GOTERM_BP_DIRECT	GO:0010811~positive regulation of cell-substrate adhesion	4	1.9802	0.00595397	VIT, EMILIN1, CCN1, FBLN2	200	36	19357	10.7539	0.999922	0.27721	0.273533
GOTERM_BP_DIRECT	GO:0008285~negative regulation of cell proliferation	12	5.94059	0.00775236	COL18A1, JUN, WARS, CDKN2A, FTH1, LMNA, HMGA1, CYP1B1, IGFBP6, THBS1, NDRG1, S100A11	200	456	19357	2.54697	0.999996	0.350628	0.345977
GOTERM_BP_DIRECT	GO:0060394~negative regulation of pathway-restricted SMAD protein phosphorylation	3	1.48515	0.00882233	LRP1, EMILIN1, ENG	200	14	19357	20.7396	0.999999	0.377453	0.372445
GOTERM_BP_DIRECT	GO:0021675~nerve development	3	1.48515	0.00882233	NGFR, NRP2, DAG1	200	14	19357	20.7396	0.999999	0.377453	0.372445
GOTERM_BP_DIRECT	GO:0044319~wound healing, spreading of cells	3	1.48515	0.0101112	FLNA, CCN1, RHOC	200	15	19357	19.357	1	0.419971	0.4144
GOTERM_BP_DIRECT	GO:0008284~positive regulation of cell proliferation	13	6.43564	0.0103467	PDGFRB, RPS9, TNXB, PRMT1, CD81, FN1, MIF, S100B, THBS1, ACTB, CAPNS1, TIMP1, CALR	200	541	19357	2.3257	1	0.419971	0.4144
GOTERM_BP_DIRECT	GO:0048870~cell motility	4	1.9802	0.0110619	ITGB4, CFL1, ACTB, ENG	200	45	19357	8.60311	1	0.432615	0.426876
GOTERM_BP_DIRECT	GO:0044849~estrous cycle	3	1.48515	0.0114781	NCOR2, EGR1, CYP1B1	200	16	19357	18.1472	1	0.432615	0.426876
GOTERM_BP_DIRECT	GO:0048266~behavioral response to pain	3	1.48515	0.0114781	VWA1, THBS1, THBS4	200	16	19357	18.1472	1	0.432615	0.426876
GOTERM_BP_DIRECT	GO:0030036~actin cytoskeleton organization	7	3.46535	0.012041	MRAS, TNXB, CSRP1, CFL1, FLNA, PFN1, PDLIM4	200	184	19357	3.68204	1	0.437347	0.431545
GOTERM_BP_DIRECT	GO:0030336~negative regulation of cell migration	7	3.46535	0.0123538	NGFR, CD74, DAG1, CYP1B1, EMILIN1, MIF, ENG	200	185	19357	3.66214	1	0.437347	0.431545
GOTERM_BP_DIRECT	GO:0006417~regulation of translation	5	2.47525	0.0124325	RPS14, RPS9, RPL10, RPLP1, RPS3	200	87	19357	5.56236	1	0.437347	0.431545
GOTERM_BP_DIRECT	GO:0001516~prostaglandin biosynthetic process	3	1.48515	0.0160297	CD74, MIF, PTGDS	200	19	19357	15.2818	1	0.528645	0.521632
GOTERM_BP_DIRECT	GO:0030490~maturation of SSU-rRNA	3	1.48515	0.0160297	RPS14, RPS28, RPS19	200	19	19357	15.2818	1	0.528645	0.521632
GOTERM_BP_DIRECT	GO:0050921~positive regulation of chemotaxis	3	1.48515	0.0160297	PDGFRB, RARRES2, THBS1	200	19	19357	15.2818	1	0.528645	0.521632
GOTERM_BP_DIRECT	GO:0043123~positive regulation of I-kappaB kinase/NF-kappaB signaling	7	3.46535	0.0167953	CD74, ECM1, LGALS1, FLNA, RHOC, S100B, TNFRSF1A	200	198	19357	3.42169	1	0.542591	0.535393
GOTERM_BP_DIRECT	GO:0090398~cellular senescence	4	1.9802	0.0180818	CDKN2A, LMNA, MIF, CALR	200	54	19357	7.16926	1	0.550453	0.543151
GOTERM_BP_DIRECT	GO:0031334~positive regulation of protein complex assembly	4	1.9802	0.0180818	WARS, RPS3, RHOC, CLU	200	54	19357	7.16926	1	0.550453	0.543151
GOTERM_BP_DIRECT	GO:0030282~bone mineralization	4	1.9802	0.0180818	PKDCC, ANKH, GPC3, LTBP3	200	54	19357	7.16926	1	0.550453	0.543151
GOTERM_BP_DIRECT	GO:0007417~central nervous system development	6	2.9703	0.0185332	NGFR, GSN, GSTP1, SLC2A1, S100B, NES	200	148	19357	3.92372	1	0.55355	0.546206
GOTERM_BP_DIRECT	GO:0007179~transforming growth factor beta receptor signaling pathway	5	2.47525	0.0191332	JUN, LTBP4, ZYX, LTBP3, ENG	200	99	19357	4.88813	1	0.560885	0.553444
GOTERM_BP_DIRECT	GO:0046718~viral entry into host cell	5	2.47525	0.0197747	CD81, BSG, DAG1, RPSA, CLDN1	200	100	19357	4.83925	1	0.568099	0.560563
GOTERM_BP_DIRECT	GO:0072203~cell proliferation involved in metanephros development	2	0.990099	0.0204559	PTCH1, GPC3	200	2	19357	96.785	1	0.568099	0.560563
GOTERM_BP_DIRECT	GO:0001869~negative regulation of complement activation, lectin pathway	2	0.990099	0.0204559	SERPING1, A2M	200	2	19357	96.785	1	0.568099	0.560563
GOTERM_BP_DIRECT	GO:0040037~negative regulation of fibroblast growth factor receptor signaling pathway	3	1.48515	0.0212227	NGFR, GPC1, THBS1	200	22	19357	13.198	1	0.569417	0.561863
GOTERM_BP_DIRECT	GO:0014911~positive regulation of smooth muscle cell migration	3	1.48515	0.0212227	PDGFRB, CYP1B1, S100A11	200	22	19357	13.198	1	0.569417	0.561863
GOTERM_BP_DIRECT	GO:0007266~Rho protein signal transduction	4	1.9802	0.0228352	NGFR, CDC42EP5, ARHGDIA, CFL1	200	59	19357	6.56169	1	0.592591	0.58473
GOTERM_BP_DIRECT	GO:0043627~response to estrogen	4	1.9802	0.0228352	PDGFRB, MMP2, ARPC1B, IGFBP2	200	59	19357	6.56169	1	0.592591	0.58473
GOTERM_BP_DIRECT	GO:0072659~protein localization to plasma membrane	6	2.9703	0.0255544	CD81, RAB34, PTCH1, BSG, FLNA, TNFRSF1A	200	161	19357	3.60689	1	0.652463	0.643807
GOTERM_BP_DIRECT	GO:0050821~protein stabilization	7	3.46535	0.026463	CD74, CDKN2A, FLNA, CALR, PFN1, PPIB, CLU	200	220	19357	3.07952	1	0.664935	0.656114
GOTERM_BP_DIRECT	GO:0009615~response to virus	5	2.47525	0.026923	IFITM3, IFITM2, CFL1, ENO1, CLU	200	110	19357	4.39932	1	0.665925	0.65709
GOTERM_BP_DIRECT	GO:0090090~negative regulation of canonical Wnt signaling pathway	6	2.9703	0.0306222	EGR1, IGFBP4, IGFBP2, GPC3, IGFBP6, TLE5	200	169	19357	3.43615	1	0.72603	0.716399
GOTERM_BP_DIRECT	GO:1990000~amyloid fibril formation	3	1.48515	0.0311876	GSN, CDKN2A, FUS	200	27	19357	10.7539	1	0.72603	0.716399
GOTERM_BP_DIRECT	GO:0034341~response to interferon-gamma	3	1.48515	0.0311876	IFITM3, CD74, IFITM2	200	27	19357	10.7539	1	0.72603	0.716399
GOTERM_BP_DIRECT	GO:0010875~positive regulation of cholesterol efflux	3	1.48515	0.0311876	LRP1, PTCH1, PLTP	200	27	19357	10.7539	1	0.72603	0.716399
GOTERM_BP_DIRECT	GO:0010595~positive regulation of endothelial cell migration	4	1.9802	0.031716	NRP2, BSG, CALR, THBS1	200	67	19357	5.77821	1	0.72763	0.717977
GOTERM_BP_DIRECT	GO:0070372~regulation of ERK1 and ERK2 cascade	3	1.48515	0.0333635	GSTP1, FN1, CCN1	200	28	19357	10.3698	1	0.743866	0.733998
GOTERM_BP_DIRECT	GO:0032967~positive regulation of collagen biosynthetic process	3	1.48515	0.0333635	PDGFRB, VIM, ENG	200	28	19357	10.3698	1	0.743866	0.733998
GOTERM_BP_DIRECT	GO:0006469~negative regulation of protein kinase activity	4	1.9802	0.0341799	WARS, CDKN2A, GSTP1, TRIB2	200	69	19357	5.61072	1	0.751484	0.741515
GOTERM_BP_DIRECT	GO:0044344~cellular response to fibroblast growth factor stimulus	3	1.48515	0.035597	NR4A1, EGR3, CCL2	200	29	19357	10.0122	1	0.771918	0.761678
GOTERM_BP_DIRECT	GO:0032922~circadian regulation of gene expression	4	1.9802	0.0367403	PER1, NGFR, EGR1, CAVIN3	200	71	19357	5.45268	1	0.785945	0.775519
GOTERM_BP_DIRECT	GO:0006958~complement activation, classical pathway	5	2.47525	0.0392299	C1S, C1R, SERPING1, A2M, CLU	200	124	19357	3.90262	1	0.821848	0.810946
GOTERM_BP_DIRECT	GO:0035633~maintenance of permeability of blood-brain barrier	3	1.48515	0.0402311	CLDN1, ACTB, ACTG1	200	31	19357	9.36629	1	0.821848	0.810946
GOTERM_BP_DIRECT	GO:0071603~endothelial cell-cell adhesion	2	0.990099	0.0404954	CYP1B1, THBS4	200	4	19357	48.3925	1	0.821848	0.810946
GOTERM_BP_DIRECT	GO:0002906~negative regulation of mature B cell apoptotic process	2	0.990099	0.0404954	CD74, MIF	200	4	19357	48.3925	1	0.821848	0.810946
GOTERM_BP_DIRECT	GO:0010466~negative regulation of peptidase activity	4	1.9802	0.0421476	CST3, ECM1, GPC3, PI16	200	75	19357	5.16187	1	0.835466	0.824382
GOTERM_BP_DIRECT	GO:0016525~negative regulation of angiogenesis	5	2.47525	0.0422219	SERPINF1, EMILIN1, THBS2, THBS1, THBS4	200	127	19357	3.81043	1	0.835466	0.824382
GOTERM_BP_DIRECT	GO:0071260~cellular response to mechanical stimulus	4	1.9802	0.0435585	SLC2A1, DAG1, ENG, TNFRSF1A	200	76	19357	5.09395	1	0.851272	0.839979
GOTERM_BP_DIRECT	GO:2000379~positive regulation of reactive oxygen species metabolic process	3	1.48515	0.0450791	PDGFRB, CYP1B1, THBS1	200	33	19357	8.79864	1	0.859762	0.848356
GOTERM_BP_DIRECT	GO:0097421~liver regeneration	3	1.48515	0.0450791	RPS15, PTCH1, CLDN1	200	33	19357	8.79864	1	0.859762	0.848356
GOTERM_BP_DIRECT	GO:0009410~response to xenobiotic stimulus	7	3.46535	0.0468976	JUN, MMP2, PTCH1, IGFBP2, CALR, THBS1, ENG	200	252	19357	2.68847	1	0.883797	0.872072
GOTERM_BP_DIRECT	GO:0071526~semaphorin-plexin signaling pathway	3	1.48515	0.0501303	ARHGDIA, SEMA3B, FLNA	200	35	19357	8.29586	1	0.927005	0.914707
GOTERM_BP_DIRECT	GO:1904261~positive regulation of basement membrane assembly involved in embryonic body morphogenesis	2	0.990099	0.0503616	PHLDB1, DAG1	200	5	19357	38.714	1	0.927005	0.914707
GOTERM_BP_DIRECT	GO:0071356~cellular response to tumor necrosis factor	5	2.47525	0.0531016	RPS3, CYP1B1, CCL2, THBS1, CLDN1	200	137	19357	3.5323	1	0.966204	0.953387
GOTERM_BP_DIRECT	GO:2001237~negative regulation of extrinsic apoptotic signaling pathway	3	1.48515	0.0553745	GSTP1, LMNA, THBS1	200	37	19357	7.84743	1	0.971234	0.958349
GOTERM_BP_DIRECT	GO:0042327~positive regulation of phosphorylation	3	1.48515	0.0580659	PDGFRB, MIF, THBS1	200	38	19357	7.64092	1	0.971234	0.958349
GOTERM_BP_DIRECT	GO:0030833~regulation of actin filament polymerization	3	1.48515	0.0580659	ARPC1B, COTL1, PFN1	200	38	19357	7.64092	1	0.971234	0.958349
GOTERM_BP_DIRECT	GO:0006880~intracellular sequestering of iron ion	2	0.990099	0.0601269	FTH1, FTL	200	6	19357	32.2617	1	0.971234	0.958349
GOTERM_BP_DIRECT	GO:1905475~regulation of protein localization to membrane	2	0.990099	0.0601269	GPC1, GPC3	200	6	19357	32.2617	1	0.971234	0.958349
GOTERM_BP_DIRECT	GO:0001738~morphogenesis of a polarized epithelium	2	0.990099	0.0601269	ACTB, ACTG1	200	6	19357	32.2617	1	0.971234	0.958349
GOTERM_BP_DIRECT	GO:0032914~positive regulation of transforming growth factor beta1 production	2	0.990099	0.0601269	LUM, THBS1	200	6	19357	32.2617	1	0.971234	0.958349
GOTERM_BP_DIRECT	GO:0071638~negative regulation of monocyte chemotactic protein-1 production	2	0.990099	0.0601269	GSTP1, APOD	200	6	19357	32.2617	1	0.971234	0.958349
GOTERM_BP_DIRECT	GO:0061041~regulation of wound healing	2	0.990099	0.0601269	CADM4, TNFRSF12A	200	6	19357	32.2617	1	0.971234	0.958349
GOTERM_BP_DIRECT	GO:0034103~regulation of tissue remodeling	2	0.990099	0.0601269	CST3, THBS4	200	6	19357	32.2617	1	0.971234	0.958349
GOTERM_BP_DIRECT	GO:1901166~neural crest cell migration involved in autonomic nervous system development	2	0.990099	0.0601269	NRP2, FN1	200	6	19357	32.2617	1	0.971234	0.958349
GOTERM_BP_DIRECT	GO:0006953~acute-phase response	3	1.48515	0.0608018	SERPINA3, FN1, A2M	200	39	19357	7.445	1	0.972215	0.959317
GOTERM_BP_DIRECT	GO:0006954~inflammatory response	9	4.45545	0.0646222	SERPINA3, ECM1, IGFBP4, RARRES2, CCL2, MIF, THBS1, PLD3, TNFRSF1A	200	414	19357	2.10402	1	1	0.987358
GOTERM_BP_DIRECT	GO:0019216~regulation of lipid metabolic process	3	1.48515	0.0664026	SERPINA3, PSAP, EDF1	200	41	19357	7.08183	1	1	0.987358
GOTERM_BP_DIRECT	GO:0034614~cellular response to reactive oxygen species	3	1.48515	0.0664026	JUN, MMP2, RPS3	200	41	19357	7.08183	1	1	0.987358
GOTERM_BP_DIRECT	GO:0050731~positive regulation of peptidyl-tyrosine phosphorylation	4	1.9802	0.0674522	CD74, CD81, MIF, THBS4	200	91	19357	4.25429	1	1	0.987358
GOTERM_BP_DIRECT	GO:0007409~axonogenesis	4	1.9802	0.0674522	METRN, S100A6, S100B, ACTB	200	91	19357	4.25429	1	1	0.987358
GOTERM_BP_DIRECT	GO:0030513~positive regulation of BMP signaling pathway	3	1.48515	0.0692651	GPC3, CCN1, ENG	200	42	19357	6.91321	1	1	0.987358
GOTERM_BP_DIRECT	GO:0001895~retina homeostasis	3	1.48515	0.0692651	A2M, ACTB, ACTG1	200	42	19357	6.91321	1	1	0.987358
GOTERM_BP_DIRECT	GO:0014012~peripheral nervous system axon regeneration	2	0.990099	0.0697923	MMP2, APOD	200	7	19357	27.6529	1	1	0.987358
GOTERM_BP_DIRECT	GO:0045944~positive regulation of transcription from RNA polymerase II promoter	19	9.40594	0.0710096	EIF5A, EGR1, JUN, EGR3, CEBPD, CDKN2A, CD81, LUM, HMGA1, ADIRF, FSTL3, PTMS, TNFRSF1A, PER1, NR4A1, SOX8, CCN1, SQSTM1, ENG	200	1204	19357	1.52734	1	1	0.987358
GOTERM_BP_DIRECT	GO:0006955~immune response	10	4.9505	0.0720633	IFITM3, CD74, IFITM2, C1R, FTH1, CCL2, A2M, THBS1, PAMR1, HLA-DPA1	200	497	19357	1.94738	1	1	0.987358
GOTERM_BP_DIRECT	GO:0030501~positive regulation of bone mineralization	3	1.48515	0.0721675	PKDCC, FAM20C, CCN1	200	43	19357	6.75244	1	1	0.987358
GOTERM_BP_DIRECT	GO:0006024~glycosaminoglycan biosynthetic process	3	1.48515	0.0721675	PDGFRB, GPC1, GPC3	200	43	19357	6.75244	1	1	0.987358
GOTERM_BP_DIRECT	GO:1900026~positive regulation of substrate adhesion-dependent cell spreading	3	1.48515	0.0780877	FLNA, P4HB, CALR	200	45	19357	6.45233	1	1	0.987358
GOTERM_BP_DIRECT	GO:0019882~antigen processing and presentation	3	1.48515	0.0780877	CD74, RAB34, HLA-DPA1	200	45	19357	6.45233	1	1	0.987358
GOTERM_BP_DIRECT	GO:0001553~luteinization	2	0.990099	0.0793588	MMP2, A2M	200	8	19357	24.1962	1	1	0.987358
GOTERM_BP_DIRECT	GO:0035767~endothelial cell chemotaxis	2	0.990099	0.0793588	NR4A1, EGR3	200	8	19357	24.1962	1	1	0.987358
GOTERM_BP_DIRECT	GO:1901164~negative regulation of trophoblast cell migration	2	0.990099	0.0793588	TIMP1, CALR	200	8	19357	24.1962	1	1	0.987358
GOTERM_BP_DIRECT	GO:0051045~negative regulation of membrane protein ectodomain proteolysis	2	0.990099	0.0793588	TIMP2, TIMP1	200	8	19357	24.1962	1	1	0.987358
GOTERM_BP_DIRECT	GO:0045892~negative regulation of transcription, DNA-templated	11	5.44554	0.0806593	NCOR2, PER1, FOXS1, JUN, CEBPD, CDKN2A, HMGA1, SOX8, ENO1, CALR, TLE5	200	585	19357	1.81989	1	1	0.987358
GOTERM_BP_DIRECT	GO:0030890~positive regulation of B cell proliferation	3	1.48515	0.0811032	CD74, CD81, MIF	200	46	19357	6.31207	1	1	0.987358
GOTERM_BP_DIRECT	GO:0000122~negative regulation of transcription from RNA polymerase II promoter	16	7.92079	0.082507	EGR1, JUN, RPL10, PTCH1, ENO1, TXN, TLE5, NCOR2, RPS14, PER1, FOXS1, IFI27, SOX8, CALR, SQSTM1, ENG	200	983	19357	1.57534	1	1	0.987358
GOTERM_BP_DIRECT	GO:0001666~response to hypoxia	5	2.47525	0.0833445	EGR1, MMP2, SLC2A1, THBS1, ENG	200	160	19357	3.02453	1	1	0.987358
GOTERM_BP_DIRECT	GO:0001755~neural crest cell migration	3	1.48515	0.0841543	EFNB1, SEMA3B, SOX8	200	47	19357	6.17777	1	1	0.987358
GOTERM_BP_DIRECT	GO:0035914~skeletal muscle cell differentiation	3	1.48515	0.0841543	EGR1, NR4A1, SOX8	200	47	19357	6.17777	1	1	0.987358
GOTERM_BP_DIRECT	GO:0070374~positive regulation of ERK1 and ERK2 cascade	6	2.9703	0.0842656	PDGFRB, CD74, JUN, CAVIN3, CCL2, MIF	200	226	19357	2.56951	1	1	0.987358
GOTERM_BP_DIRECT	GO:0048839~inner ear development	3	1.48515	0.08724	PDGFRB, GJB2, CEBPD	200	48	19357	6.04906	1	1	0.987358
GOTERM_BP_DIRECT	GO:0048771~tissue remodeling	2	0.990099	0.0888273	MMP2, THBS4	200	9	19357	21.5078	1	1	0.987358
GOTERM_BP_DIRECT	GO:1901798~positive regulation of signal transduction by p53 class mediator	2	0.990099	0.0888273	RPS15, CDKN2A	200	9	19357	21.5078	1	1	0.987358
GOTERM_BP_DIRECT	GO:1902949~positive regulation of tau-protein kinase activity	2	0.990099	0.0888273	EGR1, CLU	200	9	19357	21.5078	1	1	0.987358
GOTERM_BP_DIRECT	GO:0031204~posttranslational protein targeting to membrane, translocation	2	0.990099	0.0888273	SEC61A1, HSPA5	200	9	19357	21.5078	1	1	0.987358
GOTERM_BP_DIRECT	GO:0045766~positive regulation of angiogenesis	5	2.47525	0.0892756	ECM1, CYP1B1, EMILIN1, THBS1, ENG	200	164	19357	2.95076	1	1	0.987358
GOTERM_BP_DIRECT	GO:0043434~response to peptide hormone	3	1.48515	0.0935107	BSG, DAG1, TIMP1	200	50	19357	5.8071	1	1	0.987358
GOTERM_BP_DIRECT	GO:0006915~apoptotic process	11	5.44554	0.0954033	NR4A1, ALDH1A3, JUN, LGALS1, TNFRSF12A, IFI27, CDKN2A, RPS3, PHLDA1, SQSTM1, TNFRSF1A	200	605	19357	1.75973	1	1	0.987358
GOTERM_BP_DIRECT	GO:0031648~protein destabilization	3	1.48515	0.0966939	GSN, CDKN2A, SERF2	200	51	19357	5.69324	1	1	0.987358
GOTERM_BP_DIRECT	GO:0007162~negative regulation of cell adhesion	3	1.48515	0.0966939	MMP2, ARHGDIA, TGFBI	200	51	19357	5.69324	1	1	0.987358
GOTERM_BP_DIRECT	GO:0046825~regulation of protein export from nucleus	2	0.990099	0.098199	IFI27, CDKN2A	200	10	19357	19.357	1	1	0.987358
GOTERM_BP_DIRECT	GO:0050861~positive regulation of B cell receptor signaling pathway	2	0.990099	0.098199	CMTM3, CD81	200	10	19357	19.357	1	1	0.987358
GOTERM_BP_DIRECT	GO:2000343~positive regulation of chemokine (C-X-C motif) ligand 2 production	2	0.990099	0.098199	CD74, MIF	200	10	19357	19.357	1	1	0.987358
GOTERM_BP_DIRECT	GO:0010470~regulation of gastrulation	2	0.990099	0.098199	PHLDB1, DAG1	200	10	19357	19.357	1	1	0.987358
GOTERM_BP_DIRECT	GO:0032964~collagen biosynthetic process	2	0.990099	0.098199	SERPINH1, PCOLCE	200	10	19357	19.357	1	1	0.987358
GOTERM_BP_DIRECT	GO:1902895~positive regulation of pri-miRNA transcription from RNA polymerase II promoter	3	1.48515	0.0999075	NGFR, EGR1, JUN	200	52	19357	5.58375	1	1	0.987358
GOTERM_BP_DIRECT	GO:0060337~type I interferon signaling pathway	3	1.48515	0.0999075	IFITM3, IFITM2, IFI27	200	52	19357	5.58375	1	1	0.987358
GOTERM_BP_DIRECT	GO:0006413~translational initiation	3	1.48515	0.0999075	EIF4A1, RPS5, RPS3	200	52	19357	5.58375	1	1	0.987358

## Sheet: 3- Epi_fibr
Category	Term	Count	%	PValue	Genes	List Total	Pop Hits	Pop Total	Fold Enrichment	Bonferroni	Benjamini	FDR
GOTERM_BP_DIRECT	GO:0030198~extracellular matrix organization	8	26.6667	8.18084e-09	COL1A1, COL3A1, COL15A1, CCDC80, COL1A2, COL14A1, ELN, FBLN1	30	184	19357	28.0536	2.986e-06	2.98601e-06	2.9451e-06
GOTERM_BP_DIRECT	GO:0030199~collagen fibril organization	5	16.6667	4.58702e-06	COL1A1, COL3A1, COL15A1, COL1A2, COL14A1	30	75	19357	43.0156	0.00167287	0.000837132	0.000825664
GOTERM_BP_DIRECT	GO:0007155~cell adhesion	8	26.6667	1.36655e-05	COL1A1, SPON2, COL15A1, COL6A1, COL6A3, IGFBP7, CCN2, THY1	30	554	19357	9.31745	0.00497551	0.00166263	0.00163985
GOTERM_BP_DIRECT	GO:0071230~cellular response to amino acid stimulus	4	13.3333	9.28919e-05	COL1A1, COL3A1, COL1A2, COL6A1	30	59	19357	43.7446	0.0333387	0.00847639	0.00836027
GOTERM_BP_DIRECT	GO:0001649~osteoblast differentiation	4	13.3333	0.000869489	COL1A1, IGFBP5, COL6A1, JUNB	30	126	19357	20.4836	0.272034	0.0634727	0.0626032
GOTERM_BP_DIRECT	GO:0051591~response to cAMP	3	10	0.00139718	COL1A1, FOSB, FOS	30	37	19357	52.3162	0.399701	0.0849952	0.0838309
GOTERM_BP_DIRECT	GO:0032870~cellular response to hormone stimulus	3	10	0.00179791	FOSB, IGFBP7, FOS	30	42	19357	46.0881	0.481506	0.0899606	0.0887283
GOTERM_BP_DIRECT	GO:0071364~cellular response to epidermal growth factor stimulus	3	10	0.00197174	COL1A1, ZFP36, FOS	30	44	19357	43.9932	0.51344	0.0899606	0.0887283
GOTERM_BP_DIRECT	GO:0001503~ossification	3	10	0.0066826	COL1A1, MGP, CCN2	30	82	19357	23.6061	0.913476	0.249707	0.246286
GOTERM_BP_DIRECT	GO:0007565~female pregnancy	3	10	0.00684127	IGFBP5, FOSB, FOS	30	83	19357	23.3217	0.918377	0.249707	0.246286
GOTERM_BP_DIRECT	GO:0071277~cellular response to calcium ion	3	10	0.00799959	FOSB, FOS, JUNB	30	90	19357	21.5078	0.946688	0.265441	0.261805
GOTERM_BP_DIRECT	GO:0007179~transforming growth factor beta receptor signaling pathway	3	10	0.00960918	COL3A1, COL1A2, FOS	30	99	19357	19.5525	0.970528	0.292279	0.288276
GOTERM_BP_DIRECT	GO:0007229~integrin-mediated signaling pathway	3	10	0.01196	COL3A1, CCN2, THY1	30	111	19357	17.4387	0.987621	0.3358	0.3312
GOTERM_BP_DIRECT	GO:0071356~cellular response to tumor necrosis factor	3	10	0.0178185	COL1A1, ZFP36, FOS	30	137	19357	14.1292	0.998588	0.434	0.428055
GOTERM_BP_DIRECT	GO:0043589~skin morphogenesis	2	6.66667	0.0178356	COL1A1, COL1A2	30	12	19357	107.539	0.998596	0.434	0.428055
GOTERM_BP_DIRECT	GO:0085029~extracellular matrix assembly	2	6.66667	0.0207782	COL1A2, ELN	30	14	19357	92.1762	0.999531	0.46482	0.458452
GOTERM_BP_DIRECT	GO:0007568~aging	3	10	0.0216491	IGFBP5, FOS, CCN2	30	152	19357	12.7349	0.999661	0.46482	0.458452
GOTERM_BP_DIRECT	GO:0051412~response to corticosterone	2	6.66667	0.0251761	FOSB, FOS	30	17	19357	75.9098	0.999909	0.510516	0.503523
GOTERM_BP_DIRECT	GO:0001894~tissue homeostasis	2	6.66667	0.0324637	COL3A1, CCN2	30	22	19357	58.6576	0.999994	0.592462	0.584346
GOTERM_BP_DIRECT	GO:0001502~cartilage condensation	2	6.66667	0.0324637	MGP, CCN2	30	22	19357	58.6576	0.999994	0.592462	0.584346
GOTERM_BP_DIRECT	GO:0044344~cellular response to fibroblast growth factor stimulus	2	6.66667	0.0425779	COL1A1, ZFP36	30	29	19357	44.4989	1	0.740044	0.729906
GOTERM_BP_DIRECT	GO:0032570~response to progesterone	2	6.66667	0.0483115	FOSB, FOS	30	33	19357	39.1051	1	0.801532	0.790552
GOTERM_BP_DIRECT	GO:0001525~angiogenesis	3	10	0.0525391	COL15A1, CCN2, THY1	30	247	19357	7.83684	1	0.814745	0.803584
GOTERM_BP_DIRECT	GO:0009410~response to xenobiotic stimulus	3	10	0.0544434	COL1A1, FOSB, FOS	30	252	19357	7.68135	1	0.814745	0.803584
GOTERM_BP_DIRECT	GO:0043588~skin development	2	6.66667	0.0610913	COL1A1, COL3A1	30	42	19357	30.7254	1	0.814745	0.803584
GOTERM_BP_DIRECT	GO:0009409~response to cold	2	6.66667	0.0610913	DIO2, FOS	30	42	19357	30.7254	1	0.814745	0.803584
GOTERM_BP_DIRECT	GO:0030316~osteoclast differentiation	2	6.66667	0.0610913	FOS, JUNB	30	42	19357	30.7254	1	0.814745	0.803584
GOTERM_BP_DIRECT	GO:0007566~embryo implantation	2	6.66667	0.062501	FBLN1, IGFBP7	30	43	19357	30.0109	1	0.814745	0.803584
GOTERM_BP_DIRECT	GO:0001568~blood vessel development	2	6.66667	0.0667178	COL1A1, COL1A2	30	46	19357	28.0536	1	0.839724	0.828221
GOTERM_BP_DIRECT	GO:0034097~response to cytokine	2	6.66667	0.0695189	COL3A1, FOS	30	48	19357	26.8847	1	0.8407	0.829184
GOTERM_BP_DIRECT	GO:0043434~response to peptide hormone	2	6.66667	0.0723118	COL1A1, CCN2	30	50	19357	25.8093	1	0.8407	0.829184
GOTERM_BP_DIRECT	GO:0007162~negative regulation of cell adhesion	2	6.66667	0.0737052	DUSP1, FBLN1	30	51	19357	25.3033	1	0.8407	0.829184
GOTERM_BP_DIRECT	GO:0002062~chondrocyte differentiation	2	6.66667	0.0778734	COL3A1, CCN2	30	54	19357	23.8975	1	0.845612	0.834028
GOTERM_BP_DIRECT	GO:0009612~response to mechanical stimulus	2	6.66667	0.0806421	COL1A1, FOSB	30	56	19357	23.044	1	0.845612	0.834028
GOTERM_BP_DIRECT	GO:0045597~positive regulation of cell differentiation	2	6.66667	0.0834028	CCN2, JUNB	30	58	19357	22.2494	1	0.845612	0.834028
GOTERM_BP_DIRECT	GO:0048856~anatomical structure development	2	6.66667	0.0834028	SFRP4, SPARC	30	58	19357	22.2494	1	0.845612	0.834028
GOTERM_BP_DIRECT	GO:0009611~response to wounding	2	6.66667	0.0970866	ZFP36, CCN2	30	68	19357	18.9775	1	0.957746	0.944627

## Sheet: 4- epi.endo_fibr
Category	Term	Count	%	PValue	Genes	List Total	Pop Hits	Pop Total	Fold Enrichment	Bonferroni	Benjamini	FDR
GOTERM_BP_DIRECT	GO:0002181~cytoplasmic translation	11	22	1.59624e-14	RPS26, RPS15A, RPS27, RPL32, RPL18A, RPS8, RPL34, RPL23A, RPL37, RPS24, RPS23	49	90	19357	48.2828	5.83533e-12	5.82628e-12	5.76243e-12
GOTERM_BP_DIRECT	GO:0006412~translation	11	22	1.37444e-10	RPS26, RPS15A, RPS27, RPL32, RPL18A, RPS8, RPL34, RPL23A, RPL37, RPS24, RPS23	49	221	19357	19.6627	5.01672e-08	2.50836e-08	2.48087e-08
GOTERM_BP_DIRECT	GO:0030198~extracellular matrix organization	7	14	5.98874e-06	COL1A1, COL3A1, COL15A1, CCDC80, COL1A2, ELN, FBLN1	49	184	19357	15.0287	0.00218351	0.000682773	0.00067529
GOTERM_BP_DIRECT	GO:0007155~cell adhesion	10	20	7.48244e-06	COL1A1, MFAP4, COL15A1, CXCL12, COL6A2, COL6A1, COL6A3, DPT, SVEP1, THY1	49	554	19357	7.1307	0.00272737	0.000682773	0.00067529
GOTERM_BP_DIRECT	GO:0030199~collagen fibril organization	5	10	3.55435e-05	COL1A1, COL3A1, COL15A1, COL1A2, DPT	49	75	19357	26.3361	0.0128898	0.00259468	0.00256624
GOTERM_BP_DIRECT	GO:0071230~cellular response to amino acid stimulus	4	8	0.000421983	COL1A1, COL3A1, COL1A2, COL6A1	49	59	19357	26.7824	0.142776	0.0256706	0.0253893
GOTERM_BP_DIRECT	GO:0001649~osteoblast differentiation	4	8	0.00376193	COL1A1, IGFBP5, COL6A1, JUNB	49	126	19357	12.541	0.747336	0.196158	0.194008
GOTERM_BP_DIRECT	GO:1903237~negative regulation of leukocyte tethering or rolling	2	4	0.00988282	CXCL12, CCL21	49	4	19357	197.52	0.973356	0.450904	0.445962
GOTERM_BP_DIRECT	GO:0031640~killing of cells of other organism	3	6	0.0137819	CXCL12, CCL21, CXCL14	49	72	19357	16.46	0.993689	0.529913	0.524106
GOTERM_BP_DIRECT	GO:0060326~cell chemotaxis	3	6	0.0145182	CXCL12, CCL21, CXCL14	49	74	19357	16.0152	0.995194	0.529913	0.524106
GOTERM_BP_DIRECT	GO:2000669~negative regulation of dendritic cell apoptotic process	2	4	0.0221019	CXCL12, CCL21	49	9	19357	87.7868	0.999713	0.683329	0.67584
GOTERM_BP_DIRECT	GO:0032964~collagen biosynthetic process	2	4	0.024528	COL1A1, PCOLCE	49	10	19357	79.0082	0.999884	0.683329	0.67584
GOTERM_BP_DIRECT	GO:0048251~elastic fiber assembly	2	4	0.0293624	MFAP4, COL3A1	49	12	19357	65.8401	0.999981	0.683329	0.67584
GOTERM_BP_DIRECT	GO:0071493~cellular response to UV-B	2	4	0.0293624	MFAP4, CRIP1	49	12	19357	65.8401	0.999981	0.683329	0.67584
GOTERM_BP_DIRECT	GO:0043589~skin morphogenesis	2	4	0.0293624	COL1A1, COL1A2	49	12	19357	65.8401	0.999981	0.683329	0.67584
GOTERM_BP_DIRECT	GO:0061844~antimicrobial humoral immune response mediated by antimicrobial peptide	3	6	0.0299541	CXCL12, CCL21, CXCL14	49	109	19357	10.8727	0.999985	0.683329	0.67584
GOTERM_BP_DIRECT	GO:0085029~extracellular matrix assembly	2	4	0.0341734	COL1A2, ELN	49	14	19357	56.4344	0.999997	0.685969	0.678451
GOTERM_BP_DIRECT	GO:0097435~supramolecular fiber organization	2	4	0.0365701	MFAP4, COL3A1	49	15	19357	52.6721	0.999999	0.685969	0.678451
GOTERM_BP_DIRECT	GO:0006935~chemotaxis	3	6	0.0373603	CXCL12, LSP1, CXCL14	49	123	19357	9.63514	0.999999	0.685969	0.678451
GOTERM_BP_DIRECT	GO:1990869~cellular response to chemokine	2	4	0.038961	CXCL12, CCL21	49	16	19357	49.3801	0.999999	0.685969	0.678451
GOTERM_BP_DIRECT	GO:0051897~positive regulation of protein kinase B signaling	3	6	0.0407285	H19, IGFBP5, CCL21	49	129	19357	9.187	1	0.685969	0.678451
GOTERM_BP_DIRECT	GO:0006957~complement activation, alternative pathway	2	4	0.0413461	CFD, CFH	49	17	19357	46.4754	1	0.685969	0.678451
GOTERM_BP_DIRECT	GO:2000406~positive regulation of T cell migration	2	4	0.0460988	CXCL12, CCL21	49	19	19357	41.5832	1	0.731569	0.723551
GOTERM_BP_DIRECT	GO:0006956~complement activation	2	4	0.0625526	CFD, CFH	49	26	19357	30.3878	1	0.913268	0.90326
GOTERM_BP_DIRECT	GO:0051894~positive regulation of focal adhesion assembly	2	4	0.0625526	THY1, S100A10	49	26	19357	30.3878	1	0.913268	0.90326
GOTERM_BP_DIRECT	GO:0009314~response to radiation	2	4	0.0672024	COL3A1, CXCL12	49	28	19357	28.2172	1	0.943419	0.93308
GOTERM_BP_DIRECT	GO:0043547~positive regulation of GTPase activity	3	6	0.0777226	CCL21, THY1, S100A10	49	186	19357	6.37163	1	1	0.991758
GOTERM_BP_DIRECT	GO:0008015~blood circulation	2	4	0.0810168	CXCL12, ELN	49	34	19357	23.2377	1	1	0.991758
GOTERM_BP_DIRECT	GO:0006508~proteolysis	4	8	0.0848869	CFD, TPSB2, CFH, PCOLCE	49	418	19357	3.78029	1	1	0.991758
GOTERM_BP_DIRECT	GO:0043123~positive regulation of I-kappaB kinase/NF-kappaB signaling	3	6	0.0864957	CCL21, S100A13, S100A4	49	198	19357	5.98547	1	1	0.991758
GOTERM_BP_DIRECT	GO:0043588~skin development	2	4	0.0991247	COL1A1, COL3A1	49	42	19357	18.8115	1	1	0.991758

## Sheet: 5- skeletal muscle
Category	Term	Count	%	PValue	Genes	List Total	Pop Hits	Pop Total	Fold Enrichment	Bonferroni	Benjamini	FDR
GOTERM_BP_DIRECT	GO:0006936~muscle contraction	30	15	5.77433e-37	RYR1, MYOM1, MYL6B, LMOD3, MYOM2, LMOD2, TTN, MYOM3, CKMT2, SGCA, TNNI1, TNNI2, ANKRD2, GAMT, MYBPC1, TPM3, ACTN2, TPM2, TRDN, ACTA1, MYH2, DES, MYH3, MYL1, MYOT, TNNT1, TNNT3, HRC, CRYAB, MYH7	191	88	19357	34.5496	4.78692e-34	4.78692e-34	4.50397e-34
GOTERM_BP_DIRECT	GO:0045214~sarcomere organization	19	9.5	2.9246e-26	ACTN2, LDB3, KLHL41, MYOM2, LMOD2, TTN, CSRP3, OBSCN, MYH3, TNNT1, CFL2, TNNT3, ANKRD1, TCAP, CASQ1, FLNC, MYOZ1, MYOZ2, MYH7	191	40	19357	48.1391	2.42449e-23	1.21224e-23	1.14059e-23
GOTERM_BP_DIRECT	GO:0045333~cellular respiration	17	8.5	5.13572e-22	COX7B, UQCRB, MT-CO1, NDUFA4, COX4I1, UQCR11, UQCR10, COX5B, MTLN, COX5A, COX7C, UQCRQ, MT-CO2, CYC1, MT-CO3, MT-CYB	191	42	19357	41.0208	4.25751e-19	1.41917e-19	1.33529e-19
GOTERM_BP_DIRECT	GO:1902600~hydrogen ion transmembrane transport	21	10.5	1.77503e-19	ATP5PF, COX7B, COX4I1, ATP5MC3, ATP1A2, UQCR10, ATP1B1, COX5B, COX5A, COX7A1, MT-ATP8, MT-ATP6, ATP5F1B, UQCRFS1, MT-CO2, CYC1, MT-CO3, MT-CYB, SLC25A4, ATP5ME	191	117	19357	18.1902	1.4715e-16	3.67876e-17	3.46132e-17
GOTERM_BP_DIRECT	GO:0042776~mitochondrial ATP synthesis coupled proton transport	16	8	5.67385e-17	ATP5PF, NDUFB9, MT-ND4L, MT-ND4, MT-ND5, NDUFB10, NDUFB2, NDUFA1, MT-ND2, MT-ND3, MT-ATP8, MT-ND1, MT-ATP6, ATP5F1B, NDUFS7, ATP5ME	191	65	19357	24.9466	9.20375e-14	9.40724e-15	8.85121e-15
GOTERM_BP_DIRECT	GO:0006123~mitochondrial electron transport, cytochrome c to oxygen	12	6	4.08877e-16	COX7B, MT-CO1, NDUFA4, COX4I1, MT-CO2, MT-CO3, COX5B, COX5A, COX7A1, COX7C, COX6A2	191	26	19357	46.7749	3.6815e-13	5.64932e-14	5.3154e-14
GOTERM_BP_DIRECT	GO:0009060~aerobic respiration	14	7	1.01599e-13	NDUFB9, MT-ND4L, MT-ND4, MT-ND5, NDUFB10, UQCRB, MT-CO1, NDUFB2, NDUFA1, MT-ND2, MT-ND3, MT-ND1, NDUFS7, MT-CO3	191	68	19357	20.8653	8.42143e-11	1.20323e-11	1.13211e-11
GOTERM_BP_DIRECT	GO:0060048~cardiac muscle contraction	12	6	1.99966e-13	CSRP3, MYL2, TNNC1, MYL3, CASQ2, TNNI1, TNNI2, TCAP, ATP1A2, ATP1B1, MYH7, TTN	191	42	19357	28.9559	1.6576e-10	2.07214e-11	1.94967e-11
GOTERM_BP_DIRECT	GO:0006120~mitochondrial electron transport, NADH to ubiquinone	12	6	7.79956e-13	NDUFB9, MT-ND4L, MT-ND4, MT-ND5, NDUFS7, NDUFB10, NDUFA4, NDUFB2, NDUFA1, MT-ND2, MT-ND3, MT-ND1	191	47	19357	25.8755	6.46563e-10	7.18426e-11	6.75962e-11
GOTERM_BP_DIRECT	GO:0030049~muscle filament sliding	9	4.5	8.94358e-13	MYH2, MYH3, TNNT1, MYL1, TNNT3, TNNI1, TNNI2, MYL6B, MYH7	191	16	19357	57.0069	7.41454e-10	7.41423e-11	6.97599e-11
GOTERM_BP_DIRECT	GO:0003009~skeletal muscle contraction	10	5	1.89184e-12	MYH3, TNNT1, TNNC1, TNNT3, TNNC2, STAC3, TNNI1, TNNI2, TCAP, MYH7	191	26	19357	38.9791	1.56832e-09	1.42576e-10	1.34149e-10
GOTERM_BP_DIRECT	GO:0006941~striated muscle contraction	8	4	8.3422e-11	SMPX, PGAM2, CASQ2, ALDOA, KLHL41, LMOD3, MYH7, TTN	191	16	19357	50.6728	6.91568e-08	5.76307e-09	5.42243e-09
GOTERM_BP_DIRECT	GO:0006122~mitochondrial electron transport, ubiquinol to cytochrome c	7	3.5	2.32457e-09	UQCRB, UQCRQ, UQCRFS1, UQCR11, CYC1, UQCR10, MT-CYB	191	14	19357	50.6728	1.92707e-06	1.48236e-07	1.39474e-07
GOTERM_BP_DIRECT	GO:0002026~regulation of the force of heart contraction	7	3.5	9.34799e-09	CSRP3, PLN, MYL2, MYL3, ATP2A2, ATP1A2, MYH7	191	17	19357	41.7305	7.74945e-06	5.53534e-07	5.20816e-07
GOTERM_BP_DIRECT	GO:0006942~regulation of striated muscle contraction	6	3	1.05497e-08	MYL2, TNNT3, MYL3, MYBPH, TNNI1, ATP1A2	191	9	19357	67.5637	8.7457e-06	5.83049e-07	5.48587e-07
GOTERM_BP_DIRECT	GO:0007519~skeletal muscle tissue development	9	4.5	4.51666e-08	SVIL, MEF2C, CSRP3, CFL2, MYF6, MYL6B, CASQ1, MYOZ1, MYOZ2	191	53	19357	17.2096	3.74424e-05	2.3402e-06	2.20187e-06
GOTERM_BP_DIRECT	GO:0032981~mitochondrial respiratory chain complex I assembly	9	4.5	1.81515e-07	NDUFB9, MT-ND4, MT-ND5, NDUFS7, NDUFB10, NDUFB2, NDUFA1, MT-ND2, MT-ND1	191	63	19357	14.4779	0.000150464	8.8515e-06	8.32832e-06
GOTERM_BP_DIRECT	GO:0042773~ATP synthesis coupled electron transport	5	2.5	3.07618e-07	MT-ND4L, MT-ND4, MT-ND5, MT-CO2	191	7	19357	72.3897	0.000254983	1.34219e-05	1.26285e-05
GOTERM_BP_DIRECT	GO:0030240~skeletal muscle thin filament assembly	5	2.5	3.07618e-07	ACTA1, ACTC1, TCAP, LMOD3, TTN	191	7	19357	72.3897	0.000254983	1.34219e-05	1.26285e-05
GOTERM_BP_DIRECT	GO:0006091~generation of precursor metabolites and energy	8	4	3.54661e-07	ATP5F1B, COX4I1, OGDH, UQCR11, COX7A1, SLC25A4, COX7C, COX6A2	191	47	19357	17.2503	0.000293971	1.47007e-05	1.38318e-05
GOTERM_BP_DIRECT	GO:0006119~oxidative phosphorylation	6	3	8.98867e-07	COX7B, UQCRB, MT-CO1, CHCHD10, MT-CYB, COX6A2	191	19	19357	32.0039	0.000744883	3.54838e-05	3.33865e-05
GOTERM_BP_DIRECT	GO:0014883~transition between fast and slow fiber	5	2.5	1.09048e-06	TNNT1, TNNC1, TNNI1, ATP2A2, MYH7	191	9	19357	56.3031	0.000903598	4.10912e-05	3.86624e-05
GOTERM_BP_DIRECT	GO:0015990~electron transport coupled proton transport	4	2	3.69682e-06	MT-ND4, MT-ND5, NDUFS7, MT-CO1	191	4	19357	101.346	0.00305997	0.000133246	0.00012537
GOTERM_BP_DIRECT	GO:0055008~cardiac muscle tissue morphogenesis	5	2.5	4.18613e-06	ACTC1, ANKRD1, XIRP2, TCAP, TTN	191	12	19357	42.2273	0.00346429	0.000138812	0.000130607
GOTERM_BP_DIRECT	GO:0055003~cardiac myofibril assembly	5	2.5	4.18613e-06	CSRP3, ACTC1, MYL2, TCAP, TTN	191	12	19357	42.2273	0.00346429	0.000138812	0.000130607
GOTERM_BP_DIRECT	GO:0046716~muscle cell cellular homeostasis	6	3	4.80891e-06	CSRP3, PLN, BAG3, CFL2, ALDOA, PFKM	191	26	19357	23.3874	0.00397866	0.00015333	0.000144267
GOTERM_BP_DIRECT	GO:0015986~ATP synthesis coupled proton transport	6	3	5.85502e-06	MT-ATP6, ATP5PF, ATP5F1B, ATP5MC3, MT-ATP8, ATP5ME	191	27	19357	22.5212	0.00484206	0.000179771	0.000169145
GOTERM_BP_DIRECT	GO:0006937~regulation of muscle contraction	5	2.5	8.33591e-06	TNNT1, TNNC1, TNNC2, TNNI2, ATP1A2	191	14	19357	36.1948	0.00688668	0.000246803	0.000232215
GOTERM_BP_DIRECT	GO:0048741~skeletal muscle fiber development	6	3	1.4035e-05	RYR1, ACTA1, STAC3, KLHL40, KLHL41, LMOD3	191	32	19357	19.0023	0.0115677	0.000401207	0.000377493
GOTERM_BP_DIRECT	GO:0046034~ATP metabolic process	6	3	1.64102e-05	ATP5F1B, MYH3, AK1, ATP1A2, ATP1B1, MYH7	191	33	19357	18.4265	0.013512	0.000453467	0.000426664
GOTERM_BP_DIRECT	GO:0007517~muscle organ development	8	4	5.82741e-05	FXR1, MEF2C, MYH3, SGCA, FHL1, NEB, ANKRD2, CRYAB	191	100	19357	8.10764	0.0471622	0.00155836	0.00146625
GOTERM_BP_DIRECT	GO:0007015~actin filament organization	9	4.5	6.65039e-05	ACTC1, TPM3, TPM2, XIRP1, CORO6, XIRP2, ALDOA, LMOD3, LMOD2	191	138	19357	6.60949	0.0536413	0.00172287	0.00162103
GOTERM_BP_DIRECT	GO:0010881~regulation of cardiac muscle contraction by regulation of the release of sequestered calcium ion	5	2.5	6.88112e-05	PLN, HRC, CASQ2, ATP1A2, TMEM38A	191	23	19357	22.0316	0.0554498	0.00172862	0.00162645
GOTERM_BP_DIRECT	GO:0006096~glycolytic process	6	3	7.67928e-05	PGAM2, OGDH, ALDOA, GAPDH, ENO3, PFKM	191	45	19357	13.5127	0.0616795	0.00187239	0.00176172
GOTERM_BP_DIRECT	GO:0055010~ventricular cardiac muscle tissue morphogenesis	5	2.5	9.68043e-05	MYL2, TNNC1, MYL3, TNNI1, MYH7	191	25	19357	20.2691	0.0771187	0.00229288	0.00215735
GOTERM_BP_DIRECT	GO:1901894~regulation of calcium-transporting ATPase activity	3	1.5	0.000285668	PLN, SLN, STRIT1	191	3	19357	101.346	0.210892	0.0065783	0.00618947
GOTERM_BP_DIRECT	GO:0055119~relaxation of cardiac muscle	4	2	0.000312868	PLN, ATP2A2, ATP1A2, ATP1B1	191	14	19357	28.9559	0.228492	0.00682546	0.00642203
GOTERM_BP_DIRECT	GO:0030239~myofibril assembly	4	2	0.000312868	MYOZ1, KLHL41, LMOD3, LMOD2	191	14	19357	28.9559	0.228492	0.00682546	0.00642203
GOTERM_BP_DIRECT	GO:0043503~skeletal muscle fiber adaptation	3	1.5	0.000567639	ACTA1, MYOZ1, MYOZ2	191	4	19357	76.0092	0.375439	0.012066	0.0113528
GOTERM_BP_DIRECT	GO:0046314~phosphocreatine biosynthetic process	3	1.5	0.000939949	CKMT2, CKM, CKB	191	5	19357	60.8073	0.541403	0.0194804	0.018329
GOTERM_BP_DIRECT	GO:0007507~heart development	9	4.5	0.00112972	MEF2C, PDLIM3, MB, MYL2, HSPB7, XIRP2, ALPK3, LDB3, PDLIM5	191	210	19357	4.34338	0.608226	0.0228424	0.0214923
GOTERM_BP_DIRECT	GO:0021762~substantia nigra development	5	2.5	0.00124888	ATP5PF, S100A1, PADI2, CKB, ENO3	191	48	19357	10.5568	0.645119	0.0246506	0.0231936
GOTERM_BP_DIRECT	GO:0055013~cardiac muscle cell development	4	2	0.00142641	ACTN2, TCAP, ALPK3, TTN	191	23	19357	17.6253	0.693745	0.0274999	0.0258744
GOTERM_BP_DIRECT	GO:0019752~carboxylic acid metabolic process	4	2	0.00161848	CKMT2, LDHB, CKM, CKB	191	24	19357	16.8909	0.738888	0.0304936	0.0286912
GOTERM_BP_DIRECT	GO:0035995~detection of muscle stretch	3	1.5	0.00194848	CSRP3, TCAP, TTN	191	7	19357	43.4338	0.80148	0.035115	0.0330394
GOTERM_BP_DIRECT	GO:0086036~regulation of cardiac muscle cell membrane potential	3	1.5	0.00194848	PLN, ATP2A2, TRDN	191	7	19357	43.4338	0.80148	0.035115	0.0330394
GOTERM_BP_DIRECT	GO:0030036~actin cytoskeleton organization	8	4	0.00231543	CSRP3, PDLIM3, ACTN2, XIRP2, PDE4DIP, LDB3, FLNC, PDLIM5	191	184	19357	4.40633	0.853644	0.0408402	0.0384262
GOTERM_BP_DIRECT	GO:0014808~release of sequestered calcium ion into cytosol by sarcoplasmic reticulum	3	1.5	0.00258122	RYR1, TMEM38A, TRDN	191	8	19357	38.0046	0.88265	0.04367	0.0410887
GOTERM_BP_DIRECT	GO:0043462~regulation of ATPase activity	3	1.5	0.00258122	TPM2, TNNC1, TNNT3	191	8	19357	38.0046	0.88265	0.04367	0.0410887
GOTERM_BP_DIRECT	GO:0045822~negative regulation of heart contraction	3	1.5	0.00329732	PLN, ATP2A2, ATP1A2	191	9	19357	33.7818	0.9353	0.0535975	0.0504295
GOTERM_BP_DIRECT	GO:0033292~T-tubule organization	3	1.5	0.00329732	CSRP3, BIN1, ATP2A2	191	9	19357	33.7818	0.9353	0.0535975	0.0504295
GOTERM_BP_DIRECT	GO:0008016~regulation of heart contraction	4	2	0.00408948	PLN, DES, S100A1, HSPB7	191	33	19357	12.2843	0.966531	0.0651958	0.0613422
GOTERM_BP_DIRECT	GO:0071313~cellular response to caffeine	3	1.5	0.00497291	RYR1, CASQ2, TMEM38A	191	11	19357	27.6397	0.983963	0.0763435	0.071831
GOTERM_BP_DIRECT	GO:0061061~muscle structure development	3	1.5	0.00497291	PDLIM3, LDB3, PDLIM5	191	11	19357	27.6397	0.983963	0.0763435	0.071831
GOTERM_BP_DIRECT	GO:0006874~cellular calcium ion homeostasis	6	3	0.00516307	CSRP3, PLN, CASQ2, ATP2A2, ATP1B1, TRDN	191	113	19357	5.38118	0.986312	0.0778215	0.0732217
GOTERM_BP_DIRECT	GO:0003300~cardiac muscle hypertrophy	3	1.5	0.00592913	CSRP3, TCAP, TTN	191	12	19357	25.3364	0.992773	0.0877723	0.0825843
GOTERM_BP_DIRECT	GO:0051480~regulation of cytosolic calcium ion concentration	4	2	0.00806779	RYR1, MYH7B, PLN, HRC	191	42	19357	9.65196	0.998788	0.11535	0.108532
GOTERM_BP_DIRECT	GO:0014898~cardiac muscle hypertrophy in response to stress	3	1.5	0.00807034	ATP2A2, TCAP, MYH7	191	14	19357	21.7169	0.99879	0.11535	0.108532
GOTERM_BP_DIRECT	GO:0045663~positive regulation of myoblast differentiation	4	2	0.0103678	MEF2C, CSRP3, MYF6, RBM24	191	46	19357	8.81266	0.999823	0.14516	0.13658
GOTERM_BP_DIRECT	GO:0061621~canonical glycolysis	3	1.5	0.0105062	PGAM2, ENO3, PFKM	191	16	19357	19.0023	0.999842	0.14516	0.13658
GOTERM_BP_DIRECT	GO:0006754~ATP biosynthetic process	3	1.5	0.0132244	MT-ATP6, ATP5F1B, ALDOA	191	18	19357	16.8909	0.999984	0.179722	0.169099
GOTERM_BP_DIRECT	GO:0051279~regulation of release of sequestered calcium ion into cytosol	3	1.5	0.0146857	CASQ2, CASQ1, TRDN	191	19	19357	16.0019	0.999995	0.196362	0.184756
GOTERM_BP_DIRECT	GO:0060047~heart contraction	3	1.5	0.0162132	ACTC1, MYL2, TRDN	191	20	19357	15.2018	0.999999	0.213345	0.200735
GOTERM_BP_DIRECT	GO:0007010~cytoskeleton organization	6	3	0.0167444	SVIL, DES, BIN1, MAP3K20, PACSIN3, ANK1	191	151	19357	4.02698	0.999999	0.216892	0.204072
GOTERM_BP_DIRECT	GO:0010880~regulation of release of sequestered calcium ion into cytosol by sarcoplasmic reticulum	3	1.5	0.0178055	HRC, CASQ2, TRDN	191	21	19357	14.4779	1	0.227088	0.213665
GOTERM_BP_DIRECT	GO:0022904~respiratory electron transport chain	3	1.5	0.0194611	MT-CO1, UQCRFS1, MT-CYB	191	22	19357	13.8198	1	0.241713	0.227426
GOTERM_BP_DIRECT	GO:0031449~regulation of slow-twitch skeletal muscle fiber contraction	2	1	0.0195353	STRIT1, MYH7	191	2	19357	101.346	1	0.241713	0.227426
GOTERM_BP_DIRECT	GO:0001666~response to hypoxia	6	3	0.0209414	RYR1, MT-ND4, MT-ND5, MB, ATP1B1, CRYAB	191	160	19357	3.80046	1	0.2553	0.24021
GOTERM_BP_DIRECT	GO:0045662~negative regulation of myoblast differentiation	3	1.5	0.0286418	CSRP3, ANKRD2, CXCL14	191	27	19357	11.2606	1	0.326672	0.307363
GOTERM_BP_DIRECT	GO:1905337~positive regulation of aggrephagy	2	1	0.0291601	BAG3, HSPB8	191	3	19357	67.5637	1	0.326672	0.307363
GOTERM_BP_DIRECT	GO:0071691~cardiac muscle thin filament assembly	2	1	0.0291601	NRAP, NEB	191	3	19357	67.5637	1	0.326672	0.307363
GOTERM_BP_DIRECT	GO:0048769~sarcomerogenesis	2	1	0.0291601	TCAP, TTN	191	3	19357	67.5637	1	0.326672	0.307363
GOTERM_BP_DIRECT	GO:1901077~regulation of relaxation of muscle	2	1	0.0291601	PLN, SLN	191	3	19357	67.5637	1	0.326672	0.307363
GOTERM_BP_DIRECT	GO:0030241~skeletal muscle myosin thick filament assembly	2	1	0.0291601	TCAP, TTN	191	3	19357	67.5637	1	0.326672	0.307363
GOTERM_BP_DIRECT	GO:0005977~glycogen metabolic process	3	1.5	0.0369911	UGP2, PPP1R1A, PYGM	191	31	19357	9.80763	1	0.408875	0.384708
GOTERM_BP_DIRECT	GO:1901877~negative regulation of calcium ion binding	2	1	0.0386909	PLN, SLN	191	4	19357	50.6728	1	0.416556	0.391934
GOTERM_BP_DIRECT	GO:0007525~somatic muscle development	2	1	0.0386909	HSPB2, NEB	191	4	19357	50.6728	1	0.416556	0.391934
GOTERM_BP_DIRECT	GO:0006099~tricarboxylic acid cycle	3	1.5	0.043787	MDH1, IDH2, OGDH	191	34	19357	8.94225	1	0.465377	0.43787
GOTERM_BP_DIRECT	GO:0002027~regulation of heart rate	3	1.5	0.0461477	HRC, CASQ2, MYH7	191	35	19357	8.68676	1	0.484259	0.455635
GOTERM_BP_DIRECT	GO:0070296~sarcoplasmic reticulum calcium ion transport	2	1	0.0481287	SLN, ATP2A2	191	5	19357	40.5382	1	0.492576	0.463461
GOTERM_BP_DIRECT	GO:0090131~mesenchyme migration	2	1	0.0481287	ACTA1, ACTC1	191	5	19357	40.5382	1	0.492576	0.463461
GOTERM_BP_DIRECT	GO:0060538~skeletal muscle organ development	2	1	0.0574743	FXR1, DES	191	6	19357	33.7818	1	0.567216	0.53369
GOTERM_BP_DIRECT	GO:1901895~negative regulation of calcium-transporting ATPase activity	2	1	0.0574743	PLN, SLN	191	6	19357	33.7818	1	0.567216	0.53369
GOTERM_BP_DIRECT	GO:0010729~positive regulation of hydrogen peroxide biosynthetic process	2	1	0.0574743	MT-CO2	191	6	19357	33.7818	1	0.567216	0.53369
GOTERM_BP_DIRECT	GO:1901020~negative regulation of calcium ion transmembrane transporter activity	2	1	0.0667286	PLN, SLN	191	7	19357	28.9559	1	0.60789	0.571959
GOTERM_BP_DIRECT	GO:1901017~negative regulation of potassium ion transmembrane transporter activity	2	1	0.0667286	ACTN2, CASQ2	191	7	19357	28.9559	1	0.60789	0.571959
GOTERM_BP_DIRECT	GO:0046033~AMP metabolic process	2	1	0.0667286	AK1, AMPD1	191	7	19357	28.9559	1	0.60789	0.571959
GOTERM_BP_DIRECT	GO:0010649~regulation of cell communication by electrical coupling	2	1	0.0667286	CASQ2, TRDN	191	7	19357	28.9559	1	0.60789	0.571959
GOTERM_BP_DIRECT	GO:0051694~pointed-end actin filament capping	2	1	0.0667286	LMOD3, LMOD2	191	7	19357	28.9559	1	0.60789	0.571959
GOTERM_BP_DIRECT	GO:0061684~chaperone-mediated autophagy	2	1	0.0667286	BAG3, SYNPO2	191	7	19357	28.9559	1	0.60789	0.571959
GOTERM_BP_DIRECT	GO:1901018~positive regulation of potassium ion transmembrane transporter activity	2	1	0.0667286	ACTN2, ATP1B1	191	7	19357	28.9559	1	0.60789	0.571959
GOTERM_BP_DIRECT	GO:0021549~cerebellum development	3	1.5	0.0749	MT-ND4, MT-CO1, CKB	191	46	19357	6.60949	1	0.669307	0.629746
GOTERM_BP_DIRECT	GO:0010882~regulation of cardiac muscle contraction by calcium ion signaling	2	1	0.0758925	ATP2A2, ATP1B1	191	8	19357	25.3364	1	0.669307	0.629746
GOTERM_BP_DIRECT	GO:0045823~positive regulation of heart contraction	2	1	0.0758925	HRC, ATP1A2	191	8	19357	25.3364	1	0.669307	0.629746
GOTERM_BP_DIRECT	GO:0035914~skeletal muscle cell differentiation	3	1.5	0.0777402	ANKRD1, MYF6, KLHL41	191	47	19357	6.46886	1	0.678385	0.638288
GOTERM_BP_DIRECT	GO:0043267~negative regulation of potassium ion transport	2	1	0.0849669	ACTN2, CASQ2	191	9	19357	22.5212	1	0.68917	0.648435
GOTERM_BP_DIRECT	GO:0014894~response to denervation involved in regulation of muscle adaptation	2	1	0.0849669	SGCA, CASQ1	191	9	19357	22.5212	1	0.68917	0.648435
GOTERM_BP_DIRECT	GO:0048743~positive regulation of skeletal muscle fiber development	2	1	0.0849669	MYF6, LMOD3	191	9	19357	22.5212	1	0.68917	0.648435
GOTERM_BP_DIRECT	GO:0021860~pyramidal neuron development	2	1	0.0849669	UQCRQ, OGDH	191	9	19357	22.5212	1	0.68917	0.648435
GOTERM_BP_DIRECT	GO:0043268~positive regulation of potassium ion transport	2	1	0.0849669	ACTN2, FHL1	191	9	19357	22.5212	1	0.68917	0.648435
GOTERM_BP_DIRECT	GO:0030388~fructose 1,6-bisphosphate metabolic process	2	1	0.0849669	ALDOA, PFKM	191	9	19357	22.5212	1	0.68917	0.648435
GOTERM_BP_DIRECT	GO:0010038~response to metal ion	2	1	0.0849669	TNNC1, MT1X	191	9	19357	22.5212	1	0.68917	0.648435
GOTERM_BP_DIRECT	GO:0006635~fatty acid beta-oxidation	3	1.5	0.0864579	ECH1, MTLN, ACAT1	191	50	19357	6.08073	1	0.68917	0.648435
GOTERM_BP_DIRECT	GO:0050714~positive regulation of protein secretion	3	1.5	0.0864579	MYOM1, ANKRD1, TTN	191	50	19357	6.08073	1	0.68917	0.648435
GOTERM_BP_DIRECT	GO:0090281~negative regulation of calcium ion import	2	1	0.0939526	PLN, SLN	191	10	19357	20.2691	1	0.73478	0.691349
GOTERM_BP_DIRECT	GO:0005980~glycogen catabolic process	2	1	0.0939526	PYGM, PFKM	191	10	19357	20.2691	1	0.73478	0.691349
GOTERM_BP_DIRECT	GO:0007155~cell adhesion	10	5	0.0963231	IL32, MYBPC1, OBSCN, ACTN2, MYOT, MYBPH, ATP2A2, NEXN, DPT, ATP1B1	191	554	19357	1.82934	1	0.746279	0.702169

## Sheet: 7- VE
Category	Term	Count	%	PValue	Genes	List Total	Pop Hits	Pop Total	Fold Enrichment	Bonferroni	Benjamini	FDR
GOTERM_BP_DIRECT	GO:0001525~angiogenesis	13	16.6667	1.83066e-10	COL18A1, RAMP2, EGFL7, EPAS1, CAV1, ECSCR, ELK3, EMCN, ADAM15, SOX18, ID1, FLNA, MYH9	76	247	19357	13.4051	1.51762e-07	1.51762e-07	1.49016e-07
GOTERM_BP_DIRECT	GO:0001570~vasculogenesis	6	7.69231	4.49962e-06	RAMP2, EGFL7, SOX18, CAV1, JUNB, ENG	76	63	19357	24.2569	0.00372325	0.00186509	0.00183135
GOTERM_BP_DIRECT	GO:0098609~cell-cell adhesion	7	8.97436	0.000103384	PDLIM1, EMCN, CD93, PECAM1, MYH9, ESAM, CD34	76	193	19357	9.23773	0.0821398	0.0285686	0.0280516
GOTERM_BP_DIRECT	GO:0010628~positive regulation of gene expression	10	12.8205	0.000159771	ACTA2, CLDN5, RAMP2, RAMP3, CAV1, ID1, ID3, CD34, CLU, ENG	76	513	19357	4.96486	0.124063	0.0331125	0.0325134
GOTERM_BP_DIRECT	GO:0042270~protection from natural killer cell mediated cytotoxicity	3	3.84615	0.000219968	HLA-B, HLA-A, HLA-E	76	6	19357	127.349	0.16671	0.0364706	0.0358107
GOTERM_BP_DIRECT	GO:0007155~cell adhesion	10	12.8205	0.000282657	CLDN5, COL18A1, EGFL7, BCAM, VWF, PODXL, MMRN2, IGFBP7, CD34, ENG	76	554	19357	4.59743	0.20892	0.0380252	0.0373372
GOTERM_BP_DIRECT	GO:0001916~positive regulation of T cell mediated cytotoxicity	4	5.12821	0.000363847	HLA-B, HLA-A, B2M, HLA-E	76	36	19357	28.2997	0.260428	0.0380252	0.0373372
GOTERM_BP_DIRECT	GO:0002480~antigen processing and presentation of exogenous peptide antigen via MHC class I, TAP-independent	3	3.84615	0.000408547	HLA-B, HLA-A, HLA-E	76	8	19357	95.5115	0.287343	0.0380252	0.0373372
GOTERM_BP_DIRECT	GO:0002181~cytoplasmic translation	5	6.41026	0.000412819	RPL3, RPS19, RPS18, RPS6, RPS2	76	90	19357	14.1499	0.289863	0.0380252	0.0373372
GOTERM_BP_DIRECT	GO:0006955~immune response	9	11.5385	0.000666946	CCL14, IFITM3, IFITM2, HLA-B, HLA-A, A2M, CRIP1, B2M, HLA-E	76	497	19357	4.61223	0.424826	0.0552898	0.0542894
GOTERM_BP_DIRECT	GO:0043534~blood vessel endothelial cell migration	3	3.84615	0.000953374	SOX18, ID1, MYH9	76	12	19357	63.6743	0.546484	0.0649117	0.0637372
GOTERM_BP_DIRECT	GO:0045321~leukocyte activation	3	3.84615	0.000953374	HLA-B, HLA-A, HLA-E	76	12	19357	63.6743	0.546484	0.0649117	0.0637372
GOTERM_BP_DIRECT	GO:0070830~bicellular tight junction assembly	4	5.12821	0.00101792	CLDN5, RAMP2, PECAM1, ESAM	76	51	19357	19.9763	0.570134	0.0649117	0.0637372
GOTERM_BP_DIRECT	GO:0000122~negative regulation of transcription from RNA polymerase II promoter	12	15.3846	0.00136034	NOTCH3, ZFP36, IFI27, SOX18, CAV1, ID1, TXNIP, ID3, ETS2, KLF2, ELK3, ENG	76	983	19357	3.10923	0.676477	0.0805513	0.0790938
GOTERM_BP_DIRECT	GO:0019731~antibacterial humoral response	4	5.12821	0.00163144	HLA-A, A2M, B2M, HLA-E	76	60	19357	16.9798	0.741683	0.0889151	0.0873063
GOTERM_BP_DIRECT	GO:0002486~antigen processing and presentation of endogenous peptide antigen via MHC class I via ER pathway, TAP-independent	3	3.84615	0.00171609	HLA-B, HLA-A, HLA-E	76	16	19357	47.7558	0.759218	0.0889151	0.0873063
GOTERM_BP_DIRECT	GO:0002476~antigen processing and presentation of endogenous peptide antigen via MHC class Ib	3	3.84615	0.00194003	HLA-B, HLA-A, HLA-E	76	17	19357	44.9466	0.800083	0.0946052	0.0928934
GOTERM_BP_DIRECT	GO:0003094~glomerular filtration	3	3.84615	0.00242711	A2M, CD34, AQP1	76	19	19357	40.2154	0.866616	0.111782	0.109759
GOTERM_BP_DIRECT	GO:0000165~MAPK cascade	5	6.41026	0.00309301	ZFP36, PLVAP, IGFBP4, CAV1, IGFBP3	76	155	19357	8.21604	0.923317	0.134953	0.132511
GOTERM_BP_DIRECT	GO:0060333~interferon-gamma-mediated signaling pathway	3	3.84615	0.00488319	HLA-B, HLA-A, HLA-E	76	27	19357	28.2997	0.982718	0.202408	0.198746
GOTERM_BP_DIRECT	GO:0035633~maintenance of permeability of blood-brain barrier	3	3.84615	0.00640484	CLDN5, PECAM1, ESAM	76	31	19357	24.6481	0.99514	0.252839	0.248264
GOTERM_BP_DIRECT	GO:2001187~positive regulation of CD8-positive, alpha-beta T cell activation	2	2.5641	0.00773432	HLA-A, HLA-E	76	2	19357	254.697	0.998398	0.291443	0.28617
GOTERM_BP_DIRECT	GO:0008285~negative regulation of cell proliferation	7	8.97436	0.00847352	COL18A1, DUSP1, ADAMTS1, IGFBP3, MMRN2, IGFBP7, SPRY1	76	456	19357	3.90983	0.999136	0.305415	0.299889
GOTERM_BP_DIRECT	GO:0009615~response to virus	4	5.12821	0.00896316	IFITM3, ACTA2, IFITM2, CLU	76	110	19357	9.26172	0.999427	0.309603	0.304001
GOTERM_BP_DIRECT	GO:0045087~innate immune response	8	10.2564	0.00987007	IFI27, ADAM15, HLA-B, HLA-A, A2M, CLU, B2M, HLA-E	76	617	19357	3.3024	0.999732	0.327291	0.321369
GOTERM_BP_DIRECT	GO:0006412~translation	5	6.41026	0.0106867	RPL3, RPS19, RPS18, RPS6, RPS2	76	221	19357	5.76238	0.999865	0.34074	0.334575
GOTERM_BP_DIRECT	GO:0032870~cellular response to hormone stimulus	3	3.84615	0.0115384	RAMP2, RAMP3, IGFBP7	76	42	19357	18.1927	0.999934	0.342831	0.336627
GOTERM_BP_DIRECT	GO:0030950~establishment or maintenance of actin cytoskeleton polarity	2	2.5641	0.0115793	PDLIM1, AQP1	76	3	19357	169.798	0.999936	0.342831	0.336627
GOTERM_BP_DIRECT	GO:0019882~antigen processing and presentation	3	3.84615	0.0131685	HLA-B, HLA-A, HLA-E	76	45	19357	16.9798	0.999983	0.345259	0.339012
GOTERM_BP_DIRECT	GO:0043407~negative regulation of MAP kinase activity	3	3.84615	0.0131685	DUSP1, CAV1, SPRY1	76	45	19357	16.9798	0.999983	0.345259	0.339012
GOTERM_BP_DIRECT	GO:0048870~cell motility	3	3.84615	0.0131685	DSTN, CD34, ENG	76	45	19357	16.9798	0.999983	0.345259	0.339012
GOTERM_BP_DIRECT	GO:0070527~platelet aggregation	3	3.84615	0.0143076	MYH9, FLNA, MYL9	76	47	19357	16.2573	0.999994	0.345259	0.339012
GOTERM_BP_DIRECT	GO:0008277~regulation of G-protein coupled receptor protein signaling pathway	3	3.84615	0.0148926	RGS5, RAMP2, RAMP3	76	48	19357	15.9186	0.999996	0.345259	0.339012
GOTERM_BP_DIRECT	GO:0036037~CD8-positive, alpha-beta T cell activation	2	2.5641	0.0154096	HLA-A, HLA-E	76	4	19357	127.349	0.999997	0.345259	0.339012
GOTERM_BP_DIRECT	GO:2000566~positive regulation of CD8-positive, alpha-beta T cell proliferation	2	2.5641	0.0154096	HLA-A, HLA-E	76	4	19357	127.349	0.999997	0.345259	0.339012
GOTERM_BP_DIRECT	GO:0072011~glomerular endothelium development	2	2.5641	0.0154096	PECAM1, CD34	76	4	19357	127.349	0.999997	0.345259	0.339012
GOTERM_BP_DIRECT	GO:1990410~adrenomedullin receptor signaling pathway	2	2.5641	0.0154096	RAMP2, RAMP3	76	4	19357	127.349	0.999997	0.345259	0.339012
GOTERM_BP_DIRECT	GO:0031623~receptor internalization	3	3.84615	0.0160931	RAMP2, RAMP3, CAV1	76	50	19357	15.2818	0.999999	0.351083	0.34473
GOTERM_BP_DIRECT	GO:0030154~cell differentiation	8	10.2564	0.0168562	SOX18, CAV1, ID1, ECSCR, ID3, ADIRF, ETS2, ELK3	76	686	19357	2.97023	0.999999	0.358303	0.35182
GOTERM_BP_DIRECT	GO:0060337~type I interferon signaling pathway	3	3.84615	0.0173336	IFITM3, IFITM2, IFI27	76	52	19357	14.6941	0.999999	0.359239	0.352739
GOTERM_BP_DIRECT	GO:0045600~positive regulation of fat cell differentiation	3	3.84615	0.0199323	ZFP36, ADIRF, CCDC3	76	56	19357	13.6445	1	0.403021	0.395728
GOTERM_BP_DIRECT	GO:0001666~response to hypoxia	4	5.12821	0.024264	PDLIM1, EPAS1, CAV1, ENG	76	160	19357	6.36743	1	0.478925	0.470259
GOTERM_BP_DIRECT	GO:0045766~positive regulation of angiogenesis	4	5.12821	0.0258584	RAMP2, CD34, AQP1, ENG	76	164	19357	6.21213	1	0.498526	0.489506
GOTERM_BP_DIRECT	GO:0097647~amylin receptor signaling pathway	2	2.5641	0.0268128	RAMP2, RAMP3	76	7	19357	72.7707	1	0.505178	0.496038
GOTERM_BP_DIRECT	GO:0009611~response to wounding	3	3.84615	0.0286213	ZFP36, VWF, ID3	76	68	19357	11.2366	1	0.518692	0.509307
GOTERM_BP_DIRECT	GO:0042127~regulation of cell proliferation	4	5.12821	0.0287815	TXNIP, CLU, JUNB, ENG	76	171	19357	5.95783	1	0.518692	0.509307
GOTERM_BP_DIRECT	GO:1900121~negative regulation of receptor binding	2	2.5641	0.0305849	ADAM15, B2M	76	8	19357	63.6743	1	0.528227	0.518669
GOTERM_BP_DIRECT	GO:0043567~regulation of insulin-like growth factor receptor signaling pathway	2	2.5641	0.0305849	IGFBP4, IGFBP3	76	8	19357	63.6743	1	0.528227	0.518669
GOTERM_BP_DIRECT	GO:0010629~negative regulation of gene expression	5	6.41026	0.0319819	CLDN5, ID3, CCDC3, CD34, ENG	76	309	19357	4.12132	1	0.541081	0.531291
GOTERM_BP_DIRECT	GO:0030336~negative regulation of cell migration	4	5.12821	0.0351322	CLDN5, ADAM15, MMRN2, ENG	76	185	19357	5.50697	1	0.568268	0.557986
GOTERM_BP_DIRECT	GO:0032092~positive regulation of protein binding	3	3.84615	0.0359555	CLDN5, CAV1, B2M	76	77	19357	9.92327	1	0.568268	0.557986
GOTERM_BP_DIRECT	GO:0008217~regulation of blood pressure	3	3.84615	0.0359555	ACTA2, RAMP2, CD34	76	77	19357	9.92327	1	0.568268	0.557986
GOTERM_BP_DIRECT	GO:0097084~vascular smooth muscle cell development	2	2.5641	0.0380858	RAMP2, ENG	76	10	19357	50.9395	1	0.568268	0.557986
GOTERM_BP_DIRECT	GO:0002474~antigen processing and presentation of peptide antigen via MHC class I	2	2.5641	0.0380858	B2M, HLA-E	76	10	19357	50.9395	1	0.568268	0.557986
GOTERM_BP_DIRECT	GO:0043065~positive regulation of apoptotic process	5	6.41026	0.0381458	IGFBP3, RPS6, TXNIP, ID3, CLU	76	327	19357	3.89446	1	0.568268	0.557986
GOTERM_BP_DIRECT	GO:0001558~regulation of cell growth	3	3.84615	0.0385451	IGFBP4, IGFBP3, IGFBP7	76	80	19357	9.55115	1	0.568268	0.557986
GOTERM_BP_DIRECT	GO:0002726~positive regulation of T cell cytokine production	2	2.5641	0.0418147	HLA-A, B2M	76	11	19357	46.3086	1	0.568268	0.557986
GOTERM_BP_DIRECT	GO:0035455~response to interferon-alpha	2	2.5641	0.0418147	IFITM3, IFITM2	76	11	19357	46.3086	1	0.568268	0.557986
GOTERM_BP_DIRECT	GO:1901653~cellular response to peptide	2	2.5641	0.0418147	ID1, KLF2	76	11	19357	46.3086	1	0.568268	0.557986
GOTERM_BP_DIRECT	GO:0019885~antigen processing and presentation of endogenous peptide antigen via MHC class I	2	2.5641	0.0418147	HLA-A, B2M	76	11	19357	46.3086	1	0.568268	0.557986
GOTERM_BP_DIRECT	GO:0035456~response to interferon-beta	2	2.5641	0.0418147	IFITM3, IFITM2	76	11	19357	46.3086	1	0.568268	0.557986
GOTERM_BP_DIRECT	GO:0030903~notochord development	2	2.5641	0.0455293	COL18A1, ID3	76	12	19357	42.4496	1	0.589747	0.579076
GOTERM_BP_DIRECT	GO:2001214~positive regulation of vasculogenesis	2	2.5641	0.0455293	RAMP2, CD34	76	12	19357	42.4496	1	0.589747	0.579076
GOTERM_BP_DIRECT	GO:0016045~detection of bacterium	2	2.5641	0.0455293	HLA-B, HLA-A	76	12	19357	42.4496	1	0.589747	0.579076
GOTERM_BP_DIRECT	GO:0006816~calcium ion transport	3	3.84615	0.0467213	RAMP2, RAMP3, CAV1	76	89	19357	8.5853	1	0.591471	0.580769
GOTERM_BP_DIRECT	GO:0007507~heart development	4	5.12821	0.0481172	PDLIM1, RAMP2, ID3, CRIP1	76	210	19357	4.85138	1	0.591471	0.580769
GOTERM_BP_DIRECT	GO:0001913~T cell mediated cytotoxicity	2	2.5641	0.0492298	HLA-A, B2M	76	13	19357	39.1842	1	0.591471	0.580769
GOTERM_BP_DIRECT	GO:0051001~negative regulation of nitric-oxide synthase activity	2	2.5641	0.0492298	CAV1, ENG	76	13	19357	39.1842	1	0.591471	0.580769
GOTERM_BP_DIRECT	GO:0043568~positive regulation of insulin-like growth factor receptor signaling pathway	2	2.5641	0.0492298	IGFBP4, IGFBP3	76	13	19357	39.1842	1	0.591471	0.580769
GOTERM_BP_DIRECT	GO:0042060~wound healing	3	3.84615	0.0505417	ELK3, AQP1, ENG	76	93	19357	8.21604	1	0.593126	0.582394
GOTERM_BP_DIRECT	GO:0050829~defense response to Gram-negative bacterium	3	3.84615	0.051514	RPS19, B2M, AQP1	76	94	19357	8.12864	1	0.593126	0.582394
GOTERM_BP_DIRECT	GO:0043433~negative regulation of sequence-specific DNA binding transcription factor activity	3	3.84615	0.051514	ID1, ID3, FLNA	76	94	19357	8.12864	1	0.593126	0.582394
GOTERM_BP_DIRECT	GO:0007179~transforming growth factor beta receptor signaling pathway	3	3.84615	0.056475	CLDN5, ID1, ENG	76	99	19357	7.7181	1	0.641339	0.629735
GOTERM_BP_DIRECT	GO:0030512~negative regulation of transforming growth factor beta receptor signaling pathway	3	3.84615	0.0574867	CAV1, SPRY1, ENG	76	100	19357	7.64092	1	0.644006	0.632353
GOTERM_BP_DIRECT	GO:0032897~negative regulation of viral transcription	2	2.5641	0.0602464	IFITM3, ZFP36	76	16	19357	31.8372	1	0.657162	0.645271
GOTERM_BP_DIRECT	GO:0044342~type B pancreatic cell proliferation	2	2.5641	0.0602464	IGFBP4, IGFBP3	76	16	19357	31.8372	1	0.657162	0.645271
GOTERM_BP_DIRECT	GO:0043116~negative regulation of vascular permeability	2	2.5641	0.0638906	CLDN5, RAMP2	76	17	19357	29.9644	1	0.687861	0.675415
GOTERM_BP_DIRECT	GO:0007160~cell-matrix adhesion	3	3.84615	0.0668698	BCAM, ADAM15, CD34	76	109	19357	7.01002	1	0.708541	0.695721
GOTERM_BP_DIRECT	GO:0045019~negative regulation of nitric oxide biosynthetic process	2	2.5641	0.0675208	CAV1, CD34	76	18	19357	28.2997	1	0.708541	0.695721
GOTERM_BP_DIRECT	GO:0007229~integrin-mediated signaling pathway	3	3.84615	0.0690202	ADAM15, ADAMTS1, MYH9	76	111	19357	6.88371	1	0.715222	0.702281
GOTERM_BP_DIRECT	GO:0010761~fibroblast migration	2	2.5641	0.0711371	PDLIM1, AQP1	76	19	19357	26.8102	1	0.728058	0.714884
GOTERM_BP_DIRECT	GO:0002504~antigen processing and presentation of peptide or polysaccharide antigen via MHC class II	2	2.5641	0.0747396	HLA-B, HLA-A	76	20	19357	25.4697	1	0.755599	0.741927
GOTERM_BP_DIRECT	GO:0061028~establishment of endothelial barrier	2	2.5641	0.0783283	SOX18, PECAM1	76	21	19357	24.2569	1	0.782339	0.768183
GOTERM_BP_DIRECT	GO:0042274~ribosomal small subunit biogenesis	2	2.5641	0.0819032	RPS19, RPS6	76	22	19357	23.1543	1	0.789509	0.775224
GOTERM_BP_DIRECT	GO:1901214~regulation of neuron death	2	2.5641	0.0819032	SNCG, CLU	76	22	19357	23.1543	1	0.789509	0.775224
GOTERM_BP_DIRECT	GO:0048260~positive regulation of receptor-mediated endocytosis	2	2.5641	0.0819032	CLU, B2M	76	22	19357	23.1543	1	0.789509	0.775224
GOTERM_BP_DIRECT	GO:0046597~negative regulation of viral entry into host cell	2	2.5641	0.0854645	IFITM3, IFITM2	76	23	19357	22.1476	1	0.81039	0.795727
GOTERM_BP_DIRECT	GO:0015031~protein transport	5	6.41026	0.0861629	RAMP2, RAMP3, CAV1, MYH9, TXNIP	76	431	19357	2.95473	1	0.81039	0.795727
GOTERM_BP_DIRECT	GO:0016525~negative regulation of angiogenesis	3	3.84615	0.0870021	CLDN5, ADAMTS1, ECSCR	76	127	19357	6.01647	1	0.81039	0.795727
GOTERM_BP_DIRECT	GO:0010906~regulation of glucose metabolic process	2	2.5641	0.0890122	IGFBP4, IGFBP3	76	24	19357	21.2248	1	0.819901	0.805066
GOTERM_BP_DIRECT	GO:0050830~defense response to Gram-positive bacterium	3	3.84615	0.0905166	HLA-A, B2M, HLA-E	76	130	19357	5.87763	1	0.820907	0.806054
GOTERM_BP_DIRECT	GO:0048844~artery morphogenesis	2	2.5641	0.0925462	NOTCH3, ENG	76	25	19357	20.3758	1	0.820907	0.806054
GOTERM_BP_DIRECT	GO:0001935~endothelial cell proliferation	2	2.5641	0.0925462	CAV1, CD34	76	25	19357	20.3758	1	0.820907	0.806054
GOTERM_BP_DIRECT	GO:0045944~positive regulation of transcription from RNA polymerase II promoter	9	11.5385	0.0936068	NOTCH3, EPAS1, SOX18, ADIRF, JUNB, ETS2, KLF2, ELK3, ENG	76	1204	19357	1.90388	1	0.820907	0.806054
GOTERM_BP_DIRECT	GO:0007189~adenylate cyclase-activating G-protein coupled receptor signaling pathway	3	3.84615	0.0940726	RAMP2, RAMP3, ADGRL4	76	133	19357	5.74505	1	0.820907	0.806054
GOTERM_BP_DIRECT	GO:0071356~cellular response to tumor necrosis factor	3	3.84615	0.0988763	CCL14, ZFP36, KLF2	76	137	19357	5.57731	1	0.850997	0.835599
GOTERM_BP_DIRECT	GO:0034341~response to interferon-gamma	2	2.5641	0.0995738	IFITM3, IFITM2	76	27	19357	18.8665	1	0.850997	0.835599

## Sheet: 8- Epi_fibr_2
Category	Term	Count	%	PValue	Genes	List Total	Pop Hits	Pop Total	Fold Enrichment	Bonferroni	Benjamini	FDR
GOTERM_BP_DIRECT	GO:0002181~cytoplasmic translation	21	10.4478	7.54287e-22	RPS9, RPL3, RPL10, RPLP1, RPS5, RPL10A, RPL8, RPS15, RPS26, RPS28, RPS27, RPS19, RPL18A, RPS18, RPS3, RPL35, FAU, RPL18, RPL28, RPS10, RPL19	192	90	19357	23.5241	1.08693e-18	1.08693e-18	1.07184e-18
GOTERM_BP_DIRECT	GO:0006412~translation	21	10.4478	6.56502e-14	RPS9, RPL3, RPL10, RPLP1, RPS5, RPL10A, RPL8, RPS15, RPS26, RPS28, RPS27, RPS19, RPL18A, RPS18, RPS3, RPL35, FAU, RPL18, RPL28, RPS10, RPL19	192	221	19357	9.57996	9.455e-11	4.7301e-11	4.66445e-11
GOTERM_BP_DIRECT	GO:0007155~cell adhesion	26	12.9353	2.41896e-10	LGALS3BP, COL18A1, SPON2, CD151, COL16A1, TNXB, THY1, THBS4, BSG, CCL2, IGFBP7, EMILIN1, SVEP1, CCN3, CCN2, CCN1, EGFL7, LAMB2, NME2, COL1A1, MFAP4, COL6A2, COL6A1, MXRA8, MFGE8, ENG	192	554	19357	4.73152	3.48572e-07	1.16191e-07	1.14578e-07
GOTERM_BP_DIRECT	GO:0048251~elastic fiber assembly	7	3.48259	7.50425e-10	MFAP4, EFEMP2, TNXB, LTBP4, EMILIN1, LTBP3, FBLN5	192	12	19357	58.8103	1.08136e-06	2.70341e-07	2.66589e-07
GOTERM_BP_DIRECT	GO:0001525~angiogenesis	14	6.96517	1.10349e-06	PDGFRB, COL18A1, NRP1, EGFL7, THY1, HSPG2, TYMP, BSG, CCL2, FLNA, CCN3, CSPG4, CCN2, MFGE8	192	247	19357	5.71436	0.00158886	0.000318025	0.000313611
GOTERM_BP_DIRECT	GO:0009887~animal organ morphogenesis	10	4.97512	9.41848e-06	COL18A1, NRP1, LAMB2, ELN, CCL2, NBL1, HSPG2, DCN	192	138	19357	7.30563	0.0134804	0.002262	0.00223061
GOTERM_BP_DIRECT	GO:0000028~ribosomal small subunit assembly	5	2.48756	1.1516e-05	RPS15, RPS28, RPS27, RPS19, RPS5	192	15	19357	33.6059	0.0164578	0.00237066	0.00233775
GOTERM_BP_DIRECT	GO:0030199~collagen fibril organization	7	3.48259	9.76334e-05	COL1A1, COL18A1, COL16A1, TNXB, SERPINH1, COL20A1, FMOD	192	75	19357	9.40965	0.131247	0.0175862	0.0173421
GOTERM_BP_DIRECT	GO:0006954~inflammatory response	14	6.96517	0.000248312	CCL14, GGT5, CCL21, RARRES2, CYBA, MIF, HSPG2, PLD3, C3, PRDX5, AXL, CCL2, CD14, ACKR1	192	414	19357	3.40929	0.300831	0.0369286	0.0364161
GOTERM_BP_DIRECT	GO:0001649~osteoblast differentiation	8	3.9801	0.000256271	RPS15, COL1A1, MRC2, IGFBP5, COL6A1, TMEM119, CCN1, JUNB	192	126	19357	6.40112	0.308805	0.0369286	0.0364161
GOTERM_BP_DIRECT	GO:0097435~supramolecular fiber organization	4	1.99005	0.000394277	MFAP5, CST3, MFAP4, LTBP2	192	15	19357	26.8847	0.433493	0.0507016	0.0499979
GOTERM_BP_DIRECT	GO:0070374~positive regulation of ERK1 and ERK2 cascade	10	4.97512	0.00042222	CCL14, PDGFRB, NRP1, CCL21, CAVIN3, VEGFB, CCL2, CCN2, MIF, APOE	192	226	19357	4.46096	0.455859	0.0507016	0.0499979
GOTERM_BP_DIRECT	GO:0051591~response to cAMP	5	2.48756	0.000470249	COL1A1, THBD, PER1, BSG, FOSB	192	37	19357	13.624	0.492261	0.050767	0.0500624
GOTERM_BP_DIRECT	GO:0030198~extracellular matrix organization	9	4.47761	0.000493226	COL1A1, COL18A1, SMOC2, COL16A1, CCDC80, ELN, FBLN1, CCN1, FBLN2	192	184	19357	4.9313	0.508805	0.050767	0.0500624
GOTERM_BP_DIRECT	GO:0070527~platelet aggregation	5	2.48756	0.00117616	HSPB1, FLNA, PEAR1, CLIC1, MYL9	192	47	19357	10.7253	0.816556	0.101537	0.100128
GOTERM_BP_DIRECT	GO:0045766~positive regulation of angiogenesis	8	3.9801	0.00122553	C3, NRP1, SMOC2, PTGIS, VEGFB, HSPB1, EMILIN1, ENG	192	164	19357	4.91794	0.829168	0.101537	0.100128
GOTERM_BP_DIRECT	GO:0042274~ribosomal small subunit biogenesis	4	1.99005	0.00126834	RPS15, RPS28, RPS9, RPS19	192	22	19357	18.3305	0.839399	0.101537	0.100128
GOTERM_BP_DIRECT	GO:0045807~positive regulation of endocytosis	4	1.99005	0.00126834	CD151, LRP1, CD14, APOE	192	22	19357	18.3305	0.839399	0.101537	0.100128
GOTERM_BP_DIRECT	GO:0048844~artery morphogenesis	4	1.99005	0.00185354	NOTCH3, NRP1, APOE, ENG	192	25	19357	16.1308	0.930985	0.132535	0.130695
GOTERM_BP_DIRECT	GO:0090027~negative regulation of monocyte chemotaxis	3	1.49254	0.00196876	CCN3, NBL1	192	7	19357	43.2076	0.941561	0.132535	0.130695
GOTERM_BP_DIRECT	GO:0043066~negative regulation of apoptotic process	14	6.96517	0.0020264	PDGFRB, RPL10, GSTP1, NME2, VEGFB, HSPB1, MIF, PRDX5, DDAH2, AXL, FLNA, TIMP1, NUPR1, CCN1	192	520	19357	2.71432	0.946228	0.132535	0.130695
GOTERM_BP_DIRECT	GO:0050731~positive regulation of peptidyl-tyrosine phosphorylation	6	2.98507	0.00207955	NRP1, CD81, VEGFB, CSPG4, MIF, THBS4	192	91	19357	6.64732	0.9502	0.132535	0.130695
GOTERM_BP_DIRECT	GO:0048146~positive regulation of fibroblast proliferation	5	2.48756	0.0021154	PDGFRB, S100A6, FBLN1, CD248, MIF	192	55	19357	9.16525	0.952713	0.132535	0.130695
GOTERM_BP_DIRECT	GO:0071356~cellular response to tumor necrosis factor	7	3.48259	0.00241008	CCL14, COL1A1, ZFP36, CCL21, RPS3, CCL2, CYBA	192	137	19357	5.15127	0.969103	0.144705	0.142697
GOTERM_BP_DIRECT	GO:0032967~positive regulation of collagen biosynthetic process	4	1.99005	0.0025834	PDGFRB, PRDX5, CCN2, ENG	192	28	19357	14.4025	0.975947	0.148907	0.146841
GOTERM_BP_DIRECT	GO:1900748~positive regulation of vascular endothelial growth factor signaling pathway	3	1.49254	0.0033314	SMOC2, MYO1C, TNXB	192	9	19357	33.6059	0.99184	0.184637	0.182074
GOTERM_BP_DIRECT	GO:0010629~negative regulation of gene expression	10	4.97512	0.00366173	LRP1, SERPINF1, VEGFB, ID3, SLIT3, EMILIN1, CCN2, MIF, APOE, ENG	192	309	19357	3.26271	0.994939	0.195428	0.192716
GOTERM_BP_DIRECT	GO:0048008~platelet-derived growth factor receptor signaling pathway	4	1.99005	0.00379999	PDGFRB, CSRNP1, NRP1, CSPG4	192	32	19357	12.6022	0.995857	0.195564	0.19285
GOTERM_BP_DIRECT	GO:0032964~collagen biosynthetic process	3	1.49254	0.00413729	COL1A1, SERPINH1, PCOLCE	192	10	19357	30.2453	0.997456	0.205581	0.202727
GOTERM_BP_DIRECT	GO:0010811~positive regulation of cell-substrate adhesion	4	1.99005	0.00531467	CCDC80, EMILIN1, CCN1, FBLN2	192	36	19357	11.202	0.999537	0.255281	0.251738
GOTERM_BP_DIRECT	GO:0016477~cell migration	9	4.47761	0.00608296	PDGFRB, CD151, LAMB2, AXL, CD248, EMILIN1, CCN2, ENG	192	275	19357	3.29949	0.999848	0.278062	0.274203
GOTERM_BP_DIRECT	GO:0060326~cell chemotaxis	5	2.48756	0.00617486	PDGFRB, CCL21, CCN3, CXCL14, ENG	192	74	19357	6.81201	0.999867	0.278062	0.274203
GOTERM_BP_DIRECT	GO:0001938~positive regulation of endothelial cell proliferation	5	2.48756	0.00647339	NRP1, EGFL7, VEGFB, CYBA, THBS4	192	75	19357	6.72118	0.999914	0.282671	0.278748
GOTERM_BP_DIRECT	GO:0098869~cellular oxidant detoxification	5	2.48756	0.00678134	PRDX5, GSTP1, SELENOW, APOE, CYGB	192	76	19357	6.63274	0.999945	0.287409	0.28342
GOTERM_BP_DIRECT	GO:2001046~positive regulation of integrin-mediated signaling pathway	3	1.49254	0.00703314	LAMB2, FLNA	192	13	19357	23.2656	0.999962	0.288718	0.284711
GOTERM_BP_DIRECT	GO:0006898~receptor-mediated endocytosis	5	2.48756	0.007426	RNASEK, LRP1, CD14, APOE, HSPG2	192	78	19357	6.46267	0.999978	0.288718	0.284711
GOTERM_BP_DIRECT	GO:0006935~chemotaxis	6	2.98507	0.00751089	RARRES2, CCL2, LSP1, CCN1, CXCL14, TYMP	192	123	19357	4.91794	0.999981	0.288718	0.284711
GOTERM_BP_DIRECT	GO:0008284~positive regulation of cell proliferation	13	6.46766	0.00761366	PDGFRB, CCL14, RPS9, TNXB, CD81, MAZ, VEGFB, MIF, CAPNS1, S100A13, CD248, TIMP1, CCN2	192	541	19357	2.42261	0.999984	0.288718	0.284711
GOTERM_BP_DIRECT	GO:0001558~regulation of cell growth	5	2.48756	0.00810981	IGFBP5, PTCH2, LTBP4, IGFBP7, FBLN5	192	80	19357	6.30111	0.999992	0.293689	0.289613
GOTERM_BP_DIRECT	GO:0060394~negative regulation of pathway-restricted SMAD protein phosphorylation	3	1.49254	0.00815238	LRP1, EMILIN1, ENG	192	14	19357	21.6038	0.999992	0.293689	0.289613
GOTERM_BP_DIRECT	GO:0007566~embryo implantation	4	1.99005	0.00873518	TPPP3, BSG, FBLN1, IGFBP7	192	43	19357	9.37839	0.999997	0.30308	0.298873
GOTERM_BP_DIRECT	GO:0001503~ossification	5	2.48756	0.00883368	COL1A1, CLEC3B, MGP, TMEM119, CCN2	192	82	19357	6.14742	0.999997	0.30308	0.298873
GOTERM_BP_DIRECT	GO:0051897~positive regulation of protein kinase B signaling	6	2.98507	0.00912814	IGFBP5, CCL21, AXL, MAZ, VEGFB, ENG	192	129	19357	4.6892	0.999998	0.305899	0.301653
GOTERM_BP_DIRECT	GO:0044319~wound healing, spreading of cells	3	1.49254	0.00934593	CD151, FLNA, CCN1	192	15	19357	20.1635	0.999999	0.306079	0.301831
GOTERM_BP_DIRECT	GO:0002548~monocyte chemotaxis	4	1.99005	0.00990087	CCL14, CCL21, RPS19, CCL2	192	45	19357	8.96157	0.999999	0.317048	0.312647
GOTERM_BP_DIRECT	GO:0007165~signal transduction	22	10.9453	0.0128454	PDGFRB, LGALS3BP, NRP1, IGFBP5, CRABP1, LSP1, CXCL14, THBS4, TYMP, C3, AXL, GNB2, S100A6, CCL2, CCN3, TIMP1, CCN2, CCN1, CLIC1, NBL1, S100A11	192	1259	19357	1.76171	1	0.396113	0.390616
GOTERM_BP_DIRECT	GO:0010628~positive regulation of gene expression	12	5.97015	0.0131619	SFRP4, LMNA, MAZ, TMEM119, RPS3, ID3, FBLN1, EMILIN1, CCN2, LRRC32, VSIR, ENG	192	513	19357	2.35831	1	0.396113	0.390616
GOTERM_BP_DIRECT	GO:0043434~response to peptide hormone	4	1.99005	0.0131946	COL1A1, BSG, CCN2, TIMP1	192	50	19357	8.06542	1	0.396113	0.390616
GOTERM_BP_DIRECT	GO:0050921~positive regulation of chemotaxis	3	1.49254	0.0148325	PDGFRB, CCL21, RARRES2	192	19	19357	15.9186	1	0.436196	0.430142
GOTERM_BP_DIRECT	GO:0043065~positive regulation of apoptotic process	9	4.47761	0.0161609	PDGFRB, SFRP4, LGALS1, GADD45B, ID3, EMILIN1, NUPR1, CCN1, PHLDA3	192	327	19357	2.7748	1	0.465758	0.459293
GOTERM_BP_DIRECT	GO:0007179~transforming growth factor beta receptor signaling pathway	5	2.48756	0.016721	LTBP4, LTBP2, LTBP3, LRRC32, ENG	192	99	19357	5.0918	1	0.472451	0.465894
GOTERM_BP_DIRECT	GO:0007568~aging	6	2.98507	0.0174602	PDGFRB, IGFBP5, SERPINF1, SERPING1, CCN2, TIMP1	192	152	19357	3.97965	1	0.483848	0.477133
GOTERM_BP_DIRECT	GO:0010951~negative regulation of endopeptidase activity	4	1.99005	0.0178783	SERPINF1, SERPINH1, SERPING1, TIMP1	192	56	19357	7.20126	1	0.486086	0.47934
GOTERM_BP_DIRECT	GO:0001934~positive regulation of protein phosphorylation	7	3.48259	0.0188388	C3, RARRES2, TMEM119, VEGFB, CCN2, CCN1, ENG	192	212	19357	3.32889	1	0.496856	0.48996
GOTERM_BP_DIRECT	GO:0034446~substrate adhesion-dependent cell spreading	4	1.99005	0.0196192	NRP1, LAMB2, AXL	192	58	19357	6.95295	1	0.496856	0.48996
GOTERM_BP_DIRECT	GO:1904026~regulation of collagen fibril organization	2	0.995025	0.0196376	EFEMP2, AEBP1	192	2	19357	100.818	1	0.496856	0.48996
GOTERM_BP_DIRECT	GO:0014911~positive regulation of smooth muscle cell migration	3	1.49254	0.0196536	PDGFRB, NRP1, S100A11	192	22	19357	13.7479	1	0.496856	0.48996
GOTERM_BP_DIRECT	GO:0071230~cellular response to amino acid stimulus	4	1.99005	0.0205236	COL1A1, COL16A1, COL6A1, LAMTOR4	192	59	19357	6.8351	1	0.505234	0.498222
GOTERM_BP_DIRECT	GO:0032760~positive regulation of tumor necrosis factor production	5	2.48756	0.0209343	SPON2, HSPB1, CYBA, CD14, MIF	192	106	19357	4.75555	1	0.505234	0.498222
GOTERM_BP_DIRECT	GO:0000027~ribosomal large subunit assembly	3	1.49254	0.0213874	RPL3, RPL10, NOP53	192	23	19357	13.1501	1	0.505234	0.498222
GOTERM_BP_DIRECT	GO:0046597~negative regulation of viral entry into host cell	3	1.49254	0.0213874	IFITM3, IFITM2, LY6E	192	23	19357	13.1501	1	0.505234	0.498222
GOTERM_BP_DIRECT	GO:0030334~regulation of cell migration	5	2.48756	0.0243086	TNXB, LMNA, FLNA, THY1, TMSB10	192	111	19357	4.54134	1	0.546643	0.539056
GOTERM_BP_DIRECT	GO:0007229~integrin-mediated signaling pathway	5	2.48756	0.0243086	NRP1, COL16A1, NME2, CCN2, THY1	192	111	19357	4.54134	1	0.546643	0.539056
GOTERM_BP_DIRECT	GO:0001570~vasculogenesis	4	1.99005	0.0243671	NRP1, EGFL7, JUNB, ENG	192	63	19357	6.40112	1	0.546643	0.539056
GOTERM_BP_DIRECT	GO:0046697~decidualization	3	1.49254	0.0250371	TPPP3, BSG, JUNB	192	25	19357	12.0981	1	0.546643	0.539056
GOTERM_BP_DIRECT	GO:0010596~negative regulation of endothelial cell migration	3	1.49254	0.0250371	SERPINF1, APOE, DCN	192	25	19357	12.0981	1	0.546643	0.539056
GOTERM_BP_DIRECT	GO:0006955~immune response	11	5.47264	0.026113	CCL14, IFITM3, C3, IFITM2, CCL21, FCGRT, C1R, CCL2, CRIP1, CXCL14, C1QC	192	497	19357	2.23138	1	0.561625	0.55383
GOTERM_BP_DIRECT	GO:0051894~positive regulation of focal adhesion assembly	3	1.49254	0.0269501	NRP1, COL16A1, THY1	192	26	19357	11.6328	1	0.562828	0.555017
GOTERM_BP_DIRECT	GO:0031638~zymogen activation	3	1.49254	0.0269501	THBD, C1R, VSIR	192	26	19357	11.6328	1	0.562828	0.555017
GOTERM_BP_DIRECT	GO:0051414~response to cortisol	2	0.995025	0.0293121	IGFBP7, SLIT3	192	3	19357	67.2118	1	0.602376	0.594015
GOTERM_BP_DIRECT	GO:0009611~response to wounding	4	1.99005	0.0296799	NRP1, ZFP36, ID3, CCN2	192	68	19357	5.93045	1	0.602376	0.594015
GOTERM_BP_DIRECT	GO:0006469~negative regulation of protein kinase activity	4	1.99005	0.0308099	GADD45B, GSTP1, HSPB1, THY1	192	69	19357	5.8445	1	0.61087	0.602391
GOTERM_BP_DIRECT	GO:0048245~eosinophil chemotaxis	3	1.49254	0.0309462	CCL14, CCL21, CCL2	192	28	19357	10.8019	1	0.61087	0.602391
GOTERM_BP_DIRECT	GO:0070098~chemokine-mediated signaling pathway	4	1.99005	0.0319623	CCL14, CCL21, CCL2, ACKR1	192	70	19357	5.76101	1	0.622402	0.613763
GOTERM_BP_DIRECT	GO:0044344~cellular response to fibroblast growth factor stimulus	3	1.49254	0.0330266	COL1A1, ZFP36, CCL2	192	29	19357	10.4294	1	0.634551	0.625744
GOTERM_BP_DIRECT	GO:0048010~vascular endothelial growth factor receptor signaling pathway	3	1.49254	0.0351602	NRP1, AXL, VEGFB	192	30	19357	10.0818	1	0.665355	0.656121
GOTERM_BP_DIRECT	GO:0060548~negative regulation of cell death	4	1.99005	0.0355533	CCN3, CCN2, CCN1, HSPG2	192	73	19357	5.52426	1	0.665355	0.656121
GOTERM_BP_DIRECT	GO:0071222~cellular response to lipopolysaccharide	6	2.98507	0.0365102	SPON2, ZFP36, AXL, GSTP1, CCL2, CD14	192	185	19357	3.26976	1	0.665964	0.656721
GOTERM_BP_DIRECT	GO:0030336~negative regulation of cell migration	6	2.98507	0.0365102	IGFBP5, EMILIN1, MIF, THY1, PODN, ENG	192	185	19357	3.26976	1	0.665964	0.656721
GOTERM_BP_DIRECT	GO:0016525~negative regulation of angiogenesis	5	2.48756	0.0372174	SERPINF1, EMILIN1, HSPG2, DCN, THBS4	192	127	19357	3.9692	1	0.666986	0.657729
GOTERM_BP_DIRECT	GO:0070278~extracellular matrix constituent secretion	2	0.995025	0.0388916	CCN2, ENG	192	4	19357	50.4089	1	0.666986	0.657729
GOTERM_BP_DIRECT	GO:1904028~positive regulation of collagen fibril organization	2	0.995025	0.0388916	EFEMP2, TNXB	192	4	19357	50.4089	1	0.666986	0.657729
GOTERM_BP_DIRECT	GO:0038098~sequestering of BMP from receptor via BMP binding	2	0.995025	0.0388916	NBL1	192	4	19357	50.4089	1	0.666986	0.657729
GOTERM_BP_DIRECT	GO:0071603~endothelial cell-cell adhesion	2	0.995025	0.0388916	CCN3, THBS4	192	4	19357	50.4089	1	0.666986	0.657729
GOTERM_BP_DIRECT	GO:0045669~positive regulation of osteoblast differentiation	4	1.99005	0.0393434	CEBPD, TMEM119, CCN1, CLIC1	192	76	19357	5.3062	1	0.666986	0.657729
GOTERM_BP_DIRECT	GO:0050728~negative regulation of inflammatory response	5	2.48756	0.042902	ZFP36, PTGIS, SERPINF1, CCN3, APOE	192	133	19357	3.79014	1	0.710596	0.700733
GOTERM_BP_DIRECT	GO:0006364~rRNA processing	5	2.48756	0.042902	RPS15, RPS28, RPS27, RPS19, NOP53	192	133	19357	3.79014	1	0.710596	0.700733
GOTERM_BP_DIRECT	GO:0048247~lymphocyte chemotaxis	3	1.49254	0.0442026	CCL14, CCL21, CCL2	192	34	19357	8.89568	1	0.723817	0.713771
GOTERM_BP_DIRECT	GO:0030335~positive regulation of cell migration	7	3.48259	0.0459341	PDGFRB, COL1A1, MYO1C, CD151, MAZ, CCN1, VSIR	192	262	19357	2.6936	1	0.735686	0.725475
GOTERM_BP_DIRECT	GO:0009888~tissue development	3	1.49254	0.0465841	LAMB2, HSPG2	192	35	19357	8.64152	1	0.735686	0.725475
GOTERM_BP_DIRECT	GO:0030593~neutrophil chemotaxis	4	1.99005	0.0475112	CCL14, CCL21, BSG, CCL2	192	82	19357	4.91794	1	0.735686	0.725475
GOTERM_BP_DIRECT	GO:0031960~response to corticosteroid	2	0.995025	0.048377	COL1A1, ENG	192	5	19357	40.3271	1	0.735686	0.725475
GOTERM_BP_DIRECT	GO:0035582~sequestering of BMP in extracellular matrix	2	0.995025	0.048377	NBL1	192	5	19357	40.3271	1	0.735686	0.725475
GOTERM_BP_DIRECT	GO:1905049~negative regulation of metallopeptidase activity	2	0.995025	0.048377	LRP1, TIMP1	192	5	19357	40.3271	1	0.735686	0.725475
GOTERM_BP_DIRECT	GO:0007565~female pregnancy	4	1.99005	0.0489475	THBD, COL16A1, IGFBP5, FOSB	192	83	19357	4.85868	1	0.735686	0.725475
GOTERM_BP_DIRECT	GO:0003180~aortic valve morphogenesis	3	1.49254	0.0490117	ELN, SLIT3, EMILIN1	192	36	19357	8.40148	1	0.735686	0.725475
GOTERM_BP_DIRECT	GO:0071347~cellular response to interleukin-1	4	1.99005	0.0504048	CCL14, PTGIS, CCL21, CCL2	192	84	19357	4.80084	1	0.748797	0.738405
GOTERM_BP_DIRECT	GO:2001237~negative regulation of extrinsic apoptotic signaling pathway	3	1.49254	0.0514843	NRP1, GSTP1, LMNA	192	37	19357	8.17441	1	0.757029	0.746522
GOTERM_BP_DIRECT	GO:0042327~positive regulation of phosphorylation	3	1.49254	0.0540006	PDGFRB, NRP1, MIF	192	38	19357	7.95929	1	0.770792	0.760094
GOTERM_BP_DIRECT	GO:0072593~reactive oxygen species metabolic process	3	1.49254	0.0540006	NDUFA13, CCN2, CCN1	192	38	19357	7.95929	1	0.770792	0.760094
GOTERM_BP_DIRECT	GO:0007275~multicellular organism development	5	2.48756	0.0542591	PDGFRB, AXL, CRABP1, ID3, PCOLCE	192	144	19357	3.50061	1	0.770792	0.760094
GOTERM_BP_DIRECT	GO:0006417~regulation of translation	4	1.99005	0.0549023	RPS9, RPL10, RPLP1, RPS3	192	87	19357	4.6353	1	0.770792	0.760094
GOTERM_BP_DIRECT	GO:0032269~negative regulation of cellular protein metabolic process	2	0.995025	0.0577693	MIF, APOE	192	6	19357	33.6059	1	0.770792	0.760094
GOTERM_BP_DIRECT	GO:0048263~determination of dorsal identity	2	0.995025	0.0577693	NBL1	192	6	19357	33.6059	1	0.770792	0.760094
GOTERM_BP_DIRECT	GO:0035470~positive regulation of vascular wound healing	2	0.995025	0.0577693	SMOC2, VEGFB	192	6	19357	33.6059	1	0.770792	0.760094
GOTERM_BP_DIRECT	GO:2000427~positive regulation of apoptotic cell clearance	2	0.995025	0.0577693	C3, CCL2	192	6	19357	33.6059	1	0.770792	0.760094
GOTERM_BP_DIRECT	GO:0034103~regulation of tissue remodeling	2	0.995025	0.0577693	CST3, THBS4	192	6	19357	33.6059	1	0.770792	0.760094
GOTERM_BP_DIRECT	GO:0019800~peptide cross-linking via chondroitin 4-sulfate glycosaminoglycan	2	0.995025	0.0577693	BGN, DCN	192	6	19357	33.6059	1	0.770792	0.760094
GOTERM_BP_DIRECT	GO:0032355~response to estradiol	4	1.99005	0.0611865	PDGFRB, COL1A1, GGT5, CCN2	192	91	19357	4.43155	1	0.808896	0.797669
GOTERM_BP_DIRECT	GO:0033627~cell adhesion mediated by integrin	3	1.49254	0.0618018	COL16A1, CCN3, EMILIN1	192	41	19357	7.37691	1	0.809604	0.798367
GOTERM_BP_DIRECT	GO:0043524~negative regulation of neuron apoptotic process	5	2.48756	0.0624022	NRP1, AXL, VEGFB, CCL2, APOE	192	151	19357	3.33833	1	0.810104	0.79886
GOTERM_BP_DIRECT	GO:0032870~cellular response to hormone stimulus	3	1.49254	0.0644827	FOSB, IGFBP7, SLIT3	192	42	19357	7.20126	1	0.829639	0.818124
GOTERM_BP_DIRECT	GO:0043433~negative regulation of sequence-specific DNA binding transcription factor activity	4	1.99005	0.0661102	SFRP4, ID3, FLNA, NUPR1	192	94	19357	4.29012	1	0.843051	0.83135
GOTERM_BP_DIRECT	GO:0050918~positive chemotaxis	3	1.49254	0.069959	NRP1, VEGFB, MIF	192	44	19357	6.87393	1	0.884306	0.872032
GOTERM_BP_DIRECT	GO:0071346~cellular response to interferon-gamma	4	1.99005	0.0712098	CCL14, MYO1C, CCL21, CCL2	192	97	19357	4.15743	1	0.888782	0.876446
GOTERM_BP_DIRECT	GO:0071407~cellular response to organic cyclic compound	3	1.49254	0.0727524	IGFBP5, CCL2, CYBA	192	45	19357	6.72118	1	0.888782	0.876446
GOTERM_BP_DIRECT	GO:0001666~response to hypoxia	5	2.48756	0.0737588	VEGFB, CYBA, SOD3, CYGB, ENG	192	160	19357	3.15055	1	0.888782	0.876446
GOTERM_BP_DIRECT	GO:1900223~positive regulation of beta-amyloid clearance	2	0.995025	0.0762782	LRP1, APOE	192	8	19357	25.2044	1	0.888782	0.876446
GOTERM_BP_DIRECT	GO:0010544~negative regulation of platelet activation	2	0.995025	0.0762782	THBD, APOE	192	8	19357	25.2044	1	0.888782	0.876446
GOTERM_BP_DIRECT	GO:0045606~positive regulation of epidermal cell differentiation	2	0.995025	0.0762782	SFRP4, PTCH2	192	8	19357	25.2044	1	0.888782	0.876446
GOTERM_BP_DIRECT	GO:0042698~ovulation cycle	2	0.995025	0.0762782	AXL, SERPINF1	192	8	19357	25.2044	1	0.888782	0.876446
GOTERM_BP_DIRECT	GO:0032489~regulation of Cdc42 protein signal transduction	2	0.995025	0.0762782	NRP1, APOE	192	8	19357	25.2044	1	0.888782	0.876446
GOTERM_BP_DIRECT	GO:0035767~endothelial cell chemotaxis	2	0.995025	0.0762782	NRP1, CCN3	192	8	19357	25.2044	1	0.888782	0.876446
GOTERM_BP_DIRECT	GO:0046718~viral entry into host cell	4	1.99005	0.0764809	NRP1, AXL, CD81, BSG	192	100	19357	4.03271	1	0.888782	0.876446
GOTERM_BP_DIRECT	GO:0006749~glutathione metabolic process	3	1.49254	0.0784448	EEF1G, GSTP1, CLIC1	192	47	19357	6.43517	1	0.904311	0.89176
GOTERM_BP_DIRECT	GO:0048839~inner ear development	3	1.49254	0.0813419	PDGFRB, CEBPD, CXCL14	192	48	19357	6.30111	1	0.930267	0.917356
GOTERM_BP_DIRECT	GO:0001837~epithelial to mesenchymal transition	3	1.49254	0.0842717	FLNA, S100A4, ENG	192	49	19357	6.17251	1	0.932245	0.919306
GOTERM_BP_DIRECT	GO:1900426~positive regulation of defense response to bacterium	2	0.995025	0.0853965	EMILIN1, CYBA	192	9	19357	22.4039	1	0.932245	0.919306
GOTERM_BP_DIRECT	GO:0048771~tissue remodeling	2	0.995025	0.0853965	CSPG4, THBS4	192	9	19357	22.4039	1	0.932245	0.919306
GOTERM_BP_DIRECT	GO:0008228~opsonization	2	0.995025	0.0853965	C3, SPON2	192	9	19357	22.4039	1	0.932245	0.919306
GOTERM_BP_DIRECT	GO:0051248~negative regulation of protein metabolic process	2	0.995025	0.0853965	MIF, APOE	192	9	19357	22.4039	1	0.932245	0.919306
GOTERM_BP_DIRECT	GO:2000669~negative regulation of dendritic cell apoptotic process	2	0.995025	0.0853965	CCL21, AXL	192	9	19357	22.4039	1	0.932245	0.919306
GOTERM_BP_DIRECT	GO:0042127~regulation of cell proliferation	5	2.48756	0.0897568	PDGFRB, EMILIN1, JUNB, S100A11, ENG	192	171	19357	2.94789	1	0.951517	0.93831
GOTERM_BP_DIRECT	GO:0043280~positive regulation of cysteine-type endopeptidase activity involved in apoptotic process	3	1.49254	0.0902256	NDUFA13, CCN2, CCN1	192	51	19357	5.93045	1	0.951517	0.93831
GOTERM_BP_DIRECT	GO:0043491~protein kinase B signaling	3	1.49254	0.0902256	AXL, CCL2, PEAR1	192	51	19357	5.93045	1	0.951517	0.93831
GOTERM_BP_DIRECT	GO:0007160~cell-matrix adhesion	4	1.99005	0.0932768	TNXB, EMILIN1, CCN2, FBLN5	192	109	19357	3.69973	1	0.951517	0.93831
GOTERM_BP_DIRECT	GO:0061844~antimicrobial humoral immune response mediated by antimicrobial peptide	4	1.99005	0.0932768	CCL21, RPS19, FAU, CXCL14	192	109	19357	3.69973	1	0.951517	0.93831
GOTERM_BP_DIRECT	GO:0048048~embryonic eye morphogenesis	2	0.995025	0.0944253	MFAP5, EFEMP1	192	10	19357	20.1635	1	0.951517	0.93831
GOTERM_BP_DIRECT	GO:0031666~positive regulation of lipopolysaccharide-mediated signaling pathway	2	0.995025	0.0944253	CD14, MIF	192	10	19357	20.1635	1	0.951517	0.93831
GOTERM_BP_DIRECT	GO:0034356~NAD biosynthesis via nicotinamide riboside salvage pathway	2	0.995025	0.0944253	NNMT, PTGIS	192	10	19357	20.1635	1	0.951517	0.93831
GOTERM_BP_DIRECT	GO:0032060~bleb assembly	2	0.995025	0.0944253	EMP1, EMP3	192	10	19357	20.1635	1	0.951517	0.93831
GOTERM_BP_DIRECT	GO:2001028~positive regulation of endothelial cell chemotaxis	2	0.995025	0.0944253	SMOC2, HSPB1	192	10	19357	20.1635	1	0.951517	0.93831
GOTERM_BP_DIRECT	GO:0097084~vascular smooth muscle cell development	2	0.995025	0.0944253	EFEMP2, ENG	192	10	19357	20.1635	1	0.951517	0.93831
GOTERM_BP_DIRECT	GO:0009615~response to virus	4	1.99005	0.0952301	EEF1G, IFITM3, IFITM2, HSPB1	192	110	19357	3.6661	1	0.952962	0.939736
GOTERM_BP_DIRECT	GO:0030178~negative regulation of Wnt signaling pathway	3	1.49254	0.0962994	SFRP4, LRP1, HIC1	192	53	19357	5.70666	1	0.957017	0.943735
GOTERM_BP_DIRECT	GO:0002062~chondrocyte differentiation	3	1.49254	0.0993791	CCN3, CCN2, LTBP3	192	54	19357	5.60098	1	0.979932	0.966331

## Sheet: 9- HB
Category	Term	Count	%	PValue	Genes	List Total	Pop Hits	Pop Total	Fold Enrichment	Bonferroni	Benjamini	FDR
GOTERM_BP_DIRECT	GO:0030185~nitric oxide transport	3	21.4286	4.15889e-06	HBB, HBA2, HBA1	14	5	19357	829.586	0.000532197	0.000532338	0.000499067
GOTERM_BP_DIRECT	GO:0002181~cytoplasmic translation	4	28.5714	2.6877e-05	RPS27, RPL18A, RPL36, FAU	14	90	19357	61.4508	0.00343439	0.00159037	0.00149097
GOTERM_BP_DIRECT	GO:0015670~carbon dioxide transport	3	21.4286	3.7717e-05	HBB, HBA2, HBA1	14	14	19357	296.281	0.00481624	0.00159037	0.00149097
GOTERM_BP_DIRECT	GO:0015671~oxygen transport	3	21.4286	4.96991e-05	HBB, HBA2, HBA1	14	16	19357	259.246	0.00634145	0.00159037	0.00149097
GOTERM_BP_DIRECT	GO:0042744~hydrogen peroxide catabolic process	3	21.4286	0.000144765	HBB, HBA2, HBA1	14	27	19357	153.627	0.0183606	0.00370599	0.00347436
GOTERM_BP_DIRECT	GO:0042542~response to hydrogen peroxide	3	21.4286	0.000370179	HBB, HBA2, HBA1	14	43	19357	96.4635	0.0462863	0.00678096	0.00635715
GOTERM_BP_DIRECT	GO:0006412~translation	4	28.5714	0.000385853	RPS27, RPL18A, RPL36, FAU	14	221	19357	25.0252	0.0481985	0.00678096	0.00635715
GOTERM_BP_DIRECT	GO:0010942~positive regulation of cell death	3	21.4286	0.00042381	HBB, HBA2, HBA1	14	46	19357	90.1724	0.0528134	0.00678096	0.00635715
GOTERM_BP_DIRECT	GO:0098869~cellular oxidant detoxification	3	21.4286	0.00115383	HBB, HBA2, HBA1	14	76	19357	54.578	0.137375	0.01641	0.0153844
GOTERM_BP_DIRECT	GO:0007565~female pregnancy	3	21.4286	0.00137406	IGFBP5, FOSB, FOS	14	83	19357	49.975	0.161383	0.017588	0.0164888
GOTERM_BP_DIRECT	GO:0051412~response to corticosterone	2	14.2857	0.0113606	FOSB, FOS	14	17	19357	162.664	0.768339	0.132196	0.123934
GOTERM_BP_DIRECT	GO:0032570~response to progesterone	2	14.2857	0.021944	FOSB, FOS	14	33	19357	83.7965	0.94158	0.234069	0.21944
GOTERM_BP_DIRECT	GO:0051591~response to cAMP	2	14.2857	0.0245734	FOSB, FOS	14	37	19357	74.7375	0.958609	0.241954	0.226832
GOTERM_BP_DIRECT	GO:0032870~cellular response to hormone stimulus	2	14.2857	0.0278511	FOSB, FOS	14	42	19357	65.8401	0.973097	0.254638	0.238723
GOTERM_BP_DIRECT	GO:0071277~cellular response to calcium ion	2	14.2857	0.0588032	FOSB, FOS	14	90	19357	30.7254	0.999572	0.501787	0.470426
GOTERM_BP_DIRECT	GO:0061844~antimicrobial humoral immune response mediated by antimicrobial peptide	2	14.2857	0.0708018	FAU, CXCL14	14	109	19357	25.3696	0.999917	0.566414	0.531013
GOTERM_BP_DIRECT	GO:0007568~aging	2	14.2857	0.097437	IGFBP5, FOS	14	152	19357	18.1927	0.999998	0.733643	0.68779

## Sheet: 10- Per_fibr
Category	Term	Count	%	PValue	Genes	List Total	Pop Hits	Pop Total	Fold Enrichment	Bonferroni	Benjamini	FDR
GOTERM_BP_DIRECT	GO:0002181~cytoplasmic translation	17	8.99471	2.15676e-16	RPL4, RPL41, RPS8, RPLP1, RPL34, RPS6, RPL36A, RPL13A, RPL10A, RPS14, RPS16, RPS27, RPS18, RPS20, RPL37, RPS23, RPL19	183	90	19357	19.9799	3.44169e-13	3.34298e-13	3.27827e-13
GOTERM_BP_DIRECT	GO:0006412~translation	18	9.52381	3.34388e-11	RPL4, RPL41, RPS8, RPLP1, RPL34, RPS6, RPL36A, RPL13A, RPL10A, EEF1A1, RPS14, RPS16, RPS27, RPS18, RPS20, RPL37, RPS23, RPL19	183	221	19357	8.61524	5.18301e-08	2.5915e-08	2.54135e-08
GOTERM_BP_DIRECT	GO:0007155~cell adhesion	21	11.1111	2.88317e-07	NRP2, TNXB, COL16A1, LAMB2, ITGB4, TNC, NME2, PARVA, THBS1, CLDN1, THBS4, CLDN11, EFNB1, CDH11, ITGBL1, CTNNB1, IGFBP7, ITGA6, TGFBI, CCN2, CCN1	183	554	19357	4.00956	0.000446792	0.000148964	0.000146081
GOTERM_BP_DIRECT	GO:0001525~angiogenesis	14	7.40741	6.40379e-07	NRP2, JAG1, ANXA2, CAV1, GAB1, MEOX2, ACTG1, KLF5, CALD1, LEPR, FLNA, TGFBI, CCN2	183	247	19357	5.9954	0.000992095	0.000248147	0.000243344
GOTERM_BP_DIRECT	GO:0090090~negative regulation of canonical Wnt signaling pathway	11	5.82011	4.63516e-06	FZD1, SFRP4, TLE2, FRZB, SFRP5, CAV1, GPC3, CTNNB1, IGFBP6, DKK3, TLE5	183	169	19357	6.88483	0.00715876	0.0014369	0.00140909
GOTERM_BP_DIRECT	GO:0016477~cell migration	13	6.87831	1.19179e-05	CD63, LAMB2, ITGB4, GPC1, SDC2, CDH11, GPC3, ITGBL1, IGFBP6, CCN2, THBS1, FGFR1	183	275	19357	5.00032	0.0183033	0.0030788	0.00301921
GOTERM_BP_DIRECT	GO:0060070~canonical Wnt signaling pathway	8	4.2328	4.15926e-05	FZD1, SFRP4, FZD2, FOXD1, FRZB, SFRP5, GPC3, CTNNB1	183	99	19357	8.54755	0.0624356	0.00920978	0.00903153
GOTERM_BP_DIRECT	GO:0035567~non-canonical Wnt signaling pathway	5	2.6455	5.82176e-05	FZD1, SFRP4, FZD2, FRZB, SFRP5	183	23	19357	22.9948	0.0862881	0.0112797	0.0110614
GOTERM_BP_DIRECT	GO:0070527~platelet aggregation	6	3.1746	7.74633e-05	CSRP1, FLNA, PEAR1, MYL9, ACTB, ACTG1	183	47	19357	13.5033	0.113144	0.0133409	0.0130827
GOTERM_BP_DIRECT	GO:0045600~positive regulation of fat cell differentiation	6	3.1746	0.000180169	CEBPB, KLF5, FRZB, RARRES2, ADIRF, CCDC3	183	56	19357	11.3331	0.243677	0.0251967	0.024709
GOTERM_BP_DIRECT	GO:0030335~positive regulation of cell migration	11	5.82011	0.000193785	TJP1, SDCBP, MYO1C, CAV1, ITGA6, ACTN4, CCN1, THBS1, CLDN1, VSIR, ACTG1	183	262	19357	4.44098	0.259475	0.0251967	0.024709
GOTERM_BP_DIRECT	GO:0035633~maintenance of permeability of blood-brain barrier	5	2.6455	0.000195071	TJP1, LAMB2, CLDN1, ACTB, ACTG1	183	31	19357	17.0606	0.26095	0.0251967	0.024709
GOTERM_BP_DIRECT	GO:2001046~positive regulation of integrin-mediated signaling pathway	4	2.1164	0.000218157	CD63, LAMB2, FLNA	183	13	19357	32.5464	0.286934	0.0260111	0.0255076
GOTERM_BP_DIRECT	GO:0001523~retinoid metabolic process	5	2.6455	0.000249997	LRP1, GPC1, RARRES2, GPC3, DHRS3	183	33	19357	16.0267	0.321278	0.0276782	0.0271425
GOTERM_BP_DIRECT	GO:0001501~skeletal system development	8	4.2328	0.000278469	PKDCC, FRZB, PRDX1, CDH11, PRELP, MATN3, FGFR1, TLE5	183	134	19357	6.31498	0.350587	0.0287751	0.0282182
GOTERM_BP_DIRECT	GO:0007411~axon guidance	9	4.7619	0.00042904	NGFR, NOTCH3, EFNB1, NRP2, TENM2, FOXD1, FLRT2, LAMB2	183	189	19357	5.03695	0.485806	0.0415632	0.0407588
GOTERM_BP_DIRECT	GO:1905686~positive regulation of plasma membrane repair	3	1.5873	0.000521012	AHNAK, ANXA2, S100A10	183	4	19357	79.332	0.554153	0.047504	0.0465846
GOTERM_BP_DIRECT	GO:0007160~cell-matrix adhesion	7	3.7037	0.000578377	CD63, TNXB, ITGB4, CTNNB1, ITGBL1, ITGA6, CCN2	183	109	19357	6.79295	0.592104	0.0490496	0.0481002
GOTERM_BP_DIRECT	GO:1901222~regulation of NIK/NF-kappaB signaling	4	2.1164	0.000601253	NFKBIA, TMSB4X, PRDX1, RAI14	183	18	19357	23.5058	0.606322	0.0490496	0.0481002
GOTERM_BP_DIRECT	GO:0030154~cell differentiation	17	8.99471	0.000781996	PKDCC, FOXD1, CAV2, CAV1, RARRES2, ADIRF, NR2F2, CHRDL1, SFRP4, FOXS1, FRZB, SFRP5, MGP, TCF4, FLNB, CCN2, RAI14	183	686	19357	2.62127	0.702568	0.0606047	0.0594317
GOTERM_BP_DIRECT	GO:0010628~positive regulation of gene expression	14	7.40741	0.00116546	FOXD1, CITED2, CAV1, TNC, LRRC32, VSIR, ACTG1, CNN2, ACTA2, SFRP4, CTNNB1, VIM, CCN2, GAS6	183	513	19357	2.88667	0.835938	0.0860217	0.0843568
GOTERM_BP_DIRECT	GO:0001765~membrane raft assembly	3	1.5873	0.00128646	ANXA2, RFTN1, S100A10	183	6	19357	52.888	0.864026	0.0886889	0.0869724
GOTERM_BP_DIRECT	GO:0043066~negative regulation of apoptotic process	14	7.40741	0.00131603	CITED2, GSTP1, RPS6, FHL2, NME2, PRAP1, THBS1, PTMS, AQP1, TJP1, FLNA, CTNNB1, CCN1, GAS6	183	520	19357	2.84781	0.870126	0.0886889	0.0869724
GOTERM_BP_DIRECT	GO:0030178~negative regulation of Wnt signaling pathway	5	2.6455	0.00154577	SFRP4, LRP1, FRZB, SFRP5, DKK3	183	53	19357	9.97886	0.909082	0.0958377	0.0939828
GOTERM_BP_DIRECT	GO:0007519~skeletal muscle tissue development	5	2.6455	0.00154577	MYL6, CAV1, FLNB, NR2F2, MEOX2	183	53	19357	9.97886	0.909082	0.0958377	0.0939828
GOTERM_BP_DIRECT	GO:0030198~extracellular matrix organization	8	4.2328	0.00180986	SMOC2, COL16A1, PAPLN, ITGA6, TGFBI, CCN1, MATN3, MATN2	183	184	19357	4.59895	0.939664	0.101435	0.0994722
GOTERM_BP_DIRECT	GO:0030036~actin cytoskeleton organization	8	4.2328	0.00180986	NISCH, SDCBP, MRAS, TNXB, CSRP1, FLNA, FLNB, ACTN4	183	184	19357	4.59895	0.939664	0.101435	0.0994722
GOTERM_BP_DIRECT	GO:0030336~negative regulation of cell migration	8	4.2328	0.0018672	CNN2, NISCH, NGFR, JAG1, CITED2, TPM1, DPYSL3, CDH11	183	185	19357	4.5741	0.944804	0.101435	0.0994722
GOTERM_BP_DIRECT	GO:0043433~negative regulation of sequence-specific DNA binding transcription factor activity	6	3.1746	0.00194328	SFRP4, FOXS1, SFRP5, PTCH1, FLNA, GAS6	183	94	19357	6.75166	0.950955	0.101435	0.0994722
GOTERM_BP_DIRECT	GO:0010875~positive regulation of cholesterol efflux	4	2.1164	0.0020254	NFKBIA, LRP1, CAV1, PTCH1	183	27	19357	15.6705	0.956827	0.101435	0.0994722
GOTERM_BP_DIRECT	GO:0045944~positive regulation of transcription from RNA polymerase II promoter	23	12.1693	0.00214751	NOTCH3, CEBPB, JAG1, FOXD1, ANXA2, CITED2, LUM, CNBP, NME2, ADIRF, LMO7, NR2F2, MEOX2, DCN, KLF2, PTMS, NFKBIA, KLF5, CTNNB1, ITGA6, TCF4, CCN1, S100A10	183	1204	19357	2.02064	0.964286	0.101435	0.0994722
GOTERM_BP_DIRECT	GO:0008543~fibroblast growth factor receptor signaling pathway	5	2.6455	0.00215959	NGFR, FLRT2, CTNNB1, CCN2, FGFR1	183	58	19357	9.11862	0.96495	0.101435	0.0994722
GOTERM_BP_DIRECT	GO:0045597~positive regulation of cell differentiation	5	2.6455	0.00215959	CTNNB1, CCN2, CCN1, ACTB, FGFR1	183	58	19357	9.11862	0.96495	0.101435	0.0994722
GOTERM_BP_DIRECT	GO:0071346~cellular response to interferon-gamma	6	3.1746	0.00223067	MYO1C, RPL13A, FLNB, VIM, CLDN1, ACTG1	183	97	19357	6.54284	0.968614	0.101692	0.0997242
GOTERM_BP_DIRECT	GO:0045606~positive regulation of epidermal cell differentiation	3	1.5873	0.0023718	SFRP4, PTCH1, PTCH2	183	8	19357	39.666	0.974794	0.105037	0.103004
GOTERM_BP_DIRECT	GO:1900748~positive regulation of vascular endothelial growth factor signaling pathway	3	1.5873	0.00303064	SMOC2, MYO1C, TNXB	183	9	19357	35.2587	0.990947	0.130486	0.12796
GOTERM_BP_DIRECT	GO:0030511~positive regulation of transforming growth factor beta receptor signaling pathway	4	2.1164	0.00394879	SDCBP, TNXB, CITED2, THBS1	183	34	19357	12.4442	0.997829	0.158727	0.155655
GOTERM_BP_DIRECT	GO:0030334~regulation of cell migration	6	3.1746	0.00399378	TNXB, TMSB4X, DPYSL3, TNC, FLNA, TMSB10	183	111	19357	5.71762	0.997976	0.158727	0.155655
GOTERM_BP_DIRECT	GO:0007229~integrin-mediated signaling pathway	6	3.1746	0.00399378	COL16A1, ITGB4, NME2, ITGBL1, ITGA6, CCN2	183	111	19357	5.71762	0.997976	0.158727	0.155655
GOTERM_BP_DIRECT	GO:0006909~phagocytosis	5	2.6455	0.0042777	CNN2, LRP1, LEPR, ANXA11, GAS6	183	70	19357	7.55543	0.998699	0.165761	0.162553
GOTERM_BP_DIRECT	GO:0001937~negative regulation of endothelial cell proliferation	4	2.1164	0.0058274	CAV2, CAV1, NR2F2, THBS1	183	39	19357	10.8488	0.999884	0.220304	0.21604
GOTERM_BP_DIRECT	GO:0033627~cell adhesion mediated by integrin	4	2.1164	0.00670478	COL16A1, ITGB4, ITGBL1, ITGA6	183	41	19357	10.3196	0.99997	0.241684	0.237006
GOTERM_BP_DIRECT	GO:0009725~response to hormone	4	2.1164	0.00670478	SFRP4, FHL2, TIMP2, TIMP3	183	41	19357	10.3196	0.99997	0.241684	0.237006
GOTERM_BP_DIRECT	GO:0001558~regulation of cell growth	5	2.6455	0.00686367	PTCH2, CRIM1, LTBP4, TNC, IGFBP7	183	80	19357	6.611	0.999977	0.241788	0.237109
GOTERM_BP_DIRECT	GO:0006937~regulation of muscle contraction	3	1.5873	0.00742778	TPM1, PPP1R12B, MYL9	183	14	19357	22.6663	0.99999	0.250284	0.24544
GOTERM_BP_DIRECT	GO:0045446~endothelial cell differentiation	3	1.5873	0.00742778	FZD1, JAG1, FZD2	183	14	19357	22.6663	0.99999	0.250284	0.24544
GOTERM_BP_DIRECT	GO:0061053~somite development	3	1.5873	0.00967492	FRZB, PTCH1, MEOX2	183	16	19357	19.833	1	0.315375	0.309271
GOTERM_BP_DIRECT	GO:0009887~animal organ morphogenesis	6	3.1746	0.00987258	TLE2, LAMB2, PTCH1, DCN, TLE5	183	138	19357	4.59895	1	0.315375	0.309271
GOTERM_BP_DIRECT	GO:0098609~cell-cell adhesion	7	3.7037	0.00996991	TJP1, TENM2, TNXB, ANXA2, CDH11, CTNNB1, ITGA6	183	193	19357	3.83643	1	0.315375	0.309271
GOTERM_BP_DIRECT	GO:0009653~anatomical structure morphogenesis	6	3.1746	0.0104633	FOXS1, FOXD1, SFRP5, GPC3, DKK3, PHLDA3	183	140	19357	4.53326	1	0.324363	0.318085
GOTERM_BP_DIRECT	GO:0003151~outflow tract morphogenesis	4	2.1164	0.0122335	FZD1, FZD2, CITED2, DHRS3	183	51	19357	8.29615	1	0.371803	0.364607
GOTERM_BP_DIRECT	GO:0042730~fibrinolysis	3	1.5873	0.0135348	ANXA2, PROS1, SERPING1	183	19	19357	16.7015	1	0.388498	0.380979
GOTERM_BP_DIRECT	GO:0071711~basement membrane organization	3	1.5873	0.0135348	FLRT2, CAV2, CAV1	183	19	19357	16.7015	1	0.388498	0.380979
GOTERM_BP_DIRECT	GO:0001709~cell fate determination	3	1.5873	0.0135348	JAG1, PTCH1, PTCH2	183	19	19357	16.7015	1	0.388498	0.380979
GOTERM_BP_DIRECT	GO:0007179~transforming growth factor beta receptor signaling pathway	5	2.6455	0.0142471	CITED2, CAV2, LTBP4, LTBP2, LRRC32	183	99	19357	5.34222	1	0.395149	0.387501
GOTERM_BP_DIRECT	GO:0051592~response to calcium ion	4	2.1164	0.0142764	CAV1, ANXA11, THBS1, ACTG1	183	54	19357	7.83526	1	0.395149	0.387501
GOTERM_BP_DIRECT	GO:0048146~positive regulation of fibroblast proliferation	4	2.1164	0.0149976	NGFR, S100A6, GAS6, AQP1	183	55	19357	7.6928	1	0.407263	0.39938
GOTERM_BP_DIRECT	GO:0007601~visual perception	7	3.7037	0.0152395	CLIC5, LAMB2, LUM, SFRP5, TIMP3, TGFBI, DHRS3	183	212	19357	3.4926	1	0.407263	0.39938
GOTERM_BP_DIRECT	GO:0009612~response to mechanical stimulus	4	2.1164	0.0157392	CITED2, PTCH1, THBS1, ACTG1	183	56	19357	7.55543	1	0.413487	0.405484
GOTERM_BP_DIRECT	GO:0040037~negative regulation of fibroblast growth factor receptor signaling pathway	3	1.5873	0.0179504	NGFR, GPC1, THBS1	183	22	19357	14.424	1	0.459562	0.450667
GOTERM_BP_DIRECT	GO:0045785~positive regulation of cell adhesion	4	2.1164	0.018086	CYTH3, LAMB2, TPM1	183	59	19357	7.17125	1	0.459562	0.450667
GOTERM_BP_DIRECT	GO:0072203~cell proliferation involved in metanephros development	2	1.0582	0.0187166	PTCH1, GPC3	183	2	19357	105.776	1	0.467916	0.45886
GOTERM_BP_DIRECT	GO:0045216~cell-cell junction organization	3	1.5873	0.022888	TJP1, FLNA, CLDN1	183	25	19357	12.6931	1	0.554319	0.54359
GOTERM_BP_DIRECT	GO:0010596~negative regulation of endothelial cell migration	3	1.5873	0.022888	NR2F2, THBS1, DCN	183	25	19357	12.6931	1	0.554319	0.54359
GOTERM_BP_DIRECT	GO:0060021~palate development	4	2.1164	0.0242787	PKDCC, BNC2, MEOX2, DHRS3	183	66	19357	6.41066	1	0.578953	0.567748
GOTERM_BP_DIRECT	GO:0009611~response to wounding	4	2.1164	0.0262327	ITGB4, TNC, CCN2, ECRG4	183	68	19357	6.22212	1	0.601218	0.589581
GOTERM_BP_DIRECT	GO:0045879~negative regulation of smoothened signaling pathway	3	1.5873	0.0264538	PTCH1, PTCH2, GPC3	183	27	19357	11.7529	1	0.601218	0.589581
GOTERM_BP_DIRECT	GO:0001764~neuron migration	5	2.6455	0.0274705	YWHAE, CTNNB1, NR2F2, GAS6, FGFR1	183	121	19357	4.37091	1	0.601218	0.589581
GOTERM_BP_DIRECT	GO:0044339~canonical Wnt signaling pathway involved in osteoblast differentiation	2	1.0582	0.0279439	FZD1, CTNNB1	183	3	19357	70.5173	1	0.601218	0.589581
GOTERM_BP_DIRECT	GO:0044338~canonical Wnt signaling pathway involved in mesenchymal stem cell differentiation	2	1.0582	0.0279439	FZD1, CTNNB1	183	3	19357	70.5173	1	0.601218	0.589581
GOTERM_BP_DIRECT	GO:0036520~astrocyte-dopaminergic neuron signaling	2	1.0582	0.0279439	FZD1, CTNNB1	183	3	19357	70.5173	1	0.601218	0.589581
GOTERM_BP_DIRECT	GO:0030514~negative regulation of BMP signaling pathway	4	2.1164	0.0282686	FZD1, CAV1, CRIM1, CHRDL1	183	70	19357	6.04434	1	0.601218	0.589581
GOTERM_BP_DIRECT	GO:0010804~negative regulation of tumor necrosis factor-mediated signaling pathway	3	1.5873	0.0283154	GSTP1, CCDC3, GAS6	183	28	19357	11.3331	1	0.601218	0.589581
GOTERM_BP_DIRECT	GO:0000462~maturation of SSU-rRNA from tricistronic rRNA transcript (SSU-rRNA, 5.8S rRNA, LSU-rRNA)	3	1.5873	0.030228	RPS14, RPS16, RPS8	183	29	19357	10.9423	1	0.633154	0.620899
GOTERM_BP_DIRECT	GO:0060349~bone morphogenesis	3	1.5873	0.0321904	SFRP4, CITED2, DHRS3	183	30	19357	10.5776	1	0.657902	0.645168
GOTERM_BP_DIRECT	GO:0008284~positive regulation of cell proliferation	11	5.82011	0.0322584	TJP1, SDCBP, TNXB, CNBP, RPS6, TNC, NAP1L1, CCN2, THBS1, ACTB, FGFR1	183	541	19357	2.15071	1	0.657902	0.645168
GOTERM_BP_DIRECT	GO:0030199~collagen fibril organization	4	2.1164	0.033715	COL16A1, TNXB, ANXA2, LUM	183	75	19357	5.64138	1	0.672078	0.65907
GOTERM_BP_DIRECT	GO:0045669~positive regulation of osteoblast differentiation	4	2.1164	0.034865	CEBPB, JAG1, CTNNB1, CCN1	183	76	19357	5.56716	1	0.672078	0.65907
GOTERM_BP_DIRECT	GO:0043065~positive regulation of apoptotic process	8	4.2328	0.0353197	SFRP4, ALDH1A3, FRZB, RPS6, CTNNB1, ITGA6, CCN1, PHLDA3	183	327	19357	2.58779	1	0.672078	0.65907
GOTERM_BP_DIRECT	GO:0070836~caveola assembly	2	1.0582	0.0370849	CAV2, CAV1	183	4	19357	52.888	1	0.672078	0.65907
GOTERM_BP_DIRECT	GO:1902396~protein localization to bicellular tight junction	2	1.0582	0.0370849	TJP1, ACTG1	183	4	19357	52.888	1	0.672078	0.65907
GOTERM_BP_DIRECT	GO:0002605~negative regulation of dendritic cell antigen processing and presentation	2	1.0582	0.0370849	FGL2, THBS1	183	4	19357	52.888	1	0.672078	0.65907
GOTERM_BP_DIRECT	GO:0003150~muscular septum morphogenesis	2	1.0582	0.0370849	FZD1, FZD2	183	4	19357	52.888	1	0.672078	0.65907
GOTERM_BP_DIRECT	GO:0009957~epidermal cell fate specification	2	1.0582	0.0370849	PTCH1, PTCH2	183	4	19357	52.888	1	0.672078	0.65907
GOTERM_BP_DIRECT	GO:0038089~positive regulation of cell migration by vascular endothelial growth factor signaling pathway	2	1.0582	0.0370849	MYO1C, GAB1	183	4	19357	52.888	1	0.672078	0.65907
GOTERM_BP_DIRECT	GO:0016055~Wnt signaling pathway	6	3.1746	0.0372895	SFRP4, TLE2, FZD2, FRZB, DKK3, TLE5	183	195	19357	3.25464	1	0.672078	0.65907
GOTERM_BP_DIRECT	GO:0097421~liver regeneration	3	1.5873	0.038366	CEBPB, PTCH1, CLDN1	183	33	19357	9.616	1	0.683533	0.670303
GOTERM_BP_DIRECT	GO:0045893~positive regulation of transcription, DNA-templated	13	6.87831	0.0404495	FZD1, CEBPB, FZD2, CITED2, CNBP, PTCH1, NME2, ACTN4, NR2F2, ACTB, KLF2, CTNNB1, TCF4	183	722	19357	1.90455	1	0.698032	0.684522
GOTERM_BP_DIRECT	GO:0048144~fibroblast proliferation	3	1.5873	0.0405171	NGFR, CAV1, PRDX1	183	34	19357	9.33317	1	0.698032	0.684522
GOTERM_BP_DIRECT	GO:0071356~cellular response to tumor necrosis factor	5	2.6455	0.0405309	AKAP12, NFKBIA, THBS1, CLDN1, KLF2	183	137	19357	3.86044	1	0.698032	0.684522
GOTERM_BP_DIRECT	GO:0007015~actin filament organization	5	2.6455	0.0414461	MYO1C, TPM4, TMSB4X, TPM1, TMSB10	183	138	19357	3.83246	1	0.705949	0.692286
GOTERM_BP_DIRECT	GO:0001503~ossification	4	2.1164	0.0421851	MGP, CDH11, CCN2, CHRDL1	183	82	19357	5.1598	1	0.710727	0.696971
GOTERM_BP_DIRECT	GO:0000122~negative regulation of transcription from RNA polymerase II promoter	16	8.46561	0.044561	NOTCH3, TENM2, CEBPB, CITED2, CNBP, CAV1, PTCH1, FHL2, NR2F2, KLF2, TLE5, RPS14, SDCBP, FOXS1, KLF5, CTNNB1	183	983	19357	1.72168	1	0.742683	0.728308
GOTERM_BP_DIRECT	GO:0002138~retinoic acid biosynthetic process	2	1.0582	0.0461403	ALDH1A3, CRABP2	183	5	19357	42.3104	1	0.744974	0.730555
GOTERM_BP_DIRECT	GO:0071896~protein localization to adherens junction	2	1.0582	0.0461403	TJP1, ACTB	183	5	19357	42.3104	1	0.744974	0.730555
GOTERM_BP_DIRECT	GO:1905049~negative regulation of metallopeptidase activity	2	1.0582	0.0461403	LRP1, TIMP2	183	5	19357	42.3104	1	0.744974	0.730555
GOTERM_BP_DIRECT	GO:0007275~multicellular organism development	5	2.6455	0.047184	CDH11, LEPR, MEOX2, FGFR1, TLE5	183	144	19357	3.67278	1	0.747061	0.732601
GOTERM_BP_DIRECT	GO:2001237~negative regulation of extrinsic apoptotic signaling pathway	3	1.5873	0.0472335	GSTP1, ITGA6, THBS1	183	37	19357	8.57643	1	0.747061	0.732601
GOTERM_BP_DIRECT	GO:0042327~positive regulation of phosphorylation	3	1.5873	0.0495567	SDCBP, ITGA6, THBS1	183	38	19357	8.35073	1	0.762698	0.747937
GOTERM_BP_DIRECT	GO:0001934~positive regulation of protein phosphorylation	6	3.1746	0.0502014	FZD1, RARRES2, LEPR, CCN2, CCN1, GAS6	183	212	19357	2.99366	1	0.762698	0.747937
GOTERM_BP_DIRECT	GO:0006936~muscle contraction	4	2.1164	0.0502124	MYL6, TPM4, CALD1, TPM1	183	88	19357	4.808	1	0.762698	0.747937
GOTERM_BP_DIRECT	GO:0007417~central nervous system development	5	2.6455	0.0512371	NGFR, CITED2, GSTP1, SLC2A1, ECRG4	183	148	19357	3.57351	1	0.762698	0.747937
GOTERM_BP_DIRECT	GO:0050767~regulation of neurogenesis	3	1.5873	0.0519204	ANXA2, CTNNB1, S100A10	183	39	19357	8.13661	1	0.762698	0.747937
GOTERM_BP_DIRECT	GO:0045214~sarcomere organization	3	1.5873	0.0543238	CSRP1, TPM1, ACTG1	183	40	19357	7.9332	1	0.762698	0.747937
GOTERM_BP_DIRECT	GO:0045595~regulation of cell differentiation	3	1.5873	0.0543238	CEBPB, TNXB, FGFR1	183	40	19357	7.9332	1	0.762698	0.747937
GOTERM_BP_DIRECT	GO:0032355~response to estradiol	4	2.1164	0.0544847	PTCH1, CTNNB1, NR2F2, CCN2	183	91	19357	4.64949	1	0.762698	0.747937
GOTERM_BP_DIRECT	GO:1905475~regulation of protein localization to membrane	2	1.0582	0.0551111	GPC1, GPC3	183	6	19357	35.2587	1	0.762698	0.747937
GOTERM_BP_DIRECT	GO:0031581~hemidesmosome assembly	2	1.0582	0.0551111	LAMB2, ITGB4	183	6	19357	35.2587	1	0.762698	0.747937
GOTERM_BP_DIRECT	GO:0061156~pulmonary artery morphogenesis	2	1.0582	0.0551111	JAG1, CITED2	183	6	19357	35.2587	1	0.762698	0.747937
GOTERM_BP_DIRECT	GO:0032914~positive regulation of transforming growth factor beta1 production	2	1.0582	0.0551111	LUM, THBS1	183	6	19357	35.2587	1	0.762698	0.747937
GOTERM_BP_DIRECT	GO:0001738~morphogenesis of a polarized epithelium	2	1.0582	0.0551111	ACTB, ACTG1	183	6	19357	35.2587	1	0.762698	0.747937
GOTERM_BP_DIRECT	GO:0019800~peptide cross-linking via chondroitin 4-sulfate glycosaminoglycan	2	1.0582	0.0551111	BGN, DCN	183	6	19357	35.2587	1	0.762698	0.747937
GOTERM_BP_DIRECT	GO:0000165~MAPK cascade	5	2.6455	0.0587865	YWHAE, DUSP5, CAV1, CTNNB1, FGFR1	183	155	19357	3.41213	1	0.784876	0.769685
GOTERM_BP_DIRECT	GO:0030513~positive regulation of BMP signaling pathway	3	1.5873	0.0592455	FOXD1, GPC3, CCN1	183	42	19357	7.55543	1	0.784876	0.769685
GOTERM_BP_DIRECT	GO:0001895~retina homeostasis	3	1.5873	0.0592455	PRDX1, ACTB, ACTG1	183	42	19357	7.55543	1	0.784876	0.769685
GOTERM_BP_DIRECT	GO:0003007~heart morphogenesis	3	1.5873	0.0592455	FLRT2, PTCH1, FLNA	183	42	19357	7.55543	1	0.784876	0.769685
GOTERM_BP_DIRECT	GO:0051480~regulation of cytosolic calcium ion concentration	3	1.5873	0.0592455	YWHAE, CAV2, CAV1	183	42	19357	7.55543	1	0.784876	0.769685
GOTERM_BP_DIRECT	GO:0043409~negative regulation of MAPK cascade	3	1.5873	0.061762	DUSP5, GSTP1, CAV1	183	43	19357	7.37972	1	0.799811	0.784331
GOTERM_BP_DIRECT	GO:0060355~positive regulation of cell adhesion molecule production	2	1.0582	0.063998	COLEC12, CAV1	183	7	19357	30.2217	1	0.799811	0.784331
GOTERM_BP_DIRECT	GO:0000578~embryonic axis specification	2	1.0582	0.063998	CTNNB1, CHRDL1	183	7	19357	30.2217	1	0.799811	0.784331
GOTERM_BP_DIRECT	GO:0007167~enzyme linked receptor protein signaling pathway	2	1.0582	0.063998	LRP1, GAS6	183	7	19357	30.2217	1	0.799811	0.784331
GOTERM_BP_DIRECT	GO:0035878~nail development	2	1.0582	0.063998	ITGB4, ITGA6	183	7	19357	30.2217	1	0.799811	0.784331
GOTERM_BP_DIRECT	GO:0006605~protein targeting	3	1.5873	0.0643145	YWHAE, MYO1C, LTBP2	183	44	19357	7.212	1	0.799811	0.784331
GOTERM_BP_DIRECT	GO:0001658~branching involved in ureteric bud morphogenesis	3	1.5873	0.0643145	PTCH1, GPC3, CTNNB1	183	44	19357	7.212	1	0.799811	0.784331
GOTERM_BP_DIRECT	GO:0001666~response to hypoxia	5	2.6455	0.0645009	CITED2, CAV1, SLC2A1, ACTN4, THBS1	183	160	19357	3.3055	1	0.799811	0.784331
GOTERM_BP_DIRECT	GO:0048870~cell motility	3	1.5873	0.0669019	ITGB4, DSTN, ACTB	183	45	19357	7.05173	1	0.823	0.807071
GOTERM_BP_DIRECT	GO:0007253~cytoplasmic sequestering of NF-kappaB	2	1.0582	0.0728017	NFKBIA, TMSB4X	183	8	19357	26.444	1	0.847001	0.830607
GOTERM_BP_DIRECT	GO:0010518~positive regulation of phospholipase activity	2	1.0582	0.0728017	CCN1, FGFR1	183	8	19357	26.444	1	0.847001	0.830607
GOTERM_BP_DIRECT	GO:0010756~positive regulation of plasminogen activation	2	1.0582	0.0728017	ANXA2, S100A10	183	8	19357	26.444	1	0.847001	0.830607
GOTERM_BP_DIRECT	GO:0003149~membranous septum morphogenesis	2	1.0582	0.0728017	FZD1, FZD2	183	8	19357	26.444	1	0.847001	0.830607
GOTERM_BP_DIRECT	GO:0071474~cellular hyperosmotic response	2	1.0582	0.0728017	SLC2A1, AQP1	183	8	19357	26.444	1	0.847001	0.830607
GOTERM_BP_DIRECT	GO:0051045~negative regulation of membrane protein ectodomain proteolysis	2	1.0582	0.0728017	TIMP2, TIMP3	183	8	19357	26.444	1	0.847001	0.830607
GOTERM_BP_DIRECT	GO:0060022~hard palate development	2	1.0582	0.0728017	FZD1, FZD2	183	8	19357	26.444	1	0.847001	0.830607
GOTERM_BP_DIRECT	GO:1990830~cellular response to leukemia inhibitory factor	4	2.1164	0.0732246	NRP2, KLF5, MRAS, RPS16	183	103	19357	4.1078	1	0.847001	0.830607
GOTERM_BP_DIRECT	GO:0043536~positive regulation of blood vessel endothelial cell migration	3	1.5873	0.0775846	TMSB4X, THBS1, FGFR1	183	49	19357	6.47608	1	0.877506	0.860522
GOTERM_BP_DIRECT	GO:0001837~epithelial to mesenchymal transition	3	1.5873	0.0775846	CTNNB1, FLNA, FGFR1	183	49	19357	6.47608	1	0.877506	0.860522
GOTERM_BP_DIRECT	GO:0042127~regulation of cell proliferation	5	2.6455	0.0782191	CNN2, NFKBIA, JAG1, TNC, ECRG4	183	171	19357	3.09286	1	0.877506	0.860522
GOTERM_BP_DIRECT	GO:0045743~positive regulation of fibroblast growth factor receptor signaling pathway	2	1.0582	0.0815231	SMOC2, CTNNB1	183	9	19357	23.5058	1	0.877506	0.860522
GOTERM_BP_DIRECT	GO:0034138~toll-like receptor 3 signaling pathway	2	1.0582	0.0815231	COLEC12, RFTN1	183	9	19357	23.5058	1	0.877506	0.860522
GOTERM_BP_DIRECT	GO:0019953~sexual reproduction	2	1.0582	0.0815231	SELENOP, LEPR	183	9	19357	23.5058	1	0.877506	0.860522
GOTERM_BP_DIRECT	GO:2000810~regulation of bicellular tight junction assembly	2	1.0582	0.0815231	TJP1, MYO1C	183	9	19357	23.5058	1	0.877506	0.860522
GOTERM_BP_DIRECT	GO:1901798~positive regulation of signal transduction by p53 class mediator	2	1.0582	0.0815231	RPS20, RPL37	183	9	19357	23.5058	1	0.877506	0.860522
GOTERM_BP_DIRECT	GO:2000096~positive regulation of Wnt signaling pathway, planar cell polarity pathway	2	1.0582	0.0815231	GPC3, PLEKHA4	183	9	19357	23.5058	1	0.877506	0.860522
GOTERM_BP_DIRECT	GO:0061549~sympathetic ganglion development	2	1.0582	0.0815231	NRP2, CTNNB1	183	9	19357	23.5058	1	0.877506	0.860522
GOTERM_BP_DIRECT	GO:0010718~positive regulation of epithelial to mesenchymal transition	3	1.5873	0.0859227	SDCBP, TNXB, CTNNB1	183	52	19357	6.10246	1	0.918484	0.900707
GOTERM_BP_DIRECT	GO:0051496~positive regulation of stress fiber assembly	3	1.5873	0.0887598	TPM1, CCN2, S100A10	183	53	19357	5.98732	1	0.931683	0.913651
GOTERM_BP_DIRECT	GO:0048048~embryonic eye morphogenesis	2	1.0582	0.0901629	MFAP5, ALDH1A3	183	10	19357	21.1552	1	0.931683	0.913651
GOTERM_BP_DIRECT	GO:0019065~receptor-mediated endocytosis of virus by host cell	2	1.0582	0.0901629	CAV2, CAV1	183	10	19357	21.1552	1	0.931683	0.913651
GOTERM_BP_DIRECT	GO:0032872~regulation of stress-activated MAPK cascade	2	1.0582	0.0901629	GSTP1, PRDX1	183	10	19357	21.1552	1	0.931683	0.913651
GOTERM_BP_DIRECT	GO:2001028~positive regulation of endothelial cell chemotaxis	2	1.0582	0.0901629	SMOC2, TMSB4X	183	10	19357	21.1552	1	0.931683	0.913651
GOTERM_BP_DIRECT	GO:0002062~chondrocyte differentiation	3	1.5873	0.0916246	CTNNB1, CCN2, TGFBI	183	54	19357	5.87644	1	0.93433	0.916246
GOTERM_BP_DIRECT	GO:0090398~cellular senescence	3	1.5873	0.0916246	CITED2, PRELP, ECRG4	183	54	19357	5.87644	1	0.93433	0.916246
GOTERM_BP_DIRECT	GO:0009966~regulation of signal transduction	3	1.5873	0.0945162	GPC1, GPC3, IGFBP7	183	55	19357	5.7696	1	0.957517	0.938984
GOTERM_BP_DIRECT	GO:0007163~establishment or maintenance of cell polarity	3	1.5873	0.0974338	SFRP5, PARVA, ACTB	183	56	19357	5.66657	1	0.974338	0.95548
GOTERM_BP_DIRECT	GO:0010951~negative regulation of endopeptidase activity	3	1.5873	0.0974338	TIMP2, TIMP3, SERPING1	183	56	19357	5.66657	1	0.974338	0.95548
GOTERM_BP_DIRECT	GO:0042593~glucose homeostasis	4	2.1164	0.0981822	NGFR, PTCH1, RPS6, LEPR	183	117	19357	3.61627	1	0.974643	0.955779
GOTERM_BP_DIRECT	GO:0090557~establishment of endothelial intestinal barrier	2	1.0582	0.0987219	TJP1, CLDN1	183	11	19357	19.232	1	0.974643	0.955779

[truncated: 4 more sheets: 11- adipocyte, 12- muscle, 13- SC + myeloid, 14- SC + muscle]
