# Supplementary material for: Integration of single-nuclei RNA-sequencing, spatial transcriptomics and histochemistry defines the complex microenvironment of NF1-associated plexiform neurofibromas
Source: Acta Neuropathol Commun. 2023 Sep 28;11:158. doi: 10.1186/s40478-023-01639-1 (PMC10537467; doi:10.1186/s40478-023-01639-1)
Supplement: Supplementary file 6 — Additional file 6: CellChat inferred ligand receptor interactions. [file 40478_2023_1639_MOESM6_ESM.xlsx]

## Sheet: README
# These data were generated using the CellChat R package.
# Each sheet contains data comparing 1 cell type to all others. The sheets are sorted by the target cell type, then secondarily by the communication probability in descending order.
source	Source cell type
target	Target cell type
ligand	Gene symbol for ligand
receptor	Gene symbol for receptor
prob	Communication probabilty, with higher values indicating stronger interaction
pval	P-value derived from permutation test
interaction_name	ID for ligand receptor pair
interaction_name_2	ID for ligand receptor pair
pathway_name	Pathway
annotation	Type of ligand receptor interaction
evidence	Pathway or reference supporting the inferred ligand receptor interaction

## Sheet: Adipocyte_1
source	target	ligand	receptor	prob	pval	interaction_name	interaction_name_2	pathway_name	annotation	evidence
Adipocyte_1	Adipocyte_1	PTPRM	PTPRM	0.133806	0	PTPRM_PTPRM	PTPRM - PTPRM	PTPRM	Cell-Cell Contact	KEGG: hsa04514
Adipocyte_1	Adipocyte_1	CDH1	CDH1	0.0416806	0	CDH1_CDH1	CDH1 - CDH1	CDH	Cell-Cell Contact	KEGG: hsa04514
Adipocyte_1	Adipocyte_1	LAMB1	CD44	0.0416446	0	LAMB1_CD44	LAMB1 - CD44	LAMININ	ECM-Receptor	KEGG: hsa04512
Adipocyte_1	Adipocyte_1	LAMB1	ITGAV_ITGB8	0.0338509	0	LAMB1_ITGAV_ITGB8	LAMB1 - (ITGAV+ITGB8)	LAMININ	ECM-Receptor	KEGG: hsa04512
Adipocyte_1	Adipocyte_1	CADM1	CADM1	0.0320158	0	CADM1_CADM1	CADM1 - CADM1	CADM	Cell-Cell Contact	PMID: 24503895
Adipocyte_1	Adipocyte_1	LAMA4	CD44	0.0293759	0	LAMA4_CD44	LAMA4 - CD44	LAMININ	ECM-Receptor	KEGG: hsa04512
Adipocyte_1	Adipocyte_1	LAMA4	ITGAV_ITGB8	0.0238212	0	LAMA4_ITGAV_ITGB8	LAMA4 - (ITGAV+ITGB8)	LAMININ	ECM-Receptor	KEGG: hsa04512
Adipocyte_1	Adipocyte_1	COL4A5	CD44	0.0235025	0	COL4A5_CD44	COL4A5 - CD44	COLLAGEN	ECM-Receptor	KEGG: hsa04512
Adipocyte_1	Adipocyte_1	COL4A5	ITGAV_ITGB8	0.0190367	0	COL4A5_ITGAV_ITGB8	COL4A5 - (ITGAV+ITGB8)	COLLAGEN	ECM-Receptor	KEGG: hsa04512
Adipocyte_1	Adipocyte_1	LAMB1	ITGA6_ITGB1	0.0189658	0	LAMB1_ITGA6_ITGB1	LAMB1 - (ITGA6+ITGB1)	LAMININ	ECM-Receptor	KEGG: hsa04512
Adipocyte_1	Adipocyte_1	LAMB1	ITGA7_ITGB1	0.0141201	0	LAMB1_ITGA7_ITGB1	LAMB1 - (ITGA7+ITGB1)	LAMININ	ECM-Receptor	KEGG: hsa04512
Adipocyte_1	Adipocyte_1	LAMB1	ITGA6_ITGB4	0.0139428	0	LAMB1_ITGA6_ITGB4	LAMB1 - (ITGA6+ITGB4)	LAMININ	ECM-Receptor	KEGG: hsa04512
Adipocyte_1	Adipocyte_1	NAMPT	INSR	0.0136052	0	NAMPT_INSR	NAMPT - INSR	VISFATIN	Secreted Signaling	PMID: 28490838
Adipocyte_1	Adipocyte_1	LAMB1	ITGA3_ITGB1	0.0124894	0	LAMB1_ITGA3_ITGB1	LAMB1 - (ITGA3+ITGB1)	LAMININ	ECM-Receptor	KEGG: hsa04512
Adipocyte_1	Adipocyte_1	DSG1	DSC3	0.010211	0	DSG1_DSC3	DSG1 - DSC3	DESMOSOME	Cell-Cell Contact	PMID: 27298358
Adipocyte_1	Adipocyte_1	LAMA4	ITGA7_ITGB1	0.00987671	0	LAMA4_ITGA7_ITGB1	LAMA4 - (ITGA7+ITGB1)	LAMININ	ECM-Receptor	KEGG: hsa04512
Adipocyte_1	Adipocyte_1	CD46	JAG1	0.00979719	0	CD46_JAG1	CD46 - JAG1	CD46	Cell-Cell Contact	PMID: 23086448
Adipocyte_1	Adipocyte_1	LAMB1	ITGA2_ITGB1	0.00940739	0	LAMB1_ITGA2_ITGB1	LAMB1 - (ITGA2+ITGB1)	LAMININ	ECM-Receptor	KEGG: hsa04512
Adipocyte_1	Adipocyte_1	LAMA4	ITGA3_ITGB1	0.00873171	0	LAMA4_ITGA3_ITGB1	LAMA4 - (ITGA3+ITGB1)	LAMININ	ECM-Receptor	KEGG: hsa04512
Adipocyte_1	Adipocyte_1	LAMA3	CD44	0.00856837	0	LAMA3_CD44	LAMA3 - CD44	LAMININ	ECM-Receptor	KEGG: hsa04512
Adipocyte_1	Adipocyte_1	CDH1	ITGA2_ITGB1	0.0083965	0	CDH1_ITGA1_ITGB1	CDH1 - (ITGA1+ITGB1)	CDH1	Cell-Cell Contact	PMID: 12392763
Adipocyte_1	Adipocyte_1	LAMB1	DAG1	0.00726405	0	LAMB1_DAG1	LAMB1 - DAG1	LAMININ	ECM-Receptor	KEGG: hsa04512
Adipocyte_1	Adipocyte_1	COL4A5	ITGA3_ITGB1	0.00695633	0	COL4A5_ITGA3_ITGB1	COL4A5 - (ITGA3+ITGB1)	COLLAGEN	ECM-Receptor	KEGG: hsa04512
Adipocyte_1	Adipocyte_1	LAMA3	ITGAV_ITGB8	0.00692014	0	LAMA3_ITGAV_ITGB8	LAMA3 - (ITGAV+ITGB8)	LAMININ	ECM-Receptor	KEGG: hsa04512
Adipocyte_1	Adipocyte_1	LAMA4	ITGA2_ITGB1	0.00657081	0	LAMA4_ITGA2_ITGB1	LAMA4 - (ITGA2+ITGB1)	LAMININ	ECM-Receptor	KEGG: hsa04512
Adipocyte_1	Adipocyte_1	COL4A5	SDC1	0.00626245	0	COL4A5_SDC1	COL4A5 - SDC1	COLLAGEN	ECM-Receptor	KEGG: hsa04512
Adipocyte_1	Adipocyte_1	COL4A5	ITGA9_ITGB1	0.00606219	0	COL4A5_ITGA9_ITGB1	COL4A5 - (ITGA9+ITGB1)	COLLAGEN	ECM-Receptor	KEGG: hsa04512
Adipocyte_1	Adipocyte_1	COL4A5	ITGA2_ITGB1	0.00523248	0	COL4A5_ITGA2_ITGB1	COL4A5 - (ITGA2+ITGB1)	COLLAGEN	ECM-Receptor	KEGG: hsa04512
Adipocyte_1	Adipocyte_1	LAMA4	DAG1	0.00507044	0	LAMA4_DAG1	LAMA4 - DAG1	LAMININ	ECM-Receptor	KEGG: hsa04512
Adipocyte_1	Adipocyte_1	JAG1	NOTCH2	0.00457619	0	JAG1_NOTCH2	JAG1 - NOTCH2	NOTCH	Cell-Cell Contact	PMID: 22353464
Adipocyte_1	Adipocyte_1	SEMA3C	NRP1_PLXNA2	0.00401582	0	SEMA3C_NRP1_PLXNA2	SEMA3C - (NRP1+PLXNA2)	SEMA3	Secreted Signaling	PMID: 27533782
Adipocyte_1	Adipocyte_1	LAMA3	ITGA6_ITGB1	0.00383023	0	LAMA3_ITGA6_ITGB1	LAMA3 - (ITGA6+ITGB1)	LAMININ	ECM-Receptor	KEGG: hsa04512
Adipocyte_1	Adipocyte_1	LAMA3	ITGA7_ITGB1	0.00284043	0	LAMA3_ITGA7_ITGB1	LAMA3 - (ITGA7+ITGB1)	LAMININ	ECM-Receptor	KEGG: hsa04512
Adipocyte_1	Adipocyte_1	LAMA3	ITGA6_ITGB4	0.00280435	0	LAMA3_ITGA6_ITGB4	LAMA3 - (ITGA6+ITGB4)	LAMININ	ECM-Receptor	KEGG: hsa04512
Adipocyte_1	Adipocyte_1	LAMC1	ITGA7_ITGB1	0.0025875	0	LAMC1_ITGA7_ITGB1	LAMC1 - (ITGA7+ITGB1)	LAMININ	ECM-Receptor	KEGG: hsa04512
Adipocyte_1	Adipocyte_1	LAMA3	ITGA3_ITGB1	0.00250907	0	LAMA3_ITGA3_ITGB1	LAMA3 - (ITGA3+ITGB1)	LAMININ	ECM-Receptor	KEGG: hsa04512
Adipocyte_1	Adipocyte_1	COL1A2	ITGA3_ITGB1	0.002329	0	COL1A2_ITGA3_ITGB1	COL1A2 - (ITGA3+ITGB1)	COLLAGEN	ECM-Receptor	KEGG: hsa04512
Adipocyte_1	Adipocyte_1	LAMC1	ITGA3_ITGB1	0.00228558	0	LAMC1_ITGA3_ITGB1	LAMC1 - (ITGA3+ITGB1)	LAMININ	ECM-Receptor	KEGG: hsa04512
Adipocyte_1	Adipocyte_1	LAMA3	ITGA9_ITGB1	0.00218531	0	LAMA3_ITGA9_ITGB1	LAMA3 - (ITGA9+ITGB1)	LAMININ	ECM-Receptor	KEGG: hsa04512
Adipocyte_1	Adipocyte_1	COL1A2	SDC1	0.00209571	0	COL1A2_SDC1	COL1A2 - SDC1	COLLAGEN	ECM-Receptor	KEGG: hsa04512
Adipocyte_1	Adipocyte_1	HSPG2	DAG1	0.00189641	0	HSPG2_DAG1	HSPG2 - DAG1	HSPG	ECM-Receptor	KEGG: hsa04512
Adipocyte_1	Adipocyte_1	LAMA3	ITGA2_ITGB1	0.0018852	0	LAMA3_ITGA2_ITGB1	LAMA3 - (ITGA2+ITGB1)	LAMININ	ECM-Receptor	KEGG: hsa04512
Adipocyte_1	Adipocyte_1	JAG1	NOTCH1	0.00181152	0	JAG1_NOTCH1	JAG1 - NOTCH1	NOTCH	Cell-Cell Contact	PMID: 22353464
Adipocyte_1	Adipocyte_1	COL1A2	ITGA2_ITGB1	0.00174983	0	COL1A2_ITGA2_ITGB1	COL1A2 - (ITGA2+ITGB1)	COLLAGEN	ECM-Receptor	KEGG: hsa04512
Adipocyte_1	Adipocyte_1	LAMC1	ITGA2_ITGB1	0.00171719	0	LAMC1_ITGA2_ITGB1	LAMC1 - (ITGA2+ITGB1)	LAMININ	ECM-Receptor	KEGG: hsa04512
Adipocyte_1	Adipocyte_1	LAMA3	DAG1	0.00145317	0	LAMA3_DAG1	LAMA3 - DAG1	LAMININ	ECM-Receptor	KEGG: hsa04512
Adipocyte_1	Adipocyte_1	LAMC1	DAG1	0.00132361	0	LAMC1_DAG1	LAMC1 - DAG1	LAMININ	ECM-Receptor	KEGG: hsa04512
Adipocyte_1	Adipocyte_1	JAG1	NOTCH4	0.00126748	0	JAG1_NOTCH4	JAG1 - NOTCH4	NOTCH	Cell-Cell Contact	PMID: 22353464
Adipocyte_1	Adipocyte_1	SEMA6A	PLXNA2	0.000900907	0	SEMA6A_PLXNA2	SEMA6A - PLXNA2	SEMA6	Cell-Cell Contact	PMID: 27533782
Adipocyte_1	Adipocyte_1	ANGPTL4	SDC1	0.000894682	0	ANGPTL4_SDC1	ANGPTL4 - SDC1	ANGPTL	Secreted Signaling	PMID: 29017031
Adipocyte_1	Adipocyte_1	JAG1	NOTCH3	0.000648169	0	JAG1_NOTCH3	JAG1 - NOTCH3	NOTCH	Cell-Cell Contact	PMID: 22353464
Adipocyte_1	Adipocyte_1	MPZL1	MPZL1	0.00130862	0.01	MPZL1_MPZL1	MPZL1 - MPZL1	MPZ	Cell-Cell Contact	KEGG: hsa04514
Adipocyte_1	Adipocyte_2	EFNA5	EPHA4	0.0906436	0	EFNA5_EPHA4	EFNA5 - EPHA4	EPHA	Cell-Cell Contact	PMID: 15114347
Adipocyte_1	Adipocyte_2	LAMB1	CD44	0.0696767	0	LAMB1_CD44	LAMB1 - CD44	LAMININ	ECM-Receptor	KEGG: hsa04512
Adipocyte_1	Adipocyte_2	EFNB2	EPHA4	0.0558641	0	EFNB2_EPHA4	EFNB2 - EPHA4	EPHB	Cell-Cell Contact	PMID: 15114347
Adipocyte_1	Adipocyte_2	LAMA4	CD44	0.0495769	0	LAMA4_CD44	LAMA4 - CD44	LAMININ	ECM-Receptor	KEGG: hsa04512
Adipocyte_1	Adipocyte_2	COL4A5	CD44	0.0398303	0	COL4A5_CD44	COL4A5 - CD44	COLLAGEN	ECM-Receptor	KEGG: hsa04512
Adipocyte_1	Adipocyte_2	LAMB1	ITGAV_ITGB8	0.0195695	0	LAMB1_ITGAV_ITGB8	LAMB1 - (ITGAV+ITGB8)	LAMININ	ECM-Receptor	KEGG: hsa04512
Adipocyte_1	Adipocyte_2	DSG1	DSC3	0.0170655	0	DSG1_DSC3	DSG1 - DSC3	DESMOSOME	Cell-Cell Contact	PMID: 27298358
Adipocyte_1	Adipocyte_2	LAMA3	CD44	0.014677	0	LAMA3_CD44	LAMA3 - CD44	LAMININ	ECM-Receptor	KEGG: hsa04512
Adipocyte_1	Adipocyte_2	CDH1	CDH1	0.0139409	0	CDH1_CDH1	CDH1 - CDH1	CDH	Cell-Cell Contact	KEGG: hsa04514
Adipocyte_1	Adipocyte_2	CD46	JAG1	0.0115622	0	CD46_JAG1	CD46 - JAG1	CD46	Cell-Cell Contact	PMID: 23086448
Adipocyte_1	Adipocyte_2	CADM1	CADM1	0.0109445	0	CADM1_CADM1	CADM1 - CADM1	CADM	Cell-Cell Contact	PMID: 24503895
Adipocyte_1	Adipocyte_2	COL4A5	ITGAV_ITGB8	0.0109345	0	COL4A5_ITGAV_ITGB8	COL4A5 - (ITGAV+ITGB8)	COLLAGEN	ECM-Receptor	KEGG: hsa04512
Adipocyte_1	Adipocyte_2	NAMPT	INSR	0.00527543	0	NAMPT_INSR	NAMPT - INSR	VISFATIN	Secreted Signaling	PMID: 28490838
Adipocyte_1	Adipocyte_2	LAMA3	ITGAV_ITGB8	0.00395409	0	LAMA3_ITGAV_ITGB8	LAMA3 - (ITGAV+ITGB8)	LAMININ	ECM-Receptor	KEGG: hsa04512
Adipocyte_1	Adipocyte_2	JAG1	NOTCH3	0.00220567	0	JAG1_NOTCH3	JAG1 - NOTCH3	NOTCH	Cell-Cell Contact	PMID: 22353464
Adipocyte_1	Adipocyte_2	MPZL1	MPZL1	0.0021963	0	MPZL1_MPZL1	MPZL1 - MPZL1	MPZ	Cell-Cell Contact	KEGG: hsa04514
Adipocyte_1	Adipocyte_2	ANGPTL4	CDH11	0.000530094	0	ANGPTL4_CDH11	ANGPTL4 - CDH11	ANGPTL	Secreted Signaling	PMID: 30049845
Adipocyte_1	Endo_fibr	EFNA5	EPHA3	0.0927662	0	EFNA5_EPHA3	EFNA5 - EPHA3	EPHA	Cell-Cell Contact	PMID: 15114347
Adipocyte_1	Endo_fibr	PTPRM	PTPRM	0.0850813	0	PTPRM_PTPRM	PTPRM - PTPRM	PTPRM	Cell-Cell Contact	KEGG: hsa04514
Adipocyte_1	Endo_fibr	LAMB1	ITGAV_ITGB8	0.0184239	0	LAMB1_ITGAV_ITGB8	LAMB1 - (ITGAV+ITGB8)	LAMININ	ECM-Receptor	KEGG: hsa04512
Adipocyte_1	Endo_fibr	CD46	JAG1	0.0103814	0	CD46_JAG1	CD46 - JAG1	CD46	Cell-Cell Contact	PMID: 23086448
Adipocyte_1	Endo_fibr	COL4A5	ITGAV_ITGB8	0.0102891	0	COL4A5_ITGAV_ITGB8	COL4A5 - (ITGAV+ITGB8)	COLLAGEN	ECM-Receptor	KEGG: hsa04512
Adipocyte_1	Endo_fibr	COL4A5	ITGA9_ITGB1	0.00751099	0	COL4A5_ITGA9_ITGB1	COL4A5 - (ITGA9+ITGB1)	COLLAGEN	ECM-Receptor	KEGG: hsa04512
Adipocyte_1	Endo_fibr	ANGPTL4	CDH11	0.00454656	0	ANGPTL4_CDH11	ANGPTL4 - CDH11	ANGPTL	Secreted Signaling	PMID: 30049845
Adipocyte_1	Endo_fibr	NAMPT	INSR	0.00446862	0	NAMPT_INSR	NAMPT - INSR	VISFATIN	Secreted Signaling	PMID: 28490838
Adipocyte_1	Endo_fibr	LAMA3	ITGAV_ITGB8	0.00371916	0	LAMA3_ITGAV_ITGB8	LAMA3 - (ITGAV+ITGB8)	LAMININ	ECM-Receptor	KEGG: hsa04512
Adipocyte_1	Endo_fibr	LAMA3	ITGA9_ITGB1	0.0027101	0	LAMA3_ITGA9_ITGB1	LAMA3 - (ITGA9+ITGB1)	LAMININ	ECM-Receptor	KEGG: hsa04512
Adipocyte_1	Endo_fibr	ANGPTL4	SDC2	0.00110715	0	ANGPTL4_SDC2	ANGPTL4 - SDC2	ANGPTL	Secreted Signaling	PMID: 29017031
Adipocyte_1	Endo_fibr	MPZL1	MPZL1	0.000750839	0	MPZL1_MPZL1	MPZL1 - MPZL1	MPZ	Cell-Cell Contact	KEGG: hsa04514
Adipocyte_1	Epi_fibr	PTPRM	PTPRM	0.0853946	0	PTPRM_PTPRM	PTPRM - PTPRM	PTPRM	Cell-Cell Contact	KEGG: hsa04514
Adipocyte_1	Epi_fibr	LAMB1	CD44	0.0494327	0	LAMB1_CD44	LAMB1 - CD44	LAMININ	ECM-Receptor	KEGG: hsa04512
Adipocyte_1	Epi_fibr	EFNA5	EPHA3	0.0461473	0	EFNA5_EPHA3	EFNA5 - EPHA3	EPHA	Cell-Cell Contact	PMID: 15114347
Adipocyte_1	Epi_fibr	LAMA4	CD44	0.0349533	0	LAMA4_CD44	LAMA4 - CD44	LAMININ	ECM-Receptor	KEGG: hsa04512
Adipocyte_1	Epi_fibr	COL4A5	CD44	0.027997	0	COL4A5_CD44	COL4A5 - CD44	COLLAGEN	ECM-Receptor	KEGG: hsa04512
Adipocyte_1	Epi_fibr	LAMB1	ITGA1_ITGB1	0.0167817	0	LAMB1_ITGA1_ITGB1	LAMB1 - (ITGA1+ITGB1)	LAMININ	ECM-Receptor	KEGG: hsa04512
Adipocyte_1	Epi_fibr	CD46	JAG1	0.0150786	0	CD46_JAG1	CD46 - JAG1	CD46	Cell-Cell Contact	PMID: 23086448
Adipocyte_1	Epi_fibr	LAMA3	CD44	0.0102369	0	LAMA3_CD44	LAMA3 - CD44	LAMININ	ECM-Receptor	KEGG: hsa04512
Adipocyte_1	Epi_fibr	COL4A5	ITGA9_ITGB1	0.00985554	0	COL4A5_ITGA9_ITGB1	COL4A5 - (ITGA9+ITGB1)	COLLAGEN	ECM-Receptor	KEGG: hsa04512
Adipocyte_1	Epi_fibr	COL4A5	ITGA1_ITGB1	0.0093651	0	COL4A5_ITGA1_ITGB1	COL4A5 - (ITGA1+ITGB1)	COLLAGEN	ECM-Receptor	KEGG: hsa04512
Adipocyte_1	Epi_fibr	COL4A5	ITGA11_ITGB1	0.00864085	0	COL4A5_ITGA11_ITGB1	COL4A5 - (ITGA11+ITGB1)	COLLAGEN	ECM-Receptor	KEGG: hsa04512
Adipocyte_1	Epi_fibr	COL4A5	ITGAV_ITGB8	0.00682617	0	COL4A5_ITGAV_ITGB8	COL4A5 - (ITGAV+ITGB8)	COLLAGEN	ECM-Receptor	KEGG: hsa04512
Adipocyte_1	Epi_fibr	NAMPT	INSR	0.00507307	0	NAMPT_INSR	NAMPT - INSR	VISFATIN	Secreted Signaling	PMID: 28490838
Adipocyte_1	Epi_fibr	ANGPTL4	CDH11	0.00498857	0	ANGPTL4_CDH11	ANGPTL4 - CDH11	ANGPTL	Secreted Signaling	PMID: 30049845
Adipocyte_1	Epi_fibr	LAMA3	ITGA9_ITGB1	0.00356143	0	LAMA3_ITGA9_ITGB1	LAMA3 - (ITGA9+ITGB1)	LAMININ	ECM-Receptor	KEGG: hsa04512
Adipocyte_1	Epi_fibr	LAMA3	ITGA1_ITGB1	0.00338313	0	LAMA3_ITGA1_ITGB1	LAMA3 - (ITGA1+ITGB1)	LAMININ	ECM-Receptor	KEGG: hsa04512
Adipocyte_1	Epi_fibr	COL1A2	ITGA11_ITGB1	0.00289624	0	COL1A2_ITGA11_ITGB1	COL1A2 - (ITGA11+ITGB1)	COLLAGEN	ECM-Receptor	KEGG: hsa04512
Adipocyte_1	Epi_fibr	LAMA3	ITGAV_ITGB8	0.00246192	0	LAMA3_ITGAV_ITGB8	LAMA3 - (ITGAV+ITGB8)	LAMININ	ECM-Receptor	KEGG: hsa04512
Adipocyte_1	Epi_fibr	MPZL1	MPZL1	0.00191076	0	MPZL1_MPZL1	MPZL1 - MPZL1	MPZ	Cell-Cell Contact	KEGG: hsa04514
Adipocyte_1	Epi_fibr	ANGPTL4	SDC2	0.00147894	0	ANGPTL4_SDC2	ANGPTL4 - SDC2	ANGPTL	Secreted Signaling	PMID: 29017031
Adipocyte_1	Epi_fibr	LAMB1	ITGA9_ITGB1	0.0176536	0.01	LAMB1_ITGA9_ITGB1	LAMB1 - (ITGA9+ITGB1)	LAMININ	ECM-Receptor	KEGG: hsa04512
Adipocyte_1	Fibroblast_4	PTPRM	PTPRM	0.0847547	0	PTPRM_PTPRM	PTPRM - PTPRM	PTPRM	Cell-Cell Contact	KEGG: hsa04514
Adipocyte_1	Fibroblast_4	LAMB1	CD44	0.0822378	0	LAMB1_CD44	LAMB1 - CD44	LAMININ	ECM-Receptor	KEGG: hsa04512
Adipocyte_1	Fibroblast_4	LAMA4	CD44	0.0587432	0	LAMA4_CD44	LAMA4 - CD44	LAMININ	ECM-Receptor	KEGG: hsa04512
Adipocyte_1	Fibroblast_4	COL4A5	CD44	0.0472843	0	COL4A5_CD44	COL4A5 - CD44	COLLAGEN	ECM-Receptor	KEGG: hsa04512
Adipocyte_1	Fibroblast_4	EFNA5	EPHA3	0.0351238	0	EFNA5_EPHA3	EFNA5 - EPHA3	EPHA	Cell-Cell Contact	PMID: 15114347
Adipocyte_1	Fibroblast_4	EFNA5	EPHB2	0.0323962	0	EFNA5_EPHB2	EFNA5 - EPHB2	EPHA	Cell-Cell Contact	PMID:15107857; PMID: 15114347
Adipocyte_1	Fibroblast_4	LAMB1	ITGA9_ITGB1	0.0262938	0	LAMB1_ITGA9_ITGB1	LAMB1 - (ITGA9+ITGB1)	LAMININ	ECM-Receptor	KEGG: hsa04512
Adipocyte_1	Fibroblast_4	EFNB2	EPHB2	0.019487	0	EFNB2_EPHB2	EFNB2 - EPHB2	EPHB	Cell-Cell Contact	PMID: 15114347
Adipocyte_1	Fibroblast_4	LAMA3	CD44	0.0175095	0	LAMA3_CD44	LAMA3 - CD44	LAMININ	ECM-Receptor	KEGG: hsa04512
Adipocyte_1	Fibroblast_4	COL4A5	ITGA11_ITGB1	0.0153448	0	COL4A5_ITGA11_ITGB1	COL4A5 - (ITGA11+ITGB1)	COLLAGEN	ECM-Receptor	KEGG: hsa04512
Adipocyte_1	Fibroblast_4	COL4A5	ITGA9_ITGB1	0.0147363	0	COL4A5_ITGA9_ITGB1	COL4A5 - (ITGA9+ITGB1)	COLLAGEN	ECM-Receptor	KEGG: hsa04512
Adipocyte_1	Fibroblast_4	COL4A5	ITGA1_ITGB1	0.00885887	0	COL4A5_ITGA1_ITGB1	COL4A5 - (ITGA1+ITGB1)	COLLAGEN	ECM-Receptor	KEGG: hsa04512
Adipocyte_1	Fibroblast_4	LAMA3	ITGA9_ITGB1	0.00534199	0	LAMA3_ITGA9_ITGB1	LAMA3 - (ITGA9+ITGB1)	LAMININ	ECM-Receptor	KEGG: hsa04512
Adipocyte_1	Fibroblast_4	COL1A2	ITGA11_ITGB1	0.00516652	0	COL1A2_ITGA11_ITGB1	COL1A2 - (ITGA11+ITGB1)	COLLAGEN	ECM-Receptor	KEGG: hsa04512
Adipocyte_1	Fibroblast_4	ANGPTL4	CDH11	0.00462434	0	ANGPTL4_CDH11	ANGPTL4 - CDH11	ANGPTL	Secreted Signaling	PMID: 30049845
Adipocyte_1	Fibroblast_4	NAMPT	INSR	0.00458759	0	NAMPT_INSR	NAMPT - INSR	VISFATIN	Secreted Signaling	PMID: 28490838
Adipocyte_1	Fibroblast_4	LAMA3	ITGA1_ITGB1	0.00319921	0	LAMA3_ITGA1_ITGB1	LAMA3 - (ITGA1+ITGB1)	LAMININ	ECM-Receptor	KEGG: hsa04512
Adipocyte_1	Fibroblast_4	MPZL1	MPZL1	0.00223602	0	MPZL1_MPZL1	MPZL1 - MPZL1	MPZ	Cell-Cell Contact	KEGG: hsa04514
Adipocyte_1	Fibroblast_4	ANGPTL4	SDC2	0.00139677	0	ANGPTL4_SDC2	ANGPTL4 - SDC2	ANGPTL	Secreted Signaling	PMID: 29017031
Adipocyte_1	Fibroblast_5	EFNA5	EPHA3	0.121659	0	EFNA5_EPHA3	EFNA5 - EPHA3	EPHA	Cell-Cell Contact	PMID: 15114347
Adipocyte_1	Fibroblast_5	ANGPTL4	CDH11	0.004974	0	ANGPTL4_CDH11	ANGPTL4 - CDH11	ANGPTL	Secreted Signaling	PMID: 30049845
Adipocyte_1	Fibroblast_5	NAMPT	INSR	0.0019387	0	NAMPT_INSR	NAMPT - INSR	VISFATIN	Secreted Signaling	PMID: 28490838
Adipocyte_1	Fibroblast_5	ANGPTL4	SDC2	0.0015324	0	ANGPTL4_SDC2	ANGPTL4 - SDC2	ANGPTL	Secreted Signaling	PMID: 29017031
Adipocyte_1	LEC	PTPRM	PTPRM	0.169447	0	PTPRM_PTPRM	PTPRM - PTPRM	PTPRM	Cell-Cell Contact	KEGG: hsa04514
Adipocyte_1	LEC	LAMB1	ITGA9_ITGB1	0.0410553	0	LAMB1_ITGA9_ITGB1	LAMB1 - (ITGA9+ITGB1)	LAMININ	ECM-Receptor	KEGG: hsa04512
Adipocyte_1	LEC	LAMA4	ITGA9_ITGB1	0.028955	0	LAMA4_ITGA9_ITGB1	LAMA4 - (ITGA9+ITGB1)	LAMININ	ECM-Receptor	KEGG: hsa04512
Adipocyte_1	LEC	COL4A5	ITGA9_ITGB1	0.0231638	0	COL4A5_ITGA9_ITGB1	COL4A5 - (ITGA9+ITGB1)	COLLAGEN	ECM-Receptor	KEGG: hsa04512
Adipocyte_1	LEC	EFNB2	EPHB1	0.0204366	0	EFNB2_EPHB1	EFNB2 - EPHB1	EPHB	Cell-Cell Contact	PMID: 15114347
Adipocyte_1	LEC	LAMB1	ITGA6_ITGB1	0.0189394	0	LAMB1_ITGA6_ITGB1	LAMB1 - (ITGA6+ITGB1)	LAMININ	ECM-Receptor	KEGG: hsa04512
Adipocyte_1	LEC	LAMB1	ITGA6_ITGB4	0.0164811	0	LAMB1_ITGA6_ITGB4	LAMB1 - (ITGA6+ITGB4)	LAMININ	ECM-Receptor	KEGG: hsa04512
Adipocyte_1	LEC	EFNB2	EPHB4	0.0105626	0	EFNB2_EPHB4	EFNB2 - EPHB4	EPHB	Cell-Cell Contact	PMID: 15114347
Adipocyte_1	LEC	COL4A5	ITGA1_ITGB1	0.00850181	0	COL4A5_ITGA1_ITGB1	COL4A5 - (ITGA1+ITGB1)	COLLAGEN	ECM-Receptor	KEGG: hsa04512
Adipocyte_1	LEC	LAMA3	ITGA9_ITGB1	0.00844301	0	LAMA3_ITGA9_ITGB1	LAMA3 - (ITGA9+ITGB1)	LAMININ	ECM-Receptor	KEGG: hsa04512
Adipocyte_1	LEC	SEMA3C	NRP2_PLXNA2	0.00775036	0	SEMA3C_NRP2_PLXNA2	SEMA3C - (NRP2+PLXNA2)	SEMA3	Secreted Signaling	PMID: 27533782
Adipocyte_1	LEC	SEMA3C	NRP2_PLXNA4	0.00627386	0	SEMA3C_NRP2_PLXNA4	SEMA3C - (NRP2+PLXNA4)	SEMA3	Secreted Signaling	PMID: 27533782
Adipocyte_1	LEC	COL4A5	ITGAV_ITGB8	0.00608907	0	COL4A5_ITGAV_ITGB8	COL4A5 - (ITGAV+ITGB8)	COLLAGEN	ECM-Receptor	KEGG: hsa04512
Adipocyte_1	LEC	NAMPT	INSR	0.00474372	0	NAMPT_INSR	NAMPT - INSR	VISFATIN	Secreted Signaling	PMID: 28490838
Adipocyte_1	LEC	NAMPT	ITGA5_ITGB1	0.00420162	0	NAMPT_ITGA5_ITGB1	NAMPT - (ITGA5+ITGB1)	VISFATIN	Secreted Signaling	PMID: 28490838
Adipocyte_1	LEC	LAMA3	ITGA6_ITGB1	0.0038248	0	LAMA3_ITGA6_ITGB1	LAMA3 - (ITGA6+ITGB1)	LAMININ	ECM-Receptor	KEGG: hsa04512
Adipocyte_1	LEC	ANGPT2	ITGA5_ITGB1	0.0033282	0	ANGPT2_ITGA5_ITGB1	ANGPT2 - (ITGA5+ITGB1)	ANGPT	Secreted Signaling	PMID: 20651738; PMID: 25635707
Adipocyte_1	LEC	LAMA3	ITGA6_ITGB4	0.00332171	0	LAMA3_ITGA6_ITGB4	LAMA3 - (ITGA6+ITGB4)	LAMININ	ECM-Receptor	KEGG: hsa04512
Adipocyte_1	LEC	SEMA6A	PLXNA2	0.00317281	0	SEMA6A_PLXNA2	SEMA6A - PLXNA2	SEMA6	Cell-Cell Contact	PMID: 27533782
Adipocyte_1	LEC	LAMA3	ITGA1_ITGB1	0.00306956	0	LAMA3_ITGA1_ITGB1	LAMA3 - (ITGA1+ITGB1)	LAMININ	ECM-Receptor	KEGG: hsa04512
Adipocyte_1	LEC	LAMA3	ITGAV_ITGB8	0.00219503	0	LAMA3_ITGAV_ITGB8	LAMA3 - (ITGAV+ITGB8)	LAMININ	ECM-Receptor	KEGG: hsa04512
Adipocyte_1	LEC	SEMA6A	PLXNA4	0.00207518	0	SEMA6A_PLXNA4	SEMA6A - PLXNA4	SEMA6	Cell-Cell Contact	PMID: 27533782
Adipocyte_1	LEC	VEGFA	KDR	0.00152454	0	VEGFA_VEGFR2	VEGFA - VEGFR2	VEGF	Secreted Signaling	KEGG: hsa04370; PMID: 16633338
Adipocyte_1	LEC	JAG1	NOTCH1	0.00143032	0	JAG1_NOTCH1	JAG1 - NOTCH1	NOTCH	Cell-Cell Contact	PMID: 22353464
Adipocyte_1	LEC	ANGPTL4	ITGA5_ITGB1	0.00123619	0	ANGPTL4_ITGA5_ITGB1	ANGPTL4 - (ITGA5+ITGB1)	ANGPTL	Secreted Signaling	PMID: 30049845
Adipocyte_1	LEC	ANGPTL4	CDH5	0.00105988	0	ANGPTL4_CDH5	ANGPTL4 - CDH5	ANGPTL	Secreted Signaling	PMID: 30049845
Adipocyte_1	Lymphocyte	LAMB1	CD44	0.0902382	0	LAMB1_CD44	LAMB1 - CD44	LAMININ	ECM-Receptor	KEGG: hsa04512
Adipocyte_1	Lymphocyte	LAMA4	CD44	0.0646189	0	LAMA4_CD44	LAMA4 - CD44	LAMININ	ECM-Receptor	KEGG: hsa04512
Adipocyte_1	Lymphocyte	COL4A5	CD44	0.0520772	0	COL4A5_CD44	COL4A5 - CD44	COLLAGEN	ECM-Receptor	KEGG: hsa04512
Adipocyte_1	Lymphocyte	ALCAM	CD6	0.0206456	0	ALCAM_CD6	ALCAM - CD6	ALCAM	Cell-Cell Contact	KEGG: hsa04514
Adipocyte_1	Lymphocyte	LAMA3	CD44	0.0193456	0	LAMA3_CD44	LAMA3 - CD44	LAMININ	ECM-Receptor	KEGG: hsa04512
Adipocyte_1	Lymphocyte	LAMC1	CD44	0.017649	0.03	LAMC1_CD44	LAMC1 - CD44	LAMININ	ECM-Receptor	KEGG: hsa04512
Adipocyte_1	Mast	LAMB1	CD44	0.0784476	0	LAMB1_CD44	LAMB1 - CD44	LAMININ	ECM-Receptor	KEGG: hsa04512
Adipocyte_1	Mast	LAMA4	CD44	0.0559698	0	LAMA4_CD44	LAMA4 - CD44	LAMININ	ECM-Receptor	KEGG: hsa04512
Adipocyte_1	Mast	COL4A5	CD44	0.045026	0	COL4A5_CD44	COL4A5 - CD44	COLLAGEN	ECM-Receptor	KEGG: hsa04512
Adipocyte_1	Mast	LAMA3	CD44	0.0166484	0	LAMA3_CD44	LAMA3 - CD44	LAMININ	ECM-Receptor	KEGG: hsa04512
Adipocyte_1	Melanocyte	PTPRM	PTPRM	0.222154	0	PTPRM_PTPRM	PTPRM - PTPRM	PTPRM	Cell-Cell Contact	KEGG: hsa04514
Adipocyte_1	Melanocyte	LAMB1	CD44	0.089809	0	LAMB1_CD44	LAMB1 - CD44	LAMININ	ECM-Receptor	KEGG: hsa04512
Adipocyte_1	Melanocyte	EFNA5	EPHA5	0.0710417	0	EFNA5_EPHA5	EFNA5 - EPHA5	EPHA	Cell-Cell Contact	PMID: 15114347
Adipocyte_1	Melanocyte	LAMA4	CD44	0.0643029	0	LAMA4_CD44	LAMA4 - CD44	LAMININ	ECM-Receptor	KEGG: hsa04512
Adipocyte_1	Melanocyte	CDH1	CDH1	0.0522895	0	CDH1_CDH1	CDH1 - CDH1	CDH	Cell-Cell Contact	KEGG: hsa04514
Adipocyte_1	Melanocyte	COL4A5	CD44	0.0518192	0	COL4A5_CD44	COL4A5 - CD44	COLLAGEN	ECM-Receptor	KEGG: hsa04512
Adipocyte_1	Melanocyte	LAMA3	CD44	0.0192465	0	LAMA3_CD44	LAMA3 - CD44	LAMININ	ECM-Receptor	KEGG: hsa04512
Adipocyte_1	Melanocyte	LAMB1	SV2B	0.00899668	0	LAMB1_SV2B	LAMB1 - SV2B	LAMININ	ECM-Receptor	KEGG: hsa04512
Adipocyte_1	Melanocyte	CADM1	CADM1	0.00881302	0	CADM1_CADM1	CADM1 - CADM1	CADM	Cell-Cell Contact	PMID: 24503895
Adipocyte_1	Melanocyte	LAMA4	SV2B	0.00628316	0	LAMA4_SV2B	LAMA4 - SV2B	LAMININ	ECM-Receptor	KEGG: hsa04512
Adipocyte_1	Melanocyte	JAG1	NOTCH2	0.00434578	0	JAG1_NOTCH2	JAG1 - NOTCH2	NOTCH	Cell-Cell Contact	PMID: 22353464
Adipocyte_1	Melanocyte	NAMPT	INSR	0.00421397	0	NAMPT_INSR	NAMPT - INSR	VISFATIN	Secreted Signaling	PMID: 28490838
Adipocyte_1	Melanocyte	COL4A5	ITGA9_ITGB1	0.00394222	0	COL4A5_ITGA9_ITGB1	COL4A5 - (ITGA9+ITGB1)	COLLAGEN	ECM-Receptor	KEGG: hsa04512
Adipocyte_1	Melanocyte	LAMA3	SV2B	0.0018023	0	LAMA3_SV2B	LAMA3 - SV2B	LAMININ	ECM-Receptor	KEGG: hsa04512
Adipocyte_1	Melanocyte	LAMC1	SV2B	0.00164167	0	LAMC1_SV2B	LAMC1 - SV2B	LAMININ	ECM-Receptor	KEGG: hsa04512
Adipocyte_1	Melanocyte	LAMA3	ITGA9_ITGB1	0.00141916	0	LAMA3_ITGA9_ITGB1	LAMA3 - (ITGA9+ITGB1)	LAMININ	ECM-Receptor	KEGG: hsa04512
Adipocyte_1	Melanocyte	ANGPTL4	CDH11	0.000239007	0	ANGPTL4_CDH11	ANGPTL4 - CDH11	ANGPTL	Secreted Signaling	PMID: 30049845
Adipocyte_1	Melanocyte	CD99	CD99	0.0041597	0.02	CD99_CD99	CD99 - CD99	CD99	Cell-Cell Contact	KEGG: hsa04514
Adipocyte_1	My_SC	LAMB1	ITGA6_ITGB1	0.0310992	0	LAMB1_ITGA6_ITGB1	LAMB1 - (ITGA6+ITGB1)	LAMININ	ECM-Receptor	KEGG: hsa04512
Adipocyte_1	My_SC	LAMB1	ITGA6_ITGB4	0.0291881	0	LAMB1_ITGA6_ITGB4	LAMB1 - (ITGA6+ITGB4)	LAMININ	ECM-Receptor	KEGG: hsa04512
Adipocyte_1	My_SC	LAMB1	ITGAV_ITGB8	0.028215	0	LAMB1_ITGAV_ITGB8	LAMB1 - (ITGAV+ITGB8)	LAMININ	ECM-Receptor	KEGG: hsa04512
Adipocyte_1	My_SC	CADM1	CADM1	0.0240437	0	CADM1_CADM1	CADM1 - CADM1	CADM	Cell-Cell Contact	PMID: 24503895
Adipocyte_1	My_SC	LAMB1	DAG1	0.0189038	0	LAMB1_DAG1	LAMB1 - DAG1	LAMININ	ECM-Receptor	KEGG: hsa04512
Adipocyte_1	My_SC	CDH1	CDH1	0.0171062	0	CDH1_CDH1	CDH1 - CDH1	CDH	Cell-Cell Contact	KEGG: hsa04514
Adipocyte_1	My_SC	LAMB1	SV2C	0.0166137	0	LAMB1_SV2C	LAMB1 - SV2C	LAMININ	ECM-Receptor	KEGG: hsa04512
Adipocyte_1	My_SC	COL4A5	ITGAV_ITGB8	0.0158268	0	COL4A5_ITGAV_ITGB8	COL4A5 - (ITGAV+ITGB8)	COLLAGEN	ECM-Receptor	KEGG: hsa04512
Adipocyte_1	My_SC	LAMB1	ITGA7_ITGB1	0.0141758	0	LAMB1_ITGA7_ITGB1	LAMB1 - (ITGA7+ITGB1)	LAMININ	ECM-Receptor	KEGG: hsa04512
Adipocyte_1	My_SC	LAMA4	DAG1	0.0132421	0	LAMA4_DAG1	LAMA4 - DAG1	LAMININ	ECM-Receptor	KEGG: hsa04512
Adipocyte_1	My_SC	LAMA4	SV2C	0.0116298	0	LAMA4_SV2C	LAMA4 - SV2C	LAMININ	ECM-Receptor	KEGG: hsa04512
Adipocyte_1	My_SC	LAMA4	ITGA7_ITGB1	0.00991585	0	LAMA4_ITGA7_ITGB1	LAMA4 - (ITGA7+ITGB1)	LAMININ	ECM-Receptor	KEGG: hsa04512
Adipocyte_1	My_SC	LAMA3	ITGA6_ITGB1	0.00634323	0	LAMA3_ITGA6_ITGB1	LAMA3 - (ITGA6+ITGB1)	LAMININ	ECM-Receptor	KEGG: hsa04512
Adipocyte_1	My_SC	LAMA3	ITGA6_ITGB4	0.0059441	0	LAMA3_ITGA6_ITGB4	LAMA3 - (ITGA6+ITGB4)	LAMININ	ECM-Receptor	KEGG: hsa04512
Adipocyte_1	My_SC	LAMA3	ITGAV_ITGB8	0.00574133	0	LAMA3_ITGAV_ITGB8	LAMA3 - (ITGAV+ITGB8)	LAMININ	ECM-Receptor	KEGG: hsa04512
Adipocyte_1	My_SC	HSPG2	DAG1	0.00497832	0	HSPG2_DAG1	HSPG2 - DAG1	HSPG	ECM-Receptor	KEGG: hsa04512
Adipocyte_1	My_SC	NAMPT	INSR	0.00446656	0	NAMPT_INSR	NAMPT - INSR	VISFATIN	Secreted Signaling	PMID: 28490838
Adipocyte_1	My_SC	LAMA3	DAG1	0.00381752	0	LAMA3_DAG1	LAMA3 - DAG1	LAMININ	ECM-Receptor	KEGG: hsa04512
Adipocyte_1	My_SC	LAMC1	DAG1	0.00347789	0	LAMC1_DAG1	LAMC1 - DAG1	LAMININ	ECM-Receptor	KEGG: hsa04512
Adipocyte_1	My_SC	LAMA3	SV2C	0.00334881	0	LAMA3_SV2C	LAMA3 - SV2C	LAMININ	ECM-Receptor	KEGG: hsa04512
Adipocyte_1	My_SC	LAMC1	SV2C	0.00305076	0	LAMC1_SV2C	LAMC1 - SV2C	LAMININ	ECM-Receptor	KEGG: hsa04512
Adipocyte_1	My_SC	LAMA3	ITGA7_ITGB1	0.00285176	0	LAMA3_ITGA7_ITGB1	LAMA3 - (ITGA7+ITGB1)	LAMININ	ECM-Receptor	KEGG: hsa04512
Adipocyte_1	My_SC	LAMC1	ITGA7_ITGB1	0.00259783	0	LAMC1_ITGA7_ITGB1	LAMC1 - (ITGA7+ITGB1)	LAMININ	ECM-Receptor	KEGG: hsa04512
Adipocyte_1	My_SC	ANGPTL4	CDH11	0.000608001	0	ANGPTL4_CDH11	ANGPTL4 - CDH11	ANGPTL	Secreted Signaling	PMID: 30049845
Adipocyte_1	My_SC	LAMA4	ITGA6_ITGB4	0.0205106	0.01	LAMA4_ITGA6_ITGB4	LAMA4 - (ITGA6+ITGB4)	LAMININ	ECM-Receptor	KEGG: hsa04512
Adipocyte_1	My_SC	SEMA3C	PLXND1	0.00307543	0.01	SEMA3C_PLXND1	SEMA3C - PLXND1	SEMA3	Secreted Signaling	PMID: 27533782
Adipocyte_1	Myeloid_1	APP	CD74	0.0667731	0	APP_CD74	APP - CD74	APP	Cell-Cell Contact	PMID: 19849849
Adipocyte_1	Myeloid_1	CADM1	CADM1	0.00893385	0	CADM1_CADM1	CADM1 - CADM1	CADM	Cell-Cell Contact	PMID: 24503895
Adipocyte_1	Myeloid_1	COL4A5	CD44	0.00862683	0	COL4A5_CD44	COL4A5 - CD44	COLLAGEN	ECM-Receptor	KEGG: hsa04512
Adipocyte_1	Myeloid_1	COL4A5	ITGA9_ITGB1	0.00685193	0	COL4A5_ITGA9_ITGB1	COL4A5 - (ITGA9+ITGB1)	COLLAGEN	ECM-Receptor	KEGG: hsa04512
Adipocyte_1	Myeloid_1	NAMPT	INSR	0.0045097	0	NAMPT_INSR	NAMPT - INSR	VISFATIN	Secreted Signaling	PMID: 28490838
Adipocyte_1	Myeloid_1	LAMA3	CD44	0.00311495	0	LAMA3_CD44	LAMA3 - CD44	LAMININ	ECM-Receptor	KEGG: hsa04512
Adipocyte_1	Myeloid_1	LAMA3	ITGA9_ITGB1	0.00247125	0	LAMA3_ITGA9_ITGB1	LAMA3 - (ITGA9+ITGB1)	LAMININ	ECM-Receptor	KEGG: hsa04512
Adipocyte_1	Myeloid_1	CD99	PILRA	0.00223465	0	CD99_PILRA	CD99 - PILRA	CD99	Cell-Cell Contact	PMID: 18234675
Adipocyte_1	Myeloid_1	JAG1	NOTCH2	0.00284815	0.03	JAG1_NOTCH2	JAG1 - NOTCH2	NOTCH	Cell-Cell Contact	PMID: 22353464
Adipocyte_1	Myeloid_2	EFNA5	EPHA3	0.0736563	0	EFNA5_EPHA3	EFNA5 - EPHA3	EPHA	Cell-Cell Contact	PMID: 15114347
Adipocyte_1	Myeloid_2	APP	CD74	0.0396614	0	APP_CD74	APP - CD74	APP	Cell-Cell Contact	PMID: 19849849
Adipocyte_1	Myeloid_2	LAMB1	ITGAV_ITGB8	0.0215678	0	LAMB1_ITGAV_ITGB8	LAMB1 - (ITGAV+ITGB8)	LAMININ	ECM-Receptor	KEGG: hsa04512
Adipocyte_1	Myeloid_2	CD46	JAG1	0.0124487	0	CD46_JAG1	CD46 - JAG1	CD46	Cell-Cell Contact	PMID: 23086448
Adipocyte_1	Myeloid_2	COL4A5	ITGAV_ITGB8	0.012062	0	COL4A5_ITGAV_ITGB8	COL4A5 - (ITGAV+ITGB8)	COLLAGEN	ECM-Receptor	KEGG: hsa04512
Adipocyte_1	Myeloid_2	NAMPT	INSR	0.0104115	0	NAMPT_INSR	NAMPT - INSR	VISFATIN	Secreted Signaling	PMID: 28490838
Adipocyte_1	Myeloid_2	COL4A5	ITGA9_ITGB1	0.00967267	0	COL4A5_ITGA9_ITGB1	COL4A5 - (ITGA9+ITGB1)	COLLAGEN	ECM-Receptor	KEGG: hsa04512
Adipocyte_1	Myeloid_2	COL4A5	ITGA1_ITGB1	0.00794067	0	COL4A5_ITGA1_ITGB1	COL4A5 - (ITGA1+ITGB1)	COLLAGEN	ECM-Receptor	KEGG: hsa04512
Adipocyte_1	Myeloid_2	CADM1	CADM1	0.00772792	0	CADM1_CADM1	CADM1 - CADM1	CADM	Cell-Cell Contact	PMID: 24503895
Adipocyte_1	Myeloid_2	COL4A5	CD44	0.00685897	0	COL4A5_CD44	COL4A5 - CD44	COLLAGEN	ECM-Receptor	KEGG: hsa04512
Adipocyte_1	Myeloid_2	SEMA3C	NRP1_NRP2	0.00642079	0	SEMA3C_NRP1_NRP2	SEMA3C - (NRP1+NRP2)	SEMA3	Secreted Signaling	PMID: 27533782
Adipocyte_1	Myeloid_2	EFNA5	EPHB2	0.00460264	0	EFNA5_EPHB2	EFNA5 - EPHB2	EPHA	Cell-Cell Contact	PMID:15107857; PMID: 15114347
Adipocyte_1	Myeloid_2	JAG1	NOTCH2	0.00451888	0	JAG1_NOTCH2	JAG1 - NOTCH2	NOTCH	Cell-Cell Contact	PMID: 22353464
Adipocyte_1	Myeloid_2	LAMA3	ITGAV_ITGB8	0.00436496	0	LAMA3_ITGAV_ITGB8	LAMA3 - (ITGAV+ITGB8)	LAMININ	ECM-Receptor	KEGG: hsa04512
Adipocyte_1	Myeloid_2	ANGPTL4	CDH11	0.0037588	0	ANGPTL4_CDH11	ANGPTL4 - CDH11	ANGPTL	Secreted Signaling	PMID: 30049845
Adipocyte_1	Myeloid_2	LAMA3	ITGA9_ITGB1	0.00349494	0	LAMA3_ITGA9_ITGB1	LAMA3 - (ITGA9+ITGB1)	LAMININ	ECM-Receptor	KEGG: hsa04512
Adipocyte_1	Myeloid_2	LAMA3	ITGA6_ITGB1	0.00346613	0	LAMA3_ITGA6_ITGB1	LAMA3 - (ITGA6+ITGB1)	LAMININ	ECM-Receptor	KEGG: hsa04512
Adipocyte_1	Myeloid_2	LAMA3	ITGA1_ITGB1	0.00286593	0	LAMA3_ITGA1_ITGB1	LAMA3 - (ITGA1+ITGB1)	LAMININ	ECM-Receptor	KEGG: hsa04512
Adipocyte_1	Myeloid_2	EFNB2	EPHB2	0.00273726	0	EFNB2_EPHB2	EFNB2 - EPHB2	EPHB	Cell-Cell Contact	PMID: 15114347
Adipocyte_1	Myeloid_2	LAMA3	CD44	0.0024738	0	LAMA3_CD44	LAMA3 - CD44	LAMININ	ECM-Receptor	KEGG: hsa04512
Adipocyte_1	Myeloid_2	LAMA3	ITGA6_ITGB4	0.00232751	0	LAMA3_ITGA6_ITGB4	LAMA3 - (ITGA6+ITGB4)	LAMININ	ECM-Receptor	KEGG: hsa04512
Adipocyte_1	Myeloid_2	SEMA3C	PLXND1	0.00173611	0	SEMA3C_PLXND1	SEMA3C - PLXND1	SEMA3	Secreted Signaling	PMID: 27533782
Adipocyte_1	Myeloid_2	MPZL1	MPZL1	0.00147997	0	MPZL1_MPZL1	MPZL1 - MPZL1	MPZ	Cell-Cell Contact	KEGG: hsa04514
Adipocyte_1	Myeloid_2	CD99	PILRA	0.00127694	0	CD99_PILRA	CD99 - PILRA	CD99	Cell-Cell Contact	PMID: 18234675
Adipocyte_1	Myeloid_2	ANGPTL4	SDC2	0.000732664	0	ANGPTL4_SDC2	ANGPTL4 - SDC2	ANGPTL	Secreted Signaling	PMID: 29017031
Adipocyte_1	Myeloid_2	LAMB1	ITGA6_ITGB1	0.0171878	0.02	LAMB1_ITGA6_ITGB1	LAMB1 - (ITGA6+ITGB1)	LAMININ	ECM-Receptor	KEGG: hsa04512
Adipocyte_1	NM_SC_1	PTPRM	PTPRM	0.111136	0	PTPRM_PTPRM	PTPRM - PTPRM	PTPRM	Cell-Cell Contact	KEGG: hsa04514
Adipocyte_1	NM_SC_1	CADM1	CADM1	0.0783054	0	CADM1_CADM1	CADM1 - CADM1	CADM	Cell-Cell Contact	PMID: 24503895
Adipocyte_1	NM_SC_1	LAMB1	ITGAV_ITGB8	0.0695983	0	LAMB1_ITGAV_ITGB8	LAMB1 - (ITGAV+ITGB8)	LAMININ	ECM-Receptor	KEGG: hsa04512
Adipocyte_1	NM_SC_1	LAMA4	ITGAV_ITGB8	0.0495199	0	LAMA4_ITGAV_ITGB8	LAMA4 - (ITGAV+ITGB8)	LAMININ	ECM-Receptor	KEGG: hsa04512
Adipocyte_1	NM_SC_1	COL4A5	ITGAV_ITGB8	0.0397841	0	COL4A5_ITGAV_ITGB8	COL4A5 - (ITGAV+ITGB8)	COLLAGEN	ECM-Receptor	KEGG: hsa04512
Adipocyte_1	NM_SC_1	LAMB1	ITGA1_ITGB1	0.0287954	0	LAMB1_ITGA1_ITGB1	LAMB1 - (ITGA1+ITGB1)	LAMININ	ECM-Receptor	KEGG: hsa04512
Adipocyte_1	NM_SC_1	LAMB1	ITGA6_ITGB1	0.0276997	0	LAMB1_ITGA6_ITGB1	LAMB1 - (ITGA6+ITGB1)	LAMININ	ECM-Receptor	KEGG: hsa04512
Adipocyte_1	NM_SC_1	LAMB1	ITGA2_ITGB1	0.0230013	0	LAMB1_ITGA2_ITGB1	LAMB1 - (ITGA2+ITGB1)	LAMININ	ECM-Receptor	KEGG: hsa04512
Adipocyte_1	NM_SC_1	LAMB1	CD44	0.0213103	0	LAMB1_CD44	LAMB1 - CD44	LAMININ	ECM-Receptor	KEGG: hsa04512
Adipocyte_1	NM_SC_1	CDH1	ITGA2_ITGB1	0.02056	0	CDH1_ITGA1_ITGB1	CDH1 - (ITGA1+ITGB1)	CDH1	Cell-Cell Contact	PMID: 12392763
Adipocyte_1	NM_SC_1	LAMA4	ITGA1_ITGB1	0.0202322	0	LAMA4_ITGA1_ITGB1	LAMA4 - (ITGA1+ITGB1)	LAMININ	ECM-Receptor	KEGG: hsa04512
Adipocyte_1	NM_SC_1	LAMB1	ITGA6_ITGB4	0.0173083	0	LAMB1_ITGA6_ITGB4	LAMB1 - (ITGA6+ITGB4)	LAMININ	ECM-Receptor	KEGG: hsa04512
Adipocyte_1	NM_SC_1	COL4A5	ITGA1_ITGB1	0.0161566	0	COL4A5_ITGA1_ITGB1	COL4A5 - (ITGA1+ITGB1)	COLLAGEN	ECM-Receptor	KEGG: hsa04512
Adipocyte_1	NM_SC_1	LAMA4	ITGA2_ITGB1	0.0161326	0	LAMA4_ITGA2_ITGB1	LAMA4 - (ITGA2+ITGB1)	LAMININ	ECM-Receptor	KEGG: hsa04512
Adipocyte_1	NM_SC_1	LAMB1	DAG1	0.016124	0	LAMB1_DAG1	LAMB1 - DAG1	LAMININ	ECM-Receptor	KEGG: hsa04512
Adipocyte_1	NM_SC_1	LAMA3	ITGAV_ITGB8	0.0146595	0	LAMA3_ITGAV_ITGB8	LAMA3 - (ITGAV+ITGB8)	LAMININ	ECM-Receptor	KEGG: hsa04512
Adipocyte_1	NM_SC_1	COL4A5	ITGA2_ITGB1	0.0128719	0	COL4A5_ITGA2_ITGB1	COL4A5 - (ITGA2+ITGB1)	COLLAGEN	ECM-Receptor	KEGG: hsa04512
Adipocyte_1	NM_SC_1	COL4A5	CD44	0.0119166	0	COL4A5_CD44	COL4A5 - CD44	COLLAGEN	ECM-Receptor	KEGG: hsa04512
Adipocyte_1	NM_SC_1	LAMA4	DAG1	0.0112853	0	LAMA4_DAG1	LAMA4 - DAG1	LAMININ	ECM-Receptor	KEGG: hsa04512
Adipocyte_1	NM_SC_1	LAMA3	ITGA1_ITGB1	0.00586222	0	LAMA3_ITGA1_ITGB1	LAMA3 - (ITGA1+ITGB1)	LAMININ	ECM-Receptor	KEGG: hsa04512
Adipocyte_1	NM_SC_1	LAMA3	ITGA6_ITGB1	0.0056341	0	LAMA3_ITGA6_ITGB1	LAMA3 - (ITGA6+ITGB1)	LAMININ	ECM-Receptor	KEGG: hsa04512
Adipocyte_1	NM_SC_1	LAMA3	ITGA2_ITGB1	0.00466051	0	LAMA3_ITGA2_ITGB1	LAMA3 - (ITGA2+ITGB1)	LAMININ	ECM-Receptor	KEGG: hsa04512
Adipocyte_1	NM_SC_1	NAMPT	INSR	0.00434438	0	NAMPT_INSR	NAMPT - INSR	VISFATIN	Secreted Signaling	PMID: 28490838
Adipocyte_1	NM_SC_1	COL1A2	ITGA2_ITGB1	0.0043267	0	COL1A2_ITGA2_ITGB1	COL1A2 - (ITGA2+ITGB1)	COLLAGEN	ECM-Receptor	KEGG: hsa04512
Adipocyte_1	NM_SC_1	LAMA3	CD44	0.00431194	0	LAMA3_CD44	LAMA3 - CD44	LAMININ	ECM-Receptor	KEGG: hsa04512
Adipocyte_1	NM_SC_1	LAMC1	ITGA2_ITGB1	0.00424621	0	LAMC1_ITGA2_ITGB1	LAMC1 - (ITGA2+ITGB1)	LAMININ	ECM-Receptor	KEGG: hsa04512
Adipocyte_1	NM_SC_1	HSPG2	DAG1	0.00423742	0	HSPG2_DAG1	HSPG2 - DAG1	HSPG	ECM-Receptor	KEGG: hsa04512
Adipocyte_1	NM_SC_1	LAMA3	ITGA6_ITGB4	0.00349079	0	LAMA3_ITGA6_ITGB4	LAMA3 - (ITGA6+ITGB4)	LAMININ	ECM-Receptor	KEGG: hsa04512
Adipocyte_1	NM_SC_1	LAMA3	DAG1	0.00324881	0	LAMA3_DAG1	LAMA3 - DAG1	LAMININ	ECM-Receptor	KEGG: hsa04512
Adipocyte_1	NM_SC_1	LAMC1	DAG1	0.00295963	0	LAMC1_DAG1	LAMC1 - DAG1	LAMININ	ECM-Receptor	KEGG: hsa04512
Adipocyte_1	NM_SC_2	PTPRM	PTPRM	0.122366	0	PTPRM_PTPRM	PTPRM - PTPRM	PTPRM	Cell-Cell Contact	KEGG: hsa04514
Adipocyte_1	NM_SC_2	LAMB1	ITGAV_ITGB8	0.0662049	0	LAMB1_ITGAV_ITGB8	LAMB1 - (ITGAV+ITGB8)	LAMININ	ECM-Receptor	KEGG: hsa04512
Adipocyte_1	NM_SC_2	CADM1	CADM1	0.0623842	0	CADM1_CADM1	CADM1 - CADM1	CADM	Cell-Cell Contact	PMID: 24503895
Adipocyte_1	NM_SC_2	EFNA5	EPHA3	0.0592987	0	EFNA5_EPHA3	EFNA5 - EPHA3	EPHA	Cell-Cell Contact	PMID: 15114347
Adipocyte_1	NM_SC_2	LAMA4	ITGAV_ITGB8	0.0470559	0	LAMA4_ITGAV_ITGB8	LAMA4 - (ITGAV+ITGB8)	LAMININ	ECM-Receptor	KEGG: hsa04512
Adipocyte_1	NM_SC_2	LAMB1	ITGA1_ITGB1	0.0386421	0	LAMB1_ITGA1_ITGB1	LAMB1 - (ITGA1+ITGB1)	LAMININ	ECM-Receptor	KEGG: hsa04512
Adipocyte_1	NM_SC_2	LAMB1	ITGA6_ITGB1	0.0383764	0	LAMB1_ITGA6_ITGB1	LAMB1 - (ITGA6+ITGB1)	LAMININ	ECM-Receptor	KEGG: hsa04512
Adipocyte_1	NM_SC_2	COL4A5	ITGAV_ITGB8	0.0377853	0	COL4A5_ITGAV_ITGB8	COL4A5 - (ITGAV+ITGB8)	COLLAGEN	ECM-Receptor	KEGG: hsa04512
Adipocyte_1	NM_SC_2	LAMB1	CD44	0.0356265	0	LAMB1_CD44	LAMB1 - CD44	LAMININ	ECM-Receptor	KEGG: hsa04512
Adipocyte_1	NM_SC_2	LAMB1	ITGA6_ITGB4	0.0337225	0	LAMB1_ITGA6_ITGB4	LAMB1 - (ITGA6+ITGB4)	LAMININ	ECM-Receptor	KEGG: hsa04512
Adipocyte_1	NM_SC_2	LAMB1	ITGA9_ITGB1	0.0329157	0	LAMB1_ITGA9_ITGB1	LAMB1 - (ITGA9+ITGB1)	LAMININ	ECM-Receptor	KEGG: hsa04512
Adipocyte_1	NM_SC_2	LAMA4	ITGA1_ITGB1	0.0272329	0	LAMA4_ITGA1_ITGB1	LAMA4 - (ITGA1+ITGB1)	LAMININ	ECM-Receptor	KEGG: hsa04512
Adipocyte_1	NM_SC_2	LAMA4	ITGA6_ITGB1	0.0270434	0	LAMA4_ITGA6_ITGB1	LAMA4 - (ITGA6+ITGB1)	LAMININ	ECM-Receptor	KEGG: hsa04512
Adipocyte_1	NM_SC_2	LAMA4	CD44	0.0250844	0	LAMA4_CD44	LAMA4 - CD44	LAMININ	ECM-Receptor	KEGG: hsa04512
Adipocyte_1	NM_SC_2	LAMA4	ITGA6_ITGB4	0.0237299	0	LAMA4_ITGA6_ITGB4	LAMA4 - (ITGA6+ITGB4)	LAMININ	ECM-Receptor	KEGG: hsa04512
Adipocyte_1	NM_SC_2	LAMA4	ITGA9_ITGB1	0.0231565	0	LAMA4_ITGA9_ITGB1	LAMA4 - (ITGA9+ITGB1)	LAMININ	ECM-Receptor	KEGG: hsa04512
Adipocyte_1	NM_SC_2	COL4A5	ITGA1_ITGB1	0.0217784	0	COL4A5_ITGA1_ITGB1	COL4A5 - (ITGA1+ITGB1)	COLLAGEN	ECM-Receptor	KEGG: hsa04512
Adipocyte_1	NM_SC_2	COL4A5	CD44	0.0200514	0	COL4A5_CD44	COL4A5 - CD44	COLLAGEN	ECM-Receptor	KEGG: hsa04512
Adipocyte_1	NM_SC_2	LAMB1	ITGA2_ITGB1	0.0192078	0	LAMB1_ITGA2_ITGB1	LAMB1 - (ITGA2+ITGB1)	LAMININ	ECM-Receptor	KEGG: hsa04512
Adipocyte_1	NM_SC_2	COL4A5	ITGA9_ITGB1	0.0185029	0	COL4A5_ITGA9_ITGB1	COL4A5 - (ITGA9+ITGB1)	COLLAGEN	ECM-Receptor	KEGG: hsa04512
Adipocyte_1	NM_SC_2	CDH1	ITGA2_ITGB1	0.017162	0	CDH1_ITGA1_ITGB1	CDH1 - (ITGA1+ITGB1)	CDH1	Cell-Cell Contact	PMID: 12392763
Adipocyte_1	NM_SC_2	LAMB1	DAG1	0.0165873	0	LAMB1_DAG1	LAMB1 - DAG1	LAMININ	ECM-Receptor	KEGG: hsa04512
Adipocyte_1	NM_SC_2	APP	CD74	0.0160175	0	APP_CD74	APP - CD74	APP	Cell-Cell Contact	PMID: 19849849
Adipocyte_1	NM_SC_2	LAMA3	ITGAV_ITGB8	0.0139047	0	LAMA3_ITGAV_ITGB8	LAMA3 - (ITGAV+ITGB8)	LAMININ	ECM-Receptor	KEGG: hsa04512
Adipocyte_1	NM_SC_2	CD46	JAG1	0.0136641	0	CD46_JAG1	CD46 - JAG1	CD46	Cell-Cell Contact	PMID: 23086448
Adipocyte_1	NM_SC_2	LAMA4	ITGA2_ITGB1	0.0134563	0	LAMA4_ITGA2_ITGB1	LAMA4 - (ITGA2+ITGB1)	LAMININ	ECM-Receptor	KEGG: hsa04512
Adipocyte_1	NM_SC_2	LAMA4	DAG1	0.0116111	0	LAMA4_DAG1	LAMA4 - DAG1	LAMININ	ECM-Receptor	KEGG: hsa04512
Adipocyte_1	NM_SC_2	NAMPT	INSR	0.0111292	0	NAMPT_INSR	NAMPT - INSR	VISFATIN	Secreted Signaling	PMID: 28490838
Adipocyte_1	NM_SC_2	COL4A5	ITGA2_ITGB1	0.0107307	0	COL4A5_ITGA2_ITGB1	COL4A5 - (ITGA2+ITGB1)	COLLAGEN	ECM-Receptor	KEGG: hsa04512
Adipocyte_1	NM_SC_2	LAMA3	ITGA1_ITGB1	0.00793089	0	LAMA3_ITGA1_ITGB1	LAMA3 - (ITGA1+ITGB1)	LAMININ	ECM-Receptor	KEGG: hsa04512
Adipocyte_1	NM_SC_2	LAMA3	ITGA6_ITGB1	0.00787462	0	LAMA3_ITGA6_ITGB1	LAMA3 - (ITGA6+ITGB1)	LAMININ	ECM-Receptor	KEGG: hsa04512
Adipocyte_1	NM_SC_2	LAMA3	CD44	0.00729379	0	LAMA3_CD44	LAMA3 - CD44	LAMININ	ECM-Receptor	KEGG: hsa04512
Adipocyte_1	NM_SC_2	LAMA3	ITGA6_ITGB4	0.00689315	0	LAMA3_ITGA6_ITGB4	LAMA3 - (ITGA6+ITGB4)	LAMININ	ECM-Receptor	KEGG: hsa04512
Adipocyte_1	NM_SC_2	LAMA3	ITGA9_ITGB1	0.00672377	0	LAMA3_ITGA9_ITGB1	LAMA3 - (ITGA9+ITGB1)	LAMININ	ECM-Receptor	KEGG: hsa04512
Adipocyte_1	NM_SC_2	SEMA3C	NRP1_NRP2	0.0057054	0	SEMA3C_NRP1_NRP2	SEMA3C - (NRP1+NRP2)	SEMA3	Secreted Signaling	PMID: 27533782
Adipocyte_1	NM_SC_2	EFNA5	EPHA5	0.00487863	0	EFNA5_EPHA5	EFNA5 - EPHA5	EPHA	Cell-Cell Contact	PMID: 15114347
Adipocyte_1	NM_SC_2	HSPG2	DAG1	0.00436067	0	HSPG2_DAG1	HSPG2 - DAG1	HSPG	ECM-Receptor	KEGG: hsa04512
Adipocyte_1	NM_SC_2	JAG1	NOTCH2	0.00417477	0	JAG1_NOTCH2	JAG1 - NOTCH2	NOTCH	Cell-Cell Contact	PMID: 22353464
Adipocyte_1	NM_SC_2	NAMPT	ITGA5_ITGB1	0.00415712	0	NAMPT_ITGA5_ITGB1	NAMPT - (ITGA5+ITGB1)	VISFATIN	Secreted Signaling	PMID: 28490838
Adipocyte_1	NM_SC_2	LAMA3	ITGA2_ITGB1	0.00387986	0	LAMA3_ITGA2_ITGB1	LAMA3 - (ITGA2+ITGB1)	LAMININ	ECM-Receptor	KEGG: hsa04512
Adipocyte_1	NM_SC_2	ANGPT2	ITGA5_ITGB1	0.00380537	0	ANGPT2_ITGA5_ITGB1	ANGPT2 - (ITGA5+ITGB1)	ANGPT	Secreted Signaling	PMID: 20651738; PMID: 25635707
Adipocyte_1	NM_SC_2	COL1A2	ITGA2_ITGB1	0.00360176	0	COL1A2_ITGA2_ITGB1	COL1A2 - (ITGA2+ITGB1)	COLLAGEN	ECM-Receptor	KEGG: hsa04512
Adipocyte_1	NM_SC_2	LAMC1	ITGA2_ITGB1	0.00353471	0	LAMC1_ITGA2_ITGB1	LAMC1 - (ITGA2+ITGB1)	LAMININ	ECM-Receptor	KEGG: hsa04512
Adipocyte_1	NM_SC_2	LAMA3	DAG1	0.0033434	0	LAMA3_DAG1	LAMA3 - DAG1	LAMININ	ECM-Receptor	KEGG: hsa04512
Adipocyte_1	NM_SC_2	ANGPTL4	CDH11	0.00310229	0	ANGPTL4_CDH11	ANGPTL4 - CDH11	ANGPTL	Secreted Signaling	PMID: 30049845
Adipocyte_1	NM_SC_2	LAMC1	DAG1	0.00304583	0	LAMC1_DAG1	LAMC1 - DAG1	LAMININ	ECM-Receptor	KEGG: hsa04512
Adipocyte_1	NM_SC_2	SEMA3C	PLXND1	0.00190382	0	SEMA3C_PLXND1	SEMA3C - PLXND1	SEMA3	Secreted Signaling	PMID: 27533782
Adipocyte_1	NM_SC_2	MPZL1	MPZL1	0.00139023	0	MPZL1_MPZL1	MPZL1 - MPZL1	MPZ	Cell-Cell Contact	KEGG: hsa04514
Adipocyte_1	NM_SC_2	ANGPTL4	ITGA5_ITGB1	0.00122305	0	ANGPTL4_ITGA5_ITGB1	ANGPTL4 - (ITGA5+ITGB1)	ANGPTL	Secreted Signaling	PMID: 30049845
Adipocyte_1	NM_SC_2	JAG1	NOTCH1	0.00115957	0	JAG1_NOTCH1	JAG1 - NOTCH1	NOTCH	Cell-Cell Contact	PMID: 22353464
Adipocyte_1	NM_SC_2	ANGPTL4	SDC2	0.00096623	0	ANGPTL4_SDC2	ANGPTL4 - SDC2	ANGPTL	Secreted Signaling	PMID: 29017031
Adipocyte_1	NM_SC_2	CD99	CD99L2	0.000780664	0	CD99_CD99L2	CD99 - CD99L2	CD99	Cell-Cell Contact	KEGG: hsa04514
Adipocyte_1	NM_SC_2	ANGPTL4	SDC3	0.000550284	0	ANGPTL4_SDC3	ANGPTL4 - SDC3	ANGPTL	Secreted Signaling	PMID: 29017031
Adipocyte_1	Peri_fibr	LAMB1	ITGA6_ITGB4	0.0708905	0	LAMB1_ITGA6_ITGB4	LAMB1 - (ITGA6+ITGB4)	LAMININ	ECM-Receptor	KEGG: hsa04512
Adipocyte_1	Peri_fibr	LAMA4	ITGA6_ITGB4	0.0504595	0	LAMA4_ITGA6_ITGB4	LAMA4 - (ITGA6+ITGB4)	LAMININ	ECM-Receptor	KEGG: hsa04512
Adipocyte_1	Peri_fibr	CD46	JAG1	0.048707	0	CD46_JAG1	CD46 - JAG1	CD46	Cell-Cell Contact	PMID: 23086448
Adipocyte_1	Peri_fibr	LAMB1	ITGA6_ITGB1	0.042278	0	LAMB1_ITGA6_ITGB1	LAMB1 - (ITGA6+ITGB1)	LAMININ	ECM-Receptor	KEGG: hsa04512
Adipocyte_1	Peri_fibr	LAMA4	ITGA6_ITGB1	0.0298285	0	LAMA4_ITGA6_ITGB1	LAMA4 - (ITGA6+ITGB1)	LAMININ	ECM-Receptor	KEGG: hsa04512
Adipocyte_1	Peri_fibr	LAMB1	ITGA1_ITGB1	0.0272135	0	LAMB1_ITGA1_ITGB1	LAMB1 - (ITGA1+ITGB1)	LAMININ	ECM-Receptor	KEGG: hsa04512
Adipocyte_1	Peri_fibr	LAMB1	ITGA9_ITGB1	0.0265427	0	LAMB1_ITGA9_ITGB1	LAMB1 - (ITGA9+ITGB1)	LAMININ	ECM-Receptor	KEGG: hsa04512
Adipocyte_1	Peri_fibr	COL4A5	ITGA1_ITGB1	0.0152581	0	COL4A5_ITGA1_ITGB1	COL4A5 - (ITGA1+ITGB1)	COLLAGEN	ECM-Receptor	KEGG: hsa04512
Adipocyte_1	Peri_fibr	LAMA3	ITGA6_ITGB4	0.014948	0	LAMA3_ITGA6_ITGB4	LAMA3 - (ITGA6+ITGB4)	LAMININ	ECM-Receptor	KEGG: hsa04512
Adipocyte_1	Peri_fibr	COL4A5	ITGA9_ITGB1	0.0148775	0	COL4A5_ITGA9_ITGB1	COL4A5 - (ITGA9+ITGB1)	COLLAGEN	ECM-Receptor	KEGG: hsa04512
Adipocyte_1	Peri_fibr	LAMB1	ITGA7_ITGB1	0.0139815	0	LAMB1_ITGA7_ITGB1	LAMB1 - (ITGA7+ITGB1)	LAMININ	ECM-Receptor	KEGG: hsa04512
Adipocyte_1	Peri_fibr	LAMC1	ITGA6_ITGB4	0.0136317	0	LAMC1_ITGA6_ITGB4	LAMC1 - (ITGA6+ITGB4)	LAMININ	ECM-Receptor	KEGG: hsa04512
Adipocyte_1	Peri_fibr	NAMPT	INSR	0.0118582	0	NAMPT_INSR	NAMPT - INSR	VISFATIN	Secreted Signaling	PMID: 28490838
Adipocyte_1	Peri_fibr	LAMA4	ITGA7_ITGB1	0.00977933	0	LAMA4_ITGA7_ITGB1	LAMA4 - (ITGA7+ITGB1)	LAMININ	ECM-Receptor	KEGG: hsa04512
Adipocyte_1	Peri_fibr	LAMA3	ITGA6_ITGB1	0.00870327	0	LAMA3_ITGA6_ITGB1	LAMA3 - (ITGA6+ITGB1)	LAMININ	ECM-Receptor	KEGG: hsa04512
Adipocyte_1	Peri_fibr	SEMA3C	NRP1_NRP2	0.00808749	0	SEMA3C_NRP1_NRP2	SEMA3C - (NRP1+NRP2)	SEMA3	Secreted Signaling	PMID: 27533782
Adipocyte_1	Peri_fibr	ANGPTL4	CDH11	0.0074233	0	ANGPTL4_CDH11	ANGPTL4 - CDH11	ANGPTL	Secreted Signaling	PMID: 30049845
Adipocyte_1	Peri_fibr	COL4A5	ITGAV_ITGB8	0.00722804	0	COL4A5_ITGAV_ITGB8	COL4A5 - (ITGAV+ITGB8)	COLLAGEN	ECM-Receptor	KEGG: hsa04512
Adipocyte_1	Peri_fibr	LAMA3	ITGA1_ITGB1	0.00553301	0	LAMA3_ITGA1_ITGB1	LAMA3 - (ITGA1+ITGB1)	LAMININ	ECM-Receptor	KEGG: hsa04512
Adipocyte_1	Peri_fibr	LAMA3	ITGA9_ITGB1	0.00539366	0	LAMA3_ITGA9_ITGB1	LAMA3 - (ITGA9+ITGB1)	LAMININ	ECM-Receptor	KEGG: hsa04512
Adipocyte_1	Peri_fibr	LAMA3	ITGA7_ITGB1	0.00281222	0	LAMA3_ITGA7_ITGB1	LAMA3 - (ITGA7+ITGB1)	LAMININ	ECM-Receptor	KEGG: hsa04512
Adipocyte_1	Peri_fibr	SEMA3C	PLXND1	0.00275834	0	SEMA3C_PLXND1	SEMA3C - PLXND1	SEMA3	Secreted Signaling	PMID: 27533782
Adipocyte_1	Peri_fibr	LAMA3	ITGAV_ITGB8	0.00260753	0	LAMA3_ITGAV_ITGB8	LAMA3 - (ITGAV+ITGB8)	LAMININ	ECM-Receptor	KEGG: hsa04512
Adipocyte_1	Peri_fibr	LAMC1	ITGA7_ITGB1	0.00256181	0	LAMC1_ITGA7_ITGB1	LAMC1 - (ITGA7+ITGB1)	LAMININ	ECM-Receptor	KEGG: hsa04512
Adipocyte_1	Peri_fibr	MPZL1	MPZL1	0.00163694	0	MPZL1_MPZL1	MPZL1 - MPZL1	MPZ	Cell-Cell Contact	KEGG: hsa04514
Adipocyte_1	Peri_fibr	JAG1	NOTCH3	0.00162134	0	JAG1_NOTCH3	JAG1 - NOTCH3	NOTCH	Cell-Cell Contact	PMID: 22353464
Adipocyte_1	Peri_fibr	ANGPTL4	SDC2	0.00150343	0	ANGPTL4_SDC2	ANGPTL4 - SDC2	ANGPTL	Secreted Signaling	PMID: 29017031
Adipocyte_1	Peri_fibr	LAMA4	ITGA1_ITGB1	0.0191115	0.03	LAMA4_ITGA1_ITGB1	LAMA4 - (ITGA1+ITGB1)	LAMININ	ECM-Receptor	KEGG: hsa04512
Adipocyte_1	Pericyte	PTPRM	PTPRM	0.0836223	0	PTPRM_PTPRM	PTPRM - PTPRM	PTPRM	Cell-Cell Contact	KEGG: hsa04514
Adipocyte_1	Pericyte	CD46	JAG1	0.0737795	0	CD46_JAG1	CD46 - JAG1	CD46	Cell-Cell Contact	PMID: 23086448
Adipocyte_1	Pericyte	LAMB1	ITGA1_ITGB1	0.0515956	0	LAMB1_ITGA1_ITGB1	LAMB1 - (ITGA1+ITGB1)	LAMININ	ECM-Receptor	KEGG: hsa04512
Adipocyte_1	Pericyte	LAMB1	ITGA7_ITGB1	0.0496188	0	LAMB1_ITGA7_ITGB1	LAMB1 - (ITGA7+ITGB1)	LAMININ	ECM-Receptor	KEGG: hsa04512
Adipocyte_1	Pericyte	EFNA5	EPHA3	0.0389089	0	EFNA5_EPHA3	EFNA5 - EPHA3	EPHA	Cell-Cell Contact	PMID: 15114347
Adipocyte_1	Pericyte	LAMA4	ITGA1_ITGB1	0.036507	0	LAMA4_ITGA1_ITGB1	LAMA4 - (ITGA1+ITGB1)	LAMININ	ECM-Receptor	KEGG: hsa04512
Adipocyte_1	Pericyte	LAMA4	ITGA7_ITGB1	0.0350869	0	LAMA4_ITGA7_ITGB1	LAMA4 - (ITGA7+ITGB1)	LAMININ	ECM-Receptor	KEGG: hsa04512
Adipocyte_1	Pericyte	COL4A5	ITGA1_ITGB1	0.0292508	0	COL4A5_ITGA1_ITGB1	COL4A5 - (ITGA1+ITGB1)	COLLAGEN	ECM-Receptor	KEGG: hsa04512
Adipocyte_1	Pericyte	EFNA5	EPHA4	0.0275569	0	EFNA5_EPHA4	EFNA5 - EPHA4	EPHA	Cell-Cell Contact	PMID: 15114347
Adipocyte_1	Pericyte	LAMB1	CD44	0.022552	0	LAMB1_CD44	LAMB1 - CD44	LAMININ	ECM-Receptor	KEGG: hsa04512
Adipocyte_1	Pericyte	EFNB2	EPHA4	0.0165431	0	EFNB2_EPHA4	EFNB2 - EPHA4	EPHB	Cell-Cell Contact	PMID: 15114347
Adipocyte_1	Pericyte	COL4A5	CD44	0.0126179	0	COL4A5_CD44	COL4A5 - CD44	COLLAGEN	ECM-Receptor	KEGG: hsa04512
Adipocyte_1	Pericyte	LAMA3	ITGA1_ITGB1	0.0107041	0	LAMA3_ITGA1_ITGB1	LAMA3 - (ITGA1+ITGB1)	LAMININ	ECM-Receptor	KEGG: hsa04512
Adipocyte_1	Pericyte	LAMA3	ITGA7_ITGB1	0.010277	0	LAMA3_ITGA7_ITGB1	LAMA3 - (ITGA7+ITGB1)	LAMININ	ECM-Receptor	KEGG: hsa04512
Adipocyte_1	Pericyte	LAMC1	ITGA7_ITGB1	0.00936811	0	LAMC1_ITGA7_ITGB1	LAMC1 - (ITGA7+ITGB1)	LAMININ	ECM-Receptor	KEGG: hsa04512
Adipocyte_1	Pericyte	JAG1	NOTCH3	0.00903312	0	JAG1_NOTCH3	JAG1 - NOTCH3	NOTCH	Cell-Cell Contact	PMID: 22353464
Adipocyte_1	Pericyte	NAMPT	INSR	0.00497059	0	NAMPT_INSR	NAMPT - INSR	VISFATIN	Secreted Signaling	PMID: 28490838
Adipocyte_1	Pericyte	LAMA3	CD44	0.00456779	0	LAMA3_CD44	LAMA3 - CD44	LAMININ	ECM-Receptor	KEGG: hsa04512
Adipocyte_1	Pericyte	SEMA3C	PLXND1	0.00179344	0	SEMA3C_PLXND1	SEMA3C - PLXND1	SEMA3	Secreted Signaling	PMID: 27533782
Adipocyte_1	Pericyte	ANGPTL4	SDC2	0.00123857	0	ANGPTL4_SDC2	ANGPTL4 - SDC2	ANGPTL	Secreted Signaling	PMID: 29017031
Adipocyte_1	Pericyte	ANGPTL4	CDH11	0.000782684	0	ANGPTL4_CDH11	ANGPTL4 - CDH11	ANGPTL	Secreted Signaling	PMID: 30049845
Adipocyte_1	Prolif_1	PTPRM	PTPRM	0.0999669	0	PTPRM_PTPRM	PTPRM - PTPRM	PTPRM	Cell-Cell Contact	KEGG: hsa04514
Adipocyte_1	Prolif_1	CADM1	CADM1	0.0137881	0	CADM1_CADM1	CADM1 - CADM1	CADM	Cell-Cell Contact	PMID: 24503895
Adipocyte_1	Prolif_1	NAMPT	INSR	0.00311858	0	NAMPT_INSR	NAMPT - INSR	VISFATIN	Secreted Signaling	PMID: 28490838
Adipocyte_1	Prolif_1	ANGPTL4	CDH11	0.00189954	0	ANGPTL4_CDH11	ANGPTL4 - CDH11	ANGPTL	Secreted Signaling	PMID: 30049845
Adipocyte_1	Unknown_1	PTPRM	PTPRM	0.0966602	0	PTPRM_PTPRM	PTPRM - PTPRM	PTPRM	Cell-Cell Contact	KEGG: hsa04514
Adipocyte_1	Unknown_1	CADM1	CADM1	0.0164501	0	CADM1_CADM1	CADM1 - CADM1	CADM	Cell-Cell Contact	PMID: 24503895
Adipocyte_1	Unknown_1	NAMPT	INSR	0.00437594	0	NAMPT_INSR	NAMPT - INSR	VISFATIN	Secreted Signaling	PMID: 28490838
Adipocyte_1	Unknown_1	ANGPTL4	CDH11	0.00209882	0	ANGPTL4_CDH11	ANGPTL4 - CDH11	ANGPTL	Secreted Signaling	PMID: 30049845
Adipocyte_1	Unknown_2	PTPRM	PTPRM	0.12269	0	PTPRM_PTPRM	PTPRM - PTPRM	PTPRM	Cell-Cell Contact	KEGG: hsa04514
Adipocyte_1	Unknown_2	EFNA5	EPHA3	0.0329914	0	EFNA5_EPHA3	EFNA5 - EPHA3	EPHA	Cell-Cell Contact	PMID: 15114347
Adipocyte_1	Unknown_2	EFNA5	EPHA5	0.0248115	0	EFNA5_EPHA5	EFNA5 - EPHA5	EPHA	Cell-Cell Contact	PMID: 15114347
Adipocyte_1	Unknown_2	EFNA5	EPHA4	0.0225441	0	EFNA5_EPHA4	EFNA5 - EPHA4	EPHA	Cell-Cell Contact	PMID: 15114347
Adipocyte_1	Unknown_2	EFNB2	EPHB1	0.0197575	0	EFNB2_EPHB1	EFNB2 - EPHB1	EPHB	Cell-Cell Contact	PMID: 15114347
Adipocyte_1	Unknown_2	EFNA5	EPHB2	0.0145198	0	EFNA5_EPHB2	EFNA5 - EPHB2	EPHA	Cell-Cell Contact	PMID:15107857; PMID: 15114347
Adipocyte_1	Unknown_2	LAMB1	SV2C	0.0143991	0	LAMB1_SV2C	LAMB1 - SV2C	LAMININ	ECM-Receptor	KEGG: hsa04512
Adipocyte_1	Unknown_2	EFNB2	EPHA4	0.0135059	0	EFNB2_EPHA4	EFNB2 - EPHA4	EPHB	Cell-Cell Contact	PMID: 15114347
Adipocyte_1	Unknown_2	LAMB1	SV2B	0.0127131	0	LAMB1_SV2B	LAMB1 - SV2B	LAMININ	ECM-Receptor	KEGG: hsa04512
Adipocyte_1	Unknown_2	CADM1	CADM1	0.0115258	0	CADM1_CADM1	CADM1 - CADM1	CADM	Cell-Cell Contact	PMID: 24503895
Adipocyte_1	Unknown_2	LAMA4	SV2C	0.0100727	0	LAMA4_SV2C	LAMA4 - SV2C	LAMININ	ECM-Receptor	KEGG: hsa04512
Adipocyte_1	Unknown_2	LAMA4	SV2B	0.00888873	0	LAMA4_SV2B	LAMA4 - SV2B	LAMININ	ECM-Receptor	KEGG: hsa04512
Adipocyte_1	Unknown_2	EFNB2	EPHB2	0.00867011	0	EFNB2_EPHB2	EFNB2 - EPHB2	EPHB	Cell-Cell Contact	PMID: 15114347
Adipocyte_1	Unknown_2	LAMB1	ITGA2_ITGB1	0.00828093	0	LAMB1_ITGA2_ITGB1	LAMB1 - (ITGA2+ITGB1)	LAMININ	ECM-Receptor	KEGG: hsa04512
Adipocyte_1	Unknown_2	CDH1	ITGA2_ITGB1	0.00739019	0	CDH1_ITGA1_ITGB1	CDH1 - (ITGA1+ITGB1)	CDH1	Cell-Cell Contact	PMID: 12392763
Adipocyte_1	Unknown_2	COL4A5	ITGA9_ITGB1	0.00686805	0	COL4A5_ITGA9_ITGB1	COL4A5 - (ITGA9+ITGB1)	COLLAGEN	ECM-Receptor	KEGG: hsa04512
Adipocyte_1	Unknown_2	COL4A5	ITGA1_ITGB1	0.0064698	0	COL4A5_ITGA1_ITGB1	COL4A5 - (ITGA1+ITGB1)	COLLAGEN	ECM-Receptor	KEGG: hsa04512
Adipocyte_1	Unknown_2	LAMA4	ITGA2_ITGB1	0.00578203	0	LAMA4_ITGA2_ITGB1	LAMA4 - (ITGA2+ITGB1)	LAMININ	ECM-Receptor	KEGG: hsa04512
Adipocyte_1	Unknown_2	CDH1	CDH1	0.0055542	0	CDH1_CDH1	CDH1 - CDH1	CDH	Cell-Cell Contact	KEGG: hsa04514
Adipocyte_1	Unknown_2	COL4A5	CD44	0.00474952	0	COL4A5_CD44	COL4A5 - CD44	COLLAGEN	ECM-Receptor	KEGG: hsa04512
Adipocyte_1	Unknown_2	COL4A5	ITGA2_ITGB1	0.00460361	0	COL4A5_ITGA2_ITGB1	COL4A5 - (ITGA2+ITGB1)	COLLAGEN	ECM-Receptor	KEGG: hsa04512
Adipocyte_1	Unknown_2	NAMPT	INSR	0.00460148	0	NAMPT_INSR	NAMPT - INSR	VISFATIN	Secreted Signaling	PMID: 28490838
Adipocyte_1	Unknown_2	COL4A5	ITGAV_ITGB8	0.00392259	0	COL4A5_ITGAV_ITGB8	COL4A5 - (ITGAV+ITGB8)	COLLAGEN	ECM-Receptor	KEGG: hsa04512
Adipocyte_1	Unknown_2	SEMA3C	NRP1_PLXNA4	0.00360861	0	SEMA3C_NRP1_PLXNA4	SEMA3C - (NRP1+PLXNA4)	SEMA3	Secreted Signaling	PMID: 27533782
Adipocyte_1	Unknown_2	SEMA3C	NRP1_PLXNA2	0.00310431	0	SEMA3C_NRP1_PLXNA2	SEMA3C - (NRP1+PLXNA2)	SEMA3	Secreted Signaling	PMID: 27533782
Adipocyte_1	Unknown_2	SEMA6A	PLXNA4	0.00304068	0	SEMA6A_PLXNA4	SEMA6A - PLXNA4	SEMA6	Cell-Cell Contact	PMID: 27533782
Adipocyte_1	Unknown_2	LAMA3	SV2C	0.0028972	0	LAMA3_SV2C	LAMA3 - SV2C	LAMININ	ECM-Receptor	KEGG: hsa04512
Adipocyte_1	Unknown_2	LAMC1	SV2C	0.00263924	0	LAMC1_SV2C	LAMC1 - SV2C	LAMININ	ECM-Receptor	KEGG: hsa04512
Adipocyte_1	Unknown_2	LAMA3	SV2B	0.00255448	0	LAMA3_SV2B	LAMA3 - SV2B	LAMININ	ECM-Receptor	KEGG: hsa04512
Adipocyte_1	Unknown_2	LAMA3	ITGA9_ITGB1	0.00247709	0	LAMA3_ITGA9_ITGB1	LAMA3 - (ITGA9+ITGB1)	LAMININ	ECM-Receptor	KEGG: hsa04512
Adipocyte_1	Unknown_2	LAMA3	ITGA1_ITGB1	0.00233285	0	LAMA3_ITGA1_ITGB1	LAMA3 - (ITGA1+ITGB1)	LAMININ	ECM-Receptor	KEGG: hsa04512
Adipocyte_1	Unknown_2	LAMC1	SV2B	0.00232696	0	LAMC1_SV2B	LAMC1 - SV2B	LAMININ	ECM-Receptor	KEGG: hsa04512
Adipocyte_1	Unknown_2	SEMA6A	PLXNA2	0.00224971	0	SEMA6A_PLXNA2	SEMA6A - PLXNA2	SEMA6	Cell-Cell Contact	PMID: 27533782
Adipocyte_1	Unknown_2	LAMA3	ITGA6_ITGB1	0.00200447	0	LAMA3_ITGA6_ITGB1	LAMA3 - (ITGA6+ITGB1)	LAMININ	ECM-Receptor	KEGG: hsa04512
Adipocyte_1	Unknown_2	LAMA3	CD44	0.00171067	0	LAMA3_CD44	LAMA3 - CD44	LAMININ	ECM-Receptor	KEGG: hsa04512
Adipocyte_1	Unknown_2	LAMA3	ITGA2_ITGB1	0.00165796	0	LAMA3_ITGA2_ITGB1	LAMA3 - (ITGA2+ITGB1)	LAMININ	ECM-Receptor	KEGG: hsa04512
Adipocyte_1	Unknown_2	COL1A2	ITGA2_ITGB1	0.00153887	0	COL1A2_ITGA2_ITGB1	COL1A2 - (ITGA2+ITGB1)	COLLAGEN	ECM-Receptor	KEGG: hsa04512
Adipocyte_1	Unknown_2	LAMC1	ITGA2_ITGB1	0.00151017	0	LAMC1_ITGA2_ITGB1	LAMC1 - (ITGA2+ITGB1)	LAMININ	ECM-Receptor	KEGG: hsa04512
Adipocyte_1	Unknown_2	LAMA3	ITGAV_ITGB8	0.00141208	0	LAMA3_ITGAV_ITGB8	LAMA3 - (ITGAV+ITGB8)	LAMININ	ECM-Receptor	KEGG: hsa04512
Adipocyte_1	Unknown_2	VEGFA	FLT1	0.00132951	0	VEGFA_VEGFR1	VEGFA - VEGFR1	VEGF	Secreted Signaling	KEGG: hsa04370; PMID: 16633338
Adipocyte_1	Unknown_2	ANGPTL4	CDH11	0.0010948	0	ANGPTL4_CDH11	ANGPTL4 - CDH11	ANGPTL	Secreted Signaling	PMID: 30049845
Adipocyte_1	Prolif_2	NAMPT	INSR	0.00406197	0	NAMPT_INSR	NAMPT - INSR	VISFATIN	Secreted Signaling	PMID: 28490838
Adipocyte_1	Prolif_2	ANGPTL4	CDH11	0.000819053	0	ANGPTL4_CDH11	ANGPTL4 - CDH11	ANGPTL	Secreted Signaling	PMID: 30049845
Adipocyte_1	Vasc_endo_1	PTPRM	PTPRM	0.208565	0	PTPRM_PTPRM	PTPRM - PTPRM	PTPRM	Cell-Cell Contact	KEGG: hsa04514
Adipocyte_1	Vasc_endo_1	EFNA5	EPHA4	0.0344921	0	EFNA5_EPHA4	EFNA5 - EPHA4	EPHA	Cell-Cell Contact	PMID: 15114347
Adipocyte_1	Vasc_endo_1	LAMB1	ITGA6_ITGB1	0.0316826	0	LAMB1_ITGA6_ITGB1	LAMB1 - (ITGA6+ITGB1)	LAMININ	ECM-Receptor	KEGG: hsa04512
Adipocyte_1	Vasc_endo_1	LAMB1	ITGA9_ITGB1	0.0306357	0	LAMB1_ITGA9_ITGB1	LAMB1 - (ITGA9+ITGB1)	LAMININ	ECM-Receptor	KEGG: hsa04512
Adipocyte_1	Vasc_endo_1	LAMB1	ITGA6_ITGB4	0.0294454	0	LAMB1_ITGA6_ITGB4	LAMB1 - (ITGA6+ITGB4)	LAMININ	ECM-Receptor	KEGG: hsa04512
Adipocyte_1	Vasc_endo_1	LAMA4	ITGA6_ITGB1	0.0222805	0	LAMA4_ITGA6_ITGB1	LAMA4 - (ITGA6+ITGB1)	LAMININ	ECM-Receptor	KEGG: hsa04512
Adipocyte_1	Vasc_endo_1	NAMPT	INSR	0.0217523	0	NAMPT_INSR	NAMPT - INSR	VISFATIN	Secreted Signaling	PMID: 28490838
Adipocyte_1	Vasc_endo_1	EFNB2	EPHA4	0.0207656	0	EFNB2_EPHA4	EFNB2 - EPHA4	EPHB	Cell-Cell Contact	PMID: 15114347
Adipocyte_1	Vasc_endo_1	LAMA4	ITGA6_ITGB4	0.0206931	0	LAMA4_ITGA6_ITGB4	LAMA4 - (ITGA6+ITGB4)	LAMININ	ECM-Receptor	KEGG: hsa04512
Adipocyte_1	Vasc_endo_1	LAMB1	ITGA1_ITGB1	0.0190261	0	LAMB1_ITGA1_ITGB1	LAMB1 - (ITGA1+ITGB1)	LAMININ	ECM-Receptor	KEGG: hsa04512
Adipocyte_1	Vasc_endo_1	COL4A5	ITGA9_ITGB1	0.0172035	0	COL4A5_ITGA9_ITGB1	COL4A5 - (ITGA9+ITGB1)	COLLAGEN	ECM-Receptor	KEGG: hsa04512
Adipocyte_1	Vasc_endo_1	SEMA3C	NRP1_PLXNA2	0.0164235	0	SEMA3C_NRP1_PLXNA2	SEMA3C - (NRP1+PLXNA2)	SEMA3	Secreted Signaling	PMID: 27533782
Adipocyte_1	Vasc_endo_1	CD46	JAG1	0.0123244	0	CD46_JAG1	CD46 - JAG1	CD46	Cell-Cell Contact	PMID: 23086448
Adipocyte_1	Vasc_endo_1	APP	CD74	0.0118842	0	APP_CD74	APP - CD74	APP	Cell-Cell Contact	PMID: 19849849
Adipocyte_1	Vasc_endo_1	VEGFA	FLT1	0.0111237	0	VEGFA_VEGFR1	VEGFA - VEGFR1	VEGF	Secreted Signaling	KEGG: hsa04370; PMID: 16633338
Adipocyte_1	Vasc_endo_1	COL4A5	ITGA1_ITGB1	0.0106283	0	COL4A5_ITGA1_ITGB1	COL4A5 - (ITGA1+ITGB1)	COLLAGEN	ECM-Receptor	KEGG: hsa04512
Adipocyte_1	Vasc_endo_1	SEMA6A	PLXNA2	0.00746301	0	SEMA6A_PLXNA2	SEMA6A - PLXNA2	SEMA6	Cell-Cell Contact	PMID: 27533782
Adipocyte_1	Vasc_endo_1	LAMA3	ITGA6_ITGB1	0.00646532	0	LAMA3_ITGA6_ITGB1	LAMA3 - (ITGA6+ITGB1)	LAMININ	ECM-Receptor	KEGG: hsa04512
Adipocyte_1	Vasc_endo_1	LAMA3	ITGA9_ITGB1	0.00624632	0	LAMA3_ITGA9_ITGB1	LAMA3 - (ITGA9+ITGB1)	LAMININ	ECM-Receptor	KEGG: hsa04512
Adipocyte_1	Vasc_endo_1	VEGFA	FLT1_KDR	0.00610113	0	VEGFA_VEGFR1R2	VEGFA - VEGFR1R2	VEGF	Secreted Signaling	PMID: 16633338
Adipocyte_1	Vasc_endo_1	LAMA3	ITGA6_ITGB4	0.00599776	0	LAMA3_ITGA6_ITGB4	LAMA3 - (ITGA6+ITGB4)	LAMININ	ECM-Receptor	KEGG: hsa04512
Adipocyte_1	Vasc_endo_1	SEMA3C	NRP1_NRP2	0.00525342	0	SEMA3C_NRP1_NRP2	SEMA3C - (NRP1+NRP2)	SEMA3	Secreted Signaling	PMID: 27533782
Adipocyte_1	Vasc_endo_1	CD99	CD99	0.00478495	0	CD99_CD99	CD99 - CD99	CD99	Cell-Cell Contact	KEGG: hsa04514
Adipocyte_1	Vasc_endo_1	NAMPT	ITGA5_ITGB1	0.00475248	0	NAMPT_ITGA5_ITGB1	NAMPT - (ITGA5+ITGB1)	VISFATIN	Secreted Signaling	PMID: 28490838
Adipocyte_1	Vasc_endo_1	ANGPT2	TEK	0.00436295	0	ANGPT2_TEK	ANGPT2 - TEK	ANGPT	Secreted Signaling	PMID: 20651738
Adipocyte_1	Vasc_endo_1	LAMA3	ITGA1_ITGB1	0.0038426	0	LAMA3_ITGA1_ITGB1	LAMA3 - (ITGA1+ITGB1)	LAMININ	ECM-Receptor	KEGG: hsa04512
Adipocyte_1	Vasc_endo_1	SEMA3C	NRP2_PLXNA2	0.00384217	0	SEMA3C_NRP2_PLXNA2	SEMA3C - (NRP2+PLXNA2)	SEMA3	Secreted Signaling	PMID: 27533782
Adipocyte_1	Vasc_endo_1	SEMA3C	PLXND1	0.00342572	0	SEMA3C_PLXND1	SEMA3C - PLXND1	SEMA3	Secreted Signaling	PMID: 27533782
Adipocyte_1	Vasc_endo_1	ANGPT2	ITGA5_ITGB1	0.0033837	0	ANGPT2_ITGA5_ITGB1	ANGPT2 - (ITGA5+ITGB1)	ANGPT	Secreted Signaling	PMID: 20651738; PMID: 25635707
Adipocyte_1	Vasc_endo_1	JAG1	NOTCH4	0.00282474	0	JAG1_NOTCH4	JAG1 - NOTCH4	NOTCH	Cell-Cell Contact	PMID: 22353464
Adipocyte_1	Vasc_endo_1	VEGFA	KDR	0.00234918	0	VEGFA_VEGFR2	VEGFA - VEGFR2	VEGF	Secreted Signaling	KEGG: hsa04370; PMID: 16633338
Adipocyte_1	Vasc_endo_1	JAG1	NOTCH1	0.0016982	0	JAG1_NOTCH1	JAG1 - NOTCH1	NOTCH	Cell-Cell Contact	PMID: 22353464
Adipocyte_1	Vasc_endo_1	ANGPTL4	ITGA5_ITGB1	0.00139881	0	ANGPTL4_ITGA5_ITGB1	ANGPTL4 - (ITGA5+ITGB1)	ANGPTL	Secreted Signaling	PMID: 30049845
Adipocyte_1	Vasc_endo_1	ANGPTL4	CDH11	0.000950693	0	ANGPTL4_CDH11	ANGPTL4 - CDH11	ANGPTL	Secreted Signaling	PMID: 30049845
Adipocyte_1	Vasc_endo_1	ANGPTL4	CDH5	0.000942621	0	ANGPTL4_CDH5	ANGPTL4 - CDH5	ANGPTL	Secreted Signaling	PMID: 30049845
Adipocyte_1	Vasc_endo_1	LAMA4	ITGA9_ITGB1	0.0215374	0.01	LAMA4_ITGA9_ITGB1	LAMA4 - (ITGA9+ITGB1)	LAMININ	ECM-Receptor	KEGG: hsa04512
Adipocyte_1	Vasc_endo_2	PTPRM	PTPRM	0.23215	0	PTPRM_PTPRM	PTPRM - PTPRM	PTPRM	Cell-Cell Contact	KEGG: hsa04514
Adipocyte_1	Vasc_endo_2	EFNA5	EPHA4	0.115581	0	EFNA5_EPHA4	EFNA5 - EPHA4	EPHA	Cell-Cell Contact	PMID: 15114347
Adipocyte_1	Vasc_endo_2	CD46	JAG1	0.0720455	0	CD46_JAG1	CD46 - JAG1	CD46	Cell-Cell Contact	PMID: 23086448
Adipocyte_1	Vasc_endo_2	EFNB2	EPHA4	0.0719908	0	EFNB2_EPHA4	EFNB2 - EPHA4	EPHB	Cell-Cell Contact	PMID: 15114347
Adipocyte_1	Vasc_endo_2	LAMB1	ITGA9_ITGB1	0.046524	0	LAMB1_ITGA9_ITGB1	LAMB1 - (ITGA9+ITGB1)	LAMININ	ECM-Receptor	KEGG: hsa04512
Adipocyte_1	Vasc_endo_2	LAMB1	ITGA6_ITGB1	0.0415941	0	LAMB1_ITGA6_ITGB1	LAMB1 - (ITGA6+ITGB1)	LAMININ	ECM-Receptor	KEGG: hsa04512
Adipocyte_1	Vasc_endo_2	LAMA4	ITGA9_ITGB1	0.0328671	0	LAMA4_ITGA9_ITGB1	LAMA4 - (ITGA9+ITGB1)	LAMININ	ECM-Receptor	KEGG: hsa04512
Adipocyte_1	Vasc_endo_2	LAMA4	ITGA6_ITGB1	0.0293398	0	LAMA4_ITGA6_ITGB1	LAMA4 - (ITGA6+ITGB1)	LAMININ	ECM-Receptor	KEGG: hsa04512
Adipocyte_1	Vasc_endo_2	LAMB1	ITGA1_ITGB1	0.027017	0	LAMB1_ITGA1_ITGB1	LAMB1 - (ITGA1+ITGB1)	LAMININ	ECM-Receptor	KEGG: hsa04512
Adipocyte_1	Vasc_endo_2	COL4A5	ITGA9_ITGB1	0.0263147	0	COL4A5_ITGA9_ITGB1	COL4A5 - (ITGA9+ITGB1)	COLLAGEN	ECM-Receptor	KEGG: hsa04512
Adipocyte_1	Vasc_endo_2	LAMB1	ITGA6_ITGB4	0.0240917	0	LAMB1_ITGA6_ITGB4	LAMB1 - (ITGA6+ITGB4)	LAMININ	ECM-Receptor	KEGG: hsa04512
Adipocyte_1	Vasc_endo_2	NAMPT	INSR	0.0175296	0	NAMPT_INSR	NAMPT - INSR	VISFATIN	Secreted Signaling	PMID: 28490838
Adipocyte_1	Vasc_endo_2	COL4A5	ITGA1_ITGB1	0.0151466	0	COL4A5_ITGA1_ITGB1	COL4A5 - (ITGA1+ITGB1)	COLLAGEN	ECM-Receptor	KEGG: hsa04512
Adipocyte_1	Vasc_endo_2	SEMA3C	NRP1_PLXNA2	0.0127037	0	SEMA3C_NRP1_PLXNA2	SEMA3C - (NRP1+PLXNA2)	SEMA3	Secreted Signaling	PMID: 27533782
Adipocyte_1	Vasc_endo_2	JAG1	NOTCH4	0.0115552	0	JAG1_NOTCH4	JAG1 - NOTCH4	NOTCH	Cell-Cell Contact	PMID: 22353464
Adipocyte_1	Vasc_endo_2	VEGFA	FLT1	0.0112214	0	VEGFA_VEGFR1	VEGFA - VEGFR1	VEGF	Secreted Signaling	KEGG: hsa04370; PMID: 16633338
Adipocyte_1	Vasc_endo_2	ANGPT2	TEK	0.0107122	0	ANGPT2_TEK	ANGPT2 - TEK	ANGPT	Secreted Signaling	PMID: 20651738
Adipocyte_1	Vasc_endo_2	LAMA3	ITGA9_ITGB1	0.00961119	0	LAMA3_ITGA9_ITGB1	LAMA3 - (ITGA9+ITGB1)	LAMININ	ECM-Receptor	KEGG: hsa04512
Adipocyte_1	Vasc_endo_2	SEMA6A	PLXNA2	0.00950769	0	SEMA6A_PLXNA2	SEMA6A - PLXNA2	SEMA6	Cell-Cell Contact	PMID: 27533782
Adipocyte_1	Vasc_endo_2	LAMA3	ITGA6_ITGB1	0.00855763	0	LAMA3_ITGA6_ITGB1	LAMA3 - (ITGA6+ITGB1)	LAMININ	ECM-Receptor	KEGG: hsa04512
Adipocyte_1	Vasc_endo_2	NAMPT	ITGA5_ITGB1	0.0072281	0	NAMPT_ITGA5_ITGB1	NAMPT - (ITGA5+ITGB1)	VISFATIN	Secreted Signaling	PMID: 28490838
Adipocyte_1	Vasc_endo_2	LAMA3	ITGA1_ITGB1	0.00549218	0	LAMA3_ITGA1_ITGB1	LAMA3 - (ITGA1+ITGB1)	LAMININ	ECM-Receptor	KEGG: hsa04512
Adipocyte_1	Vasc_endo_2	LAMA3	ITGA6_ITGB4	0.00488579	0	LAMA3_ITGA6_ITGB4	LAMA3 - (ITGA6+ITGB4)	LAMININ	ECM-Receptor	KEGG: hsa04512
Adipocyte_1	Vasc_endo_2	ANGPT2	ITGA5_ITGB1	0.00479211	0	ANGPT2_ITGA5_ITGB1	ANGPT2 - (ITGA5+ITGB1)	ANGPT	Secreted Signaling	PMID: 20651738; PMID: 25635707
Adipocyte_1	Vasc_endo_2	ANGPTL4	CDH5	0.00370652	0	ANGPTL4_CDH5	ANGPTL4 - CDH5	ANGPTL	Secreted Signaling	PMID: 30049845
Adipocyte_1	Vasc_endo_2	SEMA3C	PLXND1	0.00340236	0	SEMA3C_PLXND1	SEMA3C - PLXND1	SEMA3	Secreted Signaling	PMID: 27533782
Adipocyte_1	Vasc_endo_2	VEGFA	FLT1_KDR	0.00337832	0	VEGFA_VEGFR1R2	VEGFA - VEGFR1R2	VEGF	Secreted Signaling	PMID: 16633338
Adipocyte_1	Vasc_endo_2	ANGPTL4	ITGA5_ITGB1	0.0021312	0	ANGPTL4_ITGA5_ITGB1	ANGPTL4 - (ITGA5+ITGB1)	ANGPTL	Secreted Signaling	PMID: 30049845
Adipocyte_1	Vasc_endo_2	JAG1	NOTCH1	0.00202414	0	JAG1_NOTCH1	JAG1 - NOTCH1	NOTCH	Cell-Cell Contact	PMID: 22353464
Adipocyte_1	Vasc_endo_2	MPZL1	MPZL1	0.00136477	0	MPZL1_MPZL1	MPZL1 - MPZL1	MPZ	Cell-Cell Contact	KEGG: hsa04514
Adipocyte_1	Vasc_endo_2	VEGFA	KDR	0.000855148	0	VEGFA_VEGFR2	VEGFA - VEGFR2	VEGF	Secreted Signaling	KEGG: hsa04370; PMID: 16633338
Adipocyte_1	Vasc_endo_2	LAMA4	ITGA6_ITGB4	0.016903	0.01	LAMA4_ITGA6_ITGB4	LAMA4 - (ITGA6+ITGB4)	LAMININ	ECM-Receptor	KEGG: hsa04512

## Sheet: Adipocyte_2
source	target	ligand	receptor	prob	pval	interaction_name	interaction_name_2	pathway_name	annotation	evidence
Adipocyte_2	Adipocyte_1	COL1A2	CD44	0.0433611	0	COL1A2_CD44	COL1A2 - CD44	COLLAGEN	ECM-Receptor	KEGG: hsa04512
Adipocyte_2	Adipocyte_1	COL1A2	ITGAV_ITGB8	0.0352581	0	COL1A2_ITGAV_ITGB8	COL1A2 - (ITGAV+ITGB8)	COLLAGEN	ECM-Receptor	KEGG: hsa04512
Adipocyte_2	Adipocyte_1	COL1A1	CD44	0.020705	0	COL1A1_CD44	COL1A1 - CD44	COLLAGEN	ECM-Receptor	KEGG: hsa04512
Adipocyte_2	Adipocyte_1	CDH1	CDH1	0.0139409	0	CDH1_CDH1	CDH1 - CDH1	CDH	Cell-Cell Contact	KEGG: hsa04514
Adipocyte_2	Adipocyte_1	COL4A5	CD44	0.0135478	0	COL4A5_CD44	COL4A5 - CD44	COLLAGEN	ECM-Receptor	KEGG: hsa04512
Adipocyte_2	Adipocyte_1	DSG1	DSC3	0.0131843	0	DSG1_DSC3	DSG1 - DSC3	DESMOSOME	Cell-Cell Contact	PMID: 27298358
Adipocyte_2	Adipocyte_1	COL1A2	ITGA3_ITGB1	0.0130205	0	COL1A2_ITGA3_ITGB1	COL1A2 - (ITGA3+ITGB1)	COLLAGEN	ECM-Receptor	KEGG: hsa04512
Adipocyte_2	Adipocyte_1	COL1A2	SDC1	0.0117289	0	COL1A2_SDC1	COL1A2 - SDC1	COLLAGEN	ECM-Receptor	KEGG: hsa04512
Adipocyte_2	Adipocyte_1	COL4A5	ITGAV_ITGB8	0.0109523	0	COL4A5_ITGAV_ITGB8	COL4A5 - (ITGAV+ITGB8)	COLLAGEN	ECM-Receptor	KEGG: hsa04512
Adipocyte_2	Adipocyte_1	CADM1	CADM1	0.0109445	0	CADM1_CADM1	CADM1 - CADM1	CADM	Cell-Cell Contact	PMID: 24503895
Adipocyte_2	Adipocyte_1	COL1A2	ITGA2_ITGB1	0.00980875	0	COL1A2_ITGA2_ITGB1	COL1A2 - (ITGA2+ITGB1)	COLLAGEN	ECM-Receptor	KEGG: hsa04512
Adipocyte_2	Adipocyte_1	FN1	ITGAV_ITGB6	0.00781709	0	FN1_ITGAV_ITGB6	FN1 - (ITGAV+ITGB6)	FN1	ECM-Receptor	KEGG: hsa04512
Adipocyte_2	Adipocyte_1	COL6A1	CD44	0.0073839	0	COL6A1_CD44	COL6A1 - CD44	COLLAGEN	ECM-Receptor	KEGG: hsa04512
Adipocyte_2	Adipocyte_1	NAMPT	INSR	0.00671804	0	NAMPT_INSR	NAMPT - INSR	VISFATIN	Secreted Signaling	PMID: 28490838
Adipocyte_2	Adipocyte_1	COL1A1	ITGA3_ITGB1	0.00611599	0	COL1A1_ITGA3_ITGB1	COL1A1 - (ITGA3+ITGB1)	COLLAGEN	ECM-Receptor	KEGG: hsa04512
Adipocyte_2	Adipocyte_1	COL6A1	ITGAV_ITGB8	0.00596214	0	COL6A1_ITGAV_ITGB8	COL6A1 - (ITGAV+ITGB8)	COLLAGEN	ECM-Receptor	KEGG: hsa04512
Adipocyte_2	Adipocyte_1	LAMB1	ITGA7_ITGB1	0.00553661	0	LAMB1_ITGA7_ITGB1	LAMB1 - (ITGA7+ITGB1)	LAMININ	ECM-Receptor	KEGG: hsa04512
Adipocyte_2	Adipocyte_1	COL1A1	SDC1	0.00550546	0	COL1A1_SDC1	COL1A1 - SDC1	COLLAGEN	ECM-Receptor	KEGG: hsa04512
Adipocyte_2	Adipocyte_1	JAG1	NOTCH2	0.00540573	0	JAG1_NOTCH2	JAG1 - NOTCH2	NOTCH	Cell-Cell Contact	PMID: 22353464
Adipocyte_2	Adipocyte_1	FN1	ITGA3_ITGB1	0.00524341	0	FN1_ITGA3_ITGB1	FN1 - (ITGA3+ITGB1)	FN1	ECM-Receptor	KEGG: hsa04512
Adipocyte_2	Adipocyte_1	LAMB1	ITGA3_ITGB1	0.00489227	0	LAMB1_ITGA3_ITGB1	LAMB1 - (ITGA3+ITGB1)	LAMININ	ECM-Receptor	KEGG: hsa04512
Adipocyte_2	Adipocyte_1	FN1	SDC1	0.00471958	0	FN1_SDC1	FN1 - SDC1	FN1	ECM-Receptor	KEGG: hsa04512
Adipocyte_2	Adipocyte_1	COL1A1	ITGA2_ITGB1	0.00459942	0	COL1A1_ITGA2_ITGB1	COL1A1 - (ITGA2+ITGB1)	COLLAGEN	ECM-Receptor	KEGG: hsa04512
Adipocyte_2	Adipocyte_1	SEMA3C	NRP1_PLXNA2	0.00418045	0	SEMA3C_NRP1_PLXNA2	SEMA3C - (NRP1+PLXNA2)	SEMA3	Secreted Signaling	PMID: 27533782
Adipocyte_2	Adipocyte_1	COL4A5	ITGA3_ITGB1	0.00398132	0	COL4A5_ITGA3_ITGB1	COL4A5 - (ITGA3+ITGB1)	COLLAGEN	ECM-Receptor	KEGG: hsa04512
Adipocyte_2	Adipocyte_1	LAMB1	ITGA2_ITGB1	0.00367802	0	LAMB1_ITGA2_ITGB1	LAMB1 - (ITGA2+ITGB1)	LAMININ	ECM-Receptor	KEGG: hsa04512
Adipocyte_2	Adipocyte_1	COL4A5	SDC1	0.00358312	0	COL4A5_SDC1	COL4A5 - SDC1	COLLAGEN	ECM-Receptor	KEGG: hsa04512
Adipocyte_2	Adipocyte_1	COL4A5	ITGA9_ITGB1	0.00346824	0	COL4A5_ITGA9_ITGB1	COL4A5 - (ITGA9+ITGB1)	COLLAGEN	ECM-Receptor	KEGG: hsa04512
Adipocyte_2	Adipocyte_1	NRG1	ERBB4	0.003395	0	NRG1_ERBB4	NRG1 - ERBB4	NRG	Secreted Signaling	KEGG: hsa04012
Adipocyte_2	Adipocyte_1	NRG1	ERBB2_ERBB4	0.00338942	0	NRG1_ERBB2_ERBB4	NRG1 - (ERBB2+ERBB4)	NRG	Secreted Signaling	KEGG: hsa04012
Adipocyte_2	Adipocyte_1	COL6A3	ITGA3_ITGB1	0.00331337	0	COL6A3_ITGA3_ITGB1	COL6A3 - (ITGA3+ITGB1)	COLLAGEN	ECM-Receptor	KEGG: hsa04512
Adipocyte_2	Adipocyte_1	COL4A5	ITGA2_ITGB1	0.00299249	0	COL4A5_ITGA2_ITGB1	COL4A5 - (ITGA2+ITGB1)	COLLAGEN	ECM-Receptor	KEGG: hsa04512
Adipocyte_2	Adipocyte_1	COL6A3	SDC1	0.00298178	0	COL6A3_SDC1	COL6A3 - SDC1	COLLAGEN	ECM-Receptor	KEGG: hsa04512
Adipocyte_2	Adipocyte_1	NRG1	ERBB2_ERBB3	0.00283818	0	NRG1_ERBB2_ERBB3	NRG1 - (ERBB2+ERBB3)	NRG	Secreted Signaling	KEGG: hsa04012
Adipocyte_2	Adipocyte_1	LAMB1	DAG1	0.0028363	0	LAMB1_DAG1	LAMB1 - DAG1	LAMININ	ECM-Receptor	KEGG: hsa04512
Adipocyte_2	Adipocyte_1	CDH1	ITGA2_ITGB1	0.00274492	0	CDH1_ITGA1_ITGB1	CDH1 - (ITGA1+ITGB1)	CDH1	Cell-Cell Contact	PMID: 12392763
Adipocyte_2	Adipocyte_1	COL6A2	ITGA3_ITGB1	0.00266932	0	COL6A2_ITGA3_ITGB1	COL6A2 - (ITGA3+ITGB1)	COLLAGEN	ECM-Receptor	KEGG: hsa04512
Adipocyte_2	Adipocyte_1	COL6A3	ITGA2_ITGB1	0.00249002	0	COL6A3_ITGA2_ITGB1	COL6A3 - (ITGA2+ITGB1)	COLLAGEN	ECM-Receptor	KEGG: hsa04512
Adipocyte_2	Adipocyte_1	COL6A2	SDC1	0.00240202	0	COL6A2_SDC1	COL6A2 - SDC1	COLLAGEN	ECM-Receptor	KEGG: hsa04512
Adipocyte_2	Adipocyte_1	NRG1	ERBB3	0.0023803	0	NRG1_ERBB3	NRG1 - ERBB3	NRG	Secreted Signaling	KEGG: hsa04012
Adipocyte_2	Adipocyte_1	MPZL1	MPZL1	0.0021963	0	MPZL1_MPZL1	MPZL1 - MPZL1	MPZ	Cell-Cell Contact	KEGG: hsa04514
Adipocyte_2	Adipocyte_1	COL6A1	ITGA3_ITGB1	0.0021604	0	COL6A1_ITGA3_ITGB1	COL6A1 - (ITGA3+ITGB1)	COLLAGEN	ECM-Receptor	KEGG: hsa04512
Adipocyte_2	Adipocyte_1	JAG1	NOTCH1	0.00214097	0	JAG1_NOTCH1	JAG1 - NOTCH1	NOTCH	Cell-Cell Contact	PMID: 22353464
Adipocyte_2	Adipocyte_1	COL6A2	ITGA2_ITGB1	0.00200569	0	COL6A2_ITGA2_ITGB1	COL6A2 - (ITGA2+ITGB1)	COLLAGEN	ECM-Receptor	KEGG: hsa04512
Adipocyte_2	Adipocyte_1	COL6A1	SDC1	0.00194396	0	COL6A1_SDC1	COL6A1 - SDC1	COLLAGEN	ECM-Receptor	KEGG: hsa04512
Adipocyte_2	Adipocyte_1	GAS6	MERTK	0.00170642	0	GAS6_MERTK	GAS6 - MERTK	GAS	Secreted Signaling	PMID: 27801848
Adipocyte_2	Adipocyte_1	COL6A1	ITGA2_ITGB1	0.00162309	0	COL6A1_ITGA2_ITGB1	COL6A1 - (ITGA2+ITGB1)	COLLAGEN	ECM-Receptor	KEGG: hsa04512
Adipocyte_2	Adipocyte_1	SEMA6A	PLXNA2	0.00151645	0	SEMA6A_PLXNA2	SEMA6A - PLXNA2	SEMA6	Cell-Cell Contact	PMID: 27533782
Adipocyte_2	Adipocyte_1	JAG1	NOTCH4	0.00149814	0	JAG1_NOTCH4	JAG1 - NOTCH4	NOTCH	Cell-Cell Contact	PMID: 22353464
Adipocyte_2	Adipocyte_1	HSPG2	DAG1	0.00141801	0	HSPG2_DAG1	HSPG2 - DAG1	HSPG	ECM-Receptor	KEGG: hsa04512
Adipocyte_2	Adipocyte_1	PTN	SDC1	0.00124695	0	PTN_SDC1	PTN - SDC1	PTN	Secreted Signaling	PMID: 28356350; PMID: 25620911
Adipocyte_2	Adipocyte_1	PTN	NCL	0.000900935	0	PTN_NCL	PTN - NCL	PTN	Secreted Signaling	PMID: 28356350; PMID: 25620911
Adipocyte_2	Adipocyte_1	JAG1	NOTCH3	0.000766212	0	JAG1_NOTCH3	JAG1 - NOTCH3	NOTCH	Cell-Cell Contact	PMID: 22353464
Adipocyte_2	Adipocyte_1	PTN	PTPRZ1	0.000567281	0	PTN_PTPRZ1	PTN - PTPRZ1	PTN	Secreted Signaling	PMID: 28356350; PMID: 25620911
Adipocyte_2	Adipocyte_1	FN1	CD44	0.0177883	0.02	FN1_CD44	FN1 - CD44	FN1	ECM-Receptor	KEGG: hsa04512
Adipocyte_2	Adipocyte_1	COL6A2	CD44	0.00911207	0.02	COL6A2_CD44	COL6A2 - CD44	COLLAGEN	ECM-Receptor	KEGG: hsa04512
Adipocyte_2	Adipocyte_1	COL6A2	ITGAV_ITGB8	0.00736002	0.02	COL6A2_ITGAV_ITGB8	COL6A2 - (ITGAV+ITGB8)	COLLAGEN	ECM-Receptor	KEGG: hsa04512
Adipocyte_2	Adipocyte_2	COL1A2	CD44	0.0724614	0	COL1A2_CD44	COL1A2 - CD44	COLLAGEN	ECM-Receptor	KEGG: hsa04512
Adipocyte_2	Adipocyte_2	COL1A1	CD44	0.0351593	0	COL1A1_CD44	COL1A1 - CD44	COLLAGEN	ECM-Receptor	KEGG: hsa04512
Adipocyte_2	Adipocyte_2	FN1	CD44	0.0302693	0	FN1_CD44	FN1 - CD44	FN1	ECM-Receptor	KEGG: hsa04512
Adipocyte_2	Adipocyte_2	LAMB1	CD44	0.0282899	0	LAMB1_CD44	LAMB1 - CD44	LAMININ	ECM-Receptor	KEGG: hsa04512
Adipocyte_2	Adipocyte_2	EFNA5	EPHA4	0.0238434	0	EFNA5_EPHA4	EFNA5 - EPHA4	EPHA	Cell-Cell Contact	PMID: 15114347
Adipocyte_2	Adipocyte_2	COL4A5	CD44	0.0231235	0	COL4A5_CD44	COL4A5 - CD44	COLLAGEN	ECM-Receptor	KEGG: hsa04512
Adipocyte_2	Adipocyte_2	DSG1	DSC3	0.0219903	0	DSG1_DSC3	DSG1 - DSC3	DESMOSOME	Cell-Cell Contact	PMID: 27298358
Adipocyte_2	Adipocyte_2	COL6A3	CD44	0.0193063	0	COL6A3_CD44	COL6A3 - CD44	COLLAGEN	ECM-Receptor	KEGG: hsa04512
Adipocyte_2	Adipocyte_2	COL6A2	CD44	0.0156022	0	COL6A2_CD44	COL6A2 - CD44	COLLAGEN	ECM-Receptor	KEGG: hsa04512
Adipocyte_2	Adipocyte_2	EFNB2	EPHA4	0.0140561	0	EFNB2_EPHA4	EFNB2 - EPHA4	EPHB	Cell-Cell Contact	PMID: 15114347
Adipocyte_2	Adipocyte_2	COL6A1	CD44	0.0126588	0	COL6A1_CD44	COL6A1 - CD44	COLLAGEN	ECM-Receptor	KEGG: hsa04512
Adipocyte_2	Adipocyte_2	COL4A5	ITGAV_ITGB8	0.0062689	0	COL4A5_ITGAV_ITGB8	COL4A5 - (ITGAV+ITGB8)	COLLAGEN	ECM-Receptor	KEGG: hsa04512
Adipocyte_2	Adipocyte_2	CDH1	CDH1	0.00457466	0	CDH1_CDH1	CDH1 - CDH1	CDH	Cell-Cell Contact	KEGG: hsa04514
Adipocyte_2	Adipocyte_2	CADM1	CADM1	0.0036885	0	CADM1_CADM1	CADM1 - CADM1	CADM	Cell-Cell Contact	PMID: 24503895
Adipocyte_2	Adipocyte_2	MPZL1	MPZL1	0.00368388	0	MPZL1_MPZL1	MPZL1 - MPZL1	MPZ	Cell-Cell Contact	KEGG: hsa04514
Adipocyte_2	Adipocyte_2	CD46	JAG1	0.00333828	0	CD46_JAG1	CD46 - JAG1	CD46	Cell-Cell Contact	PMID: 23086448
Adipocyte_2	Adipocyte_2	JAG1	NOTCH2	0.00311914	0	JAG1_NOTCH2	JAG1 - NOTCH2	NOTCH	Cell-Cell Contact	PMID: 22353464
Adipocyte_2	Adipocyte_2	JAG1	NOTCH3	0.00260663	0	JAG1_NOTCH3	JAG1 - NOTCH3	NOTCH	Cell-Cell Contact	PMID: 22353464
Adipocyte_2	Adipocyte_2	NAMPT	INSR	0.00259384	0	NAMPT_INSR	NAMPT - INSR	VISFATIN	Secreted Signaling	PMID: 28490838
Adipocyte_2	Adipocyte_2	PTN	PTPRZ1	0.00171762	0	PTN_PTPRZ1	PTN - PTPRZ1	PTN	Secreted Signaling	PMID: 28356350; PMID: 25620911
Adipocyte_2	Endo_fibr	EFNA5	EPHA3	0.0244438	0	EFNA5_EPHA3	EFNA5 - EPHA3	EPHA	Cell-Cell Contact	PMID: 15114347
Adipocyte_2	Endo_fibr	COL4A5	ITGAV_ITGB8	0.00589725	0	COL4A5_ITGAV_ITGB8	COL4A5 - (ITGAV+ITGB8)	COLLAGEN	ECM-Receptor	KEGG: hsa04512
Adipocyte_2	Endo_fibr	COL4A5	ITGA9_ITGB1	0.0042998	0	COL4A5_ITGA9_ITGB1	COL4A5 - (ITGA9+ITGB1)	COLLAGEN	ECM-Receptor	KEGG: hsa04512
Adipocyte_2	Endo_fibr	CD46	JAG1	0.00299483	0	CD46_JAG1	CD46 - JAG1	CD46	Cell-Cell Contact	PMID: 23086448
Adipocyte_2	Endo_fibr	NAMPT	INSR	0.00219624	0	NAMPT_INSR	NAMPT - INSR	VISFATIN	Secreted Signaling	PMID: 28490838
Adipocyte_2	Endo_fibr	GAS6	AXL	0.00219178	0	GAS6_AXL	GAS6 - AXL	GAS	Secreted Signaling	PMID: 27801848
Adipocyte_2	Endo_fibr	PTN	SDC2	0.00154294	0	PTN_SDC2	PTN - SDC2	PTN	Secreted Signaling	PMID: 28356350; PMID: 25620911
Adipocyte_2	Endo_fibr	MPZL1	MPZL1	0.00126063	0	MPZL1_MPZL1	MPZL1 - MPZL1	MPZ	Cell-Cell Contact	KEGG: hsa04514
Adipocyte_2	Epi_fibr	COL1A2	CD44	0.051453	0	COL1A2_CD44	COL1A2 - CD44	COLLAGEN	ECM-Receptor	KEGG: hsa04512
Adipocyte_2	Epi_fibr	COL1A1	CD44	0.024678	0	COL1A1_CD44	COL1A1 - CD44	COLLAGEN	ECM-Receptor	KEGG: hsa04512
Adipocyte_2	Epi_fibr	FN1	CD44	0.0212137	0	FN1_CD44	FN1 - CD44	FN1	ECM-Receptor	KEGG: hsa04512
Adipocyte_2	Epi_fibr	LAMB1	CD44	0.0198143	0	LAMB1_CD44	LAMB1 - CD44	LAMININ	ECM-Receptor	KEGG: hsa04512
Adipocyte_2	Epi_fibr	COL4A5	CD44	0.01617	0	COL4A5_CD44	COL4A5 - CD44	COLLAGEN	ECM-Receptor	KEGG: hsa04512
Adipocyte_2	Epi_fibr	COL1A2	ITGA11_ITGB1	0.0161496	0	COL1A2_ITGA11_ITGB1	COL1A2 - (ITGA11+ITGB1)	COLLAGEN	ECM-Receptor	KEGG: hsa04512
Adipocyte_2	Epi_fibr	EFNA5	EPHA3	0.0117164	0	EFNA5_EPHA3	EFNA5 - EPHA3	EPHA	Cell-Cell Contact	PMID: 15114347
Adipocyte_2	Epi_fibr	COL6A1	CD44	0.00882378	0	COL6A1_CD44	COL6A1 - CD44	COLLAGEN	ECM-Receptor	KEGG: hsa04512
Adipocyte_2	Epi_fibr	COL1A1	ITGA11_ITGB1	0.00759856	0	COL1A1_ITGA11_ITGB1	COL1A1 - (ITGA11+ITGB1)	COLLAGEN	ECM-Receptor	KEGG: hsa04512
Adipocyte_2	Epi_fibr	COL4A5	ITGA9_ITGB1	0.00564768	0	COL4A5_ITGA9_ITGB1	COL4A5 - (ITGA9+ITGB1)	COLLAGEN	ECM-Receptor	KEGG: hsa04512
Adipocyte_2	Epi_fibr	COL4A5	ITGA1_ITGB1	0.0053655	0	COL4A5_ITGA1_ITGB1	COL4A5 - (ITGA1+ITGB1)	COLLAGEN	ECM-Receptor	KEGG: hsa04512
Adipocyte_2	Epi_fibr	COL4A5	ITGA11_ITGB1	0.00494901	0	COL4A5_ITGA11_ITGB1	COL4A5 - (ITGA11+ITGB1)	COLLAGEN	ECM-Receptor	KEGG: hsa04512
Adipocyte_2	Epi_fibr	CD46	JAG1	0.0043646	0	CD46_JAG1	CD46 - JAG1	CD46	Cell-Cell Contact	PMID: 23086448
Adipocyte_2	Epi_fibr	COL6A3	ITGA11_ITGB1	0.00411938	0	COL6A3_ITGA11_ITGB1	COL6A3 - (ITGA11+ITGB1)	COLLAGEN	ECM-Receptor	KEGG: hsa04512
Adipocyte_2	Epi_fibr	COL4A5	ITGAV_ITGB8	0.00390661	0	COL4A5_ITGAV_ITGB8	COL4A5 - (ITGAV+ITGB8)	COLLAGEN	ECM-Receptor	KEGG: hsa04512
Adipocyte_2	Epi_fibr	NECTIN1	NECTIN3	0.00359263	0	NECTIN1_NECTIN3	NECTIN1 - NECTIN3	NECTIN	Cell-Cell Contact	KEGG: hsa04514
Adipocyte_2	Epi_fibr	COL6A2	ITGA11_ITGB1	0.00331917	0	COL6A2_ITGA11_ITGB1	COL6A2 - (ITGA11+ITGB1)	COLLAGEN	ECM-Receptor	KEGG: hsa04512
Adipocyte_2	Epi_fibr	MPZL1	MPZL1	0.00320557	0	MPZL1_MPZL1	MPZL1 - MPZL1	MPZ	Cell-Cell Contact	KEGG: hsa04514
Adipocyte_2	Epi_fibr	JAG1	NOTCH2	0.00310731	0	JAG1_NOTCH2	JAG1 - NOTCH2	NOTCH	Cell-Cell Contact	PMID: 22353464
Adipocyte_2	Epi_fibr	GAS6	AXL	0.00299275	0	GAS6_AXL	GAS6 - AXL	GAS	Secreted Signaling	PMID: 27801848
Adipocyte_2	Epi_fibr	COL6A1	ITGA11_ITGB1	0.00268669	0	COL6A1_ITGA11_ITGB1	COL6A1 - (ITGA11+ITGB1)	COLLAGEN	ECM-Receptor	KEGG: hsa04512
Adipocyte_2	Epi_fibr	NAMPT	INSR	0.00249408	0	NAMPT_INSR	NAMPT - INSR	VISFATIN	Secreted Signaling	PMID: 28490838
Adipocyte_2	Epi_fibr	PTN	SDC2	0.00206077	0	PTN_SDC2	PTN - SDC2	PTN	Secreted Signaling	PMID: 28356350; PMID: 25620911
Adipocyte_2	Epi_fibr	COL6A2	CD44	0.0108853	0.02	COL6A2_CD44	COL6A2 - CD44	COLLAGEN	ECM-Receptor	KEGG: hsa04512
Adipocyte_2	Epi_fibr	COL6A3	CD44	0.0134849	0.03	COL6A3_CD44	COL6A3 - CD44	COLLAGEN	ECM-Receptor	KEGG: hsa04512
Adipocyte_2	Fibroblast_4	COL1A2	CD44	0.0854784	0	COL1A2_CD44	COL1A2 - CD44	COLLAGEN	ECM-Receptor	KEGG: hsa04512
Adipocyte_2	Fibroblast_4	COL1A1	CD44	0.0417772	0	COL1A1_CD44	COL1A1 - CD44	COLLAGEN	ECM-Receptor	KEGG: hsa04512
Adipocyte_2	Fibroblast_4	FN1	CD44	0.0360011	0	FN1_CD44	FN1 - CD44	FN1	ECM-Receptor	KEGG: hsa04512
Adipocyte_2	Fibroblast_4	LAMB1	CD44	0.0336598	0	LAMB1_CD44	LAMB1 - CD44	LAMININ	ECM-Receptor	KEGG: hsa04512
Adipocyte_2	Fibroblast_4	COL1A2	ITGA11_ITGB1	0.0285118	0	COL1A2_ITGA11_ITGB1	COL1A2 - (ITGA11+ITGB1)	COLLAGEN	ECM-Receptor	KEGG: hsa04512
Adipocyte_2	Fibroblast_4	COL4A5	CD44	0.0275406	0	COL4A5_CD44	COL4A5 - CD44	COLLAGEN	ECM-Receptor	KEGG: hsa04512
Adipocyte_2	Fibroblast_4	COL6A3	CD44	0.0230114	0	COL6A3_CD44	COL6A3 - CD44	COLLAGEN	ECM-Receptor	KEGG: hsa04512
Adipocyte_2	Fibroblast_4	COL6A2	CD44	0.0186099	0	COL6A2_CD44	COL6A2 - CD44	COLLAGEN	ECM-Receptor	KEGG: hsa04512
Adipocyte_2	Fibroblast_4	COL6A1	CD44	0.0151079	0	COL6A1_CD44	COL6A1 - CD44	COLLAGEN	ECM-Receptor	KEGG: hsa04512
Adipocyte_2	Fibroblast_4	COL1A1	ITGA11_ITGB1	0.0135049	0	COL1A1_ITGA11_ITGB1	COL1A1 - (ITGA11+ITGB1)	COLLAGEN	ECM-Receptor	KEGG: hsa04512
Adipocyte_2	Fibroblast_4	EFNA5	EPHA3	0.00884137	0	EFNA5_EPHA3	EFNA5 - EPHA3	EPHA	Cell-Cell Contact	PMID: 15114347
Adipocyte_2	Fibroblast_4	COL4A5	ITGA11_ITGB1	0.00881416	0	COL4A5_ITGA11_ITGB1	COL4A5 - (ITGA11+ITGB1)	COLLAGEN	ECM-Receptor	KEGG: hsa04512
Adipocyte_2	Fibroblast_4	COL4A5	ITGA9_ITGB1	0.00846241	0	COL4A5_ITGA9_ITGB1	COL4A5 - (ITGA9+ITGB1)	COLLAGEN	ECM-Receptor	KEGG: hsa04512
Adipocyte_2	Fibroblast_4	EFNA5	EPHB2	0.00813755	0	EFNA5_EPHB2	EFNA5 - EPHB2	EPHA	Cell-Cell Contact	PMID:15107857; PMID: 15114347
Adipocyte_2	Fibroblast_4	COL6A3	ITGA11_ITGB1	0.00734137	0	COL6A3_ITGA11_ITGB1	COL6A3 - (ITGA11+ITGB1)	COLLAGEN	ECM-Receptor	KEGG: hsa04512
Adipocyte_2	Fibroblast_4	COL6A2	ITGA11_ITGB1	0.005919	0	COL6A2_ITGA11_ITGB1	COL6A2 - (ITGA11+ITGB1)	COLLAGEN	ECM-Receptor	KEGG: hsa04512
Adipocyte_2	Fibroblast_4	COL4A5	ITGA1_ITGB1	0.00507436	0	COL4A5_ITGA1_ITGB1	COL4A5 - (ITGA1+ITGB1)	COLLAGEN	ECM-Receptor	KEGG: hsa04512
Adipocyte_2	Fibroblast_4	COL6A1	ITGA11_ITGB1	0.00479349	0	COL6A1_ITGA11_ITGB1	COL6A1 - (ITGA11+ITGB1)	COLLAGEN	ECM-Receptor	KEGG: hsa04512
Adipocyte_2	Fibroblast_4	EFNB2	EPHB2	0.00476574	0	EFNB2_EPHB2	EFNB2 - EPHB2	EPHB	Cell-Cell Contact	PMID: 15114347
Adipocyte_2	Fibroblast_4	NECTIN1	NECTIN3	0.00388945	0	NECTIN1_NECTIN3	NECTIN1 - NECTIN3	NECTIN	Cell-Cell Contact	KEGG: hsa04514
Adipocyte_2	Fibroblast_4	MPZL1	MPZL1	0.00375041	0	MPZL1_MPZL1	MPZL1 - MPZL1	MPZ	Cell-Cell Contact	KEGG: hsa04514
Adipocyte_2	Fibroblast_4	JAG1	NOTCH2	0.0031745	0	JAG1_NOTCH2	JAG1 - NOTCH2	NOTCH	Cell-Cell Contact	PMID: 22353464
Adipocyte_2	Fibroblast_4	GAS6	AXL	0.00281724	0	GAS6_AXL	GAS6 - AXL	GAS	Secreted Signaling	PMID: 27801848
Adipocyte_2	Fibroblast_4	NAMPT	INSR	0.00225485	0	NAMPT_INSR	NAMPT - INSR	VISFATIN	Secreted Signaling	PMID: 28490838
Adipocyte_2	Fibroblast_4	PTN	SDC2	0.00194633	0	PTN_SDC2	PTN - SDC2	PTN	Secreted Signaling	PMID: 28356350; PMID: 25620911
Adipocyte_2	Fibroblast_4	COL1A2	ITGA9_ITGB1	0.0273957	0.03	COL1A2_ITGA9_ITGB1	COL1A2 - (ITGA9+ITGB1)	COLLAGEN	ECM-Receptor	KEGG: hsa04512
Adipocyte_2	Fibroblast_5	EFNA5	EPHA3	0.0328269	0	EFNA5_EPHA3	EFNA5 - EPHA3	EPHA	Cell-Cell Contact	PMID: 15114347
Adipocyte_2	Fibroblast_5	GAS6	AXL	0.00245373	0	GAS6_AXL	GAS6 - AXL	GAS	Secreted Signaling	PMID: 27801848
Adipocyte_2	Fibroblast_5	PTN	SDC2	0.00213521	0	PTN_SDC2	PTN - SDC2	PTN	Secreted Signaling	PMID: 28356350; PMID: 25620911
Adipocyte_2	Fibroblast_5	JAG1	NOTCH2	0.00317403	0.01	JAG1_NOTCH2	JAG1 - NOTCH2	NOTCH	Cell-Cell Contact	PMID: 22353464
Adipocyte_2	Fibroblast_5	NAMPT	INSR	0.000951606	0.01	NAMPT_INSR	NAMPT - INSR	VISFATIN	Secreted Signaling	PMID: 28490838
Adipocyte_2	LEC	COL1A2	ITGA9_ITGB1	0.0427486	0	COL1A2_ITGA9_ITGB1	COL1A2 - (ITGA9+ITGB1)	COLLAGEN	ECM-Receptor	KEGG: hsa04512
Adipocyte_2	LEC	COL1A1	ITGA9_ITGB1	0.0204057	0	COL1A1_ITGA9_ITGB1	COL1A1 - (ITGA9+ITGB1)	COLLAGEN	ECM-Receptor	KEGG: hsa04512
Adipocyte_2	LEC	COL4A5	ITGA9_ITGB1	0.0133505	0	COL4A5_ITGA9_ITGB1	COL4A5 - (ITGA9+ITGB1)	COLLAGEN	ECM-Receptor	KEGG: hsa04512
Adipocyte_2	LEC	SEMA3C	NRP2_PLXNA2	0.00806684	0	SEMA3C_NRP2_PLXNA2	SEMA3C - (NRP2+PLXNA2)	SEMA3	Secreted Signaling	PMID: 27533782
Adipocyte_2	LEC	COL6A1	ITGA9_ITGB1	0.00727574	0	COL6A1_ITGA9_ITGB1	COL6A1 - (ITGA9+ITGB1)	COLLAGEN	ECM-Receptor	KEGG: hsa04512
Adipocyte_2	LEC	SEMA3C	NRP2_PLXNA4	0.00653045	0	SEMA3C_NRP2_PLXNA4	SEMA3C - (NRP2+PLXNA4)	SEMA3	Secreted Signaling	PMID: 27533782
Adipocyte_2	LEC	FN1	ITGA5_ITGB1	0.00651155	0	FN1_ITGA5_ITGB1	FN1 - (ITGA5+ITGB1)	FN1	ECM-Receptor	KEGG: hsa04512
Adipocyte_2	LEC	SEMA6A	PLXNA2	0.00533234	0	SEMA6A_PLXNA2	SEMA6A - PLXNA2	SEMA6	Cell-Cell Contact	PMID: 27533782
Adipocyte_2	LEC	EFNB2	EPHB1	0.00500163	0	EFNB2_EPHB1	EFNB2 - EPHB1	EPHB	Cell-Cell Contact	PMID: 15114347
Adipocyte_2	LEC	COL4A5	ITGA1_ITGB1	0.00486909	0	COL4A5_ITGA1_ITGB1	COL4A5 - (ITGA1+ITGB1)	COLLAGEN	ECM-Receptor	KEGG: hsa04512
Adipocyte_2	LEC	VEGFA	KDR	0.00485031	0	VEGFA_VEGFR2	VEGFA - VEGFR2	VEGF	Secreted Signaling	KEGG: hsa04370; PMID: 16633338
Adipocyte_2	LEC	NECTIN1	NECTIN3	0.00452294	0	NECTIN1_NECTIN3	NECTIN1 - NECTIN3	NECTIN	Cell-Cell Contact	KEGG: hsa04514
Adipocyte_2	LEC	SEMA6A	PLXNA4	0.00349024	0	SEMA6A_PLXNA4	SEMA6A - PLXNA4	SEMA6	Cell-Cell Contact	PMID: 27533782
Adipocyte_2	LEC	COL4A5	ITGAV_ITGB8	0.00348366	0	COL4A5_ITGAV_ITGB8	COL4A5 - (ITGAV+ITGB8)	COLLAGEN	ECM-Receptor	KEGG: hsa04512
Adipocyte_2	LEC	EFNB2	EPHB4	0.00256555	0	EFNB2_EPHB4	EFNB2 - EPHB4	EPHB	Cell-Cell Contact	PMID: 15114347
Adipocyte_2	LEC	NAMPT	INSR	0.00233178	0	NAMPT_INSR	NAMPT - INSR	VISFATIN	Secreted Signaling	PMID: 28490838
Adipocyte_2	LEC	NAMPT	ITGA5_ITGB1	0.00206474	0	NAMPT_ITGA5_ITGB1	NAMPT - (ITGA5+ITGB1)	VISFATIN	Secreted Signaling	PMID: 28490838
Adipocyte_2	LEC	JAG1	NOTCH1	0.00169057	0	JAG1_NOTCH1	JAG1 - NOTCH1	NOTCH	Cell-Cell Contact	PMID: 22353464
Adipocyte_2	LEC	COL6A2	ITGA9_ITGB1	0.00897882	0.02	COL6A2_ITGA9_ITGB1	COL6A2 - (ITGA9+ITGB1)	COLLAGEN	ECM-Receptor	KEGG: hsa04512
Adipocyte_2	Lymphocyte	COL1A2	CD44	0.0937618	0	COL1A2_CD44	COL1A2 - CD44	COLLAGEN	ECM-Receptor	KEGG: hsa04512
Adipocyte_2	Lymphocyte	COL1A1	CD44	0.0460388	0	COL1A1_CD44	COL1A1 - CD44	COLLAGEN	ECM-Receptor	KEGG: hsa04512
Adipocyte_2	Lymphocyte	FN1	CD44	0.0396979	0	FN1_CD44	FN1 - CD44	FN1	ECM-Receptor	KEGG: hsa04512
Adipocyte_2	Lymphocyte	LAMB1	CD44	0.0371255	0	LAMB1_CD44	LAMB1 - CD44	LAMININ	ECM-Receptor	KEGG: hsa04512
Adipocyte_2	Lymphocyte	COL4A5	CD44	0.030396	0	COL4A5_CD44	COL4A5 - CD44	COLLAGEN	ECM-Receptor	KEGG: hsa04512
Adipocyte_2	Lymphocyte	COL6A3	CD44	0.0254095	0	COL6A3_CD44	COL6A3 - CD44	COLLAGEN	ECM-Receptor	KEGG: hsa04512
Adipocyte_2	Lymphocyte	COL6A2	CD44	0.020559	0	COL6A2_CD44	COL6A2 - CD44	COLLAGEN	ECM-Receptor	KEGG: hsa04512
Adipocyte_2	Lymphocyte	NECTIN1	CD96	0.0178011	0	NECTIN1_CD96	NECTIN1 - CD96	NECTIN	Cell-Cell Contact	PMID: 23027581
Adipocyte_2	Lymphocyte	COL6A1	CD44	0.0166964	0	COL6A1_CD44	COL6A1 - CD44	COLLAGEN	ECM-Receptor	KEGG: hsa04512
Adipocyte_2	Lymphocyte	FN1	ITGA4_ITGB1	0.00909323	0	FN1_ITGA4_ITGB1	FN1 - (ITGA4+ITGB1)	FN1	ECM-Receptor	KEGG: hsa04512
Adipocyte_2	Lymphocyte	ALCAM	CD6	0.00334981	0	ALCAM_CD6	ALCAM - CD6	ALCAM	Cell-Cell Contact	KEGG: hsa04514
Adipocyte_2	Mast	COL1A2	CD44	0.081552	0	COL1A2_CD44	COL1A2 - CD44	COLLAGEN	ECM-Receptor	KEGG: hsa04512
Adipocyte_2	Mast	COL1A1	CD44	0.0397709	0	COL1A1_CD44	COL1A1 - CD44	COLLAGEN	ECM-Receptor	KEGG: hsa04512
Adipocyte_2	Mast	FN1	CD44	0.0342622	0	FN1_CD44	FN1 - CD44	FN1	ECM-Receptor	KEGG: hsa04512
Adipocyte_2	Mast	LAMB1	CD44	0.0320303	0	LAMB1_CD44	LAMB1 - CD44	LAMININ	ECM-Receptor	KEGG: hsa04512
Adipocyte_2	Mast	COL4A5	CD44	0.0261993	0	COL4A5_CD44	COL4A5 - CD44	COLLAGEN	ECM-Receptor	KEGG: hsa04512
Adipocyte_2	Mast	COL6A3	CD44	0.0218857	0	COL6A3_CD44	COL6A3 - CD44	COLLAGEN	ECM-Receptor	KEGG: hsa04512
Adipocyte_2	Mast	COL6A2	CD44	0.0176956	0	COL6A2_CD44	COL6A2 - CD44	COLLAGEN	ECM-Receptor	KEGG: hsa04512
Adipocyte_2	Mast	COL6A1	CD44	0.0143631	0	COL6A1_CD44	COL6A1 - CD44	COLLAGEN	ECM-Receptor	KEGG: hsa04512
Adipocyte_2	Melanocyte	COL1A2	CD44	0.0933176	0	COL1A2_CD44	COL1A2 - CD44	COLLAGEN	ECM-Receptor	KEGG: hsa04512
Adipocyte_2	Melanocyte	COL1A1	CD44	0.0458093	0	COL1A1_CD44	COL1A1 - CD44	COLLAGEN	ECM-Receptor	KEGG: hsa04512
Adipocyte_2	Melanocyte	FN1	CD44	0.0394987	0	FN1_CD44	FN1 - CD44	FN1	ECM-Receptor	KEGG: hsa04512
Adipocyte_2	Melanocyte	LAMB1	CD44	0.0369387	0	LAMB1_CD44	LAMB1 - CD44	LAMININ	ECM-Receptor	KEGG: hsa04512
Adipocyte_2	Melanocyte	COL4A5	CD44	0.030242	0	COL4A5_CD44	COL4A5 - CD44	COLLAGEN	ECM-Receptor	KEGG: hsa04512
Adipocyte_2	Melanocyte	COL6A3	CD44	0.0252801	0	COL6A3_CD44	COL6A3 - CD44	COLLAGEN	ECM-Receptor	KEGG: hsa04512
Adipocyte_2	Melanocyte	COL6A2	CD44	0.0204538	0	COL6A2_CD44	COL6A2 - CD44	COLLAGEN	ECM-Receptor	KEGG: hsa04512
Adipocyte_2	Melanocyte	EFNA5	EPHA5	0.018395	0	EFNA5_EPHA5	EFNA5 - EPHA5	EPHA	Cell-Cell Contact	PMID: 15114347
Adipocyte_2	Melanocyte	CDH1	CDH1	0.017619	0	CDH1_CDH1	CDH1 - CDH1	CDH	Cell-Cell Contact	KEGG: hsa04514
Adipocyte_2	Melanocyte	COL6A1	CD44	0.0166106	0	COL6A1_CD44	COL6A1 - CD44	COLLAGEN	ECM-Receptor	KEGG: hsa04512
Adipocyte_2	Melanocyte	NRG1	ERBB3	0.0121457	0	NRG1_ERBB3	NRG1 - ERBB3	NRG	Secreted Signaling	KEGG: hsa04012
Adipocyte_2	Melanocyte	PTN	PTPRZ1	0.00735218	0	PTN_PTPRZ1	PTN - PTPRZ1	PTN	Secreted Signaling	PMID: 28356350; PMID: 25620911
Adipocyte_2	Melanocyte	JAG1	NOTCH2	0.00513376	0	JAG1_NOTCH2	JAG1 - NOTCH2	NOTCH	Cell-Cell Contact	PMID: 22353464
Adipocyte_2	Melanocyte	LAMB1	SV2B	0.00351656	0	LAMB1_SV2B	LAMB1 - SV2B	LAMININ	ECM-Receptor	KEGG: hsa04512
Adipocyte_2	Melanocyte	CNTN1	NRCAM	0.00350786	0	CNTN1_NRCAM	CNTN1 - NRCAM	CNTN	Cell-Cell Contact	KEGG: hsa04514
Adipocyte_2	Melanocyte	NECTIN1	NECTIN3	0.00287311	0	NECTIN1_NECTIN3	NECTIN1 - NECTIN3	NECTIN	Cell-Cell Contact	KEGG: hsa04514
Adipocyte_2	Melanocyte	COL4A5	ITGA9_ITGB1	0.00225333	0	COL4A5_ITGA9_ITGB1	COL4A5 - (ITGA9+ITGB1)	COLLAGEN	ECM-Receptor	KEGG: hsa04512
Adipocyte_2	Melanocyte	NAMPT	INSR	0.00207081	0.01	NAMPT_INSR	NAMPT - INSR	VISFATIN	Secreted Signaling	PMID: 28490838
Adipocyte_2	My_SC	NRG1	ERBB4	0.0104787	0	NRG1_ERBB4	NRG1 - ERBB4	NRG	Secreted Signaling	KEGG: hsa04012
Adipocyte_2	My_SC	COL4A5	ITGAV_ITGB8	0.00909289	0	COL4A5_ITGAV_ITGB8	COL4A5 - (ITGAV+ITGB8)	COLLAGEN	ECM-Receptor	KEGG: hsa04512
Adipocyte_2	My_SC	CADM1	CADM1	0.00817496	0	CADM1_CADM1	CADM1 - CADM1	CADM	Cell-Cell Contact	PMID: 24503895
Adipocyte_2	My_SC	NRG1	ERBB3	0.0076925	0	NRG1_ERBB3	NRG1 - ERBB3	NRG	Secreted Signaling	KEGG: hsa04012
Adipocyte_2	My_SC	LAMB1	DAG1	0.00743426	0	LAMB1_DAG1	LAMB1 - DAG1	LAMININ	ECM-Receptor	KEGG: hsa04512
Adipocyte_2	My_SC	LAMB1	SV2C	0.00652441	0	LAMB1_SV2C	LAMB1 - SV2C	LAMININ	ECM-Receptor	KEGG: hsa04512
Adipocyte_2	My_SC	CDH1	CDH1	0.0056255	0	CDH1_CDH1	CDH1 - CDH1	CDH	Cell-Cell Contact	KEGG: hsa04514
Adipocyte_2	My_SC	LAMB1	ITGA7_ITGB1	0.00555865	0	LAMB1_ITGA7_ITGB1	LAMB1 - (ITGA7+ITGB1)	LAMININ	ECM-Receptor	KEGG: hsa04512
Adipocyte_2	My_SC	CNTN1	NRCAM	0.00516287	0	CNTN1_NRCAM	CNTN1 - NRCAM	CNTN	Cell-Cell Contact	KEGG: hsa04514
Adipocyte_2	My_SC	HSPG2	DAG1	0.00372535	0	HSPG2_DAG1	HSPG2 - DAG1	HSPG	ECM-Receptor	KEGG: hsa04512
Adipocyte_2	My_SC	SEMA3C	PLXND1	0.00320163	0	SEMA3C_PLXND1	SEMA3C - PLXND1	SEMA3	Secreted Signaling	PMID: 27533782
Adipocyte_2	My_SC	NAMPT	INSR	0.00219523	0.01	NAMPT_INSR	NAMPT - INSR	VISFATIN	Secreted Signaling	PMID: 28490838
Adipocyte_2	My_SC	JAG1	NOTCH2	0.00325812	0.02	JAG1_NOTCH2	JAG1 - NOTCH2	NOTCH	Cell-Cell Contact	PMID: 22353464
Adipocyte_2	My_SC	COL1A2	ITGAV_ITGB8	0.0293949	0.03	COL1A2_ITGAV_ITGB8	COL1A2 - (ITGAV+ITGB8)	COLLAGEN	ECM-Receptor	KEGG: hsa04512
Adipocyte_2	Myeloid_1	APP	CD74	0.0808398	0	APP_CD74	APP - CD74	APP	Cell-Cell Contact	PMID: 19849849
Adipocyte_2	Myeloid_1	IL34	CSF1R	0.00661096	0	IL34_CSF1R	IL34 - CSF1R	CSF	Secreted Signaling	KEGG: hsa04060
Adipocyte_2	Myeloid_1	FN1	ITGA4_ITGB1	0.00617419	0	FN1_ITGA4_ITGB1	FN1 - (ITGA4+ITGB1)	FN1	ECM-Receptor	KEGG: hsa04512
Adipocyte_2	Myeloid_1	COL4A5	CD44	0.00494095	0	COL4A5_CD44	COL4A5 - CD44	COLLAGEN	ECM-Receptor	KEGG: hsa04512
Adipocyte_2	Myeloid_1	COL4A5	ITGA9_ITGB1	0.00392139	0	COL4A5_ITGA9_ITGB1	COL4A5 - (ITGA9+ITGB1)	COLLAGEN	ECM-Receptor	KEGG: hsa04512
Adipocyte_2	Myeloid_1	JAG1	NOTCH2	0.0033655	0	JAG1_NOTCH2	JAG1 - NOTCH2	NOTCH	Cell-Cell Contact	PMID: 22353464
Adipocyte_2	Myeloid_1	GAS6	AXL	0.00311568	0	GAS6_AXL	GAS6 - AXL	GAS	Secreted Signaling	PMID: 27801848
Adipocyte_2	Myeloid_1	CADM1	CADM1	0.00300682	0	CADM1_CADM1	CADM1 - CADM1	CADM	Cell-Cell Contact	PMID: 24503895
Adipocyte_2	Myeloid_1	ANXA1	FPR1	0.00286151	0	ANXA1_FPR1	ANXA1 - FPR1	ANNEXIN	Secreted Signaling	PMID: 23230437
Adipocyte_2	Myeloid_1	GAS6	MERTK	0.00233181	0	GAS6_MERTK	GAS6 - MERTK	GAS	Secreted Signaling	PMID: 27801848
Adipocyte_2	Myeloid_1	NAMPT	INSR	0.00221648	0	NAMPT_INSR	NAMPT - INSR	VISFATIN	Secreted Signaling	PMID: 28490838
Adipocyte_2	Myeloid_1	CD99	PILRA	0.00101863	0	CD99_PILRA	CD99 - PILRA	CD99	Cell-Cell Contact	PMID: 18234675
Adipocyte_2	Myeloid_2	APP	CD74	0.0483123	0	APP_CD74	APP - CD74	APP	Cell-Cell Contact	PMID: 19849849
Adipocyte_2	Myeloid_2	EFNA5	EPHA3	0.0191119	0	EFNA5_EPHA3	EFNA5 - EPHA3	EPHA	Cell-Cell Contact	PMID: 15114347
Adipocyte_2	Myeloid_2	COL4A5	ITGAV_ITGB8	0.00691864	0	COL4A5_ITGAV_ITGB8	COL4A5 - (ITGAV+ITGB8)	COLLAGEN	ECM-Receptor	KEGG: hsa04512
Adipocyte_2	Myeloid_2	SEMA3C	NRP1_NRP2	0.00668334	0	SEMA3C_NRP1_NRP2	SEMA3C - (NRP1+NRP2)	SEMA3	Secreted Signaling	PMID: 27533782
Adipocyte_2	Myeloid_2	COL4A5	ITGA9_ITGB1	0.00554245	0	COL4A5_ITGA9_ITGB1	COL4A5 - (ITGA9+ITGB1)	COLLAGEN	ECM-Receptor	KEGG: hsa04512
Adipocyte_2	Myeloid_2	JAG1	NOTCH2	0.00533808	0	JAG1_NOTCH2	JAG1 - NOTCH2	NOTCH	Cell-Cell Contact	PMID: 22353464
Adipocyte_2	Myeloid_2	NAMPT	INSR	0.00513263	0	NAMPT_INSR	NAMPT - INSR	VISFATIN	Secreted Signaling	PMID: 28490838
Adipocyte_2	Myeloid_2	GAS6	AXL	0.00508476	0	GAS6_AXL	GAS6 - AXL	GAS	Secreted Signaling	PMID: 27801848
Adipocyte_2	Myeloid_2	FN1	ITGA4_ITGB1	0.00497846	0	FN1_ITGA4_ITGB1	FN1 - (ITGA4+ITGB1)	FN1	ECM-Receptor	KEGG: hsa04512
Adipocyte_2	Myeloid_2	COL4A5	ITGA1_ITGB1	0.00454661	0	COL4A5_ITGA1_ITGB1	COL4A5 - (ITGA1+ITGB1)	COLLAGEN	ECM-Receptor	KEGG: hsa04512
Adipocyte_2	Myeloid_2	COL4A5	CD44	0.00392543	0	COL4A5_CD44	COL4A5 - CD44	COLLAGEN	ECM-Receptor	KEGG: hsa04512
Adipocyte_2	Myeloid_2	CD46	JAG1	0.00359654	0	CD46_JAG1	CD46 - JAG1	CD46	Cell-Cell Contact	PMID: 23086448
Adipocyte_2	Myeloid_2	IL34	CSF1R	0.00346932	0	IL34_CSF1R	IL34 - CSF1R	CSF	Secreted Signaling	KEGG: hsa04060
Adipocyte_2	Myeloid_2	MPZL1	MPZL1	0.00248358	0	MPZL1_MPZL1	MPZL1 - MPZL1	MPZ	Cell-Cell Contact	KEGG: hsa04514
Adipocyte_2	Myeloid_2	SEMA3C	PLXND1	0.00180745	0	SEMA3C_PLXND1	SEMA3C - PLXND1	SEMA3	Secreted Signaling	PMID: 27533782
Adipocyte_2	Myeloid_2	NECTIN1	NECTIN3	0.00152149	0	NECTIN1_NECTIN3	NECTIN1 - NECTIN3	NECTIN	Cell-Cell Contact	KEGG: hsa04514
Adipocyte_2	Myeloid_2	EFNA5	EPHB2	0.00113179	0	EFNA5_EPHB2	EFNA5 - EPHB2	EPHA	Cell-Cell Contact	PMID:15107857; PMID: 15114347
Adipocyte_2	Myeloid_2	PTN	SDC2	0.0010212	0	PTN_SDC2	PTN - SDC2	PTN	Secreted Signaling	PMID: 28356350; PMID: 25620911
Adipocyte_2	Myeloid_2	EFNB2	EPHB2	0.000660895	0	EFNB2_EPHB2	EFNB2 - EPHB2	EPHB	Cell-Cell Contact	PMID: 15114347
Adipocyte_2	Myeloid_2	CD99	PILRA	0.000581768	0	CD99_PILRA	CD99 - PILRA	CD99	Cell-Cell Contact	PMID: 18234675
Adipocyte_2	Myeloid_2	CADM1	CADM1	0.00259885	0.01	CADM1_CADM1	CADM1 - CADM1	CADM	Cell-Cell Contact	PMID: 24503895
Adipocyte_2	NM_SC_1	COL1A2	ITGAV_ITGB8	0.0723801	0	COL1A2_ITGAV_ITGB8	COL1A2 - (ITGAV+ITGB8)	COLLAGEN	ECM-Receptor	KEGG: hsa04512
Adipocyte_2	NM_SC_1	COL1A1	ITGAV_ITGB8	0.0351183	0	COL1A1_ITGAV_ITGB8	COL1A1 - (ITGAV+ITGB8)	COLLAGEN	ECM-Receptor	KEGG: hsa04512
Adipocyte_2	NM_SC_1	FN1	ITGAV_ITGB8	0.0302338	0	FN1_ITGAV_ITGB8	FN1 - (ITGAV+ITGB8)	FN1	ECM-Receptor	KEGG: hsa04512
Adipocyte_2	NM_SC_1	COL1A2	ITGA1_ITGB1	0.0299989	0	COL1A2_ITGA1_ITGB1	COL1A2 - (ITGA1+ITGB1)	COLLAGEN	ECM-Receptor	KEGG: hsa04512
Adipocyte_2	NM_SC_1	LAMB1	ITGAV_ITGB8	0.0282566	0	LAMB1_ITGAV_ITGB8	LAMB1 - (ITGAV+ITGB8)	LAMININ	ECM-Receptor	KEGG: hsa04512
Adipocyte_2	NM_SC_1	CADM1	CADM1	0.0276384	0	CADM1_CADM1	CADM1 - CADM1	CADM	Cell-Cell Contact	PMID: 24503895
Adipocyte_2	NM_SC_1	COL1A2	ITGA2_ITGB1	0.0239686	0	COL1A2_ITGA2_ITGB1	COL1A2 - (ITGA2+ITGB1)	COLLAGEN	ECM-Receptor	KEGG: hsa04512
Adipocyte_2	NM_SC_1	COL4A5	ITGAV_ITGB8	0.0230962	0	COL4A5_ITGAV_ITGB8	COL4A5 - (ITGAV+ITGB8)	COLLAGEN	ECM-Receptor	KEGG: hsa04512
Adipocyte_2	NM_SC_1	FN1	ITGAV_ITGB1	0.0196709	0	FN1_ITGAV_ITGB1	FN1 - (ITGAV+ITGB1)	FN1	ECM-Receptor	KEGG: hsa04512
Adipocyte_2	NM_SC_1	COL6A3	ITGAV_ITGB8	0.0192834	0	COL6A3_ITGAV_ITGB8	COL6A3 - (ITGAV+ITGB8)	COLLAGEN	ECM-Receptor	KEGG: hsa04512
Adipocyte_2	NM_SC_1	NRG1	ERBB3	0.0172139	0	NRG1_ERBB3	NRG1 - ERBB3	NRG	Secreted Signaling	KEGG: hsa04012
Adipocyte_2	NM_SC_1	COL6A2	ITGAV_ITGB8	0.0155836	0	COL6A2_ITGAV_ITGB8	COL6A2 - (ITGAV+ITGB8)	COLLAGEN	ECM-Receptor	KEGG: hsa04512
Adipocyte_2	NM_SC_1	COL6A1	ITGAV_ITGB8	0.0126437	0	COL6A1_ITGAV_ITGB8	COL6A1 - (ITGAV+ITGB8)	COLLAGEN	ECM-Receptor	KEGG: hsa04512
Adipocyte_2	NM_SC_1	NRG1	ERBB4	0.0114151	0	NRG1_ERBB4	NRG1 - ERBB4	NRG	Secreted Signaling	KEGG: hsa04012
Adipocyte_2	NM_SC_1	COL1A1	ITGA2_ITGB1	0.0113251	0	COL1A1_ITGA2_ITGB1	COL1A1 - (ITGA2+ITGB1)	COLLAGEN	ECM-Receptor	KEGG: hsa04512
Adipocyte_2	NM_SC_1	PTN	PTPRZ1	0.00935041	0	PTN_PTPRZ1	PTN - PTPRZ1	PTN	Secreted Signaling	PMID: 28356350; PMID: 25620911
Adipocyte_2	NM_SC_1	COL4A5	ITGA1_ITGB1	0.0092837	0	COL4A5_ITGA1_ITGB1	COL4A5 - (ITGA1+ITGB1)	COLLAGEN	ECM-Receptor	KEGG: hsa04512
Adipocyte_2	NM_SC_1	LAMB1	ITGA2_ITGB1	0.00906864	0	LAMB1_ITGA2_ITGB1	LAMB1 - (ITGA2+ITGB1)	LAMININ	ECM-Receptor	KEGG: hsa04512
Adipocyte_2	NM_SC_1	COL4A5	ITGA2_ITGB1	0.00738582	0	COL4A5_ITGA2_ITGB1	COL4A5 - (ITGA2+ITGB1)	COLLAGEN	ECM-Receptor	KEGG: hsa04512
Adipocyte_2	NM_SC_1	PTN	ALK	0.00700295	0	PTN_ALK	PTN - ALK	PTN	Secreted Signaling	PMID: 28356350; PMID: 25620911
Adipocyte_2	NM_SC_1	COL4A5	CD44	0.00683482	0	COL4A5_CD44	COL4A5 - CD44	COLLAGEN	ECM-Receptor	KEGG: hsa04512
Adipocyte_2	NM_SC_1	CDH1	ITGA2_ITGB1	0.00677727	0	CDH1_ITGA1_ITGB1	CDH1 - (ITGA1+ITGB1)	CDH1	Cell-Cell Contact	PMID: 12392763
Adipocyte_2	NM_SC_1	LAMB1	DAG1	0.00633018	0	LAMB1_DAG1	LAMB1 - DAG1	LAMININ	ECM-Receptor	KEGG: hsa04512
Adipocyte_2	NM_SC_1	COL6A3	ITGA2_ITGB1	0.00615022	0	COL6A3_ITGA2_ITGB1	COL6A3 - (ITGA2+ITGB1)	COLLAGEN	ECM-Receptor	KEGG: hsa04512
Adipocyte_2	NM_SC_1	COL6A2	ITGA2_ITGB1	0.00495748	0	COL6A2_ITGA2_ITGB1	COL6A2 - (ITGA2+ITGB1)	COLLAGEN	ECM-Receptor	KEGG: hsa04512
Adipocyte_2	NM_SC_1	COL6A1	ITGA2_ITGB1	0.00401407	0	COL6A1_ITGA2_ITGB1	COL6A1 - (ITGA2+ITGB1)	COLLAGEN	ECM-Receptor	KEGG: hsa04512
Adipocyte_2	NM_SC_1	HSPG2	DAG1	0.00317033	0	HSPG2_DAG1	HSPG2 - DAG1	HSPG	ECM-Receptor	KEGG: hsa04512
Adipocyte_2	NM_SC_1	CNTN1	NRCAM	0.00295617	0	CNTN1_NRCAM	CNTN1 - NRCAM	CNTN	Cell-Cell Contact	KEGG: hsa04514
Adipocyte_2	NM_SC_1	NECTIN1	NECTIN3	0.00276911	0	NECTIN1_NECTIN3	NECTIN1 - NECTIN3	NECTIN	Cell-Cell Contact	KEGG: hsa04514
Adipocyte_2	NM_SC_1	GAS6	AXL	0.00256451	0	GAS6_AXL	GAS6 - AXL	GAS	Secreted Signaling	PMID: 27801848
Adipocyte_2	NM_SC_1	NAMPT	INSR	0.00213504	0	NAMPT_INSR	NAMPT - INSR	VISFATIN	Secreted Signaling	PMID: 28490838
Adipocyte_2	NM_SC_1	COL6A1	ITGA1_ITGB1	0.00504994	0.01	COL6A1_ITGA1_ITGB1	COL6A1 - (ITGA1+ITGB1)	COLLAGEN	ECM-Receptor	KEGG: hsa04512
Adipocyte_2	NM_SC_1	COL6A2	ITGA1_ITGB1	0.00623528	0.02	COL6A2_ITGA1_ITGB1	COL6A2 - (ITGA1+ITGB1)	COLLAGEN	ECM-Receptor	KEGG: hsa04512
Adipocyte_2	NM_SC_2	COL1A2	ITGAV_ITGB8	0.0688611	0	COL1A2_ITGAV_ITGB8	COL1A2 - (ITGAV+ITGB8)	COLLAGEN	ECM-Receptor	KEGG: hsa04512
Adipocyte_2	NM_SC_2	COL1A2	ITGA1_ITGB1	0.0402401	0	COL1A2_ITGA1_ITGB1	COL1A2 - (ITGA1+ITGB1)	COLLAGEN	ECM-Receptor	KEGG: hsa04512
Adipocyte_2	NM_SC_2	COL1A2	CD44	0.0371047	0	COL1A2_CD44	COL1A2 - CD44	COLLAGEN	ECM-Receptor	KEGG: hsa04512
Adipocyte_2	NM_SC_2	COL1A2	ITGA9_ITGB1	0.0342854	0	COL1A2_ITGA9_ITGB1	COL1A2 - (ITGA9+ITGB1)	COLLAGEN	ECM-Receptor	KEGG: hsa04512
Adipocyte_2	NM_SC_2	COL1A1	ITGAV_ITGB8	0.0333458	0	COL1A1_ITGAV_ITGB8	COL1A1 - (ITGAV+ITGB8)	COLLAGEN	ECM-Receptor	KEGG: hsa04512
Adipocyte_2	NM_SC_2	FN1	ITGAV_ITGB8	0.0287005	0	FN1_ITGAV_ITGB8	FN1 - (ITGAV+ITGB8)	FN1	ECM-Receptor	KEGG: hsa04512
Adipocyte_2	NM_SC_2	LAMB1	ITGAV_ITGB8	0.0268208	0	LAMB1_ITGAV_ITGB8	LAMB1 - (ITGAV+ITGB8)	LAMININ	ECM-Receptor	KEGG: hsa04512
Adipocyte_2	NM_SC_2	COL4A5	ITGAV_ITGB8	0.0219167	0	COL4A5_ITGAV_ITGB8	COL4A5 - (ITGAV+ITGB8)	COLLAGEN	ECM-Receptor	KEGG: hsa04512
Adipocyte_2	NM_SC_2	CADM1	CADM1	0.0217755	0	CADM1_CADM1	CADM1 - CADM1	CADM	Cell-Cell Contact	PMID: 24503895
Adipocyte_2	NM_SC_2	COL1A2	ITGA2_ITGB1	0.0200188	0	COL1A2_ITGA2_ITGB1	COL1A2 - (ITGA2+ITGB1)	COLLAGEN	ECM-Receptor	KEGG: hsa04512
Adipocyte_2	NM_SC_2	APP	CD74	0.0196166	0	APP_CD74	APP - CD74	APP	Cell-Cell Contact	PMID: 19849849
Adipocyte_2	NM_SC_2	COL1A1	ITGA1_ITGB1	0.0191821	0	COL1A1_ITGA1_ITGB1	COL1A1 - (ITGA1+ITGB1)	COLLAGEN	ECM-Receptor	KEGG: hsa04512
Adipocyte_2	NM_SC_2	COL6A3	ITGAV_ITGB8	0.0182949	0	COL6A3_ITGAV_ITGB8	COL6A3 - (ITGAV+ITGB8)	COLLAGEN	ECM-Receptor	KEGG: hsa04512
Adipocyte_2	NM_SC_2	EFNA5	EPHA3	0.0152119	0	EFNA5_EPHA3	EFNA5 - EPHA3	EPHA	Cell-Cell Contact	PMID: 15114347
Adipocyte_2	NM_SC_2	COL6A2	ITGAV_ITGB8	0.014782	0	COL6A2_ITGAV_ITGB8	COL6A2 - (ITGAV+ITGB8)	COLLAGEN	ECM-Receptor	KEGG: hsa04512
Adipocyte_2	NM_SC_2	LAMB1	ITGA6_ITGB4	0.0133846	0	LAMB1_ITGA6_ITGB4	LAMB1 - (ITGA6+ITGB4)	LAMININ	ECM-Receptor	KEGG: hsa04512
Adipocyte_2	NM_SC_2	NRG1	ERBB3	0.0130711	0	NRG1_ERBB3	NRG1 - ERBB3	NRG	Secreted Signaling	KEGG: hsa04012
Adipocyte_2	NM_SC_2	COL4A5	ITGA1_ITGB1	0.0125445	0	COL4A5_ITGA1_ITGB1	COL4A5 - (ITGA1+ITGB1)	COLLAGEN	ECM-Receptor	KEGG: hsa04512
Adipocyte_2	NM_SC_2	COL6A1	ITGAV_ITGB8	0.0119915	0	COL6A1_ITGAV_ITGB8	COL6A1 - (ITGAV+ITGB8)	COLLAGEN	ECM-Receptor	KEGG: hsa04512
Adipocyte_2	NM_SC_2	COL4A5	CD44	0.0115411	0	COL4A5_CD44	COL4A5 - CD44	COLLAGEN	ECM-Receptor	KEGG: hsa04512
Adipocyte_2	NM_SC_2	COL4A5	ITGA9_ITGB1	0.0106427	0	COL4A5_ITGA9_ITGB1	COL4A5 - (ITGA9+ITGB1)	COLLAGEN	ECM-Receptor	KEGG: hsa04512
Adipocyte_2	NM_SC_2	COL1A1	ITGA2_ITGB1	0.00943871	0	COL1A1_ITGA2_ITGB1	COL1A1 - (ITGA2+ITGB1)	COLLAGEN	ECM-Receptor	KEGG: hsa04512
Adipocyte_2	NM_SC_2	LAMB1	ITGA2_ITGB1	0.00755522	0	LAMB1_ITGA2_ITGB1	LAMB1 - (ITGA2+ITGB1)	LAMININ	ECM-Receptor	KEGG: hsa04512
Adipocyte_2	NM_SC_2	PTN	PTPRZ1	0.00718286	0	PTN_PTPRZ1	PTN - PTPRZ1	PTN	Secreted Signaling	PMID: 28356350; PMID: 25620911
Adipocyte_2	NM_SC_2	COL6A1	ITGA1_ITGB1	0.00683394	0	COL6A1_ITGA1_ITGB1	COL6A1 - (ITGA1+ITGB1)	COLLAGEN	ECM-Receptor	KEGG: hsa04512
Adipocyte_2	NM_SC_2	NRG1	ERBB4	0.006735	0	NRG1_ERBB4	NRG1 - ERBB4	NRG	Secreted Signaling	KEGG: hsa04012
Adipocyte_2	NM_SC_2	LAMB1	DAG1	0.0065139	0	LAMB1_DAG1	LAMB1 - DAG1	LAMININ	ECM-Receptor	KEGG: hsa04512
Adipocyte_2	NM_SC_2	FN1	ITGA5_ITGB1	0.00644274	0	FN1_ITGA5_ITGB1	FN1 - (ITGA5+ITGB1)	FN1	ECM-Receptor	KEGG: hsa04512
Adipocyte_2	NM_SC_2	COL6A1	CD44	0.00628439	0	COL6A1_CD44	COL6A1 - CD44	COLLAGEN	ECM-Receptor	KEGG: hsa04512
Adipocyte_2	NM_SC_2	NRG1	ERBB2_ERBB3	0.00617279	0	NRG1_ERBB2_ERBB3	NRG1 - (ERBB2+ERBB3)	NRG	Secreted Signaling	KEGG: hsa04012
Adipocyte_2	NM_SC_2	COL4A5	ITGA2_ITGB1	0.00615149	0	COL4A5_ITGA2_ITGB1	COL4A5 - (ITGA2+ITGB1)	COLLAGEN	ECM-Receptor	KEGG: hsa04512
Adipocyte_2	NM_SC_2	SEMA3C	NRP1_NRP2	0.00593887	0	SEMA3C_NRP1_NRP2	SEMA3C - (NRP1+NRP2)	SEMA3	Secreted Signaling	PMID: 27533782
Adipocyte_2	NM_SC_2	COL6A1	ITGA9_ITGB1	0.0057928	0	COL6A1_ITGA9_ITGB1	COL6A1 - (ITGA9+ITGB1)	COLLAGEN	ECM-Receptor	KEGG: hsa04512
Adipocyte_2	NM_SC_2	CDH1	ITGA2_ITGB1	0.00564406	0	CDH1_ITGA1_ITGB1	CDH1 - (ITGA1+ITGB1)	CDH1	Cell-Cell Contact	PMID: 12392763
Adipocyte_2	NM_SC_2	NAMPT	INSR	0.00548843	0	NAMPT_INSR	NAMPT - INSR	VISFATIN	Secreted Signaling	PMID: 28490838
Adipocyte_2	NM_SC_2	GAS6	AXL	0.00536819	0	GAS6_AXL	GAS6 - AXL	GAS	Secreted Signaling	PMID: 27801848
Adipocyte_2	NM_SC_2	COL6A3	ITGA2_ITGB1	0.00512132	0	COL6A3_ITGA2_ITGB1	COL6A3 - (ITGA2+ITGB1)	COLLAGEN	ECM-Receptor	KEGG: hsa04512
Adipocyte_2	NM_SC_2	PTN	ALK	0.00507281	0	PTN_ALK	PTN - ALK	PTN	Secreted Signaling	PMID: 28356350; PMID: 25620911
Adipocyte_2	NM_SC_2	JAG1	NOTCH2	0.00493191	0	JAG1_NOTCH2	JAG1 - NOTCH2	NOTCH	Cell-Cell Contact	PMID: 22353464
Adipocyte_2	NM_SC_2	NRG1	ERBB2_ERBB4	0.00442453	0	NRG1_ERBB2_ERBB4	NRG1 - (ERBB2+ERBB4)	NRG	Secreted Signaling	KEGG: hsa04012
Adipocyte_2	NM_SC_2	COL6A2	ITGA2_ITGB1	0.00412729	0	COL6A2_ITGA2_ITGB1	COL6A2 - (ITGA2+ITGB1)	COLLAGEN	ECM-Receptor	KEGG: hsa04512
Adipocyte_2	NM_SC_2	CD46	JAG1	0.00395115	0	CD46_JAG1	CD46 - JAG1	CD46	Cell-Cell Contact	PMID: 23086448
Adipocyte_2	NM_SC_2	COL6A1	ITGA2_ITGB1	0.00334133	0	COL6A1_ITGA2_ITGB1	COL6A1 - (ITGA2+ITGB1)	COLLAGEN	ECM-Receptor	KEGG: hsa04512
Adipocyte_2	NM_SC_2	HSPG2	DAG1	0.00326264	0	HSPG2_DAG1	HSPG2 - DAG1	HSPG	ECM-Receptor	KEGG: hsa04512
Adipocyte_2	NM_SC_2	NECTIN1	NECTIN3	0.00262338	0	NECTIN1_NECTIN3	NECTIN1 - NECTIN3	NECTIN	Cell-Cell Contact	KEGG: hsa04514
Adipocyte_2	NM_SC_2	MPZL1	MPZL1	0.00233313	0	MPZL1_MPZL1	MPZL1 - MPZL1	MPZ	Cell-Cell Contact	KEGG: hsa04514
Adipocyte_2	NM_SC_2	NAMPT	ITGA5_ITGB1	0.00204282	0	NAMPT_ITGA5_ITGB1	NAMPT - (ITGA5+ITGB1)	VISFATIN	Secreted Signaling	PMID: 28490838
Adipocyte_2	NM_SC_2	CNTN1	NRCAM	0.00202417	0	CNTN1_NRCAM	CNTN1 - NRCAM	CNTN	Cell-Cell Contact	KEGG: hsa04514
Adipocyte_2	NM_SC_2	SEMA3C	PLXND1	0.00198203	0	SEMA3C_PLXND1	SEMA3C - PLXND1	SEMA3	Secreted Signaling	PMID: 27533782
Adipocyte_2	NM_SC_2	JAG1	NOTCH1	0.00137062	0	JAG1_NOTCH1	JAG1 - NOTCH1	NOTCH	Cell-Cell Contact	PMID: 22353464
Adipocyte_2	NM_SC_2	PTN	SDC2	0.00134663	0	PTN_SDC2	PTN - SDC2	PTN	Secreted Signaling	PMID: 28356350; PMID: 25620911
Adipocyte_2	NM_SC_2	EFNA5	EPHA5	0.0011999	0	EFNA5_EPHA5	EFNA5 - EPHA5	EPHA	Cell-Cell Contact	PMID: 15114347
Adipocyte_2	NM_SC_2	PTN	SDC3	0.000767052	0	PTN_SDC3	PTN - SDC3	PTN	Secreted Signaling	PMID: 28356350; PMID: 25620911
Adipocyte_2	NM_SC_2	PTN	NCL	0.000718089	0	PTN_NCL	PTN - NCL	PTN	Secreted Signaling	PMID: 28356350; PMID: 25620911
Adipocyte_2	NM_SC_2	GAS6	MERTK	0.000554238	0	GAS6_MERTK	GAS6 - MERTK	GAS	Secreted Signaling	PMID: 27801848
Adipocyte_2	NM_SC_2	CD99	CD99L2	0.00035557	0	CD99_CD99L2	CD99 - CD99L2	CD99	Cell-Cell Contact	KEGG: hsa04514
Adipocyte_2	NM_SC_2	FN1	ITGAV_ITGB1	0.0176339	0.02	FN1_ITGAV_ITGB1	FN1 - (ITGAV+ITGB1)	FN1	ECM-Receptor	KEGG: hsa04512
Adipocyte_2	NM_SC_2	COL6A2	ITGA1_ITGB1	0.00843448	0.02	COL6A2_ITGA1_ITGB1	COL6A2 - (ITGA1+ITGB1)	COLLAGEN	ECM-Receptor	KEGG: hsa04512
Adipocyte_2	NM_SC_2	COL6A2	CD44	0.00775724	0.02	COL6A2_CD44	COL6A2 - CD44	COLLAGEN	ECM-Receptor	KEGG: hsa04512
Adipocyte_2	NM_SC_2	COL1A1	CD44	0.0176572	0.03	COL1A1_CD44	COL1A1 - CD44	COLLAGEN	ECM-Receptor	KEGG: hsa04512
Adipocyte_2	NM_SC_2	COL6A2	ITGA9_ITGB1	0.00715126	0.03	COL6A2_ITGA9_ITGB1	COL6A2 - (ITGA9+ITGB1)	COLLAGEN	ECM-Receptor	KEGG: hsa04512
Adipocyte_2	Peri_fibr	LAMB1	ITGA6_ITGB4	0.028805	0	LAMB1_ITGA6_ITGB4	LAMB1 - (ITGA6+ITGB4)	LAMININ	ECM-Receptor	KEGG: hsa04512
Adipocyte_2	Peri_fibr	COL1A2	ITGA1_ITGB1	0.0283528	0	COL1A2_ITGA1_ITGB1	COL1A2 - (ITGA1+ITGB1)	COLLAGEN	ECM-Receptor	KEGG: hsa04512
Adipocyte_2	Peri_fibr	COL1A2	ITGA9_ITGB1	0.0276547	0	COL1A2_ITGA9_ITGB1	COL1A2 - (ITGA9+ITGB1)	COLLAGEN	ECM-Receptor	KEGG: hsa04512
Adipocyte_2	Peri_fibr	CD46	JAG1	0.0144491	0	CD46_JAG1	CD46 - JAG1	CD46	Cell-Cell Contact	PMID: 23086448
Adipocyte_2	Peri_fibr	COL4A5	ITGA1_ITGB1	0.00876403	0	COL4A5_ITGA1_ITGB1	COL4A5 - (ITGA1+ITGB1)	COLLAGEN	ECM-Receptor	KEGG: hsa04512
Adipocyte_2	Peri_fibr	COL4A5	ITGA9_ITGB1	0.008544	0	COL4A5_ITGA9_ITGB1	COL4A5 - (ITGA9+ITGB1)	COLLAGEN	ECM-Receptor	KEGG: hsa04512
Adipocyte_2	Peri_fibr	SEMA3C	NRP1_NRP2	0.00841762	0	SEMA3C_NRP1_NRP2	SEMA3C - (NRP1+NRP2)	SEMA3	Secreted Signaling	PMID: 27533782
Adipocyte_2	Peri_fibr	NAMPT	INSR	0.00585018	0	NAMPT_INSR	NAMPT - INSR	VISFATIN	Secreted Signaling	PMID: 28490838
Adipocyte_2	Peri_fibr	LAMB1	ITGA7_ITGB1	0.00548179	0	LAMB1_ITGA7_ITGB1	LAMB1 - (ITGA7+ITGB1)	LAMININ	ECM-Receptor	KEGG: hsa04512
Adipocyte_2	Peri_fibr	COL4A5	ITGAV_ITGB8	0.00413731	0	COL4A5_ITGAV_ITGB8	COL4A5 - (ITGAV+ITGB8)	COLLAGEN	ECM-Receptor	KEGG: hsa04512
Adipocyte_2	Peri_fibr	SEMA3C	PLXND1	0.00287157	0	SEMA3C_PLXND1	SEMA3C - PLXND1	SEMA3	Secreted Signaling	PMID: 27533782
Adipocyte_2	Peri_fibr	MPZL1	MPZL1	0.00274671	0	MPZL1_MPZL1	MPZL1 - MPZL1	MPZ	Cell-Cell Contact	KEGG: hsa04514
Adipocyte_2	Peri_fibr	PTN	SDC2	0.00209488	0	PTN_SDC2	PTN - SDC2	PTN	Secreted Signaling	PMID: 28356350; PMID: 25620911
Adipocyte_2	Peri_fibr	JAG1	NOTCH3	0.00191628	0	JAG1_NOTCH3	JAG1 - NOTCH3	NOTCH	Cell-Cell Contact	PMID: 22353464
Adipocyte_2	Peri_fibr	GAS6	AXL	0.00164458	0	GAS6_AXL	GAS6 - AXL	GAS	Secreted Signaling	PMID: 27801848
Adipocyte_2	Peri_fibr	JAG1	NOTCH2	0.00272783	0.02	JAG1_NOTCH2	JAG1 - NOTCH2	NOTCH	Cell-Cell Contact	PMID: 22353464
Adipocyte_2	Peri_fibr	LAMB1	ITGA6_ITGB1	0.0168704	0.04	LAMB1_ITGA6_ITGB1	LAMB1 - (ITGA6+ITGB1)	LAMININ	ECM-Receptor	KEGG: hsa04512
Adipocyte_2	Pericyte	COL1A2	ITGA1_ITGB1	0.0536994	0	COL1A2_ITGA1_ITGB1	COL1A2 - (ITGA1+ITGB1)	COLLAGEN	ECM-Receptor	KEGG: hsa04512
Adipocyte_2	Pericyte	COL1A1	ITGA1_ITGB1	0.0257872	0	COL1A1_ITGA1_ITGB1	COL1A1 - (ITGA1+ITGB1)	COLLAGEN	ECM-Receptor	KEGG: hsa04512
Adipocyte_2	Pericyte	CD46	JAG1	0.0223004	0	CD46_JAG1	CD46 - JAG1	CD46	Cell-Cell Contact	PMID: 23086448
Adipocyte_2	Pericyte	LAMB1	ITGA1_ITGB1	0.0207096	0	LAMB1_ITGA1_ITGB1	LAMB1 - (ITGA1+ITGB1)	LAMININ	ECM-Receptor	KEGG: hsa04512
Adipocyte_2	Pericyte	LAMB1	ITGA7_ITGB1	0.0198913	0	LAMB1_ITGA7_ITGB1	LAMB1 - (ITGA7+ITGB1)	LAMININ	ECM-Receptor	KEGG: hsa04512
Adipocyte_2	Pericyte	COL4A5	ITGA1_ITGB1	0.0169034	0	COL4A5_ITGA1_ITGB1	COL4A5 - (ITGA1+ITGB1)	COLLAGEN	ECM-Receptor	KEGG: hsa04512
Adipocyte_2	Pericyte	FN1	ITGA8_ITGB1	0.0139567	0	FN1_ITGA8_ITGB1	FN1 - (ITGA8+ITGB1)	FN1	ECM-Receptor	KEGG: hsa04512
Adipocyte_2	Pericyte	COL6A2	ITGA1_ITGB1	0.0113817	0	COL6A2_ITGA1_ITGB1	COL6A2 - (ITGA1+ITGB1)	COLLAGEN	ECM-Receptor	KEGG: hsa04512
Adipocyte_2	Pericyte	JAG1	NOTCH3	0.0106619	0	JAG1_NOTCH3	JAG1 - NOTCH3	NOTCH	Cell-Cell Contact	PMID: 22353464
Adipocyte_2	Pericyte	NRG1	ERBB4	0.00982692	0	NRG1_ERBB4	NRG1 - ERBB4	NRG	Secreted Signaling	KEGG: hsa04012
Adipocyte_2	Pericyte	EFNA5	EPHA3	0.009823	0	EFNA5_EPHA3	EFNA5 - EPHA3	EPHA	Cell-Cell Contact	PMID: 15114347
Adipocyte_2	Pericyte	COL6A1	ITGA1_ITGB1	0.00922712	0	COL6A1_ITGA1_ITGB1	COL6A1 - (ITGA1+ITGB1)	COLLAGEN	ECM-Receptor	KEGG: hsa04512
Adipocyte_2	Pericyte	COL4A5	CD44	0.00723928	0	COL4A5_CD44	COL4A5 - CD44	COLLAGEN	ECM-Receptor	KEGG: hsa04512
Adipocyte_2	Pericyte	EFNA5	EPHA4	0.00689615	0	EFNA5_EPHA4	EFNA5 - EPHA4	EPHA	Cell-Cell Contact	PMID: 15114347
Adipocyte_2	Pericyte	EFNB2	EPHA4	0.00403662	0	EFNB2_EPHA4	EFNB2 - EPHA4	EPHB	Cell-Cell Contact	PMID: 15114347
Adipocyte_2	Pericyte	GAS6	AXL	0.00253374	0	GAS6_AXL	GAS6 - AXL	GAS	Secreted Signaling	PMID: 27801848
Adipocyte_2	Pericyte	NAMPT	INSR	0.00244357	0	NAMPT_INSR	NAMPT - INSR	VISFATIN	Secreted Signaling	PMID: 28490838
Adipocyte_2	Pericyte	SEMA3C	PLXND1	0.00186713	0	SEMA3C_PLXND1	SEMA3C - PLXND1	SEMA3	Secreted Signaling	PMID: 27533782
Adipocyte_2	Pericyte	PTN	SDC2	0.001726	0	PTN_SDC2	PTN - SDC2	PTN	Secreted Signaling	PMID: 28356350; PMID: 25620911
Adipocyte_2	Pericyte	COL6A3	ITGA1_ITGB1	0.0140982	0.02	COL6A3_ITGA1_ITGB1	COL6A3 - (ITGA1+ITGB1)	COLLAGEN	ECM-Receptor	KEGG: hsa04512
Adipocyte_2	Prolif_1	CADM1	CADM1	0.00465572	0	CADM1_CADM1	CADM1 - CADM1	CADM	Cell-Cell Contact	PMID: 24503895
Adipocyte_2	Prolif_1	CNTN1	NRCAM	0.00452167	0	CNTN1_NRCAM	CNTN1 - NRCAM	CNTN	Cell-Cell Contact	KEGG: hsa04514
Adipocyte_2	Prolif_1	NAMPT	INSR	0.00153166	0.01	NAMPT_INSR	NAMPT - INSR	VISFATIN	Secreted Signaling	PMID: 28490838
Adipocyte_2	Unknown_1	CADM1	CADM1	0.00556451	0	CADM1_CADM1	CADM1 - CADM1	CADM	Cell-Cell Contact	PMID: 24503895
Adipocyte_2	Unknown_1	NAMPT	INSR	0.00215059	0	NAMPT_INSR	NAMPT - INSR	VISFATIN	Secreted Signaling	PMID: 28490838
Adipocyte_2	Unknown_2	NRG1	ERBB4	0.0249473	0	NRG1_ERBB4	NRG1 - ERBB4	NRG	Secreted Signaling	KEGG: hsa04012
Adipocyte_2	Unknown_2	COL1A2	ITGA2_ITGB1	0.00863466	0	COL1A2_ITGA2_ITGB1	COL1A2 - (ITGA2+ITGB1)	COLLAGEN	ECM-Receptor	KEGG: hsa04512
Adipocyte_2	Unknown_2	EFNA5	EPHA3	0.00829088	0	EFNA5_EPHA3	EFNA5 - EPHA3	EPHA	Cell-Cell Contact	PMID: 15114347
Adipocyte_2	Unknown_2	EFNA5	EPHA5	0.00619599	0	EFNA5_EPHA5	EFNA5 - EPHA5	EPHA	Cell-Cell Contact	PMID: 15114347
Adipocyte_2	Unknown_2	LAMB1	SV2C	0.00564697	0	LAMB1_SV2C	LAMB1 - SV2C	LAMININ	ECM-Receptor	KEGG: hsa04512
Adipocyte_2	Unknown_2	EFNA5	EPHA4	0.00561997	0	EFNA5_EPHA4	EFNA5 - EPHA4	EPHA	Cell-Cell Contact	PMID: 15114347
Adipocyte_2	Unknown_2	PTN	ALK	0.00550323	0	PTN_ALK	PTN - ALK	PTN	Secreted Signaling	PMID: 28356350; PMID: 25620911
Adipocyte_2	Unknown_2	SEMA6A	PLXNA4	0.00511074	0	SEMA6A_PLXNA4	SEMA6A - PLXNA4	SEMA6	Cell-Cell Contact	PMID: 27533782
Adipocyte_2	Unknown_2	LAMB1	SV2B	0.00498059	0	LAMB1_SV2B	LAMB1 - SV2B	LAMININ	ECM-Receptor	KEGG: hsa04512
Adipocyte_2	Unknown_2	EFNB2	EPHB1	0.00483291	0	EFNB2_EPHB1	EFNB2 - EPHB1	EPHB	Cell-Cell Contact	PMID: 15114347
Adipocyte_2	Unknown_2	FN1	ITGA8_ITGB1	0.00480343	0	FN1_ITGA8_ITGB1	FN1 - (ITGA8+ITGB1)	FN1	ECM-Receptor	KEGG: hsa04512
Adipocyte_2	Unknown_2	NECTIN1	CD96	0.00425226	0	NECTIN1_CD96	NECTIN1 - CD96	NECTIN	Cell-Cell Contact	PMID: 23027581
Adipocyte_2	Unknown_2	VEGFA	FLT1	0.00423163	0	VEGFA_VEGFR1	VEGFA - VEGFR1	VEGF	Secreted Signaling	KEGG: hsa04370; PMID: 16633338
Adipocyte_2	Unknown_2	COL1A1	ITGA2_ITGB1	0.00404632	0	COL1A1_ITGA2_ITGB1	COL1A1 - (ITGA2+ITGB1)	COLLAGEN	ECM-Receptor	KEGG: hsa04512
Adipocyte_2	Unknown_2	COL4A5	ITGA9_ITGB1	0.00393065	0	COL4A5_ITGA9_ITGB1	COL4A5 - (ITGA9+ITGB1)	COLLAGEN	ECM-Receptor	KEGG: hsa04512
Adipocyte_2	Unknown_2	SEMA6A	PLXNA2	0.00378333	0	SEMA6A_PLXNA2	SEMA6A - PLXNA2	SEMA6	Cell-Cell Contact	PMID: 27533782
Adipocyte_2	Unknown_2	SEMA3C	NRP1_PLXNA4	0.00375661	0	SEMA3C_NRP1_PLXNA4	SEMA3C - (NRP1+PLXNA4)	SEMA3	Secreted Signaling	PMID: 27533782
Adipocyte_2	Unknown_2	COL4A5	ITGA1_ITGB1	0.00370209	0	COL4A5_ITGA1_ITGB1	COL4A5 - (ITGA1+ITGB1)	COLLAGEN	ECM-Receptor	KEGG: hsa04512
Adipocyte_2	Unknown_2	EFNA5	EPHB2	0.00359743	0	EFNA5_EPHB2	EFNA5 - EPHB2	EPHA	Cell-Cell Contact	PMID:15107857; PMID: 15114347
Adipocyte_2	Unknown_2	EFNB2	EPHA4	0.00328787	0	EFNB2_EPHA4	EFNB2 - EPHA4	EPHB	Cell-Cell Contact	PMID: 15114347
Adipocyte_2	Unknown_2	LAMB1	ITGA2_ITGB1	0.00323537	0	LAMB1_ITGA2_ITGB1	LAMB1 - (ITGA2+ITGB1)	LAMININ	ECM-Receptor	KEGG: hsa04512
Adipocyte_2	Unknown_2	SEMA3C	NRP1_PLXNA2	0.00323169	0	SEMA3C_NRP1_PLXNA2	SEMA3C - (NRP1+PLXNA2)	SEMA3	Secreted Signaling	PMID: 27533782
Adipocyte_2	Unknown_2	CNTN1	NRCAM	0.00309285	0	CNTN1_NRCAM	CNTN1 - NRCAM	CNTN	Cell-Cell Contact	KEGG: hsa04514
Adipocyte_2	Unknown_2	COL4A5	CD44	0.00271571	0	COL4A5_CD44	COL4A5 - CD44	COLLAGEN	ECM-Receptor	KEGG: hsa04512
Adipocyte_2	Unknown_2	COL4A5	ITGA2_ITGB1	0.00263212	0	COL4A5_ITGA2_ITGB1	COL4A5 - (ITGA2+ITGB1)	COLLAGEN	ECM-Receptor	KEGG: hsa04512
Adipocyte_2	Unknown_2	CDH1	ITGA2_ITGB1	0.00241429	0	CDH1_ITGA1_ITGB1	CDH1 - (ITGA1+ITGB1)	CDH1	Cell-Cell Contact	PMID: 12392763
Adipocyte_2	Unknown_2	NAMPT	INSR	0.00226169	0	NAMPT_INSR	NAMPT - INSR	VISFATIN	Secreted Signaling	PMID: 28490838
Adipocyte_2	Unknown_2	COL4A5	ITGAV_ITGB8	0.00224209	0	COL4A5_ITGAV_ITGB8	COL4A5 - (ITGAV+ITGB8)	COLLAGEN	ECM-Receptor	KEGG: hsa04512
Adipocyte_2	Unknown_2	COL6A3	ITGA2_ITGB1	0.00219003	0	COL6A3_ITGA2_ITGB1	COL6A3 - (ITGA2+ITGB1)	COLLAGEN	ECM-Receptor	KEGG: hsa04512
Adipocyte_2	Unknown_2	EFNB2	EPHB2	0.00210284	0	EFNB2_EPHB2	EFNB2 - EPHB2	EPHB	Cell-Cell Contact	PMID: 15114347
Adipocyte_2	Unknown_2	NECTIN1	NECTIN3	0.0018455	0	NECTIN1_NECTIN3	NECTIN1 - NECTIN3	NECTIN	Cell-Cell Contact	KEGG: hsa04514
Adipocyte_2	Unknown_2	CDH1	CDH1	0.00181224	0	CDH1_CDH1	CDH1 - CDH1	CDH	Cell-Cell Contact	KEGG: hsa04514
Adipocyte_2	Unknown_2	COL6A2	ITGA2_ITGB1	0.00176394	0	COL6A2_ITGA2_ITGB1	COL6A2 - (ITGA2+ITGB1)	COLLAGEN	ECM-Receptor	KEGG: hsa04512
Adipocyte_2	Unknown_2	COL6A1	ITGA2_ITGB1	0.00142739	0	COL6A1_ITGA2_ITGB1	COL6A1 - (ITGA2+ITGB1)	COLLAGEN	ECM-Receptor	KEGG: hsa04512
Adipocyte_2	Unknown_2	GAS6	MERTK	0.00122167	0	GAS6_MERTK	GAS6 - MERTK	GAS	Secreted Signaling	PMID: 27801848
Adipocyte_2	Unknown_2	PTN	PTPRZ1	0.00114271	0	PTN_PTPRZ1	PTN - PTPRZ1	PTN	Secreted Signaling	PMID: 28356350; PMID: 25620911
Adipocyte_2	Unknown_2	CADM1	CADM1	0.00388594	0.01	CADM1_CADM1	CADM1 - CADM1	CADM	Cell-Cell Contact	PMID: 24503895
Adipocyte_2	Prolif_2	CNTN1	NRCAM	0.00577226	0	CNTN1_NRCAM	CNTN1 - NRCAM	CNTN	Cell-Cell Contact	KEGG: hsa04514
Adipocyte_2	Prolif_2	NAMPT	INSR	0.00199596	0	NAMPT_INSR	NAMPT - INSR	VISFATIN	Secreted Signaling	PMID: 28490838
Adipocyte_2	Vasc_endo_1	VEGFA	FLT1	0.034663	0	VEGFA_VEGFR1	VEGFA - VEGFR1	VEGF	Secreted Signaling	KEGG: hsa04370; PMID: 16633338
Adipocyte_2	Vasc_endo_1	COL1A2	ITGA9_ITGB1	0.0319136	0	COL1A2_ITGA9_ITGB1	COL1A2 - (ITGA9+ITGB1)	COLLAGEN	ECM-Receptor	KEGG: hsa04512
Adipocyte_2	Vasc_endo_1	VEGFA	FLT1_KDR	0.0192186	0	VEGFA_VEGFR1R2	VEGFA - VEGFR1R2	VEGF	Secreted Signaling	PMID: 16633338
Adipocyte_2	Vasc_endo_1	SEMA3C	NRP1_PLXNA2	0.0170881	0	SEMA3C_NRP1_PLXNA2	SEMA3C - (NRP1+PLXNA2)	SEMA3	Secreted Signaling	PMID: 27533782
Adipocyte_2	Vasc_endo_1	APP	CD74	0.0145683	0	APP_CD74	APP - CD74	APP	Cell-Cell Contact	PMID: 19849849
Adipocyte_2	Vasc_endo_1	SEMA6A	PLXNA2	0.012506	0	SEMA6A_PLXNA2	SEMA6A - PLXNA2	SEMA6	Cell-Cell Contact	PMID: 27533782
Adipocyte_2	Vasc_endo_1	LAMB1	ITGA6_ITGB4	0.0116559	0	LAMB1_ITGA6_ITGB4	LAMB1 - (ITGA6+ITGB4)	LAMININ	ECM-Receptor	KEGG: hsa04512
Adipocyte_2	Vasc_endo_1	NAMPT	INSR	0.010786	0	NAMPT_INSR	NAMPT - INSR	VISFATIN	Secreted Signaling	PMID: 28490838
Adipocyte_2	Vasc_endo_1	COL4A5	ITGA9_ITGB1	0.00988973	0	COL4A5_ITGA9_ITGB1	COL4A5 - (ITGA9+ITGB1)	COLLAGEN	ECM-Receptor	KEGG: hsa04512
Adipocyte_2	Vasc_endo_1	EFNA5	EPHA4	0.0086781	0	EFNA5_EPHA4	EFNA5 - EPHA4	EPHA	Cell-Cell Contact	PMID: 15114347
Adipocyte_2	Vasc_endo_1	VEGFA	KDR	0.00746048	0	VEGFA_VEGFR2	VEGFA - VEGFR2	VEGF	Secreted Signaling	KEGG: hsa04370; PMID: 16633338
Adipocyte_2	Vasc_endo_1	FN1	ITGA5_ITGB1	0.00736302	0	FN1_ITGA5_ITGB1	FN1 - (ITGA5+ITGB1)	FN1	ECM-Receptor	KEGG: hsa04512
Adipocyte_2	Vasc_endo_1	COL4A5	ITGA1_ITGB1	0.00609255	0	COL4A5_ITGA1_ITGB1	COL4A5 - (ITGA1+ITGB1)	COLLAGEN	ECM-Receptor	KEGG: hsa04512
Adipocyte_2	Vasc_endo_1	SEMA3C	NRP1_NRP2	0.0054685	0	SEMA3C_NRP1_NRP2	SEMA3C - (NRP1+NRP2)	SEMA3	Secreted Signaling	PMID: 27533782
Adipocyte_2	Vasc_endo_1	EFNB2	EPHA4	0.00508346	0	EFNB2_EPHA4	EFNB2 - EPHA4	EPHB	Cell-Cell Contact	PMID: 15114347
Adipocyte_2	Vasc_endo_1	FN1	ITGA8_ITGB1	0.00429719	0	FN1_ITGA8_ITGB1	FN1 - (ITGA8+ITGB1)	FN1	ECM-Receptor	KEGG: hsa04512
Adipocyte_2	Vasc_endo_1	SEMA3C	NRP2_PLXNA2	0.00399971	0	SEMA3C_NRP2_PLXNA2	SEMA3C - (NRP2+PLXNA2)	SEMA3	Secreted Signaling	PMID: 27533782
Adipocyte_2	Vasc_endo_1	SEMA3C	PLXND1	0.00356624	0	SEMA3C_PLXND1	SEMA3C - PLXND1	SEMA3	Secreted Signaling	PMID: 27533782
Adipocyte_2	Vasc_endo_1	CD46	JAG1	0.0035603	0	CD46_JAG1	CD46 - JAG1	CD46	Cell-Cell Contact	PMID: 23086448
Adipocyte_2	Vasc_endo_1	JAG1	NOTCH4	0.00333785	0	JAG1_NOTCH4	JAG1 - NOTCH4	NOTCH	Cell-Cell Contact	PMID: 22353464
Adipocyte_2	Vasc_endo_1	NAMPT	ITGA5_ITGB1	0.00233609	0	NAMPT_ITGA5_ITGB1	NAMPT - (ITGA5+ITGB1)	VISFATIN	Secreted Signaling	PMID: 28490838
Adipocyte_2	Vasc_endo_1	JAG1	NOTCH1	0.00200709	0	JAG1_NOTCH1	JAG1 - NOTCH1	NOTCH	Cell-Cell Contact	PMID: 22353464
Adipocyte_2	Vasc_endo_2	COL1A2	ITGA9_ITGB1	0.0484315	0	COL1A2_ITGA9_ITGB1	COL1A2 - (ITGA9+ITGB1)	COLLAGEN	ECM-Receptor	KEGG: hsa04512
Adipocyte_2	Vasc_endo_2	VEGFA	FLT1	0.0349604	0	VEGFA_VEGFR1	VEGFA - VEGFR1	VEGF	Secreted Signaling	KEGG: hsa04370; PMID: 16633338
Adipocyte_2	Vasc_endo_2	EFNA5	EPHA4	0.0310303	0	EFNA5_EPHA4	EFNA5 - EPHA4	EPHA	Cell-Cell Contact	PMID: 15114347
Adipocyte_2	Vasc_endo_2	COL1A2	ITGA1_ITGB1	0.0281484	0	COL1A2_ITGA1_ITGB1	COL1A2 - (ITGA1+ITGB1)	COLLAGEN	ECM-Receptor	KEGG: hsa04512
Adipocyte_2	Vasc_endo_2	COL1A1	ITGA9_ITGB1	0.0231904	0	COL1A1_ITGA9_ITGB1	COL1A1 - (ITGA9+ITGB1)	COLLAGEN	ECM-Receptor	KEGG: hsa04512
Adipocyte_2	Vasc_endo_2	CD46	JAG1	0.0217478	0	CD46_JAG1	CD46 - JAG1	CD46	Cell-Cell Contact	PMID: 23086448
Adipocyte_2	Vasc_endo_2	LAMB1	ITGA9_ITGB1	0.0186143	0	LAMB1_ITGA9_ITGB1	LAMB1 - (ITGA9+ITGB1)	LAMININ	ECM-Receptor	KEGG: hsa04512
Adipocyte_2	Vasc_endo_2	EFNB2	EPHA4	0.0183483	0	EFNB2_EPHA4	EFNB2 - EPHA4	EPHB	Cell-Cell Contact	PMID: 15114347
Adipocyte_2	Vasc_endo_2	SEMA6A	PLXNA2	0.0159101	0	SEMA6A_PLXNA2	SEMA6A - PLXNA2	SEMA6	Cell-Cell Contact	PMID: 27533782
Adipocyte_2	Vasc_endo_2	COL4A5	ITGA9_ITGB1	0.0151873	0	COL4A5_ITGA9_ITGB1	COL4A5 - (ITGA9+ITGB1)	COLLAGEN	ECM-Receptor	KEGG: hsa04512
Adipocyte_2	Vasc_endo_2	JAG1	NOTCH4	0.0136325	0	JAG1_NOTCH4	JAG1 - NOTCH4	NOTCH	Cell-Cell Contact	PMID: 22353464
Adipocyte_2	Vasc_endo_2	SEMA3C	NRP1_PLXNA2	0.0132197	0	SEMA3C_NRP1_PLXNA2	SEMA3C - (NRP1+PLXNA2)	SEMA3	Secreted Signaling	PMID: 27533782
Adipocyte_2	Vasc_endo_2	APP	CD74	0.0120419	0	APP_CD74	APP - CD74	APP	Cell-Cell Contact	PMID: 19849849
Adipocyte_2	Vasc_endo_2	FN1	ITGA5_ITGB1	0.0111832	0	FN1_ITGA5_ITGB1	FN1 - (ITGA5+ITGB1)	FN1	ECM-Receptor	KEGG: hsa04512
Adipocyte_2	Vasc_endo_2	VEGFA	FLT1_KDR	0.0107048	0	VEGFA_VEGFR1R2	VEGFA - VEGFR1R2	VEGF	Secreted Signaling	PMID: 16633338
Adipocyte_2	Vasc_endo_2	COL4A5	ITGA1_ITGB1	0.00869956	0	COL4A5_ITGA1_ITGB1	COL4A5 - (ITGA1+ITGB1)	COLLAGEN	ECM-Receptor	KEGG: hsa04512
Adipocyte_2	Vasc_endo_2	NAMPT	INSR	0.00867333	0	NAMPT_INSR	NAMPT - INSR	VISFATIN	Secreted Signaling	PMID: 28490838
Adipocyte_2	Vasc_endo_2	COL6A1	ITGA9_ITGB1	0.00828376	0	COL6A1_ITGA9_ITGB1	COL6A1 - (ITGA9+ITGB1)	COLLAGEN	ECM-Receptor	KEGG: hsa04512
Adipocyte_2	Vasc_endo_2	NAMPT	ITGA5_ITGB1	0.00355748	0	NAMPT_ITGA5_ITGB1	NAMPT - (ITGA5+ITGB1)	VISFATIN	Secreted Signaling	PMID: 28490838
Adipocyte_2	Vasc_endo_2	SEMA3C	PLXND1	0.00354192	0	SEMA3C_PLXND1	SEMA3C - PLXND1	SEMA3	Secreted Signaling	PMID: 27533782
Adipocyte_2	Vasc_endo_2	VEGFA	KDR	0.00272464	0	VEGFA_VEGFR2	VEGFA - VEGFR2	VEGF	Secreted Signaling	KEGG: hsa04370; PMID: 16633338
Adipocyte_2	Vasc_endo_2	GAS6	MERTK	0.00264121	0	GAS6_MERTK	GAS6 - MERTK	GAS	Secreted Signaling	PMID: 27801848
Adipocyte_2	Vasc_endo_2	JAG1	NOTCH1	0.00239217	0	JAG1_NOTCH1	JAG1 - NOTCH1	NOTCH	Cell-Cell Contact	PMID: 22353464
Adipocyte_2	Vasc_endo_2	MPZL1	MPZL1	0.00229044	0	MPZL1_MPZL1	MPZL1 - MPZL1	MPZ	Cell-Cell Contact	KEGG: hsa04514
Adipocyte_2	Vasc_endo_2	COL6A2	ITGA9_ITGB1	0.0102204	0.02	COL6A2_ITGA9_ITGB1	COL6A2 - (ITGA9+ITGB1)	COLLAGEN	ECM-Receptor	KEGG: hsa04512

## Sheet: Endo_fibr
source	target	ligand	receptor	prob	pval	interaction_name	interaction_name_2	pathway_name	annotation	evidence
Endo_fibr	Adipocyte_1	LAMA2	CD44	0.145135	0	LAMA2_CD44	LAMA2 - CD44	LAMININ	ECM-Receptor	KEGG: hsa04512
Endo_fibr	Adipocyte_1	LAMA2	ITGAV_ITGB8	0.120407	0	LAMA2_ITGAV_ITGB8	LAMA2 - (ITGAV+ITGB8)	LAMININ	ECM-Receptor	KEGG: hsa04512
Endo_fibr	Adipocyte_1	COL1A2	CD44	0.0874819	0	COL1A2_CD44	COL1A2 - CD44	COLLAGEN	ECM-Receptor	KEGG: hsa04512
Endo_fibr	Adipocyte_1	PTPRM	PTPRM	0.0850813	0	PTPRM_PTPRM	PTPRM - PTPRM	PTPRM	Cell-Cell Contact	KEGG: hsa04514
Endo_fibr	Adipocyte_1	FN1	CD44	0.0748472	0	FN1_CD44	FN1 - CD44	FN1	ECM-Receptor	KEGG: hsa04512
Endo_fibr	Adipocyte_1	COL1A2	ITGAV_ITGB8	0.0717523	0	COL1A2_ITGAV_ITGB8	COL1A2 - (ITGAV+ITGB8)	COLLAGEN	ECM-Receptor	KEGG: hsa04512
Endo_fibr	Adipocyte_1	LAMA2	ITGA6_ITGB1	0.0702273	0	LAMA2_ITGA6_ITGB1	LAMA2 - (ITGA6+ITGB1)	LAMININ	ECM-Receptor	KEGG: hsa04512
Endo_fibr	Adipocyte_1	COL6A3	CD44	0.0631689	0	COL6A3_CD44	COL6A3 - CD44	COLLAGEN	ECM-Receptor	KEGG: hsa04512
Endo_fibr	Adipocyte_1	FN1	ITGAV_ITGB8	0.0612369	0	FN1_ITGAV_ITGB8	FN1 - (ITGAV+ITGB8)	FN1	ECM-Receptor	KEGG: hsa04512
Endo_fibr	Adipocyte_1	COL1A1	CD44	0.0602266	0	COL1A1_CD44	COL1A1 - CD44	COLLAGEN	ECM-Receptor	KEGG: hsa04512
Endo_fibr	Adipocyte_1	LAMC1	CD44	0.055827	0	LAMC1_CD44	LAMC1 - CD44	LAMININ	ECM-Receptor	KEGG: hsa04512
Endo_fibr	Adipocyte_1	LAMA4	CD44	0.0546168	0	LAMA4_CD44	LAMA4 - CD44	LAMININ	ECM-Receptor	KEGG: hsa04512
Endo_fibr	Adipocyte_1	LAMB1	CD44	0.0540427	0	LAMB1_CD44	LAMB1 - CD44	LAMININ	ECM-Receptor	KEGG: hsa04512
Endo_fibr	Adipocyte_1	LAMA2	ITGA7_ITGB1	0.052992	0	LAMA2_ITGA7_ITGB1	LAMA2 - (ITGA7+ITGB1)	LAMININ	ECM-Receptor	KEGG: hsa04512
Endo_fibr	Adipocyte_1	LAMA2	ITGA6_ITGB4	0.0523524	0	LAMA2_ITGA6_ITGB4	LAMA2 - (ITGA6+ITGB4)	LAMININ	ECM-Receptor	KEGG: hsa04512
Endo_fibr	Adipocyte_1	COL6A3	ITGAV_ITGB8	0.0515639	0	COL6A3_ITGAV_ITGB8	COL6A3 - (ITGAV+ITGB8)	COLLAGEN	ECM-Receptor	KEGG: hsa04512
Endo_fibr	Adipocyte_1	COL1A1	ITGAV_ITGB8	0.0491337	0	COL1A1_ITGAV_ITGB8	COL1A1 - (ITGAV+ITGB8)	COLLAGEN	ECM-Receptor	KEGG: hsa04512
Endo_fibr	Adipocyte_1	LAMA2	ITGA3_ITGB1	0.0470863	0	LAMA2_ITGA3_ITGB1	LAMA2 - (ITGA3+ITGB1)	LAMININ	ECM-Receptor	KEGG: hsa04512
Endo_fibr	Adipocyte_1	LAMC1	ITGAV_ITGB8	0.0455052	0	LAMC1_ITGAV_ITGB8	LAMC1 - (ITGAV+ITGB8)	LAMININ	ECM-Receptor	KEGG: hsa04512
Endo_fibr	Adipocyte_1	LAMA4	ITGAV_ITGB8	0.0445082	0	LAMA4_ITGAV_ITGB8	LAMA4 - (ITGAV+ITGB8)	LAMININ	ECM-Receptor	KEGG: hsa04512
Endo_fibr	Adipocyte_1	LAMB1	ITGAV_ITGB8	0.0440354	0	LAMB1_ITGAV_ITGB8	LAMB1 - (ITGAV+ITGB8)	LAMININ	ECM-Receptor	KEGG: hsa04512
Endo_fibr	Adipocyte_1	LAMA2	ITGA9_ITGB1	0.0412483	0	LAMA2_ITGA9_ITGB1	LAMA2 - (ITGA9+ITGB1)	LAMININ	ECM-Receptor	KEGG: hsa04512
Endo_fibr	Adipocyte_1	COL6A2	CD44	0.0402836	0	COL6A2_CD44	COL6A2 - CD44	COLLAGEN	ECM-Receptor	KEGG: hsa04512
Endo_fibr	Adipocyte_1	FN1	ITGAV_ITGB1	0.0381102	0	FN1_ITGAV_ITGB1	FN1 - (ITGAV+ITGB1)	FN1	ECM-Receptor	KEGG: hsa04512
Endo_fibr	Adipocyte_1	LAMA2	ITGA2_ITGB1	0.0357761	0	LAMA2_ITGA2_ITGB1	LAMA2 - (ITGA2+ITGB1)	LAMININ	ECM-Receptor	KEGG: hsa04512
Endo_fibr	Adipocyte_1	FN1	ITGAV_ITGB6	0.0339988	0	FN1_ITGAV_ITGB6	FN1 - (ITGAV+ITGB6)	FN1	ECM-Receptor	KEGG: hsa04512
Endo_fibr	Adipocyte_1	COL6A2	ITGAV_ITGB8	0.032736	0	COL6A2_ITGAV_ITGB8	COL6A2 - (ITGAV+ITGB8)	COLLAGEN	ECM-Receptor	KEGG: hsa04512
Endo_fibr	Adipocyte_1	COL4A2	CD44	0.0322656	0	COL4A2_CD44	COL4A2 - CD44	COLLAGEN	ECM-Receptor	KEGG: hsa04512
Endo_fibr	Adipocyte_1	COL6A1	CD44	0.0285892	0	COL6A1_CD44	COL6A1 - CD44	COLLAGEN	ECM-Receptor	KEGG: hsa04512
Endo_fibr	Adipocyte_1	LAMA2	DAG1	0.0277936	0	LAMA2_DAG1	LAMA2 - DAG1	LAMININ	ECM-Receptor	KEGG: hsa04512
Endo_fibr	Adipocyte_1	COL1A2	ITGA3_ITGB1	0.0271452	0	COL1A2_ITGA3_ITGB1	COL1A2 - (ITGA3+ITGB1)	COLLAGEN	ECM-Receptor	KEGG: hsa04512
Endo_fibr	Adipocyte_1	COL4A2	ITGAV_ITGB8	0.0261793	0	COL4A2_ITGAV_ITGB8	COL4A2 - (ITGAV+ITGB8)	COLLAGEN	ECM-Receptor	KEGG: hsa04512
Endo_fibr	Adipocyte_1	LAMC1	ITGA6_ITGB1	0.0256314	0	LAMC1_ITGA6_ITGB1	LAMC1 - (ITGA6+ITGB1)	LAMININ	ECM-Receptor	KEGG: hsa04512
Endo_fibr	Adipocyte_1	LAMA4	ITGA6_ITGB1	0.0250584	0	LAMA4_ITGA6_ITGB1	LAMA4 - (ITGA6+ITGB1)	LAMININ	ECM-Receptor	KEGG: hsa04512
Endo_fibr	Adipocyte_1	LAMB1	ITGA6_ITGB1	0.0247868	0	LAMB1_ITGA6_ITGB1	LAMB1 - (ITGA6+ITGB1)	LAMININ	ECM-Receptor	KEGG: hsa04512
Endo_fibr	Adipocyte_1	COL1A2	SDC1	0.0244872	0	COL1A2_SDC1	COL1A2 - SDC1	COLLAGEN	ECM-Receptor	KEGG: hsa04512
Endo_fibr	Adipocyte_1	COL6A1	ITGAV_ITGB8	0.0231797	0	COL6A1_ITGAV_ITGB8	COL6A1 - (ITGAV+ITGB8)	COLLAGEN	ECM-Receptor	KEGG: hsa04512
Endo_fibr	Adipocyte_1	FN1	ITGA3_ITGB1	0.023005	0	FN1_ITGA3_ITGB1	FN1 - (ITGA3+ITGB1)	FN1	ECM-Receptor	KEGG: hsa04512
Endo_fibr	Adipocyte_1	FN1	SDC1	0.0207438	0	FN1_SDC1	FN1 - SDC1	FN1	ECM-Receptor	KEGG: hsa04512
Endo_fibr	Adipocyte_1	COL1A2	ITGA2_ITGB1	0.0205217	0	COL1A2_ITGA2_ITGB1	COL1A2 - (ITGA2+ITGB1)	COLLAGEN	ECM-Receptor	KEGG: hsa04512
Endo_fibr	Adipocyte_1	TNXB	ITGAV_ITGB6	0.0196757	0	TNXB_ITGAV_ITGB6	TNXB - (ITGAV+ITGB6)	TENASCIN	ECM-Receptor	KEGG: hsa04512
Endo_fibr	Adipocyte_1	COL6A3	ITGA3_ITGB1	0.0192473	0	COL6A3_ITGA3_ITGB1	COL6A3 - (ITGA3+ITGB1)	COLLAGEN	ECM-Receptor	KEGG: hsa04512
Endo_fibr	Adipocyte_1	LAMC1	ITGA7_ITGB1	0.0191159	0	LAMC1_ITGA7_ITGB1	LAMC1 - (ITGA7+ITGB1)	LAMININ	ECM-Receptor	KEGG: hsa04512
Endo_fibr	Adipocyte_1	LAMC1	ITGA6_ITGB4	0.018877	0	LAMC1_ITGA6_ITGB4	LAMC1 - (ITGA6+ITGB4)	LAMININ	ECM-Receptor	KEGG: hsa04512
Endo_fibr	Adipocyte_1	LAMA4	ITGA7_ITGB1	0.0186857	0	LAMA4_ITGA7_ITGB1	LAMA4 - (ITGA7+ITGB1)	LAMININ	ECM-Receptor	KEGG: hsa04512
Endo_fibr	Adipocyte_1	LAMB1	ITGA7_ITGB1	0.0184819	0	LAMB1_ITGA7_ITGB1	LAMB1 - (ITGA7+ITGB1)	LAMININ	ECM-Receptor	KEGG: hsa04512
Endo_fibr	Adipocyte_1	LAMA4	ITGA6_ITGB4	0.0184521	0	LAMA4_ITGA6_ITGB4	LAMA4 - (ITGA6+ITGB4)	LAMININ	ECM-Receptor	KEGG: hsa04512
Endo_fibr	Adipocyte_1	COL1A1	ITGA3_ITGB1	0.0183108	0	COL1A1_ITGA3_ITGB1	COL1A1 - (ITGA3+ITGB1)	COLLAGEN	ECM-Receptor	KEGG: hsa04512
Endo_fibr	Adipocyte_1	LAMB1	ITGA6_ITGB4	0.0182508	0	LAMB1_ITGA6_ITGB4	LAMB1 - (ITGA6+ITGB4)	LAMININ	ECM-Receptor	KEGG: hsa04512
Endo_fibr	Adipocyte_1	COL6A3	SDC1	0.0173488	0	COL6A3_SDC1	COL6A3 - SDC1	COLLAGEN	ECM-Receptor	KEGG: hsa04512
Endo_fibr	Adipocyte_1	LAMC1	ITGA3_ITGB1	0.0169181	0	LAMC1_ITGA3_ITGB1	LAMC1 - (ITGA3+ITGB1)	LAMININ	ECM-Receptor	KEGG: hsa04512
Endo_fibr	Adipocyte_1	COL6A3	ITGA9_ITGB1	0.0168001	0	COL6A3_ITGA9_ITGB1	COL6A3 - (ITGA9+ITGB1)	COLLAGEN	ECM-Receptor	KEGG: hsa04512
Endo_fibr	Adipocyte_1	LAMA4	ITGA3_ITGB1	0.0165365	0	LAMA4_ITGA3_ITGB1	LAMA4 - (ITGA3+ITGB1)	LAMININ	ECM-Receptor	KEGG: hsa04512
Endo_fibr	Adipocyte_1	COL1A1	SDC1	0.0165032	0	COL1A1_SDC1	COL1A1 - SDC1	COLLAGEN	ECM-Receptor	KEGG: hsa04512
Endo_fibr	Adipocyte_1	LAMB1	ITGA3_ITGB1	0.0163558	0	LAMB1_ITGA3_ITGB1	LAMB1 - (ITGA3+ITGB1)	LAMININ	ECM-Receptor	KEGG: hsa04512
Endo_fibr	Adipocyte_1	COL4A1	CD44	0.0156072	0	COL4A1_CD44	COL4A1 - CD44	COLLAGEN	ECM-Receptor	KEGG: hsa04512
Endo_fibr	Adipocyte_1	COL6A3	ITGA2_ITGB1	0.0145222	0	COL6A3_ITGA2_ITGB1	COL6A3 - (ITGA2+ITGB1)	COLLAGEN	ECM-Receptor	KEGG: hsa04512
Endo_fibr	Adipocyte_1	COL1A1	ITGA2_ITGB1	0.0138123	0	COL1A1_ITGA2_ITGB1	COL1A1 - (ITGA2+ITGB1)	COLLAGEN	ECM-Receptor	KEGG: hsa04512
Endo_fibr	Adipocyte_1	LAMC1	ITGA2_ITGB1	0.0127573	0	LAMC1_ITGA2_ITGB1	LAMC1 - (ITGA2+ITGB1)	LAMININ	ECM-Receptor	KEGG: hsa04512
Endo_fibr	Adipocyte_1	COL4A1	ITGAV_ITGB8	0.0126222	0	COL4A1_ITGAV_ITGB8	COL4A1 - (ITGAV+ITGB8)	COLLAGEN	ECM-Receptor	KEGG: hsa04512
Endo_fibr	Adipocyte_1	LAMA4	ITGA2_ITGB1	0.0124684	0	LAMA4_ITGA2_ITGB1	LAMA4 - (ITGA2+ITGB1)	LAMININ	ECM-Receptor	KEGG: hsa04512
Endo_fibr	Adipocyte_1	LAMB1	ITGA2_ITGB1	0.0123316	0	LAMB1_ITGA2_ITGB1	LAMB1 - (ITGA2+ITGB1)	LAMININ	ECM-Receptor	KEGG: hsa04512
Endo_fibr	Adipocyte_1	COL6A2	ITGA3_ITGB1	0.0120692	0	COL6A2_ITGA3_ITGB1	COL6A2 - (ITGA3+ITGB1)	COLLAGEN	ECM-Receptor	KEGG: hsa04512
Endo_fibr	Adipocyte_1	TNXB	SDC1	0.0119358	0	TNXB_SDC1	TNXB - SDC1	TENASCIN	ECM-Receptor	KEGG: hsa04512
Endo_fibr	Adipocyte_1	TNXB	ITGA9_ITGB1	0.0115562	0	TNXB_ITGA9_ITGB1	TNXB - (ITGA9+ITGB1)	TENASCIN	ECM-Receptor	KEGG: hsa04512
Endo_fibr	Adipocyte_1	COL6A2	SDC1	0.0108709	0	COL6A2_SDC1	COL6A2 - SDC1	COLLAGEN	ECM-Receptor	KEGG: hsa04512
Endo_fibr	Adipocyte_1	IGF1	IGF1R	0.0106353	0	IGF1_IGF1R	IGF1 - IGF1R	IGF	Secreted Signaling	PMID: 14604834
Endo_fibr	Adipocyte_1	COL6A2	ITGA9_ITGB1	0.0105249	0	COL6A2_ITGA9_ITGB1	COL6A2 - (ITGA9+ITGB1)	COLLAGEN	ECM-Receptor	KEGG: hsa04512
Endo_fibr	Adipocyte_1	LAMC1	DAG1	0.00985834	0	LAMC1_DAG1	LAMC1 - DAG1	LAMININ	ECM-Receptor	KEGG: hsa04512
Endo_fibr	Adipocyte_1	LAMA4	DAG1	0.00963446	0	LAMA4_DAG1	LAMA4 - DAG1	LAMININ	ECM-Receptor	KEGG: hsa04512
Endo_fibr	Adipocyte_1	COL4A2	ITGA3_ITGB1	0.00961077	0	COL4A2_ITGA3_ITGB1	COL4A2 - (ITGA3+ITGB1)	COLLAGEN	ECM-Receptor	KEGG: hsa04512
Endo_fibr	Adipocyte_1	LAMB1	DAG1	0.00952842	0	LAMB1_DAG1	LAMB1 - DAG1	LAMININ	ECM-Receptor	KEGG: hsa04512
Endo_fibr	Adipocyte_1	COL6A2	ITGA2_ITGB1	0.00908995	0	COL6A2_ITGA2_ITGB1	COL6A2 - (ITGA2+ITGB1)	COLLAGEN	ECM-Receptor	KEGG: hsa04512
Endo_fibr	Adipocyte_1	COL4A2	SDC1	0.00865443	0	COL4A2_SDC1	COL4A2 - SDC1	COLLAGEN	ECM-Receptor	KEGG: hsa04512
Endo_fibr	Adipocyte_1	COL6A1	ITGA3_ITGB1	0.00849303	0	COL6A1_ITGA3_ITGB1	COL6A1 - (ITGA3+ITGB1)	COLLAGEN	ECM-Receptor	KEGG: hsa04512
Endo_fibr	Adipocyte_1	COL6A1	SDC1	0.00764705	0	COL6A1_SDC1	COL6A1 - SDC1	COLLAGEN	ECM-Receptor	KEGG: hsa04512
Endo_fibr	Adipocyte_1	COL6A1	ITGA9_ITGB1	0.00740284	0	COL6A1_ITGA9_ITGB1	COL6A1 - (ITGA9+ITGB1)	COLLAGEN	ECM-Receptor	KEGG: hsa04512
Endo_fibr	Adipocyte_1	THBS1	ITGA3_ITGB1	0.00738799	0	THBS1_ITGA3_ITGB1	THBS1 - (ITGA3+ITGB1)	THBS	ECM-Receptor	KEGG: hsa04512
Endo_fibr	Adipocyte_1	COL4A2	ITGA2_ITGB1	0.00723391	0	COL4A2_ITGA2_ITGB1	COL4A2 - (ITGA2+ITGB1)	COLLAGEN	ECM-Receptor	KEGG: hsa04512
Endo_fibr	Adipocyte_1	THBS1	SDC1	0.00665134	0	THBS1_SDC1	THBS1 - SDC1	THBS	ECM-Receptor	KEGG: hsa04512
Endo_fibr	Adipocyte_1	COL6A1	ITGA2_ITGB1	0.00639082	0	COL6A1_ITGA2_ITGB1	COL6A1 - (ITGA2+ITGB1)	COLLAGEN	ECM-Receptor	KEGG: hsa04512
Endo_fibr	Adipocyte_1	SEMA3A	NRP1_PLXNA2	0.00572174	0	SEMA3A_NRP1_PLXNA2	SEMA3A - (NRP1+PLXNA2)	SEMA3	Secreted Signaling	PMID: 27533782
Endo_fibr	Adipocyte_1	THBS1	CD47	0.00537404	0	THBS1_CD47	THBS1 - CD47	THBS	ECM-Receptor	KEGG: hsa04512
Endo_fibr	Adipocyte_1	JAG1	NOTCH2	0.00485061	0	JAG1_NOTCH2	JAG1 - NOTCH2	NOTCH	Cell-Cell Contact	PMID: 22353464
Endo_fibr	Adipocyte_1	COL4A1	ITGA3_ITGB1	0.00459329	0	COL4A1_ITGA3_ITGB1	COL4A1 - (ITGA3+ITGB1)	COLLAGEN	ECM-Receptor	KEGG: hsa04512
Endo_fibr	Adipocyte_1	COL4A1	SDC1	0.00413414	0	COL4A1_SDC1	COL4A1 - SDC1	COLLAGEN	ECM-Receptor	KEGG: hsa04512
Endo_fibr	Adipocyte_1	FGF1	FGFR2	0.00367065	0	FGF1_FGFR2	FGF1 - FGFR2	FGF	Secreted Signaling	PMC: 4393358
Endo_fibr	Adipocyte_1	COL4A1	ITGA2_ITGB1	0.00345299	0	COL4A1_ITGA2_ITGB1	COL4A1 - (ITGA2+ITGB1)	COLLAGEN	ECM-Receptor	KEGG: hsa04512
Endo_fibr	Adipocyte_1	JAM2	ITGAV_ITGB1	0.00337769	0	JAM2_ITGAV_ITGB1	JAM2 - (ITGAV+ITGB1)	JAM	Cell-Cell Contact	KEGG: hsa04514
Endo_fibr	Adipocyte_1	IGF1	ITGA6_ITGB4	0.00287224	0	IGF1_ITGA6_ITGB4	IGF1 - (ITGA6+ITGB4)	IGF	Secreted Signaling	PMID: 28190785; PMID: 28873464
Endo_fibr	Adipocyte_1	FGF7	FGFR2	0.00282675	0	FGF7_FGFR2	FGF7 - FGFR2	FGF	Secreted Signaling	PMC: 4393358
Endo_fibr	Adipocyte_1	THBS4	ITGA3_ITGB1	0.00263223	0	THBS4_ITGA3_ITGB1	THBS4 - (ITGA3+ITGB1)	THBS	ECM-Receptor	KEGG: hsa04512
Endo_fibr	Adipocyte_1	THBS4	SDC1	0.00236864	0	THBS4_SDC1	THBS4 - SDC1	THBS	ECM-Receptor	KEGG: hsa04512
Endo_fibr	Adipocyte_1	FGF1	FGFR1	0.00201544	0	FGF1_FGFR1	FGF1 - FGFR1	FGF	Secreted Signaling	PMC: 4393358
Endo_fibr	Adipocyte_1	JAM2	ITGA3_ITGB1	0.00201016	0	JAM2_ITGA3_ITGB1	JAM2 - (ITGA3+ITGB1)	JAM	Cell-Cell Contact	PMID: 12070135
Endo_fibr	Adipocyte_1	JAG1	NOTCH1	0.00192047	0	JAG1_NOTCH1	JAG1 - NOTCH1	NOTCH	Cell-Cell Contact	PMID: 22353464
Endo_fibr	Adipocyte_1	THBS4	CD47	0.00191219	0	THBS4_CD47	THBS4 - CD47	THBS	ECM-Receptor	KEGG: hsa04512
Endo_fibr	Adipocyte_1	HSPG2	DAG1	0.00174119	0	HSPG2_DAG1	HSPG2 - DAG1	HSPG	ECM-Receptor	KEGG: hsa04512
Endo_fibr	Adipocyte_1	FGF7	FGFR1	0.00155148	0	FGF7_FGFR1	FGF7 - FGFR1	FGF	Secreted Signaling	PMC: 4393358
Endo_fibr	Adipocyte_1	JAG1	NOTCH4	0.00134375	0	JAG1_NOTCH4	JAG1 - NOTCH4	NOTCH	Cell-Cell Contact	PMID: 22353464
Endo_fibr	Adipocyte_1	MPZL1	MPZL1	0.000750839	0	MPZL1_MPZL1	MPZL1 - MPZL1	MPZ	Cell-Cell Contact	KEGG: hsa04514
Endo_fibr	Adipocyte_1	JAG1	NOTCH3	0.0006872	0	JAG1_NOTCH3	JAG1 - NOTCH3	NOTCH	Cell-Cell Contact	PMID: 22353464
Endo_fibr	Adipocyte_2	LAMA2	CD44	0.226374	0	LAMA2_CD44	LAMA2 - CD44	LAMININ	ECM-Receptor	KEGG: hsa04512
Endo_fibr	Adipocyte_2	COL1A2	CD44	0.141803	0	COL1A2_CD44	COL1A2 - CD44	COLLAGEN	ECM-Receptor	KEGG: hsa04512
Endo_fibr	Adipocyte_2	FN1	CD44	0.122375	0	FN1_CD44	FN1 - CD44	FN1	ECM-Receptor	KEGG: hsa04512
Endo_fibr	Adipocyte_2	COL6A3	CD44	0.104116	0	COL6A3_CD44	COL6A3 - CD44	COLLAGEN	ECM-Receptor	KEGG: hsa04512
Endo_fibr	Adipocyte_2	COL1A1	CD44	0.0994687	0	COL1A1_CD44	COL1A1 - CD44	COLLAGEN	ECM-Receptor	KEGG: hsa04512
Endo_fibr	Adipocyte_2	LAMC1	CD44	0.0924845	0	LAMC1_CD44	LAMC1 - CD44	LAMININ	ECM-Receptor	KEGG: hsa04512
Endo_fibr	Adipocyte_2	LAMA4	CD44	0.0905558	0	LAMA4_CD44	LAMA4 - CD44	LAMININ	ECM-Receptor	KEGG: hsa04512
Endo_fibr	Adipocyte_2	LAMB1	CD44	0.0896397	0	LAMB1_CD44	LAMB1 - CD44	LAMININ	ECM-Receptor	KEGG: hsa04512
Endo_fibr	Adipocyte_2	LAMA2	ITGAV_ITGB8	0.0723423	0	LAMA2_ITGAV_ITGB8	LAMA2 - (ITGAV+ITGB8)	LAMININ	ECM-Receptor	KEGG: hsa04512
Endo_fibr	Adipocyte_2	COL6A2	CD44	0.0674641	0	COL6A2_CD44	COL6A2 - CD44	COLLAGEN	ECM-Receptor	KEGG: hsa04512
Endo_fibr	Adipocyte_2	COL4A2	CD44	0.0543426	0	COL4A2_CD44	COL4A2 - CD44	COLLAGEN	ECM-Receptor	KEGG: hsa04512
Endo_fibr	Adipocyte_2	COL6A1	CD44	0.048276	0	COL6A1_CD44	COL6A1 - CD44	COLLAGEN	ECM-Receptor	KEGG: hsa04512
Endo_fibr	Adipocyte_2	COL1A2	ITGAV_ITGB8	0.0421787	0	COL1A2_ITGAV_ITGB8	COL1A2 - (ITGAV+ITGB8)	COLLAGEN	ECM-Receptor	KEGG: hsa04512
Endo_fibr	Adipocyte_2	FN1	ITGAV_ITGB8	0.03583	0	FN1_ITGAV_ITGB8	FN1 - (ITGAV+ITGB8)	FN1	ECM-Receptor	KEGG: hsa04512
Endo_fibr	Adipocyte_2	COL6A3	ITGAV_ITGB8	0.0300418	0	COL6A3_ITGAV_ITGB8	COL6A3 - (ITGAV+ITGB8)	COLLAGEN	ECM-Receptor	KEGG: hsa04512
Endo_fibr	Adipocyte_2	COL1A1	ITGAV_ITGB8	0.0285954	0	COL1A1_ITGAV_ITGB8	COL1A1 - (ITGAV+ITGB8)	COLLAGEN	ECM-Receptor	KEGG: hsa04512
Endo_fibr	Adipocyte_2	COL4A1	CD44	0.0265992	0	COL4A1_CD44	COL4A1 - CD44	COLLAGEN	ECM-Receptor	KEGG: hsa04512
Endo_fibr	Adipocyte_2	LAMC1	ITGAV_ITGB8	0.0264415	0	LAMC1_ITGAV_ITGB8	LAMC1 - (ITGAV+ITGB8)	LAMININ	ECM-Receptor	KEGG: hsa04512
Endo_fibr	Adipocyte_2	LAMA4	ITGAV_ITGB8	0.0258509	0	LAMA4_ITGAV_ITGB8	LAMA4 - (ITGAV+ITGB8)	LAMININ	ECM-Receptor	KEGG: hsa04512
Endo_fibr	Adipocyte_2	LAMB1	ITGAV_ITGB8	0.0255709	0	LAMB1_ITGAV_ITGB8	LAMB1 - (ITGAV+ITGB8)	LAMININ	ECM-Receptor	KEGG: hsa04512
Endo_fibr	Adipocyte_2	FN1	ITGAV_ITGB1	0.0243842	0	FN1_ITGAV_ITGB1	FN1 - (ITGAV+ITGB1)	FN1	ECM-Receptor	KEGG: hsa04512
Endo_fibr	Adipocyte_2	COL6A2	ITGAV_ITGB8	0.0189157	0	COL6A2_ITGAV_ITGB8	COL6A2 - (ITGAV+ITGB8)	COLLAGEN	ECM-Receptor	KEGG: hsa04512
Endo_fibr	Adipocyte_2	COL4A2	ITGAV_ITGB8	0.0150839	0	COL4A2_ITGAV_ITGB8	COL4A2 - (ITGAV+ITGB8)	COLLAGEN	ECM-Receptor	KEGG: hsa04512
Endo_fibr	Adipocyte_2	COL6A1	ITGAV_ITGB8	0.0133382	0	COL6A1_ITGAV_ITGB8	COL6A1 - (ITGAV+ITGB8)	COLLAGEN	ECM-Receptor	KEGG: hsa04512
Endo_fibr	Adipocyte_2	IGF1	IGF1R	0.0102458	0	IGF1_IGF1R	IGF1 - IGF1R	IGF	Secreted Signaling	PMID: 14604834
Endo_fibr	Adipocyte_2	COL4A1	ITGAV_ITGB8	0.00722995	0	COL4A1_ITGAV_ITGB8	COL4A1 - (ITGAV+ITGB8)	COLLAGEN	ECM-Receptor	KEGG: hsa04512
Endo_fibr	Adipocyte_2	JAG1	NOTCH2	0.00279818	0	JAG1_NOTCH2	JAG1 - NOTCH2	NOTCH	Cell-Cell Contact	PMID: 22353464
Endo_fibr	Adipocyte_2	JAG1	NOTCH3	0.00233827	0	JAG1_NOTCH3	JAG1 - NOTCH3	NOTCH	Cell-Cell Contact	PMID: 22353464
Endo_fibr	Adipocyte_2	FGF1	FGFR2	0.00146819	0	FGF1_FGFR2	FGF1 - FGFR2	FGF	Secreted Signaling	PMC: 4393358
Endo_fibr	Adipocyte_2	MPZL1	MPZL1	0.00126063	0	MPZL1_MPZL1	MPZL1 - MPZL1	MPZ	Cell-Cell Contact	KEGG: hsa04514
Endo_fibr	Adipocyte_2	FGF7	FGFR2	0.00113007	0	FGF7_FGFR2	FGF7 - FGFR2	FGF	Secreted Signaling	PMC: 4393358
Endo_fibr	Endo_fibr	NEGR1	NEGR1	0.246273	0	NEGR1_NEGR1	NEGR1 - NEGR1	NEGR	Cell-Cell Contact	KEGG: hsa04514
Endo_fibr	Endo_fibr	LAMA2	ITGAV_ITGB8	0.0683228	0	LAMA2_ITGAV_ITGB8	LAMA2 - (ITGAV+ITGB8)	LAMININ	ECM-Receptor	KEGG: hsa04512
Endo_fibr	Endo_fibr	LAMA2	ITGA9_ITGB1	0.0506775	0	LAMA2_ITGA9_ITGB1	LAMA2 - (ITGA9+ITGB1)	LAMININ	ECM-Receptor	KEGG: hsa04512
Endo_fibr	Endo_fibr	COL1A2	ITGAV_ITGB8	0.0397633	0	COL1A2_ITGAV_ITGB8	COL1A2 - (ITGAV+ITGB8)	COLLAGEN	ECM-Receptor	KEGG: hsa04512
Endo_fibr	Endo_fibr	FN1	ITGAV_ITGB8	0.0337654	0	FN1_ITGAV_ITGB8	FN1 - (ITGAV+ITGB8)	FN1	ECM-Receptor	KEGG: hsa04512
Endo_fibr	Endo_fibr	COL1A2	ITGA9_ITGB1	0.0292622	0	COL1A2_ITGA9_ITGB1	COL1A2 - (ITGA9+ITGB1)	COLLAGEN	ECM-Receptor	KEGG: hsa04512
Endo_fibr	Endo_fibr	COL6A3	ITGAV_ITGB8	0.028301	0	COL6A3_ITGAV_ITGB8	COL6A3 - (ITGAV+ITGB8)	COLLAGEN	ECM-Receptor	KEGG: hsa04512
Endo_fibr	Endo_fibr	COL1A1	ITGAV_ITGB8	0.026936	0	COL1A1_ITGAV_ITGB8	COL1A1 - (ITGAV+ITGB8)	COLLAGEN	ECM-Receptor	KEGG: hsa04512
Endo_fibr	Endo_fibr	LAMC1	ITGAV_ITGB8	0.0249039	0	LAMC1_ITGAV_ITGB8	LAMC1 - (ITGAV+ITGB8)	LAMININ	ECM-Receptor	KEGG: hsa04512
Endo_fibr	Endo_fibr	LAMA4	ITGAV_ITGB8	0.0243467	0	LAMA4_ITGAV_ITGB8	LAMA4 - (ITGAV+ITGB8)	LAMININ	ECM-Receptor	KEGG: hsa04512
Endo_fibr	Endo_fibr	LAMB1	ITGAV_ITGB8	0.0240827	0	LAMB1_ITGAV_ITGB8	LAMB1 - (ITGAV+ITGB8)	LAMININ	ECM-Receptor	KEGG: hsa04512
Endo_fibr	Endo_fibr	FN1	ITGAV_ITGB1	0.0228064	0	FN1_ITGAV_ITGB1	FN1 - (ITGAV+ITGB1)	FN1	ECM-Receptor	KEGG: hsa04512
Endo_fibr	Endo_fibr	COL6A3	ITGA9_ITGB1	0.0207615	0	COL6A3_ITGA9_ITGB1	COL6A3 - (ITGA9+ITGB1)	COLLAGEN	ECM-Receptor	KEGG: hsa04512
Endo_fibr	Endo_fibr	COL1A1	ITGA9_ITGB1	0.0197528	0	COL1A1_ITGA9_ITGB1	COL1A1 - (ITGA9+ITGB1)	COLLAGEN	ECM-Receptor	KEGG: hsa04512
Endo_fibr	Endo_fibr	LAMC1	ITGA9_ITGB1	0.0182524	0	LAMC1_ITGA9_ITGB1	LAMC1 - (ITGA9+ITGB1)	LAMININ	ECM-Receptor	KEGG: hsa04512
Endo_fibr	Endo_fibr	COL6A2	ITGAV_ITGB8	0.0178077	0	COL6A2_ITGAV_ITGB8	COL6A2 - (ITGAV+ITGB8)	COLLAGEN	ECM-Receptor	KEGG: hsa04512
Endo_fibr	Endo_fibr	LAMB1	ITGA9_ITGB1	0.0176466	0	LAMB1_ITGA9_ITGB1	LAMB1 - (ITGA9+ITGB1)	LAMININ	ECM-Receptor	KEGG: hsa04512
Endo_fibr	Endo_fibr	TNXB	ITGA9_ITGB1	0.0142991	0	TNXB_ITGA9_ITGB1	TNXB - (ITGA9+ITGB1)	TENASCIN	ECM-Receptor	KEGG: hsa04512
Endo_fibr	Endo_fibr	COL4A2	ITGAV_ITGB8	0.0141972	0	COL4A2_ITGAV_ITGB8	COL4A2 - (ITGAV+ITGB8)	COLLAGEN	ECM-Receptor	KEGG: hsa04512
Endo_fibr	Endo_fibr	COL6A2	ITGA9_ITGB1	0.0130262	0	COL6A2_ITGA9_ITGB1	COL6A2 - (ITGA9+ITGB1)	COLLAGEN	ECM-Receptor	KEGG: hsa04512
Endo_fibr	Endo_fibr	COL6A1	ITGAV_ITGB8	0.0125528	0	COL6A1_ITGAV_ITGB8	COL6A1 - (ITGAV+ITGB8)	COLLAGEN	ECM-Receptor	KEGG: hsa04512
Endo_fibr	Endo_fibr	IGF1	IGF1R	0.012523	0	IGF1_IGF1R	IGF1 - IGF1R	IGF	Secreted Signaling	PMID: 14604834
Endo_fibr	Endo_fibr	COL6A1	ITGA9_ITGB1	0.00916908	0	COL6A1_ITGA9_ITGB1	COL6A1 - (ITGA9+ITGB1)	COLLAGEN	ECM-Receptor	KEGG: hsa04512
Endo_fibr	Endo_fibr	FGF1	FGFR1	0.00820158	0	FGF1_FGFR1	FGF1 - FGFR1	FGF	Secreted Signaling	PMC: 4393358
Endo_fibr	Endo_fibr	COL4A1	ITGAV_ITGB8	0.00680172	0	COL4A1_ITGAV_ITGB8	COL4A1 - (ITGAV+ITGB8)	COLLAGEN	ECM-Receptor	KEGG: hsa04512
Endo_fibr	Endo_fibr	JAM3	JAM3	0.00643123	0	JAM3_JAM3	JAM3 - JAM3	JAM	Cell-Cell Contact	KEGG: hsa04514
Endo_fibr	Endo_fibr	FGF7	FGFR1	0.0063226	0	FGF7_FGFR1	FGF7 - FGFR1	FGF	Secreted Signaling	PMC: 4393358
Endo_fibr	Endo_fibr	THBS1	CD47	0.00528285	0	THBS1_CD47	THBS1 - CD47	THBS	ECM-Receptor	KEGG: hsa04512
Endo_fibr	Endo_fibr	PDGFD	PDGFRB	0.00360809	0	PDGFD_PDGFRB	PDGFD - PDGFRB	PDGF	Secreted Signaling	PMID: 15207812
Endo_fibr	Endo_fibr	JAM2	JAM3	0.00298798	0	JAM2_JAM3	JAM2 - JAM3	JAM	Cell-Cell Contact	PMC1237098; PMID: 11590146
Endo_fibr	Endo_fibr	JAM3	JAM2	0.00298798	0	JAM3_JAM2	JAM3 - JAM2	JAM	Cell-Cell Contact	KEGG: hsa04514
Endo_fibr	Endo_fibr	FGF1	FGFR2	0.00247238	0	FGF1_FGFR2	FGF1 - FGFR2	FGF	Secreted Signaling	PMC: 4393358
Endo_fibr	Endo_fibr	JAG1	NOTCH2	0.00222832	0	JAG1_NOTCH2	JAG1 - NOTCH2	NOTCH	Cell-Cell Contact	PMID: 22353464
Endo_fibr	Endo_fibr	FGF7	FGFR2	0.00190344	0	FGF7_FGFR2	FGF7 - FGFR2	FGF	Secreted Signaling	PMC: 4393358
Endo_fibr	Endo_fibr	THBS4	CD47	0.00187964	0	THBS4_CD47	THBS4 - CD47	THBS	ECM-Receptor	KEGG: hsa04512
Endo_fibr	Endo_fibr	MPZL1	MPZL1	0.000430702	0	MPZL1_MPZL1	MPZL1 - MPZL1	MPZ	Cell-Cell Contact	KEGG: hsa04514
Endo_fibr	Endo_fibr	CD46	JAG1	0.00213004	0.01	CD46_JAG1	CD46 - JAG1	CD46	Cell-Cell Contact	PMID: 23086448
Endo_fibr	Epi_fibr	NEGR1	NEGR1	0.249269	0	NEGR1_NEGR1	NEGR1 - NEGR1	NEGR	Cell-Cell Contact	KEGG: hsa04514
Endo_fibr	Epi_fibr	LAMA2	CD44	0.168866	0	LAMA2_CD44	LAMA2 - CD44	LAMININ	ECM-Receptor	KEGG: hsa04512
Endo_fibr	Epi_fibr	COL1A2	CD44	0.102922	0	COL1A2_CD44	COL1A2 - CD44	COLLAGEN	ECM-Receptor	KEGG: hsa04512
Endo_fibr	Epi_fibr	FN1	CD44	0.0882727	0	FN1_CD44	FN1 - CD44	FN1	ECM-Receptor	KEGG: hsa04512
Endo_fibr	Epi_fibr	COL6A3	CD44	0.0746688	0	COL6A3_CD44	COL6A3 - CD44	COLLAGEN	ECM-Receptor	KEGG: hsa04512
Endo_fibr	Epi_fibr	COL1A1	CD44	0.0712315	0	COL1A1_CD44	COL1A1 - CD44	COLLAGEN	ECM-Receptor	KEGG: hsa04512
Endo_fibr	Epi_fibr	LAMC1	CD44	0.0660845	0	LAMC1_CD44	LAMC1 - CD44	LAMININ	ECM-Receptor	KEGG: hsa04512
Endo_fibr	Epi_fibr	LAMA2	ITGA9_ITGB1	0.0656057	0	LAMA2_ITGA9_ITGB1	LAMA2 - (ITGA9+ITGB1)	LAMININ	ECM-Receptor	KEGG: hsa04512
Endo_fibr	Epi_fibr	LAMA4	CD44	0.0646672	0	LAMA4_CD44	LAMA4 - CD44	LAMININ	ECM-Receptor	KEGG: hsa04512
Endo_fibr	Epi_fibr	LAMB1	CD44	0.0639946	0	LAMB1_CD44	LAMB1 - CD44	LAMININ	ECM-Receptor	KEGG: hsa04512
Endo_fibr	Epi_fibr	LAMA2	ITGA1_ITGB1	0.0625161	0	LAMA2_ITGA1_ITGB1	LAMA2 - (ITGA1+ITGB1)	LAMININ	ECM-Receptor	KEGG: hsa04512
Endo_fibr	Epi_fibr	COL6A2	CD44	0.0478299	0	COL6A2_CD44	COL6A2 - CD44	COLLAGEN	ECM-Receptor	KEGG: hsa04512
Endo_fibr	Epi_fibr	LAMA2	ITGAV_ITGB8	0.0462402	0	LAMA2_ITGAV_ITGB8	LAMA2 - (ITGAV+ITGB8)	LAMININ	ECM-Receptor	KEGG: hsa04512
Endo_fibr	Epi_fibr	COL4A2	CD44	0.03837	0	COL4A2_CD44	COL4A2 - CD44	COLLAGEN	ECM-Receptor	KEGG: hsa04512
Endo_fibr	Epi_fibr	COL1A2	ITGA9_ITGB1	0.0381355	0	COL1A2_ITGA9_ITGB1	COL1A2 - (ITGA9+ITGB1)	COLLAGEN	ECM-Receptor	KEGG: hsa04512
Endo_fibr	Epi_fibr	COL1A2	ITGA1_ITGB1	0.0362893	0	COL1A2_ITGA1_ITGB1	COL1A2 - (ITGA1+ITGB1)	COLLAGEN	ECM-Receptor	KEGG: hsa04512
Endo_fibr	Epi_fibr	COL6A1	CD44	0.0340224	0	COL6A1_CD44	COL6A1 - CD44	COLLAGEN	ECM-Receptor	KEGG: hsa04512
Endo_fibr	Epi_fibr	COL1A2	ITGA11_ITGB1	0.0335534	0	COL1A2_ITGA11_ITGB1	COL1A2 - (ITGA11+ITGB1)	COLLAGEN	ECM-Receptor	KEGG: hsa04512
Endo_fibr	Epi_fibr	FN1	ITGAV_ITGB1	0.029124	0	FN1_ITGAV_ITGB1	FN1 - (ITGAV+ITGB1)	FN1	ECM-Receptor	KEGG: hsa04512
Endo_fibr	Epi_fibr	COL6A3	ITGA9_ITGB1	0.0271291	0	COL6A3_ITGA9_ITGB1	COL6A3 - (ITGA9+ITGB1)	COLLAGEN	ECM-Receptor	KEGG: hsa04512
Endo_fibr	Epi_fibr	COL1A2	ITGAV_ITGB8	0.0266474	0	COL1A2_ITGAV_ITGB8	COL1A2 - (ITGAV+ITGB8)	COLLAGEN	ECM-Receptor	KEGG: hsa04512
Endo_fibr	Epi_fibr	COL1A1	ITGA9_ITGB1	0.0258192	0	COL1A1_ITGA9_ITGB1	COL1A1 - (ITGA9+ITGB1)	COLLAGEN	ECM-Receptor	KEGG: hsa04512
Endo_fibr	Epi_fibr	COL6A3	ITGA1_ITGB1	0.0258015	0	COL6A3_ITGA1_ITGB1	COL6A3 - (ITGA1+ITGB1)	COLLAGEN	ECM-Receptor	KEGG: hsa04512
Endo_fibr	Epi_fibr	COL1A1	ITGA1_ITGB1	0.0245541	0	COL1A1_ITGA1_ITGB1	COL1A1 - (ITGA1+ITGB1)	COLLAGEN	ECM-Receptor	KEGG: hsa04512
Endo_fibr	Epi_fibr	LAMC1	ITGA9_ITGB1	0.0238693	0	LAMC1_ITGA9_ITGB1	LAMC1 - (ITGA9+ITGB1)	LAMININ	ECM-Receptor	KEGG: hsa04512
Endo_fibr	Epi_fibr	COL6A3	ITGA11_ITGB1	0.0238367	0	COL6A3_ITGA11_ITGB1	COL6A3 - (ITGA11+ITGB1)	COLLAGEN	ECM-Receptor	KEGG: hsa04512
Endo_fibr	Epi_fibr	LAMA4	ITGA9_ITGB1	0.0233347	0	LAMA4_ITGA9_ITGB1	LAMA4 - (ITGA9+ITGB1)	LAMININ	ECM-Receptor	KEGG: hsa04512
Endo_fibr	Epi_fibr	LAMB1	ITGA9_ITGB1	0.0230814	0	LAMB1_ITGA9_ITGB1	LAMB1 - (ITGA9+ITGB1)	LAMININ	ECM-Receptor	KEGG: hsa04512
Endo_fibr	Epi_fibr	LAMC1	ITGA1_ITGB1	0.0226974	0	LAMC1_ITGA1_ITGB1	LAMC1 - (ITGA1+ITGB1)	LAMININ	ECM-Receptor	KEGG: hsa04512
Endo_fibr	Epi_fibr	COL1A1	ITGA11_ITGB1	0.0226821	0	COL1A1_ITGA11_ITGB1	COL1A1 - (ITGA11+ITGB1)	COLLAGEN	ECM-Receptor	KEGG: hsa04512
Endo_fibr	Epi_fibr	FN1	ITGAV_ITGB8	0.0225814	0	FN1_ITGAV_ITGB8	FN1 - (ITGAV+ITGB8)	FN1	ECM-Receptor	KEGG: hsa04512
Endo_fibr	Epi_fibr	LAMA4	ITGA1_ITGB1	0.0221885	0	LAMA4_ITGA1_ITGB1	LAMA4 - (ITGA1+ITGB1)	LAMININ	ECM-Receptor	KEGG: hsa04512
Endo_fibr	Epi_fibr	LAMB1	ITGA1_ITGB1	0.0219474	0	LAMB1_ITGA1_ITGB1	LAMB1 - (ITGA1+ITGB1)	LAMININ	ECM-Receptor	KEGG: hsa04512
Endo_fibr	Epi_fibr	COL6A3	ITGAV_ITGB8	0.0188915	0	COL6A3_ITGAV_ITGB8	COL6A3 - (ITGAV+ITGB8)	COLLAGEN	ECM-Receptor	KEGG: hsa04512
Endo_fibr	Epi_fibr	TNXB	ITGA9_ITGB1	0.0187226	0	TNXB_ITGA9_ITGB1	TNXB - (ITGA9+ITGB1)	TENASCIN	ECM-Receptor	KEGG: hsa04512
Endo_fibr	Epi_fibr	COL4A1	CD44	0.0186205	0	COL4A1_CD44	COL4A1 - CD44	COLLAGEN	ECM-Receptor	KEGG: hsa04512
Endo_fibr	Epi_fibr	COL1A1	ITGAV_ITGB8	0.017972	0	COL1A1_ITGAV_ITGB8	COL1A1 - (ITGAV+ITGB8)	COLLAGEN	ECM-Receptor	KEGG: hsa04512
Endo_fibr	Epi_fibr	COL6A2	ITGA9_ITGB1	0.0170628	0	COL6A2_ITGA9_ITGB1	COL6A2 - (ITGA9+ITGB1)	COLLAGEN	ECM-Receptor	KEGG: hsa04512
Endo_fibr	Epi_fibr	COL6A2	ITGA1_ITGB1	0.0162195	0	COL6A2_ITGA1_ITGB1	COL6A2 - (ITGA1+ITGB1)	COLLAGEN	ECM-Receptor	KEGG: hsa04512
Endo_fibr	Epi_fibr	COL6A2	ITGA11_ITGB1	0.0149732	0	COL6A2_ITGA11_ITGB1	COL6A2 - (ITGA11+ITGB1)	COLLAGEN	ECM-Receptor	KEGG: hsa04512
Endo_fibr	Epi_fibr	COL4A2	ITGA9_ITGB1	0.0136011	0	COL4A2_ITGA9_ITGB1	COL4A2 - (ITGA9+ITGB1)	COLLAGEN	ECM-Receptor	KEGG: hsa04512
Endo_fibr	Epi_fibr	COL4A2	ITGA1_ITGB1	0.0129267	0	COL4A2_ITGA1_ITGB1	COL4A2 - (ITGA1+ITGB1)	COLLAGEN	ECM-Receptor	KEGG: hsa04512
Endo_fibr	Epi_fibr	COL6A1	ITGA9_ITGB1	0.0120249	0	COL6A1_ITGA9_ITGB1	COL6A1 - (ITGA9+ITGB1)	COLLAGEN	ECM-Receptor	KEGG: hsa04512
Endo_fibr	Epi_fibr	COL4A2	ITGA11_ITGB1	0.0119304	0	COL4A2_ITGA11_ITGB1	COL4A2 - (ITGA11+ITGB1)	COLLAGEN	ECM-Receptor	KEGG: hsa04512
Endo_fibr	Epi_fibr	COL6A2	ITGAV_ITGB8	0.0118445	0	COL6A2_ITGAV_ITGB8	COL6A2 - (ITGAV+ITGB8)	COLLAGEN	ECM-Receptor	KEGG: hsa04512
Endo_fibr	Epi_fibr	FGF1	FGFR1	0.0117203	0	FGF1_FGFR1	FGF1 - FGFR1	FGF	Secreted Signaling	PMC: 4393358
Endo_fibr	Epi_fibr	COL6A1	ITGA1_ITGB1	0.0114278	0	COL6A1_ITGA1_ITGB1	COL6A1 - (ITGA1+ITGB1)	COLLAGEN	ECM-Receptor	KEGG: hsa04512
Endo_fibr	Epi_fibr	IGF1	IGF1R	0.0107071	0	IGF1_IGF1R	IGF1 - IGF1R	IGF	Secreted Signaling	PMID: 14604834
Endo_fibr	Epi_fibr	COL6A1	ITGA11_ITGB1	0.0105457	0	COL6A1_ITGA11_ITGB1	COL6A1 - (ITGA11+ITGB1)	COLLAGEN	ECM-Receptor	KEGG: hsa04512
Endo_fibr	Epi_fibr	FGF7	FGFR1	0.00904252	0	FGF7_FGFR1	FGF7 - FGFR1	FGF	Secreted Signaling	PMC: 4393358
Endo_fibr	Epi_fibr	THBS1	CD47	0.00898388	0	THBS1_CD47	THBS1 - CD47	THBS	ECM-Receptor	KEGG: hsa04512
Endo_fibr	Epi_fibr	COL6A1	ITGAV_ITGB8	0.00833435	0	COL6A1_ITGAV_ITGB8	COL6A1 - (ITGAV+ITGB8)	COLLAGEN	ECM-Receptor	KEGG: hsa04512
Endo_fibr	Epi_fibr	COL4A1	ITGA9_ITGB1	0.00651411	0	COL4A1_ITGA9_ITGB1	COL4A1 - (ITGA9+ITGB1)	COLLAGEN	ECM-Receptor	KEGG: hsa04512
Endo_fibr	Epi_fibr	COL4A1	ITGA1_ITGB1	0.00618891	0	COL4A1_ITGA1_ITGB1	COL4A1 - (ITGA1+ITGB1)	COLLAGEN	ECM-Receptor	KEGG: hsa04512
Endo_fibr	Epi_fibr	COL4A1	ITGA11_ITGB1	0.00570887	0	COL4A1_ITGA11_ITGB1	COL4A1 - (ITGA11+ITGB1)	COLLAGEN	ECM-Receptor	KEGG: hsa04512
Endo_fibr	Epi_fibr	JAM3	JAM3	0.00501389	0	JAM3_JAM3	JAM3 - JAM3	JAM	Cell-Cell Contact	KEGG: hsa04514
Endo_fibr	Epi_fibr	PDGFD	PDGFRB	0.00371852	0	PDGFD_PDGFRB	PDGFD - PDGFRB	PDGF	Secreted Signaling	PMID: 15207812
Endo_fibr	Epi_fibr	PROS1	AXL	0.00350783	0	PROS1_AXL	PROS1 - AXL	PROS	Secreted Signaling	PMID: 29531161
Endo_fibr	Epi_fibr	THBS4	CD47	0.00320414	0	THBS4_CD47	THBS4 - CD47	THBS	ECM-Receptor	KEGG: hsa04512
Endo_fibr	Epi_fibr	CD46	JAG1	0.00310551	0	CD46_JAG1	CD46 - JAG1	CD46	Cell-Cell Contact	PMID: 23086448
Endo_fibr	Epi_fibr	JAG1	NOTCH2	0.00278756	0	JAG1_NOTCH2	JAG1 - NOTCH2	NOTCH	Cell-Cell Contact	PMID: 22353464
Endo_fibr	Epi_fibr	JAM3	JAM2	0.00263689	0	JAM3_JAM2	JAM3 - JAM2	JAM	Cell-Cell Contact	KEGG: hsa04514
Endo_fibr	Epi_fibr	MPZL1	MPZL1	0.00109661	0	MPZL1_MPZL1	MPZL1 - MPZL1	MPZ	Cell-Cell Contact	KEGG: hsa04514
Endo_fibr	Epi_fibr	JAM2	JAM3	0.0023277	0.01	JAM2_JAM3	JAM2 - JAM3	JAM	Cell-Cell Contact	PMC1237098; PMID: 11590146
Endo_fibr	Epi_fibr	LAMC1	ITGAV_ITGB8	0.0166046	0.02	LAMC1_ITGAV_ITGB8	LAMC1 - (ITGAV+ITGB8)	LAMININ	ECM-Receptor	KEGG: hsa04512
Endo_fibr	Fibroblast_4	NEGR1	NEGR1	0.259947	0	NEGR1_NEGR1	NEGR1 - NEGR1	NEGR	Cell-Cell Contact	KEGG: hsa04514
Endo_fibr	Fibroblast_4	LAMA2	CD44	0.25931	0	LAMA2_CD44	LAMA2 - CD44	LAMININ	ECM-Receptor	KEGG: hsa04512
Endo_fibr	Fibroblast_4	COL1A2	CD44	0.16506	0	COL1A2_CD44	COL1A2 - CD44	COLLAGEN	ECM-Receptor	KEGG: hsa04512
Endo_fibr	Fibroblast_4	FN1	CD44	0.142976	0	FN1_CD44	FN1 - CD44	FN1	ECM-Receptor	KEGG: hsa04512
Endo_fibr	Fibroblast_4	COL6A3	CD44	0.122071	0	COL6A3_CD44	COL6A3 - CD44	COLLAGEN	ECM-Receptor	KEGG: hsa04512
Endo_fibr	Fibroblast_4	COL1A1	CD44	0.116727	0	COL1A1_CD44	COL1A1 - CD44	COLLAGEN	ECM-Receptor	KEGG: hsa04512
Endo_fibr	Fibroblast_4	LAMC1	CD44	0.108677	0	LAMC1_CD44	LAMC1 - CD44	LAMININ	ECM-Receptor	KEGG: hsa04512
Endo_fibr	Fibroblast_4	LAMA4	CD44	0.10645	0	LAMA4_CD44	LAMA4 - CD44	LAMININ	ECM-Receptor	KEGG: hsa04512
Endo_fibr	Fibroblast_4	LAMB1	CD44	0.105392	0	LAMB1_CD44	LAMB1 - CD44	LAMININ	ECM-Receptor	KEGG: hsa04512
Endo_fibr	Fibroblast_4	LAMA2	ITGA9_ITGB1	0.0954348	0	LAMA2_ITGA9_ITGB1	LAMA2 - (ITGA9+ITGB1)	LAMININ	ECM-Receptor	KEGG: hsa04512
Endo_fibr	Fibroblast_4	COL6A2	CD44	0.0796605	0	COL6A2_CD44	COL6A2 - CD44	COLLAGEN	ECM-Receptor	KEGG: hsa04512
Endo_fibr	Fibroblast_4	COL4A2	CD44	0.0643305	0	COL4A2_CD44	COL4A2 - CD44	COLLAGEN	ECM-Receptor	KEGG: hsa04512
Endo_fibr	Fibroblast_4	LAMA2	ITGA1_ITGB1	0.0593088	0	LAMA2_ITGA1_ITGB1	LAMA2 - (ITGA1+ITGB1)	LAMININ	ECM-Receptor	KEGG: hsa04512
Endo_fibr	Fibroblast_4	COL1A2	ITGA11_ITGB1	0.0584462	0	COL1A2_ITGA11_ITGB1	COL1A2 - (ITGA11+ITGB1)	COLLAGEN	ECM-Receptor	KEGG: hsa04512
Endo_fibr	Fibroblast_4	COL6A1	CD44	0.0572164	0	COL6A1_CD44	COL6A1 - CD44	COLLAGEN	ECM-Receptor	KEGG: hsa04512
Endo_fibr	Fibroblast_4	COL1A2	ITGA9_ITGB1	0.0562262	0	COL1A2_ITGA9_ITGB1	COL1A2 - (ITGA9+ITGB1)	COLLAGEN	ECM-Receptor	KEGG: hsa04512
Endo_fibr	Fibroblast_4	COL6A3	ITGA11_ITGB1	0.0418329	0	COL6A3_ITGA11_ITGB1	COL6A3 - (ITGA11+ITGB1)	COLLAGEN	ECM-Receptor	KEGG: hsa04512
Endo_fibr	Fibroblast_4	COL6A3	ITGA9_ITGB1	0.0402169	0	COL6A3_ITGA9_ITGB1	COL6A3 - (ITGA9+ITGB1)	COLLAGEN	ECM-Receptor	KEGG: hsa04512
Endo_fibr	Fibroblast_4	COL1A1	ITGA11_ITGB1	0.0398421	0	COL1A1_ITGA11_ITGB1	COL1A1 - (ITGA11+ITGB1)	COLLAGEN	ECM-Receptor	KEGG: hsa04512
Endo_fibr	Fibroblast_4	COL1A1	ITGA9_ITGB1	0.0383	0	COL1A1_ITGA9_ITGB1	COL1A1 - (ITGA9+ITGB1)	COLLAGEN	ECM-Receptor	KEGG: hsa04512
Endo_fibr	Fibroblast_4	LAMC1	ITGA9_ITGB1	0.0354417	0	LAMC1_ITGA9_ITGB1	LAMC1 - (ITGA9+ITGB1)	LAMININ	ECM-Receptor	KEGG: hsa04512
Endo_fibr	Fibroblast_4	LAMA4	ITGA9_ITGB1	0.0346572	0	LAMA4_ITGA9_ITGB1	LAMA4 - (ITGA9+ITGB1)	LAMININ	ECM-Receptor	KEGG: hsa04512
Endo_fibr	Fibroblast_4	COL1A2	ITGA1_ITGB1	0.0343782	0	COL1A2_ITGA1_ITGB1	COL1A2 - (ITGA1+ITGB1)	COLLAGEN	ECM-Receptor	KEGG: hsa04512
Endo_fibr	Fibroblast_4	LAMB1	ITGA9_ITGB1	0.0342853	0	LAMB1_ITGA9_ITGB1	LAMB1 - (ITGA9+ITGB1)	LAMININ	ECM-Receptor	KEGG: hsa04512
Endo_fibr	Fibroblast_4	COL4A1	CD44	0.0316587	0	COL4A1_CD44	COL4A1 - CD44	COLLAGEN	ECM-Receptor	KEGG: hsa04512
Endo_fibr	Fibroblast_4	FN1	ITGAV_ITGB1	0.0294232	0	FN1_ITGAV_ITGB1	FN1 - (ITGAV+ITGB1)	FN1	ECM-Receptor	KEGG: hsa04512
Endo_fibr	Fibroblast_4	THBS1	CD47	0.0279362	0	THBS1_CD47	THBS1 - CD47	THBS	ECM-Receptor	KEGG: hsa04512
Endo_fibr	Fibroblast_4	TNXB	ITGA9_ITGB1	0.0278711	0	TNXB_ITGA9_ITGB1	TNXB - (ITGA9+ITGB1)	TENASCIN	ECM-Receptor	KEGG: hsa04512
Endo_fibr	Fibroblast_4	COL6A2	ITGA11_ITGB1	0.026459	0	COL6A2_ITGA11_ITGB1	COL6A2 - (ITGA11+ITGB1)	COLLAGEN	ECM-Receptor	KEGG: hsa04512
Endo_fibr	Fibroblast_4	COL6A2	ITGA9_ITGB1	0.0254212	0	COL6A2_ITGA9_ITGB1	COL6A2 - (ITGA9+ITGB1)	COLLAGEN	ECM-Receptor	KEGG: hsa04512
Endo_fibr	Fibroblast_4	COL6A3	ITGA1_ITGB1	0.0244287	0	COL6A3_ITGA1_ITGB1	COL6A3 - (ITGA1+ITGB1)	COLLAGEN	ECM-Receptor	KEGG: hsa04512
Endo_fibr	Fibroblast_4	COL1A1	ITGA1_ITGB1	0.0232461	0	COL1A1_ITGA1_ITGB1	COL1A1 - (ITGA1+ITGB1)	COLLAGEN	ECM-Receptor	KEGG: hsa04512
Endo_fibr	Fibroblast_4	COL4A2	ITGA11_ITGB1	0.0211321	0	COL4A2_ITGA11_ITGB1	COL4A2 - (ITGA11+ITGB1)	COLLAGEN	ECM-Receptor	KEGG: hsa04512
Endo_fibr	Fibroblast_4	COL4A2	ITGA9_ITGB1	0.0202988	0	COL4A2_ITGA9_ITGB1	COL4A2 - (ITGA9+ITGB1)	COLLAGEN	ECM-Receptor	KEGG: hsa04512
Endo_fibr	Fibroblast_4	COL6A1	ITGA11_ITGB1	0.0186997	0	COL6A1_ITGA11_ITGB1	COL6A1 - (ITGA11+ITGB1)	COLLAGEN	ECM-Receptor	KEGG: hsa04512
Endo_fibr	Fibroblast_4	COL6A1	ITGA9_ITGB1	0.0179606	0	COL6A1_ITGA9_ITGB1	COL6A1 - (ITGA9+ITGB1)	COLLAGEN	ECM-Receptor	KEGG: hsa04512
Endo_fibr	Fibroblast_4	COL6A2	ITGA1_ITGB1	0.0153485	0	COL6A2_ITGA1_ITGB1	COL6A2 - (ITGA1+ITGB1)	COLLAGEN	ECM-Receptor	KEGG: hsa04512
Endo_fibr	Fibroblast_4	COL4A2	ITGA1_ITGB1	0.0122303	0	COL4A2_ITGA1_ITGB1	COL4A2 - (ITGA1+ITGB1)	COLLAGEN	ECM-Receptor	KEGG: hsa04512
Endo_fibr	Fibroblast_4	FGF1	FGFR1	0.0120802	0	FGF1_FGFR1	FGF1 - FGFR1	FGF	Secreted Signaling	PMC: 4393358
Endo_fibr	Fibroblast_4	PDGFD	PDGFRB	0.011541	0	PDGFD_PDGFRB	PDGFD - PDGFRB	PDGF	Secreted Signaling	PMID: 15207812
Endo_fibr	Fibroblast_4	COL6A1	ITGA1_ITGB1	0.0108113	0	COL6A1_ITGA1_ITGB1	COL6A1 - (ITGA1+ITGB1)	COLLAGEN	ECM-Receptor	KEGG: hsa04512
Endo_fibr	Fibroblast_4	COL4A1	ITGA11_ITGB1	0.0101614	0	COL4A1_ITGA11_ITGB1	COL4A1 - (ITGA11+ITGB1)	COLLAGEN	ECM-Receptor	KEGG: hsa04512
Endo_fibr	Fibroblast_4	THBS4	CD47	0.0100877	0	THBS4_CD47	THBS4 - CD47	THBS	ECM-Receptor	KEGG: hsa04512
Endo_fibr	Fibroblast_4	COL4A1	ITGA9_ITGB1	0.00975643	0	COL4A1_ITGA9_ITGB1	COL4A1 - (ITGA9+ITGB1)	COLLAGEN	ECM-Receptor	KEGG: hsa04512
Endo_fibr	Fibroblast_4	IGF1	IGF1R	0.00970257	0	IGF1_IGF1R	IGF1 - IGF1R	IGF	Secreted Signaling	PMID: 14604834
Endo_fibr	Fibroblast_4	FGF7	FGFR1	0.00932099	0	FGF7_FGFR1	FGF7 - FGFR1	FGF	Secreted Signaling	PMC: 4393358
Endo_fibr	Fibroblast_4	JAM3	JAM2	0.00526724	0	JAM3_JAM2	JAM3 - JAM2	JAM	Cell-Cell Contact	KEGG: hsa04514
Endo_fibr	Fibroblast_4	JAM3	JAM3	0.00483898	0	JAM3_JAM3	JAM3 - JAM3	JAM	Cell-Cell Contact	KEGG: hsa04514
Endo_fibr	Fibroblast_4	JAG1	NOTCH2	0.00284785	0	JAG1_NOTCH2	JAG1 - NOTCH2	NOTCH	Cell-Cell Contact	PMID: 22353464
Endo_fibr	Fibroblast_4	JAM2	JAM2	0.00244565	0	JAM2_JAM2	JAM2 - JAM2	JAM	Cell-Cell Contact	KEGG: hsa04514
Endo_fibr	Fibroblast_4	MPZL1	MPZL1	0.00128345	0	MPZL1_MPZL1	MPZL1 - MPZL1	MPZ	Cell-Cell Contact	KEGG: hsa04514
Endo_fibr	Fibroblast_4	LAMC1	ITGA1_ITGB1	0.0214862	0.01	LAMC1_ITGA1_ITGB1	LAMC1 - (ITGA1+ITGB1)	LAMININ	ECM-Receptor	KEGG: hsa04512
Endo_fibr	Fibroblast_4	LAMB1	ITGA1_ITGB1	0.0207753	0.01	LAMB1_ITGA1_ITGB1	LAMB1 - (ITGA1+ITGB1)	LAMININ	ECM-Receptor	KEGG: hsa04512
Endo_fibr	Fibroblast_4	LAMA4	ITGA1_ITGB1	0.0210038	0.04	LAMA4_ITGA1_ITGB1	LAMA4 - (ITGA1+ITGB1)	LAMININ	ECM-Receptor	KEGG: hsa04512
Endo_fibr	Fibroblast_5	NEGR1	NEGR1	0.261399	0	NEGR1_NEGR1	NEGR1 - NEGR1	NEGR	Cell-Cell Contact	KEGG: hsa04514
Endo_fibr	Fibroblast_5	JAM3	JAM3	0.00634269	0	JAM3_JAM3	JAM3 - JAM3	JAM	Cell-Cell Contact	KEGG: hsa04514
Endo_fibr	Fibroblast_5	JAM3	JAM2	0.00547053	0	JAM3_JAM2	JAM3 - JAM2	JAM	Cell-Cell Contact	KEGG: hsa04514
Endo_fibr	Fibroblast_5	FGF1	FGFR1	0.00502334	0	FGF1_FGFR1	FGF1 - FGFR1	FGF	Secreted Signaling	PMC: 4393358
Endo_fibr	Fibroblast_5	PDGFD	PDGFRB	0.00468678	0	PDGFD_PDGFRB	PDGFD - PDGFRB	PDGF	Secreted Signaling	PMID: 15207812
Endo_fibr	Fibroblast_5	FGF1	FGFR2	0.0045491	0	FGF1_FGFR2	FGF1 - FGFR2	FGF	Secreted Signaling	PMC: 4393358
Endo_fibr	Fibroblast_5	IGF1	IGF1R	0.00387001	0	IGF1_IGF1R	IGF1 - IGF1R	IGF	Secreted Signaling	PMID: 14604834
Endo_fibr	Fibroblast_5	FGF7	FGFR1	0.00386965	0	FGF7_FGFR1	FGF7 - FGFR1	FGF	Secreted Signaling	PMC: 4393358
Endo_fibr	Fibroblast_5	FGF7	FGFR2	0.00350395	0	FGF7_FGFR2	FGF7 - FGFR2	FGF	Secreted Signaling	PMC: 4393358
Endo_fibr	Fibroblast_5	JAM2	JAM3	0.00294671	0	JAM2_JAM3	JAM2 - JAM3	JAM	Cell-Cell Contact	PMC1237098; PMID: 11590146
Endo_fibr	Fibroblast_5	JAG1	NOTCH2	0.00284743	0.01	JAG1_NOTCH2	JAG1 - NOTCH2	NOTCH	Cell-Cell Contact	PMID: 22353464
Endo_fibr	Fibroblast_5	JAM2	JAM2	0.00254032	0.02	JAM2_JAM2	JAM2 - JAM2	JAM	Cell-Cell Contact	KEGG: hsa04514
Endo_fibr	LEC	LAMA2	ITGA9_ITGB1	0.1433	0	LAMA2_ITGA9_ITGB1	LAMA2 - (ITGA9+ITGB1)	LAMININ	ECM-Receptor	KEGG: hsa04512
Endo_fibr	LEC	PTPRM	PTPRM	0.109383	0	PTPRM_PTPRM	PTPRM - PTPRM	PTPRM	Cell-Cell Contact	KEGG: hsa04514
Endo_fibr	LEC	COL1A2	ITGA9_ITGB1	0.0863025	0	COL1A2_ITGA9_ITGB1	COL1A2 - (ITGA9+ITGB1)	COLLAGEN	ECM-Receptor	KEGG: hsa04512
Endo_fibr	LEC	LAMA2	ITGA6_ITGB1	0.0701344	0	LAMA2_ITGA6_ITGB1	LAMA2 - (ITGA6+ITGB1)	LAMININ	ECM-Receptor	KEGG: hsa04512
Endo_fibr	LEC	THBS1	CD36	0.0639866	0	THBS1_CD36	THBS1 - CD36	THBS	ECM-Receptor	KEGG: hsa04512
Endo_fibr	LEC	COL6A3	ITGA9_ITGB1	0.0622949	0	COL6A3_ITGA9_ITGB1	COL6A3 - (ITGA9+ITGB1)	COLLAGEN	ECM-Receptor	KEGG: hsa04512
Endo_fibr	LEC	LAMA2	ITGA6_ITGB4	0.0614473	0	LAMA2_ITGA6_ITGB4	LAMA2 - (ITGA6+ITGB4)	LAMININ	ECM-Receptor	KEGG: hsa04512
Endo_fibr	LEC	COL1A1	ITGA9_ITGB1	0.0593907	0	COL1A1_ITGA9_ITGB1	COL1A1 - (ITGA9+ITGB1)	COLLAGEN	ECM-Receptor	KEGG: hsa04512
Endo_fibr	LEC	LAMA2	ITGA1_ITGB1	0.0570354	0	LAMA2_ITGA1_ITGB1	LAMA2 - (ITGA1+ITGB1)	LAMININ	ECM-Receptor	KEGG: hsa04512
Endo_fibr	LEC	LAMC1	ITGA9_ITGB1	0.0550486	0	LAMC1_ITGA9_ITGB1	LAMC1 - (ITGA9+ITGB1)	LAMININ	ECM-Receptor	KEGG: hsa04512
Endo_fibr	LEC	LAMA4	ITGA9_ITGB1	0.0538543	0	LAMA4_ITGA9_ITGB1	LAMA4 - (ITGA9+ITGB1)	LAMININ	ECM-Receptor	KEGG: hsa04512
Endo_fibr	LEC	LAMB1	ITGA9_ITGB1	0.0532877	0	LAMB1_ITGA9_ITGB1	LAMB1 - (ITGA9+ITGB1)	LAMININ	ECM-Receptor	KEGG: hsa04512
Endo_fibr	LEC	TNXB	ITGA9_ITGB1	0.0434786	0	TNXB_ITGA9_ITGB1	TNXB - (ITGA9+ITGB1)	TENASCIN	ECM-Receptor	KEGG: hsa04512
Endo_fibr	LEC	LAMA2	ITGAV_ITGB8	0.0414247	0	LAMA2_ITGAV_ITGB8	LAMA2 - (ITGAV+ITGB8)	LAMININ	ECM-Receptor	KEGG: hsa04512
Endo_fibr	LEC	COL6A2	ITGA9_ITGB1	0.0397128	0	COL6A2_ITGA9_ITGB1	COL6A2 - (ITGA9+ITGB1)	COLLAGEN	ECM-Receptor	KEGG: hsa04512
Endo_fibr	LEC	FN1	ITGAV_ITGB1	0.0337105	0	FN1_ITGAV_ITGB1	FN1 - (ITGAV+ITGB1)	FN1	ECM-Receptor	KEGG: hsa04512
Endo_fibr	LEC	COL1A2	ITGA1_ITGB1	0.0330268	0	COL1A2_ITGA1_ITGB1	COL1A2 - (ITGA1+ITGB1)	COLLAGEN	ECM-Receptor	KEGG: hsa04512
Endo_fibr	LEC	COL4A2	ITGA9_ITGB1	0.0318047	0	COL4A2_ITGA9_ITGB1	COL4A2 - (ITGA9+ITGB1)	COLLAGEN	ECM-Receptor	KEGG: hsa04512
Endo_fibr	LEC	FN1	ITGA5_ITGB1	0.028446	0	FN1_ITGA5_ITGB1	FN1 - (ITGA5+ITGB1)	FN1	ECM-Receptor	KEGG: hsa04512
Endo_fibr	LEC	COL6A1	ITGA9_ITGB1	0.0281792	0	COL6A1_ITGA9_ITGB1	COL6A1 - (ITGA9+ITGB1)	COLLAGEN	ECM-Receptor	KEGG: hsa04512
Endo_fibr	LEC	LAMC1	ITGA6_ITGB1	0.0255959	0	LAMC1_ITGA6_ITGB1	LAMC1 - (ITGA6+ITGB1)	LAMININ	ECM-Receptor	KEGG: hsa04512
Endo_fibr	LEC	LAMA4	ITGA6_ITGB1	0.0250236	0	LAMA4_ITGA6_ITGB1	LAMA4 - (ITGA6+ITGB1)	LAMININ	ECM-Receptor	KEGG: hsa04512
Endo_fibr	LEC	LAMB1	ITGA6_ITGB1	0.0247524	0	LAMB1_ITGA6_ITGB1	LAMB1 - (ITGA6+ITGB1)	LAMININ	ECM-Receptor	KEGG: hsa04512
Endo_fibr	LEC	THBS4	CD36	0.0236661	0	THBS4_CD36	THBS4 - CD36	THBS	ECM-Receptor	KEGG: hsa04512
Endo_fibr	LEC	COL6A3	ITGA1_ITGB1	0.0234589	0	COL6A3_ITGA1_ITGB1	COL6A3 - (ITGA1+ITGB1)	COLLAGEN	ECM-Receptor	KEGG: hsa04512
Endo_fibr	LEC	COL1A1	ITGA1_ITGB1	0.0223222	0	COL1A1_ITGA1_ITGB1	COL1A1 - (ITGA1+ITGB1)	COLLAGEN	ECM-Receptor	KEGG: hsa04512
Endo_fibr	LEC	LAMC1	ITGA6_ITGB4	0.0222932	0	LAMC1_ITGA6_ITGB4	LAMC1 - (ITGA6+ITGB4)	LAMININ	ECM-Receptor	KEGG: hsa04512
Endo_fibr	LEC	LAMA4	ITGA6_ITGB4	0.0217931	0	LAMA4_ITGA6_ITGB4	LAMA4 - (ITGA6+ITGB4)	LAMININ	ECM-Receptor	KEGG: hsa04512
Endo_fibr	LEC	LAMB1	ITGA6_ITGB4	0.0215562	0	LAMB1_ITGA6_ITGB4	LAMB1 - (ITGA6+ITGB4)	LAMININ	ECM-Receptor	KEGG: hsa04512
Endo_fibr	LEC	LAMC1	ITGA1_ITGB1	0.0206308	0	LAMC1_ITGA1_ITGB1	LAMC1 - (ITGA1+ITGB1)	LAMININ	ECM-Receptor	KEGG: hsa04512
Endo_fibr	LEC	FN1	ITGAV_ITGB8	0.0201776	0	FN1_ITGAV_ITGB8	FN1 - (ITGAV+ITGB8)	FN1	ECM-Receptor	KEGG: hsa04512
Endo_fibr	LEC	LAMA4	ITGA1_ITGB1	0.0201672	0	LAMA4_ITGA1_ITGB1	LAMA4 - (ITGA1+ITGB1)	LAMININ	ECM-Receptor	KEGG: hsa04512
Endo_fibr	LEC	LAMB1	ITGA1_ITGB1	0.0199476	0	LAMB1_ITGA1_ITGB1	LAMB1 - (ITGA1+ITGB1)	LAMININ	ECM-Receptor	KEGG: hsa04512
Endo_fibr	LEC	COL6A3	ITGAV_ITGB8	0.0168737	0	COL6A3_ITGAV_ITGB8	COL6A3 - (ITGAV+ITGB8)	COLLAGEN	ECM-Receptor	KEGG: hsa04512
Endo_fibr	LEC	COL4A1	ITGA9_ITGB1	0.0153804	0	COL4A1_ITGA9_ITGB1	COL4A1 - (ITGA9+ITGB1)	COLLAGEN	ECM-Receptor	KEGG: hsa04512
Endo_fibr	LEC	COL6A2	ITGA1_ITGB1	0.0147338	0	COL6A2_ITGA1_ITGB1	COL6A2 - (ITGA1+ITGB1)	COLLAGEN	ECM-Receptor	KEGG: hsa04512
Endo_fibr	LEC	IGF1	IGF1R	0.0124241	0	IGF1_IGF1R	IGF1 - IGF1R	IGF	Secreted Signaling	PMID: 14604834
Endo_fibr	LEC	COL4A2	ITGA1_ITGB1	0.011739	0	COL4A2_ITGA1_ITGB1	COL4A2 - (ITGA1+ITGB1)	COLLAGEN	ECM-Receptor	KEGG: hsa04512
Endo_fibr	LEC	THBS1	CD47	0.0106817	0	THBS1_CD47	THBS1 - CD47	THBS	ECM-Receptor	KEGG: hsa04512
Endo_fibr	LEC	COL6A2	ITGAV_ITGB8	0.0105713	0	COL6A2_ITGAV_ITGB8	COL6A2 - (ITGAV+ITGB8)	COLLAGEN	ECM-Receptor	KEGG: hsa04512
Endo_fibr	LEC	COL6A1	ITGA1_ITGB1	0.0103763	0	COL6A1_ITGA1_ITGB1	COL6A1 - (ITGA1+ITGB1)	COLLAGEN	ECM-Receptor	KEGG: hsa04512
Endo_fibr	LEC	COL6A1	ITGAV_ITGB8	0.00743561	0	COL6A1_ITGAV_ITGB8	COL6A1 - (ITGAV+ITGB8)	COLLAGEN	ECM-Receptor	KEGG: hsa04512
Endo_fibr	LEC	FGF1	FGFR1	0.00395552	0	FGF1_FGFR1	FGF1 - FGFR1	FGF	Secreted Signaling	PMC: 4393358
Endo_fibr	LEC	THBS4	CD47	0.00381388	0	THBS4_CD47	THBS4 - CD47	THBS	ECM-Receptor	KEGG: hsa04512
Endo_fibr	LEC	IGF1	ITGA6_ITGB4	0.00316962	0	IGF1_ITGA6_ITGB4	IGF1 - (ITGA6+ITGB4)	IGF	Secreted Signaling	PMID: 28190785; PMID: 28873464
Endo_fibr	LEC	FGF7	FGFR1	0.00304632	0	FGF7_FGFR1	FGF7 - FGFR1	FGF	Secreted Signaling	PMC: 4393358
Endo_fibr	LEC	JAG1	NOTCH1	0.00151638	0	JAG1_NOTCH1	JAG1 - NOTCH1	NOTCH	Cell-Cell Contact	PMID: 22353464
Endo_fibr	LEC	JAM2	ITGAV_ITGB1	0.00297535	0.01	JAM2_ITGAV_ITGB1	JAM2 - (ITGAV+ITGB1)	JAM	Cell-Cell Contact	KEGG: hsa04514
Endo_fibr	LEC	COL1A1	ITGAV_ITGB8	0.0160508	0.03	COL1A1_ITGAV_ITGB8	COL1A1 - (ITGAV+ITGB8)	COLLAGEN	ECM-Receptor	KEGG: hsa04512
Endo_fibr	Lymphocyte	LAMA2	CD44	0.279294	0	LAMA2_CD44	LAMA2 - CD44	LAMININ	ECM-Receptor	KEGG: hsa04512
Endo_fibr	Lymphocyte	COL1A2	CD44	0.179541	0	COL1A2_CD44	COL1A2 - CD44	COLLAGEN	ECM-Receptor	KEGG: hsa04512
Endo_fibr	Lymphocyte	FN1	CD44	0.155882	0	FN1_CD44	FN1 - CD44	FN1	ECM-Receptor	KEGG: hsa04512
Endo_fibr	Lymphocyte	COL6A3	CD44	0.133383	0	COL6A3_CD44	COL6A3 - CD44	COLLAGEN	ECM-Receptor	KEGG: hsa04512
Endo_fibr	Lymphocyte	COL1A1	CD44	0.127616	0	COL1A1_CD44	COL1A1 - CD44	COLLAGEN	ECM-Receptor	KEGG: hsa04512
Endo_fibr	Lymphocyte	LAMC1	CD44	0.118916	0	LAMC1_CD44	LAMC1 - CD44	LAMININ	ECM-Receptor	KEGG: hsa04512
Endo_fibr	Lymphocyte	LAMA4	CD44	0.116507	0	LAMA4_CD44	LAMA4 - CD44	LAMININ	ECM-Receptor	KEGG: hsa04512
Endo_fibr	Lymphocyte	LAMB1	CD44	0.115362	0	LAMB1_CD44	LAMB1 - CD44	LAMININ	ECM-Receptor	KEGG: hsa04512
Endo_fibr	Lymphocyte	COL6A2	CD44	0.087434	0	COL6A2_CD44	COL6A2 - CD44	COLLAGEN	ECM-Receptor	KEGG: hsa04512
Endo_fibr	Lymphocyte	COL4A2	CD44	0.070723	0	COL4A2_CD44	COL4A2 - CD44	COLLAGEN	ECM-Receptor	KEGG: hsa04512
Endo_fibr	Lymphocyte	COL6A1	CD44	0.0629495	0	COL6A1_CD44	COL6A1 - CD44	COLLAGEN	ECM-Receptor	KEGG: hsa04512
Endo_fibr	Lymphocyte	FN1	ITGA4_ITGB1	0.0393795	0	FN1_ITGA4_ITGB1	FN1 - (ITGA4+ITGB1)	FN1	ECM-Receptor	KEGG: hsa04512
Endo_fibr	Lymphocyte	COL4A1	CD44	0.0349259	0	COL4A1_CD44	COL4A1 - CD44	COLLAGEN	ECM-Receptor	KEGG: hsa04512
Endo_fibr	Lymphocyte	THBS1	CD47	0.0117022	0	THBS1_CD47	THBS1 - CD47	THBS	ECM-Receptor	KEGG: hsa04512
Endo_fibr	Lymphocyte	THBS4	CD47	0.00418103	0	THBS4_CD47	THBS4 - CD47	THBS	ECM-Receptor	KEGG: hsa04512
Endo_fibr	Lymphocyte	NECTIN2	CD226	0.00380187	0	NECTIN2_CD226	NECTIN2 - CD226	NECTIN	Cell-Cell Contact	KEGG: hsa04514
Endo_fibr	Lymphocyte	ALCAM	CD6	0.00245629	0	ALCAM_CD6	ALCAM - CD6	ALCAM	Cell-Cell Contact	KEGG: hsa04514
Endo_fibr	Lymphocyte	IGF1	IGF1R	0.00185985	0	IGF1_IGF1R	IGF1 - IGF1R	IGF	Secreted Signaling	PMID: 14604834
Endo_fibr	Mast	LAMA2	CD44	0.249578	0	LAMA2_CD44	LAMA2 - CD44	LAMININ	ECM-Receptor	KEGG: hsa04512
Endo_fibr	Mast	COL1A2	CD44	0.15811	0	COL1A2_CD44	COL1A2 - CD44	COLLAGEN	ECM-Receptor	KEGG: hsa04512
Endo_fibr	Mast	FN1	CD44	0.136804	0	FN1_CD44	FN1 - CD44	FN1	ECM-Receptor	KEGG: hsa04512
Endo_fibr	Mast	COL6A3	CD44	0.116678	0	COL6A3_CD44	COL6A3 - CD44	COLLAGEN	ECM-Receptor	KEGG: hsa04512
Endo_fibr	Mast	COL1A1	CD44	0.11154	0	COL1A1_CD44	COL1A1 - CD44	COLLAGEN	ECM-Receptor	KEGG: hsa04512
Endo_fibr	Mast	LAMC1	CD44	0.103806	0	LAMC1_CD44	LAMC1 - CD44	LAMININ	ECM-Receptor	KEGG: hsa04512
Endo_fibr	Mast	LAMA4	CD44	0.101668	0	LAMA4_CD44	LAMA4 - CD44	LAMININ	ECM-Receptor	KEGG: hsa04512
Endo_fibr	Mast	LAMB1	CD44	0.100652	0	LAMB1_CD44	LAMB1 - CD44	LAMININ	ECM-Receptor	KEGG: hsa04512
Endo_fibr	Mast	COL6A2	CD44	0.0759792	0	COL6A2_CD44	COL6A2 - CD44	COLLAGEN	ECM-Receptor	KEGG: hsa04512
Endo_fibr	Mast	COL4A2	CD44	0.0613104	0	COL4A2_CD44	COL4A2 - CD44	COLLAGEN	ECM-Receptor	KEGG: hsa04512
Endo_fibr	Mast	COL6A1	CD44	0.0545108	0	COL6A1_CD44	COL6A1 - CD44	COLLAGEN	ECM-Receptor	KEGG: hsa04512
Endo_fibr	Mast	COL4A1	CD44	0.0301231	0	COL4A1_CD44	COL4A1 - CD44	COLLAGEN	ECM-Receptor	KEGG: hsa04512
Endo_fibr	Mast	IGF1	IGF1R	0.00149641	0	IGF1_IGF1R	IGF1 - IGF1R	IGF	Secreted Signaling	PMID: 14604834
Endo_fibr	Mast	THBS4	CD47	0.00108329	0	THBS4_CD47	THBS4 - CD47	THBS	ECM-Receptor	KEGG: hsa04512
Endo_fibr	Mast	THBS1	CD47	0.00304906	0.02	THBS1_CD47	THBS1 - CD47	THBS	ECM-Receptor	KEGG: hsa04512
Endo_fibr	Mast	JAG1	NOTCH2	0.00207914	0.03	JAG1_NOTCH2	JAG1 - NOTCH2	NOTCH	Cell-Cell Contact	PMID: 22353464
Endo_fibr	Melanocyte	LAMA2	CD44	0.278241	0	LAMA2_CD44	LAMA2 - CD44	LAMININ	ECM-Receptor	KEGG: hsa04512
Endo_fibr	Melanocyte	COL1A2	CD44	0.178771	0	COL1A2_CD44	COL1A2 - CD44	COLLAGEN	ECM-Receptor	KEGG: hsa04512
Endo_fibr	Melanocyte	FN1	CD44	0.155194	0	FN1_CD44	FN1 - CD44	FN1	ECM-Receptor	KEGG: hsa04512
Endo_fibr	Melanocyte	PTPRM	PTPRM	0.146707	0	PTPRM_PTPRM	PTPRM - PTPRM	PTPRM	Cell-Cell Contact	KEGG: hsa04514
Endo_fibr	Melanocyte	COL6A3	CD44	0.132779	0	COL6A3_CD44	COL6A3 - CD44	COLLAGEN	ECM-Receptor	KEGG: hsa04512
Endo_fibr	Melanocyte	COL1A1	CD44	0.127034	0	COL1A1_CD44	COL1A1 - CD44	COLLAGEN	ECM-Receptor	KEGG: hsa04512
Endo_fibr	Melanocyte	LAMC1	CD44	0.118368	0	LAMC1_CD44	LAMC1 - CD44	LAMININ	ECM-Receptor	KEGG: hsa04512
Endo_fibr	Melanocyte	LAMA4	CD44	0.115969	0	LAMA4_CD44	LAMA4 - CD44	LAMININ	ECM-Receptor	KEGG: hsa04512
Endo_fibr	Melanocyte	LAMB1	CD44	0.114828	0	LAMB1_CD44	LAMB1 - CD44	LAMININ	ECM-Receptor	KEGG: hsa04512
Endo_fibr	Melanocyte	COL6A2	CD44	0.0870169	0	COL6A2_CD44	COL6A2 - CD44	COLLAGEN	ECM-Receptor	KEGG: hsa04512
Endo_fibr	Melanocyte	COL4A2	CD44	0.0703794	0	COL4A2_CD44	COL4A2 - CD44	COLLAGEN	ECM-Receptor	KEGG: hsa04512
Endo_fibr	Melanocyte	COL6A1	CD44	0.0626412	0	COL6A1_CD44	COL6A1 - CD44	COLLAGEN	ECM-Receptor	KEGG: hsa04512
Endo_fibr	Melanocyte	COL4A1	CD44	0.0347497	0	COL4A1_CD44	COL4A1 - CD44	COLLAGEN	ECM-Receptor	KEGG: hsa04512
Endo_fibr	Melanocyte	LAMA2	SV2B	0.034254	0	LAMA2_SV2B	LAMA2 - SV2B	LAMININ	ECM-Receptor	KEGG: hsa04512
Endo_fibr	Melanocyte	FN1	ITGAV_ITGB1	0.0296004	0	FN1_ITGAV_ITGB1	FN1 - (ITGAV+ITGB1)	FN1	ECM-Receptor	KEGG: hsa04512
Endo_fibr	Melanocyte	IGF1	IGF1R	0.0194165	0	IGF1_IGF1R	IGF1 - IGF1R	IGF	Secreted Signaling	PMID: 14604834
Endo_fibr	Melanocyte	LAMC1	SV2B	0.0122022	0	LAMC1_SV2B	LAMC1 - SV2B	LAMININ	ECM-Receptor	KEGG: hsa04512
Endo_fibr	Melanocyte	LAMA4	SV2B	0.0119257	0	LAMA4_SV2B	LAMA4 - SV2B	LAMININ	ECM-Receptor	KEGG: hsa04512
Endo_fibr	Melanocyte	LAMB1	SV2B	0.0117947	0	LAMB1_SV2B	LAMB1 - SV2B	LAMININ	ECM-Receptor	KEGG: hsa04512
Endo_fibr	Melanocyte	CNTN1	NRCAM	0.0114616	0	CNTN1_NRCAM	CNTN1 - NRCAM	CNTN	Cell-Cell Contact	KEGG: hsa04514
Endo_fibr	Melanocyte	THBS1	CD47	0.00593634	0	THBS1_CD47	THBS1 - CD47	THBS	ECM-Receptor	KEGG: hsa04512
Endo_fibr	Melanocyte	CD99	CD99	0.00539659	0	CD99_CD99	CD99 - CD99	CD99	Cell-Cell Contact	KEGG: hsa04514
Endo_fibr	Melanocyte	JAG1	NOTCH2	0.00460644	0	JAG1_NOTCH2	JAG1 - NOTCH2	NOTCH	Cell-Cell Contact	PMID: 22353464
Endo_fibr	Melanocyte	THBS4	CD47	0.00211304	0	THBS4_CD47	THBS4 - CD47	THBS	ECM-Receptor	KEGG: hsa04512
Endo_fibr	Melanocyte	FGF1	FGFR1	0.000947492	0	FGF1_FGFR1	FGF1 - FGFR1	FGF	Secreted Signaling	PMC: 4393358
Endo_fibr	Melanocyte	FGF7	FGFR1	0.0007292	0	FGF7_FGFR1	FGF7 - FGFR1	FGF	Secreted Signaling	PMC: 4393358
Endo_fibr	Melanocyte	COL6A3	ITGA9_ITGB1	0.0109664	0.02	COL6A3_ITGA9_ITGB1	COL6A3 - (ITGA9+ITGB1)	COLLAGEN	ECM-Receptor	KEGG: hsa04512
Endo_fibr	My_SC	NEGR1	NEGR1	0.14416	0	NEGR1_NEGR1	NEGR1 - NEGR1	NEGR	Cell-Cell Contact	KEGG: hsa04514
Endo_fibr	My_SC	LAMA2	ITGA6_ITGB1	0.11143	0	LAMA2_ITGA6_ITGB1	LAMA2 - (ITGA6+ITGB1)	LAMININ	ECM-Receptor	KEGG: hsa04512
Endo_fibr	My_SC	LAMA2	ITGA6_ITGB4	0.105118	0	LAMA2_ITGA6_ITGB4	LAMA2 - (ITGA6+ITGB4)	LAMININ	ECM-Receptor	KEGG: hsa04512
Endo_fibr	My_SC	LAMA2	ITGAV_ITGB8	0.101879	0	LAMA2_ITGAV_ITGB8	LAMA2 - (ITGAV+ITGB8)	LAMININ	ECM-Receptor	KEGG: hsa04512
Endo_fibr	My_SC	LAMA2	DAG1	0.0700096	0	LAMA2_DAG1	LAMA2 - DAG1	LAMININ	ECM-Receptor	KEGG: hsa04512
Endo_fibr	My_SC	LAMA2	SV2C	0.0619192	0	LAMA2_SV2C	LAMA2 - SV2C	LAMININ	ECM-Receptor	KEGG: hsa04512
Endo_fibr	My_SC	COL1A2	ITGAV_ITGB8	0.0601991	0	COL1A2_ITGAV_ITGB8	COL1A2 - (ITGAV+ITGB8)	COLLAGEN	ECM-Receptor	KEGG: hsa04512
Endo_fibr	My_SC	LAMA2	ITGA7_ITGB1	0.0531928	0	LAMA2_ITGA7_ITGB1	LAMA2 - (ITGA7+ITGB1)	LAMININ	ECM-Receptor	KEGG: hsa04512
Endo_fibr	My_SC	FN1	ITGAV_ITGB8	0.0512833	0	FN1_ITGAV_ITGB8	FN1 - (ITGAV+ITGB8)	FN1	ECM-Receptor	KEGG: hsa04512
Endo_fibr	My_SC	COL6A3	ITGAV_ITGB8	0.0431104	0	COL6A3_ITGAV_ITGB8	COL6A3 - (ITGAV+ITGB8)	COLLAGEN	ECM-Receptor	KEGG: hsa04512
Endo_fibr	My_SC	LAMC1	ITGA6_ITGB1	0.0418472	0	LAMC1_ITGA6_ITGB1	LAMC1 - (ITGA6+ITGB1)	LAMININ	ECM-Receptor	KEGG: hsa04512
Endo_fibr	My_SC	COL1A1	ITGAV_ITGB8	0.0410614	0	COL1A1_ITGAV_ITGB8	COL1A1 - (ITGAV+ITGB8)	COLLAGEN	ECM-Receptor	KEGG: hsa04512
Endo_fibr	My_SC	LAMA4	ITGA6_ITGB1	0.0409269	0	LAMA4_ITGA6_ITGB1	LAMA4 - (ITGA6+ITGB1)	LAMININ	ECM-Receptor	KEGG: hsa04512
Endo_fibr	My_SC	LAMB1	ITGA6_ITGB1	0.0404905	0	LAMB1_ITGA6_ITGB1	LAMB1 - (ITGA6+ITGB1)	LAMININ	ECM-Receptor	KEGG: hsa04512
Endo_fibr	My_SC	LAMC1	ITGA6_ITGB4	0.0393024	0	LAMC1_ITGA6_ITGB4	LAMC1 - (ITGA6+ITGB4)	LAMININ	ECM-Receptor	KEGG: hsa04512
Endo_fibr	My_SC	LAMA4	ITGA6_ITGB4	0.0384358	0	LAMA4_ITGA6_ITGB4	LAMA4 - (ITGA6+ITGB4)	LAMININ	ECM-Receptor	KEGG: hsa04512
Endo_fibr	My_SC	LAMB1	ITGA6_ITGB4	0.038025	0	LAMB1_ITGA6_ITGB4	LAMB1 - (ITGA6+ITGB4)	LAMININ	ECM-Receptor	KEGG: hsa04512
Endo_fibr	My_SC	LAMC1	ITGAV_ITGB8	0.0380052	0	LAMC1_ITGAV_ITGB8	LAMC1 - (ITGAV+ITGB8)	LAMININ	ECM-Receptor	KEGG: hsa04512
Endo_fibr	My_SC	LAMA4	ITGAV_ITGB8	0.0371661	0	LAMA4_ITGAV_ITGB8	LAMA4 - (ITGAV+ITGB8)	LAMININ	ECM-Receptor	KEGG: hsa04512
Endo_fibr	My_SC	LAMB1	ITGAV_ITGB8	0.0367683	0	LAMB1_ITGAV_ITGB8	LAMB1 - (ITGAV+ITGB8)	LAMININ	ECM-Receptor	KEGG: hsa04512
Endo_fibr	My_SC	COL6A2	ITGAV_ITGB8	0.0272804	0	COL6A2_ITGAV_ITGB8	COL6A2 - (ITGAV+ITGB8)	COLLAGEN	ECM-Receptor	KEGG: hsa04512
Endo_fibr	My_SC	LAMC1	DAG1	0.0255482	0	LAMC1_DAG1	LAMC1 - DAG1	LAMININ	ECM-Receptor	KEGG: hsa04512
Endo_fibr	My_SC	LAMA4	DAG1	0.024977	0	LAMA4_DAG1	LAMA4 - DAG1	LAMININ	ECM-Receptor	KEGG: hsa04512
Endo_fibr	My_SC	LAMB1	DAG1	0.0247063	0	LAMB1_DAG1	LAMB1 - DAG1	LAMININ	ECM-Receptor	KEGG: hsa04512
Endo_fibr	My_SC	LAMC1	SV2C	0.0224716	0	LAMC1_SV2C	LAMC1 - SV2C	LAMININ	ECM-Receptor	KEGG: hsa04512
Endo_fibr	My_SC	LAMA4	SV2C	0.0219676	0	LAMA4_SV2C	LAMA4 - SV2C	LAMININ	ECM-Receptor	KEGG: hsa04512
Endo_fibr	My_SC	COL4A2	ITGAV_ITGB8	0.0217918	0	COL4A2_ITGAV_ITGB8	COL4A2 - (ITGAV+ITGB8)	COLLAGEN	ECM-Receptor	KEGG: hsa04512
Endo_fibr	My_SC	LAMB1	SV2C	0.0217288	0	LAMB1_SV2C	LAMB1 - SV2C	LAMININ	ECM-Receptor	KEGG: hsa04512
Endo_fibr	My_SC	COL6A1	ITGAV_ITGB8	0.019285	0	COL6A1_ITGAV_ITGB8	COL6A1 - (ITGAV+ITGB8)	COLLAGEN	ECM-Receptor	KEGG: hsa04512
Endo_fibr	My_SC	LAMC1	ITGA7_ITGB1	0.0191909	0	LAMC1_ITGA7_ITGB1	LAMC1 - (ITGA7+ITGB1)	LAMININ	ECM-Receptor	KEGG: hsa04512
Endo_fibr	My_SC	LAMA4	ITGA7_ITGB1	0.0187591	0	LAMA4_ITGA7_ITGB1	LAMA4 - (ITGA7+ITGB1)	LAMININ	ECM-Receptor	KEGG: hsa04512
Endo_fibr	My_SC	LAMB1	ITGA7_ITGB1	0.0185545	0	LAMB1_ITGA7_ITGB1	LAMB1 - (ITGA7+ITGB1)	LAMININ	ECM-Receptor	KEGG: hsa04512
Endo_fibr	My_SC	CNTN1	NRCAM	0.0168058	0	CNTN1_NRCAM	CNTN1 - NRCAM	CNTN	Cell-Cell Contact	KEGG: hsa04514
Endo_fibr	My_SC	THBS1	CD47	0.0110648	0	THBS1_CD47	THBS1 - CD47	THBS	ECM-Receptor	KEGG: hsa04512
Endo_fibr	My_SC	COL4A1	ITGAV_ITGB8	0.0104823	0	COL4A1_ITGAV_ITGB8	COL4A1 - (ITGAV+ITGB8)	COLLAGEN	ECM-Receptor	KEGG: hsa04512
Endo_fibr	My_SC	IGF1	ITGA6_ITGB4	0.00608599	0	IGF1_ITGA6_ITGB4	IGF1 - (ITGA6+ITGB4)	IGF	Secreted Signaling	PMID: 28190785; PMID: 28873464
Endo_fibr	My_SC	JAM3	JAM3	0.00585891	0	JAM3_JAM3	JAM3 - JAM3	JAM	Cell-Cell Contact	KEGG: hsa04514
Endo_fibr	My_SC	HSPG2	DAG1	0.00457198	0	HSPG2_DAG1	HSPG2 - DAG1	HSPG	ECM-Receptor	KEGG: hsa04512
Endo_fibr	My_SC	THBS4	CD47	0.00395164	0	THBS4_CD47	THBS4 - CD47	THBS	ECM-Receptor	KEGG: hsa04512
Endo_fibr	My_SC	IGF1	IGF1R	0.00389622	0	IGF1_IGF1R	IGF1 - IGF1R	IGF	Secreted Signaling	PMID: 14604834
Endo_fibr	My_SC	FGF1	FGFR1	0.000571245	0	FGF1_FGFR1	FGF1 - FGFR1	FGF	Secreted Signaling	PMC: 4393358
Endo_fibr	My_SC	FGF7	FGFR1	0.000439598	0	FGF7_FGFR1	FGF7 - FGFR1	FGF	Secreted Signaling	PMC: 4393358
Endo_fibr	My_SC	JAG1	NOTCH2	0.00292289	0.01	JAG1_NOTCH2	JAG1 - NOTCH2	NOTCH	Cell-Cell Contact	PMID: 22353464
Endo_fibr	My_SC	JAM2	JAM3	0.00272124	0.01	JAM2_JAM3	JAM2 - JAM3	JAM	Cell-Cell Contact	PMC1237098; PMID: 11590146
Endo_fibr	Myeloid_1	APP	CD74	0.111853	0	APP_CD74	APP - CD74	APP	Cell-Cell Contact	PMID: 19849849
Endo_fibr	Myeloid_1	LAMA2	CD44	0.0578324	0	LAMA2_CD44	LAMA2 - CD44	LAMININ	ECM-Receptor	KEGG: hsa04512
Endo_fibr	Myeloid_1	LAMA2	ITGA9_ITGB1	0.0464078	0	LAMA2_ITGA9_ITGB1	LAMA2 - (ITGA9+ITGB1)	LAMININ	ECM-Receptor	KEGG: hsa04512
Endo_fibr	Myeloid_1	COL1A2	CD44	0.0335003	0	COL1A2_CD44	COL1A2 - CD44	COLLAGEN	ECM-Receptor	KEGG: hsa04512
Endo_fibr	Myeloid_1	FN1	CD44	0.0284191	0	FN1_CD44	FN1 - CD44	FN1	ECM-Receptor	KEGG: hsa04512
Endo_fibr	Myeloid_1	FN1	ITGA4_ITGB1	0.0270031	0	FN1_ITGA4_ITGB1	FN1 - (ITGA4+ITGB1)	FN1	ECM-Receptor	KEGG: hsa04512
Endo_fibr	Myeloid_1	COL1A2	ITGA9_ITGB1	0.0267459	0	COL1A2_ITGA9_ITGB1	COL1A2 - (ITGA9+ITGB1)	COLLAGEN	ECM-Receptor	KEGG: hsa04512
Endo_fibr	Myeloid_1	FN1	ITGAV_ITGB1	0.0263082	0	FN1_ITGAV_ITGB1	FN1 - (ITGAV+ITGB1)	FN1	ECM-Receptor	KEGG: hsa04512
Endo_fibr	Myeloid_1	COL6A3	CD44	0.0237986	0	COL6A3_CD44	COL6A3 - CD44	COLLAGEN	ECM-Receptor	KEGG: hsa04512
Endo_fibr	Myeloid_1	COL1A1	CD44	0.0226458	0	COL1A1_CD44	COL1A1 - CD44	COLLAGEN	ECM-Receptor	KEGG: hsa04512
Endo_fibr	Myeloid_1	LAMC1	CD44	0.0209303	0	LAMC1_CD44	LAMC1 - CD44	LAMININ	ECM-Receptor	KEGG: hsa04512
Endo_fibr	Myeloid_1	LAMA4	CD44	0.0204602	0	LAMA4_CD44	LAMA4 - CD44	LAMININ	ECM-Receptor	KEGG: hsa04512
Endo_fibr	Myeloid_1	LAMB1	CD44	0.0202375	0	LAMB1_CD44	LAMB1 - CD44	LAMININ	ECM-Receptor	KEGG: hsa04512
Endo_fibr	Myeloid_1	COL6A3	ITGA9_ITGB1	0.0189619	0	COL6A3_ITGA9_ITGB1	COL6A3 - (ITGA9+ITGB1)	COLLAGEN	ECM-Receptor	KEGG: hsa04512
Endo_fibr	Myeloid_1	COL1A1	ITGA9_ITGB1	0.0180391	0	COL1A1_ITGA9_ITGB1	COL1A1 - (ITGA9+ITGB1)	COLLAGEN	ECM-Receptor	KEGG: hsa04512
Endo_fibr	Myeloid_1	LAMC1	ITGA9_ITGB1	0.0166667	0	LAMC1_ITGA9_ITGB1	LAMC1 - (ITGA9+ITGB1)	LAMININ	ECM-Receptor	KEGG: hsa04512
Endo_fibr	Myeloid_1	COL6A2	CD44	0.0149491	0	COL6A2_CD44	COL6A2 - CD44	COLLAGEN	ECM-Receptor	KEGG: hsa04512
Endo_fibr	Myeloid_1	TNXB	ITGA9_ITGB1	0.0130523	0	TNXB_ITGA9_ITGB1	TNXB - (ITGA9+ITGB1)	TENASCIN	ECM-Receptor	KEGG: hsa04512
Endo_fibr	Myeloid_1	COL6A2	ITGA9_ITGB1	0.011889	0	COL6A2_ITGA9_ITGB1	COL6A2 - (ITGA9+ITGB1)	COLLAGEN	ECM-Receptor	KEGG: hsa04512
Endo_fibr	Myeloid_1	COL6A1	CD44	0.0105286	0	COL6A1_CD44	COL6A1 - CD44	COLLAGEN	ECM-Receptor	KEGG: hsa04512
Endo_fibr	Myeloid_1	COL6A1	ITGA9_ITGB1	0.00836575	0	COL6A1_ITGA9_ITGB1	COL6A1 - (ITGA9+ITGB1)	COLLAGEN	ECM-Receptor	KEGG: hsa04512
Endo_fibr	Myeloid_1	THBS1	CD47	0.00737713	0	THBS1_CD47	THBS1 - CD47	THBS	ECM-Receptor	KEGG: hsa04512
Endo_fibr	Myeloid_1	ANXA1	FPR1	0.00539985	0	ANXA1_FPR1	ANXA1 - FPR1	ANNEXIN	Secreted Signaling	PMID: 23230437
Endo_fibr	Myeloid_1	PROS1	AXL	0.00365184	0	PROS1_AXL	PROS1 - AXL	PROS	Secreted Signaling	PMID: 29531161
Endo_fibr	Myeloid_1	JAG1	NOTCH2	0.00301926	0	JAG1_NOTCH2	JAG1 - NOTCH2	NOTCH	Cell-Cell Contact	PMID: 22353464
Endo_fibr	Myeloid_1	CD99	PILRA	0.0029008	0	CD99_PILRA	CD99 - PILRA	CD99	Cell-Cell Contact	PMID: 18234675
Endo_fibr	Myeloid_1	IGF1	IGF1R	0.00272842	0	IGF1_IGF1R	IGF1 - IGF1R	IGF	Secreted Signaling	PMID: 14604834
Endo_fibr	Myeloid_1	THBS4	CD47	0.00262834	0	THBS4_CD47	THBS4 - CD47	THBS	ECM-Receptor	KEGG: hsa04512
Endo_fibr	Myeloid_1	COL4A2	CD44	0.0119111	0.02	COL4A2_CD44	COL4A2 - CD44	COLLAGEN	ECM-Receptor	KEGG: hsa04512
Endo_fibr	Myeloid_2	NEGR1	NEGR1	0.206716	0	NEGR1_NEGR1	NEGR1 - NEGR1	NEGR	Cell-Cell Contact	KEGG: hsa04514
Endo_fibr	Myeloid_2	LAMA2	ITGAV_ITGB8	0.0792937	0	LAMA2_ITGAV_ITGB8	LAMA2 - (ITGAV+ITGB8)	LAMININ	ECM-Receptor	KEGG: hsa04512
Endo_fibr	Myeloid_2	APP	CD74	0.0677667	0	APP_CD74	APP - CD74	APP	Cell-Cell Contact	PMID: 19849849
Endo_fibr	Myeloid_2	LAMA2	ITGA9_ITGB1	0.0644557	0	LAMA2_ITGA9_ITGB1	LAMA2 - (ITGA9+ITGB1)	LAMININ	ECM-Receptor	KEGG: hsa04512
Endo_fibr	Myeloid_2	LAMA2	ITGA6_ITGB1	0.0639567	0	LAMA2_ITGA6_ITGB1	LAMA2 - (ITGA6+ITGB1)	LAMININ	ECM-Receptor	KEGG: hsa04512
Endo_fibr	Myeloid_2	LAMA2	ITGA1_ITGB1	0.0534436	0	LAMA2_ITGA1_ITGB1	LAMA2 - (ITGA1+ITGB1)	LAMININ	ECM-Receptor	KEGG: hsa04512
Endo_fibr	Myeloid_2	LAMA2	CD44	0.0464536	0	LAMA2_CD44	LAMA2 - CD44	LAMININ	ECM-Receptor	KEGG: hsa04512
Endo_fibr	Myeloid_2	COL1A2	ITGAV_ITGB8	0.0463765	0	COL1A2_ITGAV_ITGB8	COL1A2 - (ITGAV+ITGB8)	COLLAGEN	ECM-Receptor	KEGG: hsa04512
Endo_fibr	Myeloid_2	LAMA2	ITGA6_ITGB4	0.0438207	0	LAMA2_ITGA6_ITGB4	LAMA2 - (ITGA6+ITGB4)	LAMININ	ECM-Receptor	KEGG: hsa04512
Endo_fibr	Myeloid_2	FN1	ITGAV_ITGB8	0.039422	0	FN1_ITGAV_ITGB8	FN1 - (ITGAV+ITGB8)	FN1	ECM-Receptor	KEGG: hsa04512
Endo_fibr	Myeloid_2	COL1A2	ITGA9_ITGB1	0.0374477	0	COL1A2_ITGA9_ITGB1	COL1A2 - (ITGA9+ITGB1)	COLLAGEN	ECM-Receptor	KEGG: hsa04512
Endo_fibr	Myeloid_2	COL6A3	ITGAV_ITGB8	0.0330735	0	COL6A3_ITGAV_ITGB8	COL6A3 - (ITGAV+ITGB8)	COLLAGEN	ECM-Receptor	KEGG: hsa04512
Endo_fibr	Myeloid_2	FN1	ITGAV_ITGB1	0.0316373	0	FN1_ITGAV_ITGB1	FN1 - (ITGAV+ITGB1)	FN1	ECM-Receptor	KEGG: hsa04512
Endo_fibr	Myeloid_2	COL1A1	ITGAV_ITGB8	0.0314859	0	COL1A1_ITGAV_ITGB8	COL1A1 - (ITGAV+ITGB8)	COLLAGEN	ECM-Receptor	KEGG: hsa04512
Endo_fibr	Myeloid_2	COL1A2	ITGA1_ITGB1	0.0308974	0	COL1A2_ITGA1_ITGB1	COL1A2 - (ITGA1+ITGB1)	COLLAGEN	ECM-Receptor	KEGG: hsa04512
Endo_fibr	Myeloid_2	LAMC1	ITGAV_ITGB8	0.0291207	0	LAMC1_ITGAV_ITGB8	LAMC1 - (ITGAV+ITGB8)	LAMININ	ECM-Receptor	KEGG: hsa04512
Endo_fibr	Myeloid_2	LAMA4	ITGAV_ITGB8	0.028472	0	LAMA4_ITGAV_ITGB8	LAMA4 - (ITGAV+ITGB8)	LAMININ	ECM-Receptor	KEGG: hsa04512
Endo_fibr	Myeloid_2	LAMB1	ITGAV_ITGB8	0.0281645	0	LAMB1_ITGAV_ITGB8	LAMB1 - (ITGAV+ITGB8)	LAMININ	ECM-Receptor	KEGG: hsa04512
Endo_fibr	Myeloid_2	COL6A3	ITGA9_ITGB1	0.0266344	0	COL6A3_ITGA9_ITGB1	COL6A3 - (ITGA9+ITGB1)	COLLAGEN	ECM-Receptor	KEGG: hsa04512
Endo_fibr	Myeloid_2	COL1A1	ITGA9_ITGB1	0.0253477	0	COL1A1_ITGA9_ITGB1	COL1A1 - (ITGA9+ITGB1)	COLLAGEN	ECM-Receptor	KEGG: hsa04512
Endo_fibr	Myeloid_2	LAMC1	ITGA9_ITGB1	0.0234325	0	LAMC1_ITGA9_ITGB1	LAMC1 - (ITGA9+ITGB1)	LAMININ	ECM-Receptor	KEGG: hsa04512
Endo_fibr	Myeloid_2	LAMC1	ITGA6_ITGB1	0.0232432	0	LAMC1_ITGA6_ITGB1	LAMC1 - (ITGA6+ITGB1)	LAMININ	ECM-Receptor	KEGG: hsa04512
Endo_fibr	Myeloid_2	LAMA4	ITGA9_ITGB1	0.0229075	0	LAMA4_ITGA9_ITGB1	LAMA4 - (ITGA9+ITGB1)	LAMININ	ECM-Receptor	KEGG: hsa04512
Endo_fibr	Myeloid_2	LAMA4	ITGA6_ITGB1	0.0227224	0	LAMA4_ITGA6_ITGB1	LAMA4 - (ITGA6+ITGB1)	LAMININ	ECM-Receptor	KEGG: hsa04512
Endo_fibr	Myeloid_2	FN1	CD44	0.0226882	0	FN1_CD44	FN1 - CD44	FN1	ECM-Receptor	KEGG: hsa04512
Endo_fibr	Myeloid_2	LAMB1	ITGA9_ITGB1	0.0226587	0	LAMB1_ITGA9_ITGB1	LAMB1 - (ITGA9+ITGB1)	LAMININ	ECM-Receptor	KEGG: hsa04512
Endo_fibr	Myeloid_2	LAMB1	ITGA6_ITGB1	0.0224755	0	LAMB1_ITGA6_ITGB1	LAMB1 - (ITGA6+ITGB1)	LAMININ	ECM-Receptor	KEGG: hsa04512
Endo_fibr	Myeloid_2	COL6A3	ITGA1_ITGB1	0.0219324	0	COL6A3_ITGA1_ITGB1	COL6A3 - (ITGA1+ITGB1)	COLLAGEN	ECM-Receptor	KEGG: hsa04512
Endo_fibr	Myeloid_2	FN1	ITGA4_ITGB1	0.0218623	0	FN1_ITGA4_ITGB1	FN1 - (ITGA4+ITGB1)	FN1	ECM-Receptor	KEGG: hsa04512
Endo_fibr	Myeloid_2	COL1A1	ITGA1_ITGB1	0.0208681	0	COL1A1_ITGA1_ITGB1	COL1A1 - (ITGA1+ITGB1)	COLLAGEN	ECM-Receptor	KEGG: hsa04512
Endo_fibr	Myeloid_2	COL6A2	ITGAV_ITGB8	0.0208487	0	COL6A2_ITGAV_ITGB8	COL6A2 - (ITGAV+ITGB8)	COLLAGEN	ECM-Receptor	KEGG: hsa04512
Endo_fibr	Myeloid_2	LAMC1	ITGA1_ITGB1	0.0192846	0	LAMC1_ITGA1_ITGB1	LAMC1 - (ITGA1+ITGB1)	LAMININ	ECM-Receptor	KEGG: hsa04512
Endo_fibr	Myeloid_2	COL6A3	CD44	0.0189812	0	COL6A3_CD44	COL6A3 - CD44	COLLAGEN	ECM-Receptor	KEGG: hsa04512
Endo_fibr	Myeloid_2	LAMB1	ITGA1_ITGB1	0.0186452	0	LAMB1_ITGA1_ITGB1	LAMB1 - (ITGA1+ITGB1)	LAMININ	ECM-Receptor	KEGG: hsa04512
Endo_fibr	Myeloid_2	TNXB	ITGA9_ITGB1	0.0183783	0	TNXB_ITGA9_ITGB1	TNXB - (ITGA9+ITGB1)	TENASCIN	ECM-Receptor	KEGG: hsa04512
Endo_fibr	Myeloid_2	COL1A1	CD44	0.0180574	0	COL1A1_CD44	COL1A1 - CD44	COLLAGEN	ECM-Receptor	KEGG: hsa04512
Endo_fibr	Myeloid_2	COL6A2	ITGA9_ITGB1	0.0167484	0	COL6A2_ITGA9_ITGB1	COL6A2 - (ITGA9+ITGB1)	COLLAGEN	ECM-Receptor	KEGG: hsa04512
Endo_fibr	Myeloid_2	COL4A2	ITGAV_ITGB8	0.016632	0	COL4A2_ITGAV_ITGB8	COL4A2 - (ITGAV+ITGB8)	COLLAGEN	ECM-Receptor	KEGG: hsa04512
Endo_fibr	Myeloid_2	LAMC1	ITGA6_ITGB4	0.0157102	0	LAMC1_ITGA6_ITGB4	LAMC1 - (ITGA6+ITGB4)	LAMININ	ECM-Receptor	KEGG: hsa04512
Endo_fibr	Myeloid_2	LAMB1	ITGA6_ITGB4	0.0151875	0	LAMB1_ITGA6_ITGB4	LAMB1 - (ITGA6+ITGB4)	LAMININ	ECM-Receptor	KEGG: hsa04512
Endo_fibr	Myeloid_2	COL6A1	ITGAV_ITGB8	0.0147098	0	COL6A1_ITGAV_ITGB8	COL6A1 - (ITGAV+ITGB8)	COLLAGEN	ECM-Receptor	KEGG: hsa04512
Endo_fibr	Myeloid_2	COL6A2	ITGA1_ITGB1	0.013767	0	COL6A2_ITGA1_ITGB1	COL6A2 - (ITGA1+ITGB1)	COLLAGEN	ECM-Receptor	KEGG: hsa04512
Endo_fibr	Myeloid_2	COL4A2	ITGA9_ITGB1	0.0133497	0	COL4A2_ITGA9_ITGB1	COL4A2 - (ITGA9+ITGB1)	COLLAGEN	ECM-Receptor	KEGG: hsa04512
Endo_fibr	Myeloid_2	COL6A2	CD44	0.0119012	0	COL6A2_CD44	COL6A2 - CD44	COLLAGEN	ECM-Receptor	KEGG: hsa04512
Endo_fibr	Myeloid_2	COL6A1	ITGA9_ITGB1	0.0118023	0	COL6A1_ITGA9_ITGB1	COL6A1 - (ITGA9+ITGB1)	COLLAGEN	ECM-Receptor	KEGG: hsa04512
Endo_fibr	Myeloid_2	COL6A1	ITGA1_ITGB1	0.00969269	0	COL6A1_ITGA1_ITGB1	COL6A1 - (ITGA1+ITGB1)	COLLAGEN	ECM-Receptor	KEGG: hsa04512
Endo_fibr	Myeloid_2	IGF1	IGF1R	0.00921046	0	IGF1_IGF1R	IGF1 - IGF1R	IGF	Secreted Signaling	PMID: 14604834
Endo_fibr	Myeloid_2	COL6A1	CD44	0.00837434	0	COL6A1_CD44	COL6A1 - CD44	COLLAGEN	ECM-Receptor	KEGG: hsa04512
Endo_fibr	Myeloid_2	COL4A1	ITGAV_ITGB8	0.00797849	0	COL4A1_ITGAV_ITGB8	COL4A1 - (ITGAV+ITGB8)	COLLAGEN	ECM-Receptor	KEGG: hsa04512
Endo_fibr	Myeloid_2	FGF1	FGFR1	0.00728955	0	FGF1_FGFR1	FGF1 - FGFR1	FGF	Secreted Signaling	PMC: 4393358
Endo_fibr	Myeloid_2	THBS1	CD47	0.00719875	0	THBS1_CD47	THBS1 - CD47	THBS	ECM-Receptor	KEGG: hsa04512
Endo_fibr	Myeloid_2	PROS1	AXL	0.00595774	0	PROS1_AXL	PROS1 - AXL	PROS	Secreted Signaling	PMID: 29531161
Endo_fibr	Myeloid_2	FGF7	FGFR1	0.00561833	0	FGF7_FGFR1	FGF7 - FGFR1	FGF	Secreted Signaling	PMC: 4393358
Endo_fibr	Myeloid_2	JAM3	JAM3	0.00506702	0	JAM3_JAM3	JAM3 - JAM3	JAM	Cell-Cell Contact	KEGG: hsa04514
Endo_fibr	Myeloid_2	JAG1	NOTCH2	0.00478988	0	JAG1_NOTCH2	JAG1 - NOTCH2	NOTCH	Cell-Cell Contact	PMID: 22353464
Endo_fibr	Myeloid_2	JAM3	JAM2	0.00338691	0	JAM3_JAM2	JAM3 - JAM2	JAM	Cell-Cell Contact	KEGG: hsa04514
Endo_fibr	Myeloid_2	PDGFD	PDGFRB	0.00265058	0	PDGFD_PDGFRB	PDGFD - PDGFRB	PDGF	Secreted Signaling	PMID: 15207812
Endo_fibr	Myeloid_2	THBS4	CD47	0.00256449	0	THBS4_CD47	THBS4 - CD47	THBS	ECM-Receptor	KEGG: hsa04512
Endo_fibr	Myeloid_2	IGF1	ITGA6_ITGB4	0.00200306	0	IGF1_ITGA6_ITGB4	IGF1 - (ITGA6+ITGB4)	IGF	Secreted Signaling	PMID: 28190785; PMID: 28873464
Endo_fibr	Myeloid_2	CD99	PILRA	0.00165807	0	CD99_PILRA	CD99 - PILRA	CD99	Cell-Cell Contact	PMID: 18234675
Endo_fibr	Myeloid_2	FGF1	FGFR2	0.00130385	0	FGF1_FGFR2	FGF1 - FGFR2	FGF	Secreted Signaling	PMC: 4393358
Endo_fibr	Myeloid_2	FGF7	FGFR2	0.00100354	0	FGF7_FGFR2	FGF7 - FGFR2	FGF	Secreted Signaling	PMC: 4393358
Endo_fibr	Myeloid_2	MPZL1	MPZL1	0.000849213	0	MPZL1_MPZL1	MPZL1 - MPZL1	MPZ	Cell-Cell Contact	KEGG: hsa04514
Endo_fibr	Myeloid_2	JAM2	ITGAV_ITGB1	0.00278691	0.01	JAM2_ITGAV_ITGB1	JAM2 - (ITGAV+ITGB1)	JAM	Cell-Cell Contact	KEGG: hsa04514
Endo_fibr	Myeloid_2	COL1A2	CD44	0.0267729	0.02	COL1A2_CD44	COL1A2 - CD44	COLLAGEN	ECM-Receptor	KEGG: hsa04512
Endo_fibr	Myeloid_2	JAM2	JAM3	0.00235243	0.02	JAM2_JAM3	JAM2 - JAM3	JAM	Cell-Cell Contact	PMC1237098; PMID: 11590146
Endo_fibr	Myeloid_2	JAM2	JAM2	0.001571	0.02	JAM2_JAM2	JAM2 - JAM2	JAM	Cell-Cell Contact	KEGG: hsa04514
Endo_fibr	Myeloid_2	COL4A2	ITGA1_ITGB1	0.0109666	0.03	COL4A2_ITGA1_ITGB1	COL4A2 - (ITGA1+ITGB1)	COLLAGEN	ECM-Receptor	KEGG: hsa04512
Endo_fibr	Myeloid_2	COL4A1	ITGA9_ITGB1	0.00639284	0.03	COL4A1_ITGA9_ITGB1	COL4A1 - (ITGA9+ITGB1)	COLLAGEN	ECM-Receptor	KEGG: hsa04512
Endo_fibr	Myeloid_2	LAMA4	ITGA1_ITGB1	0.0188508	0.04	LAMA4_ITGA1_ITGB1	LAMA4 - (ITGA1+ITGB1)	LAMININ	ECM-Receptor	KEGG: hsa04512
Endo_fibr	Myeloid_2	LAMA4	ITGA6_ITGB4	0.0153555	0.04	LAMA4_ITGA6_ITGB4	LAMA4 - (ITGA6+ITGB4)	LAMININ	ECM-Receptor	KEGG: hsa04512
Endo_fibr	NM_SC_1	NEGR1	NEGR1	0.262118	0	NEGR1_NEGR1	NEGR1 - NEGR1	NEGR	Cell-Cell Contact	KEGG: hsa04514
Endo_fibr	NM_SC_1	LAMA2	ITGAV_ITGB8	0.226162	0	LAMA2_ITGAV_ITGB8	LAMA2 - (ITGAV+ITGB8)	LAMININ	ECM-Receptor	KEGG: hsa04512
Endo_fibr	NM_SC_1	COL1A2	ITGAV_ITGB8	0.141656	0	COL1A2_ITGAV_ITGB8	COL1A2 - (ITGAV+ITGB8)	COLLAGEN	ECM-Receptor	KEGG: hsa04512
Endo_fibr	NM_SC_1	FN1	ITGAV_ITGB8	0.122245	0	FN1_ITGAV_ITGB8	FN1 - (ITGAV+ITGB8)	FN1	ECM-Receptor	KEGG: hsa04512
Endo_fibr	NM_SC_1	COL6A3	ITGAV_ITGB8	0.104003	0	COL6A3_ITGAV_ITGB8	COL6A3 - (ITGAV+ITGB8)	COLLAGEN	ECM-Receptor	KEGG: hsa04512
Endo_fibr	NM_SC_1	LAMA2	ITGA1_ITGB1	0.103813	0	LAMA2_ITGA1_ITGB1	LAMA2 - (ITGA1+ITGB1)	LAMININ	ECM-Receptor	KEGG: hsa04512
Endo_fibr	NM_SC_1	LAMA2	ITGA6_ITGB1	0.100157	0	LAMA2_ITGA6_ITGB1	LAMA2 - (ITGA6+ITGB1)	LAMININ	ECM-Receptor	KEGG: hsa04512
Endo_fibr	NM_SC_1	COL1A1	ITGAV_ITGB8	0.0993603	0	COL1A1_ITGAV_ITGB8	COL1A1 - (ITGAV+ITGB8)	COLLAGEN	ECM-Receptor	KEGG: hsa04512
Endo_fibr	NM_SC_1	LAMC1	ITGAV_ITGB8	0.092383	0	LAMC1_ITGAV_ITGB8	LAMC1 - (ITGAV+ITGB8)	LAMININ	ECM-Receptor	KEGG: hsa04512
Endo_fibr	NM_SC_1	LAMA4	ITGAV_ITGB8	0.0904562	0	LAMA4_ITGAV_ITGB8	LAMA4 - (ITGAV+ITGB8)	LAMININ	ECM-Receptor	KEGG: hsa04512
Endo_fibr	NM_SC_1	LAMB1	ITGAV_ITGB8	0.089541	0	LAMB1_ITGAV_ITGB8	LAMB1 - (ITGAV+ITGB8)	LAMININ	ECM-Receptor	KEGG: hsa04512
Endo_fibr	NM_SC_1	LAMA2	ITGA2_ITGB1	0.0842335	0	LAMA2_ITGA2_ITGB1	LAMA2 - (ITGA2+ITGB1)	LAMININ	ECM-Receptor	KEGG: hsa04512
Endo_fibr	NM_SC_1	FN1	ITGAV_ITGB1	0.082263	0	FN1_ITGAV_ITGB1	FN1 - (ITGAV+ITGB1)	FN1	ECM-Receptor	KEGG: hsa04512
Endo_fibr	NM_SC_1	LAMA2	CD44	0.0784022	0	LAMA2_CD44	LAMA2 - CD44	LAMININ	ECM-Receptor	KEGG: hsa04512
Endo_fibr	NM_SC_1	COL6A2	ITGAV_ITGB8	0.067388	0	COL6A2_ITGAV_ITGB8	COL6A2 - (ITGAV+ITGB8)	COLLAGEN	ECM-Receptor	KEGG: hsa04512
Endo_fibr	NM_SC_1	LAMA2	ITGA6_ITGB4	0.0643839	0	LAMA2_ITGA6_ITGB4	LAMA2 - (ITGA6+ITGB4)	LAMININ	ECM-Receptor	KEGG: hsa04512
Endo_fibr	NM_SC_1	COL1A2	ITGA1_ITGB1	0.0613959	0	COL1A2_ITGA1_ITGB1	COL1A2 - (ITGA1+ITGB1)	COLLAGEN	ECM-Receptor	KEGG: hsa04512
Endo_fibr	NM_SC_1	LAMA2	DAG1	0.0601758	0	LAMA2_DAG1	LAMA2 - DAG1	LAMININ	ECM-Receptor	KEGG: hsa04512
Endo_fibr	NM_SC_1	COL4A2	ITGAV_ITGB8	0.0542804	0	COL4A2_ITGAV_ITGB8	COL4A2 - (ITGAV+ITGB8)	COLLAGEN	ECM-Receptor	KEGG: hsa04512
Endo_fibr	NM_SC_1	COL1A2	ITGA2_ITGB1	0.0493756	0	COL1A2_ITGA2_ITGB1	COL1A2 - (ITGA2+ITGB1)	COLLAGEN	ECM-Receptor	KEGG: hsa04512
Endo_fibr	NM_SC_1	COL6A1	ITGAV_ITGB8	0.0482205	0	COL6A1_ITGAV_ITGB8	COL6A1 - (ITGAV+ITGB8)	COLLAGEN	ECM-Receptor	KEGG: hsa04512
Endo_fibr	NM_SC_1	COL1A2	CD44	0.0458367	0	COL1A2_CD44	COL1A2 - CD44	COLLAGEN	ECM-Receptor	KEGG: hsa04512
Endo_fibr	NM_SC_1	COL6A3	ITGA1_ITGB1	0.0439833	0	COL6A3_ITGA1_ITGB1	COL6A3 - (ITGA1+ITGB1)	COLLAGEN	ECM-Receptor	KEGG: hsa04512
Endo_fibr	NM_SC_1	COL1A1	ITGA1_ITGB1	0.0418947	0	COL1A1_ITGA1_ITGB1	COL1A1 - (ITGA1+ITGB1)	COLLAGEN	ECM-Receptor	KEGG: hsa04512
Endo_fibr	NM_SC_1	FN1	CD44	0.0389599	0	FN1_CD44	FN1 - CD44	FN1	ECM-Receptor	KEGG: hsa04512
Endo_fibr	NM_SC_1	LAMC1	ITGA1_ITGB1	0.038779	0	LAMC1_ITGA1_ITGB1	LAMC1 - (ITGA1+ITGB1)	LAMININ	ECM-Receptor	KEGG: hsa04512
Endo_fibr	NM_SC_1	LAMA4	ITGA1_ITGB1	0.0379235	0	LAMA4_ITGA1_ITGB1	LAMA4 - (ITGA1+ITGB1)	LAMININ	ECM-Receptor	KEGG: hsa04512
Endo_fibr	NM_SC_1	LAMB1	ITGA1_ITGB1	0.0375179	0	LAMB1_ITGA1_ITGB1	LAMB1 - (ITGA1+ITGB1)	LAMININ	ECM-Receptor	KEGG: hsa04512
Endo_fibr	NM_SC_1	LAMC1	ITGA6_ITGB1	0.037318	0	LAMC1_ITGA6_ITGB1	LAMC1 - (ITGA6+ITGB1)	LAMININ	ECM-Receptor	KEGG: hsa04512
Endo_fibr	NM_SC_1	LAMA4	ITGA6_ITGB1	0.0364935	0	LAMA4_ITGA6_ITGB1	LAMA4 - (ITGA6+ITGB1)	LAMININ	ECM-Receptor	KEGG: hsa04512
Endo_fibr	NM_SC_1	LAMB1	ITGA6_ITGB1	0.0361026	0	LAMB1_ITGA6_ITGB1	LAMB1 - (ITGA6+ITGB1)	LAMININ	ECM-Receptor	KEGG: hsa04512
Endo_fibr	NM_SC_1	COL6A3	ITGA2_ITGB1	0.0352441	0	COL6A3_ITGA2_ITGB1	COL6A3 - (ITGA2+ITGB1)	COLLAGEN	ECM-Receptor	KEGG: hsa04512
Endo_fibr	NM_SC_1	COL1A1	ITGA2_ITGB1	0.0335559	0	COL1A1_ITGA2_ITGB1	COL1A1 - (ITGA2+ITGB1)	COLLAGEN	ECM-Receptor	KEGG: hsa04512
Endo_fibr	NM_SC_1	COL6A3	CD44	0.0326832	0	COL6A3_CD44	COL6A3 - CD44	COLLAGEN	ECM-Receptor	KEGG: hsa04512
Endo_fibr	NM_SC_1	COL1A1	CD44	0.0311137	0	COL1A1_CD44	COL1A1 - CD44	COLLAGEN	ECM-Receptor	KEGG: hsa04512
Endo_fibr	NM_SC_1	LAMC1	ITGA2_ITGB1	0.0310403	0	LAMC1_ITGA2_ITGB1	LAMC1 - (ITGA2+ITGB1)	LAMININ	ECM-Receptor	KEGG: hsa04512
Endo_fibr	NM_SC_1	LAMA4	ITGA2_ITGB1	0.0303501	0	LAMA4_ITGA2_ITGB1	LAMA4 - (ITGA2+ITGB1)	LAMININ	ECM-Receptor	KEGG: hsa04512
Endo_fibr	NM_SC_1	LAMB1	ITGA2_ITGB1	0.030023	0	LAMB1_ITGA2_ITGB1	LAMB1 - (ITGA2+ITGB1)	LAMININ	ECM-Receptor	KEGG: hsa04512
Endo_fibr	NM_SC_1	LAMC1	CD44	0.0287757	0	LAMC1_CD44	LAMC1 - CD44	LAMININ	ECM-Receptor	KEGG: hsa04512
Endo_fibr	NM_SC_1	LAMA4	CD44	0.0281344	0	LAMA4_CD44	LAMA4 - CD44	LAMININ	ECM-Receptor	KEGG: hsa04512
Endo_fibr	NM_SC_1	COL6A2	ITGA1_ITGB1	0.0278421	0	COL6A2_ITGA1_ITGB1	COL6A2 - (ITGA1+ITGB1)	COLLAGEN	ECM-Receptor	KEGG: hsa04512
Endo_fibr	NM_SC_1	LAMB1	CD44	0.0278305	0	LAMB1_CD44	LAMB1 - CD44	LAMININ	ECM-Receptor	KEGG: hsa04512
Endo_fibr	NM_SC_1	COL4A1	ITGAV_ITGB8	0.0265679	0	COL4A1_ITGAV_ITGB8	COL4A1 - (ITGAV+ITGB8)	COLLAGEN	ECM-Receptor	KEGG: hsa04512
Endo_fibr	NM_SC_1	LAMC1	ITGA6_ITGB4	0.0234053	0	LAMC1_ITGA6_ITGB4	LAMC1 - (ITGA6+ITGB4)	LAMININ	ECM-Receptor	KEGG: hsa04512
Endo_fibr	NM_SC_1	LAMA4	ITGA6_ITGB4	0.0228809	0	LAMA4_ITGA6_ITGB4	LAMA4 - (ITGA6+ITGB4)	LAMININ	ECM-Receptor	KEGG: hsa04512
Endo_fibr	NM_SC_1	LAMB1	ITGA6_ITGB4	0.0226323	0	LAMB1_ITGA6_ITGB4	LAMB1 - (ITGA6+ITGB4)	LAMININ	ECM-Receptor	KEGG: hsa04512
Endo_fibr	NM_SC_1	COL4A2	ITGA1_ITGB1	0.0222431	0	COL4A2_ITGA1_ITGB1	COL4A2 - (ITGA1+ITGB1)	COLLAGEN	ECM-Receptor	KEGG: hsa04512
Endo_fibr	NM_SC_1	COL6A2	ITGA2_ITGB1	0.0222355	0	COL6A2_ITGA2_ITGB1	COL6A2 - (ITGA2+ITGB1)	COLLAGEN	ECM-Receptor	KEGG: hsa04512
Endo_fibr	NM_SC_1	LAMC1	DAG1	0.0218131	0	LAMC1_DAG1	LAMC1 - DAG1	LAMININ	ECM-Receptor	KEGG: hsa04512
Endo_fibr	NM_SC_1	LAMA4	DAG1	0.0213235	0	LAMA4_DAG1	LAMA4 - DAG1	LAMININ	ECM-Receptor	KEGG: hsa04512
Endo_fibr	NM_SC_1	LAMB1	DAG1	0.0210916	0	LAMB1_DAG1	LAMB1 - DAG1	LAMININ	ECM-Receptor	KEGG: hsa04512
Endo_fibr	NM_SC_1	COL6A2	CD44	0.0205996	0	COL6A2_CD44	COL6A2 - CD44	COLLAGEN	ECM-Receptor	KEGG: hsa04512
Endo_fibr	NM_SC_1	COL6A1	ITGA1_ITGB1	0.0196854	0	COL6A1_ITGA1_ITGB1	COL6A1 - (ITGA1+ITGB1)	COLLAGEN	ECM-Receptor	KEGG: hsa04512
Endo_fibr	NM_SC_1	COL4A2	ITGA2_ITGB1	0.0177434	0	COL4A2_ITGA2_ITGB1	COL4A2 - (ITGA2+ITGB1)	COLLAGEN	ECM-Receptor	KEGG: hsa04512
Endo_fibr	NM_SC_1	COL4A2	CD44	0.0164325	0	COL4A2_CD44	COL4A2 - CD44	COLLAGEN	ECM-Receptor	KEGG: hsa04512
Endo_fibr	NM_SC_1	COL6A1	ITGA2_ITGB1	0.0156948	0	COL6A1_ITGA2_ITGB1	COL6A1 - (ITGA2+ITGB1)	COLLAGEN	ECM-Receptor	KEGG: hsa04512
Endo_fibr	NM_SC_1	COL6A1	CD44	0.014533	0	COL6A1_CD44	COL6A1 - CD44	COLLAGEN	ECM-Receptor	KEGG: hsa04512
Endo_fibr	NM_SC_1	IGF1	IGF1R	0.0114467	0	IGF1_IGF1R	IGF1 - IGF1R	IGF	Secreted Signaling	PMID: 14604834
Endo_fibr	NM_SC_1	COL4A1	ITGA1_ITGB1	0.0107019	0	COL4A1_ITGA1_ITGB1	COL4A1 - (ITGA1+ITGB1)	COLLAGEN	ECM-Receptor	KEGG: hsa04512
Endo_fibr	NM_SC_1	CNTN1	NRCAM	0.00967111	0	CNTN1_NRCAM	CNTN1 - NRCAM	CNTN	Cell-Cell Contact	KEGG: hsa04514
Endo_fibr	NM_SC_1	COL4A1	ITGA2_ITGB1	0.00851663	0	COL4A1_ITGA2_ITGB1	COL4A1 - (ITGA2+ITGB1)	COLLAGEN	ECM-Receptor	KEGG: hsa04512
Endo_fibr	NM_SC_1	COL4A1	CD44	0.00788193	0	COL4A1_CD44	COL4A1 - CD44	COLLAGEN	ECM-Receptor	KEGG: hsa04512
Endo_fibr	NM_SC_1	JAM2	ITGAV_ITGB1	0.00760926	0	JAM2_ITGAV_ITGB1	JAM2 - (ITGAV+ITGB1)	JAM	Cell-Cell Contact	KEGG: hsa04514
Endo_fibr	NM_SC_1	HSPG2	DAG1	0.00389132	0	HSPG2_DAG1	HSPG2 - DAG1	HSPG	ECM-Receptor	KEGG: hsa04512
Endo_fibr	NM_SC_1	IGF1	ITGA6_ITGB4	0.00322854	0	IGF1_ITGA6_ITGB4	IGF1 - (ITGA6+ITGB4)	IGF	Secreted Signaling	PMID: 28190785; PMID: 28873464
Endo_fibr	NM_SC_1	JAG1	NOTCH2	0.0020856	0.01	JAG1_NOTCH2	JAG1 - NOTCH2	NOTCH	Cell-Cell Contact	PMID: 22353464
Endo_fibr	NM_SC_2	NEGR1	NEGR1	0.256996	0	NEGR1_NEGR1	NEGR1 - NEGR1	NEGR	Cell-Cell Contact	KEGG: hsa04514
Endo_fibr	NM_SC_2	LAMA2	ITGAV_ITGB8	0.216915	0	LAMA2_ITGAV_ITGB8	LAMA2 - (ITGAV+ITGB8)	LAMININ	ECM-Receptor	KEGG: hsa04512
Endo_fibr	NM_SC_2	LAMA2	ITGA1_ITGB1	0.135728	0	LAMA2_ITGA1_ITGB1	LAMA2 - (ITGA1+ITGB1)	LAMININ	ECM-Receptor	KEGG: hsa04512
Endo_fibr	NM_SC_2	COL1A2	ITGAV_ITGB8	0.13526	0	COL1A2_ITGAV_ITGB8	COL1A2 - (ITGAV+ITGB8)	COLLAGEN	ECM-Receptor	KEGG: hsa04512
Endo_fibr	NM_SC_2	LAMA2	ITGA6_ITGB1	0.134888	0	LAMA2_ITGA6_ITGB1	LAMA2 - (ITGA6+ITGB1)	LAMININ	ECM-Receptor	KEGG: hsa04512
Endo_fibr	NM_SC_2	LAMA2	CD44	0.12613	0	LAMA2_CD44	LAMA2 - CD44	LAMININ	ECM-Receptor	KEGG: hsa04512
Endo_fibr	NM_SC_2	LAMA2	ITGA6_ITGB4	0.11999	0	LAMA2_ITGA6_ITGB4	LAMA2 - (ITGA6+ITGB4)	LAMININ	ECM-Receptor	KEGG: hsa04512
Endo_fibr	NM_SC_2	LAMA2	ITGA9_ITGB1	0.11737	0	LAMA2_ITGA9_ITGB1	LAMA2 - (ITGA9+ITGB1)	LAMININ	ECM-Receptor	KEGG: hsa04512
Endo_fibr	NM_SC_2	FN1	ITGAV_ITGB8	0.116607	0	FN1_ITGAV_ITGB8	FN1 - (ITGAV+ITGB8)	FN1	ECM-Receptor	KEGG: hsa04512
Endo_fibr	NM_SC_2	COL6A3	ITGAV_ITGB8	0.0991107	0	COL6A3_ITGAV_ITGB8	COL6A3 - (ITGAV+ITGB8)	COLLAGEN	ECM-Receptor	KEGG: hsa04512
Endo_fibr	NM_SC_2	COL1A1	ITGAV_ITGB8	0.0946635	0	COL1A1_ITGAV_ITGB8	COL1A1 - (ITGAV+ITGB8)	COLLAGEN	ECM-Receptor	KEGG: hsa04512
Endo_fibr	NM_SC_2	LAMC1	ITGAV_ITGB8	0.0879838	0	LAMC1_ITGAV_ITGB8	LAMC1 - (ITGAV+ITGB8)	LAMININ	ECM-Receptor	KEGG: hsa04512
Endo_fibr	NM_SC_2	LAMA4	ITGAV_ITGB8	0.08614	0	LAMA4_ITGAV_ITGB8	LAMA4 - (ITGAV+ITGB8)	LAMININ	ECM-Receptor	KEGG: hsa04512
Endo_fibr	NM_SC_2	LAMB1	ITGAV_ITGB8	0.0852644	0	LAMB1_ITGAV_ITGB8	LAMB1 - (ITGAV+ITGB8)	LAMININ	ECM-Receptor	KEGG: hsa04512
Endo_fibr	NM_SC_2	COL1A2	ITGA1_ITGB1	0.0814557	0	COL1A2_ITGA1_ITGB1	COL1A2 - (ITGA1+ITGB1)	COLLAGEN	ECM-Receptor	KEGG: hsa04512
Endo_fibr	NM_SC_2	PTPRM	PTPRM	0.0774346	0	PTPRM_PTPRM	PTPRM - PTPRM	PTPRM	Cell-Cell Contact	KEGG: hsa04514
Endo_fibr	NM_SC_2	COL1A2	CD44	0.0753609	0	COL1A2_CD44	COL1A2 - CD44	COLLAGEN	ECM-Receptor	KEGG: hsa04512
Endo_fibr	NM_SC_2	FN1	ITGAV_ITGB1	0.074235	0	FN1_ITGAV_ITGB1	FN1 - (ITGAV+ITGB1)	FN1	ECM-Receptor	KEGG: hsa04512
Endo_fibr	NM_SC_2	LAMA2	ITGA2_ITGB1	0.0710758	0	LAMA2_ITGA2_ITGB1	LAMA2 - (ITGA2+ITGB1)	LAMININ	ECM-Receptor	KEGG: hsa04512
Endo_fibr	NM_SC_2	COL1A2	ITGA9_ITGB1	0.0698456	0	COL1A2_ITGA9_ITGB1	COL1A2 - (ITGA9+ITGB1)	COLLAGEN	ECM-Receptor	KEGG: hsa04512
Endo_fibr	NM_SC_2	FN1	CD44	0.0643533	0	FN1_CD44	FN1 - CD44	FN1	ECM-Receptor	KEGG: hsa04512
Endo_fibr	NM_SC_2	COL6A2	ITGAV_ITGB8	0.064095	0	COL6A2_ITGAV_ITGB8	COL6A2 - (ITGAV+ITGB8)	COLLAGEN	ECM-Receptor	KEGG: hsa04512
Endo_fibr	NM_SC_2	LAMA2	DAG1	0.061825	0	LAMA2_DAG1	LAMA2 - DAG1	LAMININ	ECM-Receptor	KEGG: hsa04512
Endo_fibr	NM_SC_2	COL6A3	ITGA1_ITGB1	0.0587097	0	COL6A3_ITGA1_ITGB1	COL6A3 - (ITGA1+ITGB1)	COLLAGEN	ECM-Receptor	KEGG: hsa04512
Endo_fibr	NM_SC_2	COL1A1	ITGA1_ITGB1	0.0559627	0	COL1A1_ITGA1_ITGB1	COL1A1 - (ITGA1+ITGB1)	COLLAGEN	ECM-Receptor	KEGG: hsa04512
Endo_fibr	NM_SC_2	COL6A3	CD44	0.0542164	0	COL6A3_CD44	COL6A3 - CD44	COLLAGEN	ECM-Receptor	KEGG: hsa04512
Endo_fibr	NM_SC_2	LAMC1	ITGA1_ITGB1	0.0518574	0	LAMC1_ITGA1_ITGB1	LAMC1 - (ITGA1+ITGB1)	LAMININ	ECM-Receptor	KEGG: hsa04512
Endo_fibr	NM_SC_2	COL1A1	CD44	0.0516681	0	COL1A1_CD44	COL1A1 - CD44	COLLAGEN	ECM-Receptor	KEGG: hsa04512
Endo_fibr	NM_SC_2	COL4A2	ITGAV_ITGB8	0.0515925	0	COL4A2_ITGAV_ITGB8	COL4A2 - (ITGAV+ITGB8)	COLLAGEN	ECM-Receptor	KEGG: hsa04512
Endo_fibr	NM_SC_2	LAMC1	ITGA6_ITGB1	0.0515056	0	LAMC1_ITGA6_ITGB1	LAMC1 - (ITGA6+ITGB1)	LAMININ	ECM-Receptor	KEGG: hsa04512
Endo_fibr	NM_SC_2	LAMA4	ITGA1_ITGB1	0.0507286	0	LAMA4_ITGA1_ITGB1	LAMA4 - (ITGA1+ITGB1)	LAMININ	ECM-Receptor	KEGG: hsa04512
Endo_fibr	NM_SC_2	LAMA4	ITGA6_ITGB1	0.0503841	0	LAMA4_ITGA6_ITGB1	LAMA4 - (ITGA6+ITGB1)	LAMININ	ECM-Receptor	KEGG: hsa04512
Endo_fibr	NM_SC_2	LAMB1	ITGA1_ITGB1	0.0501932	0	LAMB1_ITGA1_ITGB1	LAMB1 - (ITGA1+ITGB1)	LAMININ	ECM-Receptor	KEGG: hsa04512
Endo_fibr	NM_SC_2	COL6A3	ITGA9_ITGB1	0.0501647	0	COL6A3_ITGA9_ITGB1	COL6A3 - (ITGA9+ITGB1)	COLLAGEN	ECM-Receptor	KEGG: hsa04512
Endo_fibr	NM_SC_2	LAMB1	ITGA6_ITGB1	0.0498521	0	LAMB1_ITGA6_ITGB1	LAMB1 - (ITGA6+ITGB1)	LAMININ	ECM-Receptor	KEGG: hsa04512
Endo_fibr	NM_SC_2	LAMC1	CD44	0.0478619	0	LAMC1_CD44	LAMC1 - CD44	LAMININ	ECM-Receptor	KEGG: hsa04512
Endo_fibr	NM_SC_2	COL1A1	ITGA9_ITGB1	0.0477972	0	COL1A1_ITGA9_ITGB1	COL1A1 - (ITGA9+ITGB1)	COLLAGEN	ECM-Receptor	KEGG: hsa04512
Endo_fibr	NM_SC_2	LAMA4	CD44	0.0468157	0	LAMA4_CD44	LAMA4 - CD44	LAMININ	ECM-Receptor	KEGG: hsa04512
Endo_fibr	NM_SC_2	LAMB1	CD44	0.0463196	0	LAMB1_CD44	LAMB1 - CD44	LAMININ	ECM-Receptor	KEGG: hsa04512
Endo_fibr	NM_SC_2	COL6A1	ITGAV_ITGB8	0.0458181	0	COL6A1_ITGAV_ITGB8	COL6A1 - (ITGAV+ITGB8)	COLLAGEN	ECM-Receptor	KEGG: hsa04512
Endo_fibr	NM_SC_2	LAMC1	ITGA6_ITGB4	0.0453347	0	LAMC1_ITGA6_ITGB4	LAMC1 - (ITGA6+ITGB4)	LAMININ	ECM-Receptor	KEGG: hsa04512
Endo_fibr	NM_SC_2	LAMA4	ITGA6_ITGB4	0.0443412	0	LAMA4_ITGA6_ITGB4	LAMA4 - (ITGA6+ITGB4)	LAMININ	ECM-Receptor	KEGG: hsa04512
Endo_fibr	NM_SC_2	LAMC1	ITGA9_ITGB1	0.0442628	0	LAMC1_ITGA9_ITGB1	LAMC1 - (ITGA9+ITGB1)	LAMININ	ECM-Receptor	KEGG: hsa04512
Endo_fibr	NM_SC_2	LAMB1	ITGA6_ITGB4	0.0438701	0	LAMB1_ITGA6_ITGB4	LAMB1 - (ITGA6+ITGB4)	LAMININ	ECM-Receptor	KEGG: hsa04512
Endo_fibr	NM_SC_2	LAMA4	ITGA9_ITGB1	0.0432918	0	LAMA4_ITGA9_ITGB1	LAMA4 - (ITGA9+ITGB1)	LAMININ	ECM-Receptor	KEGG: hsa04512
Endo_fibr	NM_SC_2	LAMB1	ITGA9_ITGB1	0.0428313	0	LAMB1_ITGA9_ITGB1	LAMB1 - (ITGA9+ITGB1)	LAMININ	ECM-Receptor	KEGG: hsa04512
Endo_fibr	NM_SC_2	COL1A2	ITGA2_ITGB1	0.0414167	0	COL1A2_ITGA2_ITGB1	COL1A2 - (ITGA2+ITGB1)	COLLAGEN	ECM-Receptor	KEGG: hsa04512
Endo_fibr	NM_SC_2	COL6A2	ITGA1_ITGB1	0.0373755	0	COL6A2_ITGA1_ITGB1	COL6A2 - (ITGA1+ITGB1)	COLLAGEN	ECM-Receptor	KEGG: hsa04512
Endo_fibr	NM_SC_2	TNXB	ITGA9_ITGB1	0.034876	0	TNXB_ITGA9_ITGB1	TNXB - (ITGA9+ITGB1)	TENASCIN	ECM-Receptor	KEGG: hsa04512
Endo_fibr	NM_SC_2	COL6A2	CD44	0.0344552	0	COL6A2_CD44	COL6A2 - CD44	COLLAGEN	ECM-Receptor	KEGG: hsa04512
Endo_fibr	NM_SC_2	COL6A2	ITGA9_ITGB1	0.0318305	0	COL6A2_ITGA9_ITGB1	COL6A2 - (ITGA9+ITGB1)	COLLAGEN	ECM-Receptor	KEGG: hsa04512
Endo_fibr	NM_SC_2	COL4A2	ITGA1_ITGB1	0.0299183	0	COL4A2_ITGA1_ITGB1	COL4A2 - (ITGA1+ITGB1)	COLLAGEN	ECM-Receptor	KEGG: hsa04512
Endo_fibr	NM_SC_2	COL6A3	ITGA2_ITGB1	0.0294924	0	COL6A3_ITGA2_ITGB1	COL6A3 - (ITGA2+ITGB1)	COLLAGEN	ECM-Receptor	KEGG: hsa04512
Endo_fibr	NM_SC_2	FN1	ITGA5_ITGB1	0.028152	0	FN1_ITGA5_ITGB1	FN1 - (ITGA5+ITGB1)	FN1	ECM-Receptor	KEGG: hsa04512
Endo_fibr	NM_SC_2	COL1A1	ITGA2_ITGB1	0.0280717	0	COL1A1_ITGA2_ITGB1	COL1A1 - (ITGA2+ITGB1)	COLLAGEN	ECM-Receptor	KEGG: hsa04512
Endo_fibr	NM_SC_2	APP	CD74	0.027854	0	APP_CD74	APP - CD74	APP	Cell-Cell Contact	PMID: 19849849
Endo_fibr	NM_SC_2	COL4A2	CD44	0.027564	0	COL4A2_CD44	COL4A2 - CD44	COLLAGEN	ECM-Receptor	KEGG: hsa04512
Endo_fibr	NM_SC_2	COL6A1	ITGA1_ITGB1	0.026502	0	COL6A1_ITGA1_ITGB1	COL6A1 - (ITGA1+ITGB1)	COLLAGEN	ECM-Receptor	KEGG: hsa04512
Endo_fibr	NM_SC_2	LAMC1	ITGA2_ITGB1	0.0259561	0	LAMC1_ITGA2_ITGB1	LAMC1 - (ITGA2+ITGB1)	LAMININ	ECM-Receptor	KEGG: hsa04512
Endo_fibr	NM_SC_2	COL4A2	ITGA9_ITGB1	0.0254505	0	COL4A2_ITGA9_ITGB1	COL4A2 - (ITGA9+ITGB1)	COLLAGEN	ECM-Receptor	KEGG: hsa04512
Endo_fibr	NM_SC_2	LAMA4	ITGA2_ITGB1	0.025376	0	LAMA4_ITGA2_ITGB1	LAMA4 - (ITGA2+ITGB1)	LAMININ	ECM-Receptor	KEGG: hsa04512
Endo_fibr	NM_SC_2	COL4A1	ITGAV_ITGB8	0.0252157	0	COL4A1_ITGAV_ITGB8	COL4A1 - (ITGAV+ITGB8)	COLLAGEN	ECM-Receptor	KEGG: hsa04512
Endo_fibr	NM_SC_2	LAMB1	ITGA2_ITGB1	0.0251011	0	LAMB1_ITGA2_ITGB1	LAMB1 - (ITGA2+ITGB1)	LAMININ	ECM-Receptor	KEGG: hsa04512
Endo_fibr	NM_SC_2	COL6A1	CD44	0.0244097	0	COL6A1_CD44	COL6A1 - CD44	COLLAGEN	ECM-Receptor	KEGG: hsa04512
Endo_fibr	NM_SC_2	COL6A1	ITGA9_ITGB1	0.0225324	0	COL6A1_ITGA9_ITGB1	COL6A1 - (ITGA9+ITGB1)	COLLAGEN	ECM-Receptor	KEGG: hsa04512
Endo_fibr	NM_SC_2	LAMC1	DAG1	0.022436	0	LAMC1_DAG1	LAMC1 - DAG1	LAMININ	ECM-Receptor	KEGG: hsa04512
Endo_fibr	NM_SC_2	LAMA4	DAG1	0.0219328	0	LAMA4_DAG1	LAMA4 - DAG1	LAMININ	ECM-Receptor	KEGG: hsa04512
Endo_fibr	NM_SC_2	LAMB1	DAG1	0.0216944	0	LAMB1_DAG1	LAMB1 - DAG1	LAMININ	ECM-Receptor	KEGG: hsa04512
Endo_fibr	NM_SC_2	COL6A2	ITGA2_ITGB1	0.0185659	0	COL6A2_ITGA2_ITGB1	COL6A2 - (ITGA2+ITGB1)	COLLAGEN	ECM-Receptor	KEGG: hsa04512
Endo_fibr	NM_SC_2	COL4A2	ITGA2_ITGB1	0.0148039	0	COL4A2_ITGA2_ITGB1	COL4A2 - (ITGA2+ITGB1)	COLLAGEN	ECM-Receptor	KEGG: hsa04512
Endo_fibr	NM_SC_2	COL4A1	ITGA1_ITGB1	0.0144536	0	COL4A1_ITGA1_ITGB1	COL4A1 - (ITGA1+ITGB1)	COLLAGEN	ECM-Receptor	KEGG: hsa04512
Endo_fibr	NM_SC_2	COL4A1	CD44	0.0132996	0	COL4A1_CD44	COL4A1 - CD44	COLLAGEN	ECM-Receptor	KEGG: hsa04512
Endo_fibr	NM_SC_2	COL6A1	ITGA2_ITGB1	0.0130902	0	COL6A1_ITGA2_ITGB1	COL6A1 - (ITGA2+ITGB1)	COLLAGEN	ECM-Receptor	KEGG: hsa04512
Endo_fibr	NM_SC_2	COL4A1	ITGA9_ITGB1	0.012266	0	COL4A1_ITGA9_ITGB1	COL4A1 - (ITGA9+ITGB1)	COLLAGEN	ECM-Receptor	KEGG: hsa04512
Endo_fibr	NM_SC_2	IGF1	IGF1R	0.0114349	0	IGF1_IGF1R	IGF1 - IGF1R	IGF	Secreted Signaling	PMID: 14604834
Endo_fibr	NM_SC_2	THBS1	CD47	0.0106972	0	THBS1_CD47	THBS1 - CD47	THBS	ECM-Receptor	KEGG: hsa04512
Endo_fibr	NM_SC_2	JAM3	JAM3	0.00856587	0	JAM3_JAM3	JAM3 - JAM3	JAM	Cell-Cell Contact	KEGG: hsa04514
Endo_fibr	NM_SC_2	COL4A1	ITGA2_ITGB1	0.00709466	0	COL4A1_ITGA2_ITGB1	COL4A1 - (ITGA2+ITGB1)	COLLAGEN	ECM-Receptor	KEGG: hsa04512
Endo_fibr	NM_SC_2	FGF1	FGFR1	0.00690748	0	FGF1_FGFR1	FGF1 - FGFR1	FGF	Secreted Signaling	PMC: 4393358
Endo_fibr	NM_SC_2	JAM2	ITGAV_ITGB1	0.0068126	0	JAM2_ITGAV_ITGB1	JAM2 - (ITGAV+ITGB1)	JAM	Cell-Cell Contact	KEGG: hsa04514
Endo_fibr	NM_SC_2	CNTN1	NRCAM	0.00663617	0	CNTN1_NRCAM	CNTN1 - NRCAM	CNTN	Cell-Cell Contact	KEGG: hsa04514
Endo_fibr	NM_SC_2	PROS1	AXL	0.00628952	0	PROS1_AXL	PROS1 - AXL	PROS	Secreted Signaling	PMID: 29531161
Endo_fibr	NM_SC_2	FGF7	FGFR1	0.00532339	0	FGF7_FGFR1	FGF7 - FGFR1	FGF	Secreted Signaling	PMC: 4393358
Endo_fibr	NM_SC_2	IGF1	ITGA6_ITGB4	0.00521868	0	IGF1_ITGA6_ITGB4	IGF1 - (ITGA6+ITGB4)	IGF	Secreted Signaling	PMID: 28190785; PMID: 28873464
Endo_fibr	NM_SC_2	JAG1	NOTCH2	0.00442523	0	JAG1_NOTCH2	JAG1 - NOTCH2	NOTCH	Cell-Cell Contact	PMID: 22353464
Endo_fibr	NM_SC_2	CD99	CD99	0.00416458	0	CD99_CD99	CD99 - CD99	CD99	Cell-Cell Contact	KEGG: hsa04514
Endo_fibr	NM_SC_2	HSPG2	DAG1	0.00400455	0	HSPG2_DAG1	HSPG2 - DAG1	HSPG	ECM-Receptor	KEGG: hsa04512
Endo_fibr	NM_SC_2	JAM2	JAM3	0.00398433	0	JAM2_JAM3	JAM2 - JAM3	JAM	Cell-Cell Contact	PMC1237098; PMID: 11590146
Endo_fibr	NM_SC_2	JAM3	JAM2	0.00397551	0	JAM3_JAM2	JAM3 - JAM2	JAM	Cell-Cell Contact	KEGG: hsa04514
Endo_fibr	NM_SC_2	THBS4	CD47	0.00381944	0	THBS4_CD47	THBS4 - CD47	THBS	ECM-Receptor	KEGG: hsa04512
Endo_fibr	NM_SC_2	PDGFD	PDGFRB	0.0019799	0	PDGFD_PDGFRB	PDGFD - PDGFRB	PDGF	Secreted Signaling	PMID: 15207812
Endo_fibr	NM_SC_2	NGF	NGFR	0.00140295	0	NGF_NGFR	NGF - NGFR	NGF	Secreted Signaling	KEGG: hsa04060
Endo_fibr	NM_SC_2	JAG1	NOTCH1	0.00122936	0	JAG1_NOTCH1	JAG1 - NOTCH1	NOTCH	Cell-Cell Contact	PMID: 22353464
Endo_fibr	NM_SC_2	CD99	CD99L2	0.00101382	0	CD99_CD99L2	CD99 - CD99L2	CD99	Cell-Cell Contact	KEGG: hsa04514
Endo_fibr	NM_SC_2	MPZL1	MPZL1	0.000797692	0	MPZL1_MPZL1	MPZL1 - MPZL1	MPZ	Cell-Cell Contact	KEGG: hsa04514
Endo_fibr	NM_SC_2	JAM2	JAM2	0.0018446	0.01	JAM2_JAM2	JAM2 - JAM2	JAM	Cell-Cell Contact	KEGG: hsa04514
Endo_fibr	NM_SC_2	CD46	JAG1	0.002811	0.03	CD46_JAG1	CD46 - JAG1	CD46	Cell-Cell Contact	PMID: 23086448
Endo_fibr	Peri_fibr	LAMA2	ITGA6_ITGB4	0.229644	0	LAMA2_ITGA6_ITGB4	LAMA2 - (ITGA6+ITGB4)	LAMININ	ECM-Receptor	KEGG: hsa04512
Endo_fibr	Peri_fibr	LAMA2	ITGA6_ITGB1	0.1471	0	LAMA2_ITGA6_ITGB1	LAMA2 - (ITGA6+ITGB1)	LAMININ	ECM-Receptor	KEGG: hsa04512
Endo_fibr	Peri_fibr	LAMA2	ITGA1_ITGB1	0.0985282	0	LAMA2_ITGA1_ITGB1	LAMA2 - (ITGA1+ITGB1)	LAMININ	ECM-Receptor	KEGG: hsa04512
Endo_fibr	Peri_fibr	LAMA2	ITGA9_ITGB1	0.0962735	0	LAMA2_ITGA9_ITGB1	LAMA2 - (ITGA9+ITGB1)	LAMININ	ECM-Receptor	KEGG: hsa04512
Endo_fibr	Peri_fibr	LAMC1	ITGA6_ITGB4	0.0940554	0	LAMC1_ITGA6_ITGB4	LAMC1 - (ITGA6+ITGB4)	LAMININ	ECM-Receptor	KEGG: hsa04512
Endo_fibr	Peri_fibr	LAMA4	ITGA6_ITGB4	0.0920973	0	LAMA4_ITGA6_ITGB4	LAMA4 - (ITGA6+ITGB4)	LAMININ	ECM-Receptor	KEGG: hsa04512
Endo_fibr	Peri_fibr	LAMB1	ITGA6_ITGB4	0.0911672	0	LAMB1_ITGA6_ITGB4	LAMB1 - (ITGA6+ITGB4)	LAMININ	ECM-Receptor	KEGG: hsa04512
Endo_fibr	Peri_fibr	COL1A2	ITGA1_ITGB1	0.0581304	0	COL1A2_ITGA1_ITGB1	COL1A2 - (ITGA1+ITGB1)	COLLAGEN	ECM-Receptor	KEGG: hsa04512
Endo_fibr	Peri_fibr	COL1A2	ITGA9_ITGB1	0.0567419	0	COL1A2_ITGA9_ITGB1	COL1A2 - (ITGA9+ITGB1)	COLLAGEN	ECM-Receptor	KEGG: hsa04512
Endo_fibr	Peri_fibr	LAMC1	ITGA6_ITGB1	0.0566634	0	LAMC1_ITGA6_ITGB1	LAMC1 - (ITGA6+ITGB1)	LAMININ	ECM-Receptor	KEGG: hsa04512
Endo_fibr	Peri_fibr	LAMA4	ITGA6_ITGB1	0.0554361	0	LAMA4_ITGA6_ITGB1	LAMA4 - (ITGA6+ITGB1)	LAMININ	ECM-Receptor	KEGG: hsa04512
Endo_fibr	Peri_fibr	LAMB1	ITGA6_ITGB1	0.0548539	0	LAMB1_ITGA6_ITGB1	LAMB1 - (ITGA6+ITGB1)	LAMININ	ECM-Receptor	KEGG: hsa04512
Endo_fibr	Peri_fibr	LAMA2	ITGA7_ITGB1	0.052492	0	LAMA2_ITGA7_ITGB1	LAMA2 - (ITGA7+ITGB1)	LAMININ	ECM-Receptor	KEGG: hsa04512
Endo_fibr	Peri_fibr	LAMA2	ITGAV_ITGB8	0.0488484	0	LAMA2_ITGAV_ITGB8	LAMA2 - (ITGAV+ITGB8)	LAMININ	ECM-Receptor	KEGG: hsa04512
Endo_fibr	Peri_fibr	COL6A3	ITGA1_ITGB1	0.0416029	0	COL6A3_ITGA1_ITGB1	COL6A3 - (ITGA1+ITGB1)	COLLAGEN	ECM-Receptor	KEGG: hsa04512
Endo_fibr	Peri_fibr	COL6A3	ITGA9_ITGB1	0.0405921	0	COL6A3_ITGA9_ITGB1	COL6A3 - (ITGA9+ITGB1)	COLLAGEN	ECM-Receptor	KEGG: hsa04512
Endo_fibr	Peri_fibr	COL1A1	ITGA1_ITGB1	0.0396226	0	COL1A1_ITGA1_ITGB1	COL1A1 - (ITGA1+ITGB1)	COLLAGEN	ECM-Receptor	KEGG: hsa04512
Endo_fibr	Peri_fibr	COL1A1	ITGA9_ITGB1	0.038658	0	COL1A1_ITGA9_ITGB1	COL1A1 - (ITGA9+ITGB1)	COLLAGEN	ECM-Receptor	KEGG: hsa04512
Endo_fibr	Peri_fibr	LAMC1	ITGA1_ITGB1	0.0366694	0	LAMC1_ITGA1_ITGB1	LAMC1 - (ITGA1+ITGB1)	LAMININ	ECM-Receptor	KEGG: hsa04512
Endo_fibr	Peri_fibr	LAMA4	ITGA1_ITGB1	0.0358587	0	LAMA4_ITGA1_ITGB1	LAMA4 - (ITGA1+ITGB1)	LAMININ	ECM-Receptor	KEGG: hsa04512
Endo_fibr	Peri_fibr	LAMC1	ITGA9_ITGB1	0.035774	0	LAMC1_ITGA9_ITGB1	LAMC1 - (ITGA9+ITGB1)	LAMININ	ECM-Receptor	KEGG: hsa04512
Endo_fibr	Peri_fibr	LAMB1	ITGA1_ITGB1	0.0354743	0	LAMB1_ITGA1_ITGB1	LAMB1 - (ITGA1+ITGB1)	LAMININ	ECM-Receptor	KEGG: hsa04512
Endo_fibr	Peri_fibr	LAMA4	ITGA9_ITGB1	0.0349824	0	LAMA4_ITGA9_ITGB1	LAMA4 - (ITGA9+ITGB1)	LAMININ	ECM-Receptor	KEGG: hsa04512
Endo_fibr	Peri_fibr	LAMB1	ITGA9_ITGB1	0.0346071	0	LAMB1_ITGA9_ITGB1	LAMB1 - (ITGA9+ITGB1)	LAMININ	ECM-Receptor	KEGG: hsa04512
Endo_fibr	Peri_fibr	COL1A2	ITGAV_ITGB8	0.0281831	0	COL1A2_ITGAV_ITGB8	COL1A2 - (ITGAV+ITGB8)	COLLAGEN	ECM-Receptor	KEGG: hsa04512
Endo_fibr	Peri_fibr	TNXB	ITGA9_ITGB1	0.0281345	0	TNXB_ITGA9_ITGB1	TNXB - (ITGA9+ITGB1)	TENASCIN	ECM-Receptor	KEGG: hsa04512
Endo_fibr	Peri_fibr	COL6A2	ITGA1_ITGB1	0.0263112	0	COL6A2_ITGA1_ITGB1	COL6A2 - (ITGA1+ITGB1)	COLLAGEN	ECM-Receptor	KEGG: hsa04512
Endo_fibr	Peri_fibr	COL6A2	ITGA9_ITGB1	0.025662	0	COL6A2_ITGA9_ITGB1	COL6A2 - (ITGA9+ITGB1)	COLLAGEN	ECM-Receptor	KEGG: hsa04512
Endo_fibr	Peri_fibr	FN1	ITGAV_ITGB1	0.0250094	0	FN1_ITGAV_ITGB1	FN1 - (ITGAV+ITGB1)	FN1	ECM-Receptor	KEGG: hsa04512
Endo_fibr	Peri_fibr	FN1	ITGAV_ITGB8	0.0238885	0	FN1_ITGAV_ITGB8	FN1 - (ITGAV+ITGB8)	FN1	ECM-Receptor	KEGG: hsa04512
Endo_fibr	Peri_fibr	COL4A2	ITGA1_ITGB1	0.0210134	0	COL4A2_ITGA1_ITGB1	COL4A2 - (ITGA1+ITGB1)	COLLAGEN	ECM-Receptor	KEGG: hsa04512
Endo_fibr	Peri_fibr	COL4A2	ITGA9_ITGB1	0.0204922	0	COL4A2_ITGA9_ITGB1	COL4A2 - (ITGA9+ITGB1)	COLLAGEN	ECM-Receptor	KEGG: hsa04512
Endo_fibr	Peri_fibr	COL6A3	ITGAV_ITGB8	0.0199894	0	COL6A3_ITGAV_ITGB8	COL6A3 - (ITGAV+ITGB8)	COLLAGEN	ECM-Receptor	KEGG: hsa04512
Endo_fibr	Peri_fibr	COL1A1	ITGAV_ITGB8	0.0190175	0	COL1A1_ITGAV_ITGB8	COL1A1 - (ITGAV+ITGB8)	COLLAGEN	ECM-Receptor	KEGG: hsa04512
Endo_fibr	Peri_fibr	LAMC1	ITGA7_ITGB1	0.0189291	0	LAMC1_ITGA7_ITGB1	LAMC1 - (ITGA7+ITGB1)	LAMININ	ECM-Receptor	KEGG: hsa04512
Endo_fibr	Peri_fibr	COL6A1	ITGA1_ITGB1	0.0185944	0	COL6A1_ITGA1_ITGB1	COL6A1 - (ITGA1+ITGB1)	COLLAGEN	ECM-Receptor	KEGG: hsa04512
Endo_fibr	Peri_fibr	LAMA4	ITGA7_ITGB1	0.0185031	0	LAMA4_ITGA7_ITGB1	LAMA4 - (ITGA7+ITGB1)	LAMININ	ECM-Receptor	KEGG: hsa04512
Endo_fibr	Peri_fibr	LAMB1	ITGA7_ITGB1	0.0183012	0	LAMB1_ITGA7_ITGB1	LAMB1 - (ITGA7+ITGB1)	LAMININ	ECM-Receptor	KEGG: hsa04512
Endo_fibr	Peri_fibr	COL6A1	ITGA9_ITGB1	0.0181321	0	COL6A1_ITGA9_ITGB1	COL6A1 - (ITGA9+ITGB1)	COLLAGEN	ECM-Receptor	KEGG: hsa04512
Endo_fibr	Peri_fibr	LAMC1	ITGAV_ITGB8	0.017572	0	LAMC1_ITGAV_ITGB8	LAMC1 - (ITGAV+ITGB8)	LAMININ	ECM-Receptor	KEGG: hsa04512
Endo_fibr	Peri_fibr	LAMB1	ITGAV_ITGB8	0.0169883	0	LAMB1_ITGAV_ITGB8	LAMB1 - (ITGAV+ITGB8)	LAMININ	ECM-Receptor	KEGG: hsa04512
Endo_fibr	Peri_fibr	JAM3	JAM3	0.0158465	0	JAM3_JAM3	JAM3 - JAM3	JAM	Cell-Cell Contact	KEGG: hsa04514
Endo_fibr	Peri_fibr	IGF1	ITGA6_ITGB4	0.0136586	0	IGF1_ITGA6_ITGB4	IGF1 - (ITGA6+ITGB4)	IGF	Secreted Signaling	PMID: 28190785; PMID: 28873464
Endo_fibr	Peri_fibr	COL6A2	ITGAV_ITGB8	0.0125381	0	COL6A2_ITGAV_ITGB8	COL6A2 - (ITGAV+ITGB8)	COLLAGEN	ECM-Receptor	KEGG: hsa04512
Endo_fibr	Peri_fibr	FGF1	FGFR1	0.0123899	0	FGF1_FGFR1	FGF1 - FGFR1	FGF	Secreted Signaling	PMC: 4393358
Endo_fibr	Peri_fibr	CD46	JAG1	0.010311	0	CD46_JAG1	CD46 - JAG1	CD46	Cell-Cell Contact	PMID: 23086448
Endo_fibr	Peri_fibr	COL4A1	ITGA1_ITGB1	0.0101037	0	COL4A1_ITGA1_ITGB1	COL4A1 - (ITGA1+ITGB1)	COLLAGEN	ECM-Receptor	KEGG: hsa04512
Endo_fibr	Peri_fibr	IGF1	IGF1R	0.00986478	0	IGF1_IGF1R	IGF1 - IGF1R	IGF	Secreted Signaling	PMID: 14604834
Endo_fibr	Peri_fibr	COL4A1	ITGA9_ITGB1	0.00985037	0	COL4A1_ITGA9_ITGB1	COL4A1 - (ITGA9+ITGB1)	COLLAGEN	ECM-Receptor	KEGG: hsa04512
Endo_fibr	Peri_fibr	FGF7	FGFR1	0.00956059	0	FGF7_FGFR1	FGF7 - FGFR1	FGF	Secreted Signaling	PMC: 4393358
Endo_fibr	Peri_fibr	COL6A1	ITGAV_ITGB8	0.00882422	0	COL6A1_ITGAV_ITGB8	COL6A1 - (ITGAV+ITGB8)	COLLAGEN	ECM-Receptor	KEGG: hsa04512
Endo_fibr	Peri_fibr	JAM2	JAM3	0.0073999	0	JAM2_JAM3	JAM2 - JAM3	JAM	Cell-Cell Contact	PMC1237098; PMID: 11590146
Endo_fibr	Peri_fibr	JAM3	JAM2	0.00493955	0	JAM3_JAM2	JAM3 - JAM2	JAM	Cell-Cell Contact	KEGG: hsa04514
Endo_fibr	Peri_fibr	NGF	NGFR	0.00484954	0	NGF_NGFR	NGF - NGFR	NGF	Secreted Signaling	KEGG: hsa04060
Endo_fibr	Peri_fibr	THBS1	CD47	0.00479854	0	THBS1_CD47	THBS1 - CD47	THBS	ECM-Receptor	KEGG: hsa04512
Endo_fibr	Peri_fibr	JAG1	NOTCH2	0.00244703	0	JAG1_NOTCH2	JAG1 - NOTCH2	NOTCH	Cell-Cell Contact	PMID: 22353464
Endo_fibr	Peri_fibr	JAM2	JAM2	0.0022931	0	JAM2_JAM2	JAM2 - JAM2	JAM	Cell-Cell Contact	KEGG: hsa04514
Endo_fibr	Peri_fibr	JAG1	NOTCH3	0.00171888	0	JAG1_NOTCH3	JAG1 - NOTCH3	NOTCH	Cell-Cell Contact	PMID: 22353464
Endo_fibr	Peri_fibr	THBS4	CD47	0.00170678	0	THBS4_CD47	THBS4 - CD47	THBS	ECM-Receptor	KEGG: hsa04512
Endo_fibr	Peri_fibr	MPZL1	MPZL1	0.000939347	0	MPZL1_MPZL1	MPZL1 - MPZL1	MPZ	Cell-Cell Contact	KEGG: hsa04514
Endo_fibr	Pericyte	LAMA2	ITGA1_ITGB1	0.175292	0	LAMA2_ITGA1_ITGB1	LAMA2 - (ITGA1+ITGB1)	LAMININ	ECM-Receptor	KEGG: hsa04512
Endo_fibr	Pericyte	LAMA2	ITGA7_ITGB1	0.169422	0	LAMA2_ITGA7_ITGB1	LAMA2 - (ITGA7+ITGB1)	LAMININ	ECM-Receptor	KEGG: hsa04512
Endo_fibr	Pericyte	COL1A2	ITGA1_ITGB1	0.107161	0	COL1A2_ITGA1_ITGB1	COL1A2 - (ITGA1+ITGB1)	COLLAGEN	ECM-Receptor	KEGG: hsa04512
Endo_fibr	Pericyte	LAMA2	CD44	0.0826892	0	LAMA2_CD44	LAMA2 - CD44	LAMININ	ECM-Receptor	KEGG: hsa04512
Endo_fibr	Pericyte	COL6A3	ITGA1_ITGB1	0.0778455	0	COL6A3_ITGA1_ITGB1	COL6A3 - (ITGA1+ITGB1)	COLLAGEN	ECM-Receptor	KEGG: hsa04512
Endo_fibr	Pericyte	COL1A1	ITGA1_ITGB1	0.0742738	0	COL1A1_ITGA1_ITGB1	COL1A1 - (ITGA1+ITGB1)	COLLAGEN	ECM-Receptor	KEGG: hsa04512
Endo_fibr	Pericyte	LAMC1	ITGA1_ITGB1	0.0689233	0	LAMC1_ITGA1_ITGB1	LAMC1 - (ITGA1+ITGB1)	LAMININ	ECM-Receptor	KEGG: hsa04512
Endo_fibr	Pericyte	LAMA4	ITGA1_ITGB1	0.0674494	0	LAMA4_ITGA1_ITGB1	LAMA4 - (ITGA1+ITGB1)	LAMININ	ECM-Receptor	KEGG: hsa04512
Endo_fibr	Pericyte	LAMB1	ITGA1_ITGB1	0.0667499	0	LAMB1_ITGA1_ITGB1	LAMB1 - (ITGA1+ITGB1)	LAMININ	ECM-Receptor	KEGG: hsa04512
Endo_fibr	Pericyte	LAMC1	ITGA7_ITGB1	0.066329	0	LAMC1_ITGA7_ITGB1	LAMC1 - (ITGA7+ITGB1)	LAMININ	ECM-Receptor	KEGG: hsa04512
Endo_fibr	Pericyte	LAMA4	ITGA7_ITGB1	0.0649068	0	LAMA4_ITGA7_ITGB1	LAMA4 - (ITGA7+ITGB1)	LAMININ	ECM-Receptor	KEGG: hsa04512
Endo_fibr	Pericyte	LAMB1	ITGA7_ITGB1	0.0642318	0	LAMB1_ITGA7_ITGB1	LAMB1 - (ITGA7+ITGB1)	LAMININ	ECM-Receptor	KEGG: hsa04512
Endo_fibr	Pericyte	FN1	ITGA8_ITGB1	0.0594694	0	FN1_ITGA8_ITGB1	FN1 - (ITGA8+ITGB1)	FN1	ECM-Receptor	KEGG: hsa04512
Endo_fibr	Pericyte	COL6A2	ITGA1_ITGB1	0.0499264	0	COL6A2_ITGA1_ITGB1	COL6A2 - (ITGA1+ITGB1)	COLLAGEN	ECM-Receptor	KEGG: hsa04512
Endo_fibr	Pericyte	COL1A2	CD44	0.0484366	0	COL1A2_CD44	COL1A2 - CD44	COLLAGEN	ECM-Receptor	KEGG: hsa04512
Endo_fibr	Pericyte	FN1	ITGAV_ITGB1	0.0483206	0	FN1_ITGAV_ITGB1	FN1 - (ITGAV+ITGB1)	FN1	ECM-Receptor	KEGG: hsa04512
Endo_fibr	Pericyte	FN1	CD44	0.0411865	0	FN1_CD44	FN1 - CD44	FN1	ECM-Receptor	KEGG: hsa04512
Endo_fibr	Pericyte	COL4A2	ITGA1_ITGB1	0.0400693	0	COL4A2_ITGA1_ITGB1	COL4A2 - (ITGA1+ITGB1)	COLLAGEN	ECM-Receptor	KEGG: hsa04512
Endo_fibr	Pericyte	COL6A1	ITGA1_ITGB1	0.0355363	0	COL6A1_ITGA1_ITGB1	COL6A1 - (ITGA1+ITGB1)	COLLAGEN	ECM-Receptor	KEGG: hsa04512
Endo_fibr	Pericyte	TNXB	ITGA8_ITGB1	0.0348026	0	TNXB_ITGA8_ITGB1	TNXB - (ITGA8+ITGB1)	TENASCIN	ECM-Receptor	KEGG: hsa04512
Endo_fibr	Pericyte	COL6A3	CD44	0.0345641	0	COL6A3_CD44	COL6A3 - CD44	COLLAGEN	ECM-Receptor	KEGG: hsa04512
Endo_fibr	Pericyte	COL1A1	CD44	0.0329073	0	COL1A1_CD44	COL1A1 - CD44	COLLAGEN	ECM-Receptor	KEGG: hsa04512
Endo_fibr	Pericyte	LAMC1	CD44	0.0304388	0	LAMC1_CD44	LAMC1 - CD44	LAMININ	ECM-Receptor	KEGG: hsa04512
Endo_fibr	Pericyte	LAMA4	CD44	0.0297616	0	LAMA4_CD44	LAMA4 - CD44	LAMININ	ECM-Receptor	KEGG: hsa04512
Endo_fibr	Pericyte	LAMB1	CD44	0.0294406	0	LAMB1_CD44	LAMB1 - CD44	LAMININ	ECM-Receptor	KEGG: hsa04512
Endo_fibr	Pericyte	COL6A2	CD44	0.0218008	0	COL6A2_CD44	COL6A2 - CD44	COLLAGEN	ECM-Receptor	KEGG: hsa04512
Endo_fibr	Pericyte	COL4A1	ITGA1_ITGB1	0.0194629	0	COL4A1_ITGA1_ITGB1	COL4A1 - (ITGA1+ITGB1)	COLLAGEN	ECM-Receptor	KEGG: hsa04512
Endo_fibr	Pericyte	COL4A2	CD44	0.0173949	0	COL4A2_CD44	COL4A2 - CD44	COLLAGEN	ECM-Receptor	KEGG: hsa04512
Endo_fibr	Pericyte	CD46	JAG1	0.0159501	0	CD46_JAG1	CD46 - JAG1	CD46	Cell-Cell Contact	PMID: 23086448
Endo_fibr	Pericyte	COL6A1	CD44	0.0153859	0	COL6A1_CD44	COL6A1 - CD44	COLLAGEN	ECM-Receptor	KEGG: hsa04512
Endo_fibr	Pericyte	PDGFD	PDGFRB	0.0136744	0	PDGFD_PDGFRB	PDGFD - PDGFRB	PDGF	Secreted Signaling	PMID: 15207812
Endo_fibr	Pericyte	JAG1	NOTCH3	0.00957223	0	JAG1_NOTCH3	JAG1 - NOTCH3	NOTCH	Cell-Cell Contact	PMID: 22353464
Endo_fibr	Pericyte	IGF1	IGF1R	0.00937343	0	IGF1_IGF1R	IGF1 - IGF1R	IGF	Secreted Signaling	PMID: 14604834
Endo_fibr	Pericyte	COL4A1	CD44	0.00834783	0	COL4A1_CD44	COL4A1 - CD44	COLLAGEN	ECM-Receptor	KEGG: hsa04512
Endo_fibr	Pericyte	THBS1	CD36	0.0043307	0	THBS1_CD36	THBS1 - CD36	THBS	ECM-Receptor	KEGG: hsa04512
Endo_fibr	Pericyte	JAM2	ITGAV_ITGB1	0.00432448	0	JAM2_ITGAV_ITGB1	JAM2 - (ITGAV+ITGB1)	JAM	Cell-Cell Contact	KEGG: hsa04514
Endo_fibr	Pericyte	FGF1	FGFR1	0.00362287	0	FGF1_FGFR1	FGF1 - FGFR1	FGF	Secreted Signaling	PMC: 4393358
Endo_fibr	Pericyte	FGF7	FGFR1	0.00278992	0	FGF7_FGFR1	FGF7 - FGFR1	FGF	Secreted Signaling	PMC: 4393358
Endo_fibr	Pericyte	THBS4	CD36	0.00153991	0	THBS4_CD36	THBS4 - CD36	THBS	ECM-Receptor	KEGG: hsa04512
Endo_fibr	Prolif_1	FN1	ITGAV_ITGB1	0.0245613	0	FN1_ITGAV_ITGB1	FN1 - (ITGAV+ITGB1)	FN1	ECM-Receptor	KEGG: hsa04512
Endo_fibr	Prolif_1	CNTN1	NRCAM	0.0147401	0	CNTN1_NRCAM	CNTN1 - NRCAM	CNTN	Cell-Cell Contact	KEGG: hsa04514
Endo_fibr	Prolif_1	IGF1	IGF1R	0.00468294	0	IGF1_IGF1R	IGF1 - IGF1R	IGF	Secreted Signaling	PMID: 14604834
Endo_fibr	Prolif_1	FGF1	FGFR1	0.00463558	0	FGF1_FGFR1	FGF1 - FGFR1	FGF	Secreted Signaling	PMC: 4393358
Endo_fibr	Prolif_1	FGF7	FGFR1	0.00357063	0	FGF7_FGFR1	FGF7 - FGFR1	FGF	Secreted Signaling	PMC: 4393358
Endo_fibr	Unknown_1	IGF1	IGF1R	0.00504051	0	IGF1_IGF1R	IGF1 - IGF1R	IGF	Secreted Signaling	PMID: 14604834
Endo_fibr	Unknown_1	FGF1	FGFR1	0.00494962	0	FGF1_FGFR1	FGF1 - FGFR1	FGF	Secreted Signaling	PMC: 4393358
Endo_fibr	Unknown_1	FGF7	FGFR1	0.0038128	0	FGF7_FGFR1	FGF7 - FGFR1	FGF	Secreted Signaling	PMC: 4393358
Endo_fibr	Unknown_2	NEGR1	NEGR1	0.14146	0	NEGR1_NEGR1	NEGR1 - NEGR1	NEGR	Cell-Cell Contact	KEGG: hsa04514
Endo_fibr	Unknown_2	LAMA2	SV2C	0.0539969	0	LAMA2_SV2C	LAMA2 - SV2C	LAMININ	ECM-Receptor	KEGG: hsa04512
Endo_fibr	Unknown_2	LAMA2	SV2B	0.0478998	0	LAMA2_SV2B	LAMA2 - SV2B	LAMININ	ECM-Receptor	KEGG: hsa04512
Endo_fibr	Unknown_2	LAMA2	ITGA2_ITGB1	0.0315929	0	LAMA2_ITGA2_ITGB1	LAMA2 - (ITGA2+ITGB1)	LAMININ	ECM-Receptor	KEGG: hsa04512
Endo_fibr	Unknown_2	FN1	ITGA8_ITGB1	0.0211063	0	FN1_ITGA8_ITGB1	FN1 - (ITGA8+ITGB1)	FN1	ECM-Receptor	KEGG: hsa04512
Endo_fibr	Unknown_2	LAMC1	SV2C	0.0194916	0	LAMC1_SV2C	LAMC1 - SV2C	LAMININ	ECM-Receptor	KEGG: hsa04512
Endo_fibr	Unknown_2	LAMA4	SV2C	0.0190532	0	LAMA4_SV2C	LAMA4 - SV2C	LAMININ	ECM-Receptor	KEGG: hsa04512
Endo_fibr	Unknown_2	COL6A3	ITGA9_ITGB1	0.019006	0	COL6A3_ITGA9_ITGB1	COL6A3 - (ITGA9+ITGB1)	COLLAGEN	ECM-Receptor	KEGG: hsa04512
Endo_fibr	Unknown_2	LAMB1	SV2C	0.0188454	0	LAMB1_SV2C	LAMB1 - SV2C	LAMININ	ECM-Receptor	KEGG: hsa04512
Endo_fibr	Unknown_2	COL1A2	ITGA2_ITGB1	0.0180887	0	COL1A2_ITGA2_ITGB1	COL1A2 - (ITGA2+ITGB1)	COLLAGEN	ECM-Receptor	KEGG: hsa04512
Endo_fibr	Unknown_2	COL6A3	ITGA1_ITGB1	0.0179166	0	COL6A3_ITGA1_ITGB1	COL6A3 - (ITGA1+ITGB1)	COLLAGEN	ECM-Receptor	KEGG: hsa04512
Endo_fibr	Unknown_2	LAMC1	SV2B	0.0172197	0	LAMC1_SV2B	LAMC1 - SV2B	LAMININ	ECM-Receptor	KEGG: hsa04512
Endo_fibr	Unknown_2	LAMA4	SV2B	0.0168315	0	LAMA4_SV2B	LAMA4 - SV2B	LAMININ	ECM-Receptor	KEGG: hsa04512
Endo_fibr	Unknown_2	LAMB1	SV2B	0.0166476	0	LAMB1_SV2B	LAMB1 - SV2B	LAMININ	ECM-Receptor	KEGG: hsa04512
Endo_fibr	Unknown_2	COL6A3	CD44	0.0131931	0	COL6A3_CD44	COL6A3 - CD44	COLLAGEN	ECM-Receptor	KEGG: hsa04512
Endo_fibr	Unknown_2	TNXB	ITGA9_ITGB1	0.0130828	0	TNXB_ITGA9_ITGB1	TNXB - (ITGA9+ITGB1)	TENASCIN	ECM-Receptor	KEGG: hsa04512
Endo_fibr	Unknown_2	COL6A3	ITGA2_ITGB1	0.0127912	0	COL6A3_ITGA2_ITGB1	COL6A3 - (ITGA2+ITGB1)	COLLAGEN	ECM-Receptor	KEGG: hsa04512
Endo_fibr	Unknown_2	COL1A1	ITGA2_ITGB1	0.0121649	0	COL1A1_ITGA2_ITGB1	COL1A1 - (ITGA2+ITGB1)	COLLAGEN	ECM-Receptor	KEGG: hsa04512
Endo_fibr	Unknown_2	TNXB	ITGA8_ITGB1	0.0121463	0	TNXB_ITGA8_ITGB1	TNXB - (ITGA8+ITGB1)	TENASCIN	ECM-Receptor	KEGG: hsa04512
Endo_fibr	Unknown_2	COL6A2	ITGA9_ITGB1	0.0119169	0	COL6A2_ITGA9_ITGB1	COL6A2 - (ITGA9+ITGB1)	COLLAGEN	ECM-Receptor	KEGG: hsa04512
Endo_fibr	Unknown_2	LAMC1	ITGA2_ITGB1	0.0112343	0	LAMC1_ITGA2_ITGB1	LAMC1 - (ITGA2+ITGB1)	LAMININ	ECM-Receptor	KEGG: hsa04512
Endo_fibr	Unknown_2	COL6A2	ITGA1_ITGB1	0.0112292	0	COL6A2_ITGA1_ITGB1	COL6A2 - (ITGA1+ITGB1)	COLLAGEN	ECM-Receptor	KEGG: hsa04512
Endo_fibr	Unknown_2	LAMA4	ITGA2_ITGB1	0.0109795	0	LAMA4_ITGA2_ITGB1	LAMA4 - (ITGA2+ITGB1)	LAMININ	ECM-Receptor	KEGG: hsa04512
Endo_fibr	Unknown_2	LAMB1	ITGA2_ITGB1	0.0108588	0	LAMB1_ITGA2_ITGB1	LAMB1 - (ITGA2+ITGB1)	LAMININ	ECM-Receptor	KEGG: hsa04512
Endo_fibr	Unknown_2	CNTN1	NRCAM	0.0101151	0	CNTN1_NRCAM	CNTN1 - NRCAM	CNTN	Cell-Cell Contact	KEGG: hsa04514
Endo_fibr	Unknown_2	THBS1	CD36	0.00924646	0	THBS1_CD36	THBS1 - CD36	THBS	ECM-Receptor	KEGG: hsa04512
Endo_fibr	Unknown_2	COL6A2	ITGA2_ITGB1	0.0080012	0	COL6A2_ITGA2_ITGB1	COL6A2 - (ITGA2+ITGB1)	COLLAGEN	ECM-Receptor	KEGG: hsa04512
Endo_fibr	Unknown_2	COL4A2	ITGA2_ITGB1	0.00636604	0	COL4A2_ITGA2_ITGB1	COL4A2 - (ITGA2+ITGB1)	COLLAGEN	ECM-Receptor	KEGG: hsa04512
Endo_fibr	Unknown_2	COL6A1	ITGA2_ITGB1	0.00562352	0	COL6A1_ITGA2_ITGB1	COL6A1 - (ITGA2+ITGB1)	COLLAGEN	ECM-Receptor	KEGG: hsa04512
Endo_fibr	Unknown_2	SEMA3A	NRP1_PLXNA4	0.00514244	0	SEMA3A_NRP1_PLXNA4	SEMA3A - (NRP1+PLXNA4)	SEMA3	Secreted Signaling	PMID: 27533782
Endo_fibr	Unknown_2	SEMA3A	NRP1_PLXNA2	0.00442474	0	SEMA3A_NRP1_PLXNA2	SEMA3A - (NRP1+PLXNA2)	SEMA3	Secreted Signaling	PMID: 27533782
Endo_fibr	Unknown_2	IGF1	IGF1R	0.00345845	0	IGF1_IGF1R	IGF1 - IGF1R	IGF	Secreted Signaling	PMID: 14604834
Endo_fibr	Unknown_2	LRRC4C	NTNG1	0.00330965	0	LRRC4C_NTNG1	LRRC4C - NTNG1	NGL	Cell-Cell Contact	KEGG: hsa04514
Endo_fibr	Unknown_2	THBS4	CD36	0.00329835	0	THBS4_CD36	THBS4 - CD36	THBS	ECM-Receptor	KEGG: hsa04512
Endo_fibr	Unknown_2	COL4A1	ITGA2_ITGB1	0.00303734	0	COL4A1_ITGA2_ITGB1	COL4A1 - (ITGA2+ITGB1)	COLLAGEN	ECM-Receptor	KEGG: hsa04512
Endo_fibr	Unknown_2	COL6A3	ITGAV_ITGB8	0.0109122	0.01	COL6A3_ITGAV_ITGB8	COL6A3 - (ITGAV+ITGB8)	COLLAGEN	ECM-Receptor	KEGG: hsa04512
Endo_fibr	Unknown_2	COL6A1	ITGA9_ITGB1	0.00838541	0.01	COL6A1_ITGA9_ITGB1	COL6A1 - (ITGA9+ITGB1)	COLLAGEN	ECM-Receptor	KEGG: hsa04512
Endo_fibr	Unknown_2	COL6A1	ITGA1_ITGB1	0.00789988	0.02	COL6A1_ITGA1_ITGB1	COL6A1 - (ITGA1+ITGB1)	COLLAGEN	ECM-Receptor	KEGG: hsa04512
Endo_fibr	Unknown_2	COL6A2	CD44	0.0082539	0.04	COL6A2_CD44	COL6A2 - CD44	COLLAGEN	ECM-Receptor	KEGG: hsa04512
Endo_fibr	Prolif_2	CNTN1	NRCAM	0.0187636	0	CNTN1_NRCAM	CNTN1 - NRCAM	CNTN	Cell-Cell Contact	KEGG: hsa04514
Endo_fibr	Prolif_2	IGF1	IGF1R	0.00297467	0	IGF1_IGF1R	IGF1 - IGF1R	IGF	Secreted Signaling	PMID: 14604834
Endo_fibr	Vasc_endo_1	PTPRM	PTPRM	0.13692	0	PTPRM_PTPRM	PTPRM - PTPRM	PTPRM	Cell-Cell Contact	KEGG: hsa04514
Endo_fibr	Vasc_endo_1	LAMA2	ITGA6_ITGB1	0.113344	0	LAMA2_ITGA6_ITGB1	LAMA2 - (ITGA6+ITGB1)	LAMININ	ECM-Receptor	KEGG: hsa04512
Endo_fibr	Vasc_endo_1	LAMA2	ITGA9_ITGB1	0.109905	0	LAMA2_ITGA9_ITGB1	LAMA2 - (ITGA9+ITGB1)	LAMININ	ECM-Receptor	KEGG: hsa04512
Endo_fibr	Vasc_endo_1	LAMA2	ITGA6_ITGB4	0.105972	0	LAMA2_ITGA6_ITGB4	LAMA2 - (ITGA6+ITGB4)	LAMININ	ECM-Receptor	KEGG: hsa04512
Endo_fibr	Vasc_endo_1	LAMA2	ITGA1_ITGB1	0.0704389	0	LAMA2_ITGA1_ITGB1	LAMA2 - (ITGA1+ITGB1)	LAMININ	ECM-Receptor	KEGG: hsa04512
Endo_fibr	Vasc_endo_1	COL1A2	ITGA9_ITGB1	0.06518	0	COL1A2_ITGA9_ITGB1	COL1A2 - (ITGA9+ITGB1)	COLLAGEN	ECM-Receptor	KEGG: hsa04512
Endo_fibr	Vasc_endo_1	COL6A3	ITGA9_ITGB1	0.0467476	0	COL6A3_ITGA9_ITGB1	COL6A3 - (ITGA9+ITGB1)	COLLAGEN	ECM-Receptor	KEGG: hsa04512
Endo_fibr	Vasc_endo_1	COL1A1	ITGA9_ITGB1	0.0445338	0	COL1A1_ITGA9_ITGB1	COL1A1 - (ITGA9+ITGB1)	COLLAGEN	ECM-Receptor	KEGG: hsa04512
Endo_fibr	Vasc_endo_1	LAMC1	ITGA6_ITGB1	0.0426233	0	LAMC1_ITGA6_ITGB1	LAMC1 - (ITGA6+ITGB1)	LAMININ	ECM-Receptor	KEGG: hsa04512
Endo_fibr	Vasc_endo_1	LAMA4	ITGA6_ITGB1	0.0416867	0	LAMA4_ITGA6_ITGB1	LAMA4 - (ITGA6+ITGB1)	LAMININ	ECM-Receptor	KEGG: hsa04512
Endo_fibr	Vasc_endo_1	LAMB1	ITGA6_ITGB1	0.0412426	0	LAMB1_ITGA6_ITGB1	LAMB1 - (ITGA6+ITGB1)	LAMININ	ECM-Receptor	KEGG: hsa04512
Endo_fibr	Vasc_endo_1	LAMC1	ITGA9_ITGB1	0.0412303	0	LAMC1_ITGA9_ITGB1	LAMC1 - (ITGA9+ITGB1)	LAMININ	ECM-Receptor	KEGG: hsa04512
Endo_fibr	Vasc_endo_1	COL1A2	ITGA1_ITGB1	0.0410338	0	COL1A2_ITGA1_ITGB1	COL1A2 - (ITGA1+ITGB1)	COLLAGEN	ECM-Receptor	KEGG: hsa04512
Endo_fibr	Vasc_endo_1	LAMA4	ITGA9_ITGB1	0.040323	0	LAMA4_ITGA9_ITGB1	LAMA4 - (ITGA9+ITGB1)	LAMININ	ECM-Receptor	KEGG: hsa04512
Endo_fibr	Vasc_endo_1	LAMB1	ITGA9_ITGB1	0.0398928	0	LAMB1_ITGA9_ITGB1	LAMB1 - (ITGA9+ITGB1)	LAMININ	ECM-Receptor	KEGG: hsa04512
Endo_fibr	Vasc_endo_1	LAMC1	ITGA6_ITGB4	0.0396452	0	LAMC1_ITGA6_ITGB4	LAMC1 - (ITGA6+ITGB4)	LAMININ	ECM-Receptor	KEGG: hsa04512
Endo_fibr	Vasc_endo_1	LAMA4	ITGA6_ITGB4	0.0387714	0	LAMA4_ITGA6_ITGB4	LAMA4 - (ITGA6+ITGB4)	LAMININ	ECM-Receptor	KEGG: hsa04512
Endo_fibr	Vasc_endo_1	LAMB1	ITGA6_ITGB4	0.0383571	0	LAMB1_ITGA6_ITGB4	LAMB1 - (ITGA6+ITGB4)	LAMININ	ECM-Receptor	KEGG: hsa04512
Endo_fibr	Vasc_endo_1	TNXB	ITGA9_ITGB1	0.0324648	0	TNXB_ITGA9_ITGB1	TNXB - (ITGA9+ITGB1)	TENASCIN	ECM-Receptor	KEGG: hsa04512
Endo_fibr	Vasc_endo_1	FN1	ITGA5_ITGB1	0.0320731	0	FN1_ITGA5_ITGB1	FN1 - (ITGA5+ITGB1)	FN1	ECM-Receptor	KEGG: hsa04512
Endo_fibr	Vasc_endo_1	COL6A2	ITGA9_ITGB1	0.0296234	0	COL6A2_ITGA9_ITGB1	COL6A2 - (ITGA9+ITGB1)	COLLAGEN	ECM-Receptor	KEGG: hsa04512
Endo_fibr	Vasc_endo_1	COL6A3	ITGA1_ITGB1	0.0292164	0	COL6A3_ITGA1_ITGB1	COL6A3 - (ITGA1+ITGB1)	COLLAGEN	ECM-Receptor	KEGG: hsa04512
Endo_fibr	Vasc_endo_1	FN1	ITGAV_ITGB1	0.0279643	0	FN1_ITGAV_ITGB1	FN1 - (ITGAV+ITGB1)	FN1	ECM-Receptor	KEGG: hsa04512
Endo_fibr	Vasc_endo_1	COL1A1	ITGA1_ITGB1	0.0278086	0	COL1A1_ITGA1_ITGB1	COL1A1 - (ITGA1+ITGB1)	COLLAGEN	ECM-Receptor	KEGG: hsa04512
Endo_fibr	Vasc_endo_1	LAMC1	ITGA1_ITGB1	0.0257123	0	LAMC1_ITGA1_ITGB1	LAMC1 - (ITGA1+ITGB1)	LAMININ	ECM-Receptor	KEGG: hsa04512
Endo_fibr	Vasc_endo_1	LAMA4	ITGA1_ITGB1	0.0251376	0	LAMA4_ITGA1_ITGB1	LAMA4 - (ITGA1+ITGB1)	LAMININ	ECM-Receptor	KEGG: hsa04512
Endo_fibr	Vasc_endo_1	LAMB1	ITGA1_ITGB1	0.0248652	0	LAMB1_ITGA1_ITGB1	LAMB1 - (ITGA1+ITGB1)	LAMININ	ECM-Receptor	KEGG: hsa04512
Endo_fibr	Vasc_endo_1	COL4A2	ITGA9_ITGB1	0.0236749	0	COL4A2_ITGA9_ITGB1	COL4A2 - (ITGA9+ITGB1)	COLLAGEN	ECM-Receptor	KEGG: hsa04512
Endo_fibr	Vasc_endo_1	SEMA3A	NRP1_PLXNA2	0.023277	0	SEMA3A_NRP1_PLXNA2	SEMA3A - (NRP1+PLXNA2)	SEMA3	Secreted Signaling	PMID: 27533782
Endo_fibr	Vasc_endo_1	COL6A1	ITGA9_ITGB1	0.0209561	0	COL6A1_ITGA9_ITGB1	COL6A1 - (ITGA9+ITGB1)	COLLAGEN	ECM-Receptor	KEGG: hsa04512
Endo_fibr	Vasc_endo_1	APP	CD74	0.0207307	0	APP_CD74	APP - CD74	APP	Cell-Cell Contact	PMID: 19849849
Endo_fibr	Vasc_endo_1	JAM3	JAM2	0.0205835	0	JAM3_JAM2	JAM3 - JAM2	JAM	Cell-Cell Contact	KEGG: hsa04514
Endo_fibr	Vasc_endo_1	FN1	ITGA8_ITGB1	0.0189145	0	FN1_ITGA8_ITGB1	FN1 - (ITGA8+ITGB1)	FN1	ECM-Receptor	KEGG: hsa04512
Endo_fibr	Vasc_endo_1	COL6A2	ITGA1_ITGB1	0.0183902	0	COL6A2_ITGA1_ITGB1	COL6A2 - (ITGA1+ITGB1)	COLLAGEN	ECM-Receptor	KEGG: hsa04512
Endo_fibr	Vasc_endo_1	COL4A2	ITGA1_ITGB1	0.0146633	0	COL4A2_ITGA1_ITGB1	COL4A2 - (ITGA1+ITGB1)	COLLAGEN	ECM-Receptor	KEGG: hsa04512
Endo_fibr	Vasc_endo_1	COL6A1	ITGA1_ITGB1	0.0129656	0	COL6A1_ITGA1_ITGB1	COL6A1 - (ITGA1+ITGB1)	COLLAGEN	ECM-Receptor	KEGG: hsa04512
Endo_fibr	Vasc_endo_1	COL4A1	ITGA9_ITGB1	0.0113995	0	COL4A1_ITGA9_ITGB1	COL4A1 - (ITGA9+ITGB1)	COLLAGEN	ECM-Receptor	KEGG: hsa04512
Endo_fibr	Vasc_endo_1	TNXB	ITGA8_ITGB1	0.0108746	0	TNXB_ITGA8_ITGB1	TNXB - (ITGA8+ITGB1)	TENASCIN	ECM-Receptor	KEGG: hsa04512
Endo_fibr	Vasc_endo_1	IGF1	IGF1R	0.010595	0	IGF1_IGF1R	IGF1 - IGF1R	IGF	Secreted Signaling	PMID: 14604834
Endo_fibr	Vasc_endo_1	JAM2	JAM2	0.00963671	0	JAM2_JAM2	JAM2 - JAM2	JAM	Cell-Cell Contact	KEGG: hsa04514
Endo_fibr	Vasc_endo_1	COL4A1	ITGA1_ITGB1	0.00702675	0	COL4A1_ITGA1_ITGB1	COL4A1 - (ITGA1+ITGB1)	COLLAGEN	ECM-Receptor	KEGG: hsa04512
Endo_fibr	Vasc_endo_1	CD99	CD99	0.0062066	0	CD99_CD99	CD99 - CD99	CD99	Cell-Cell Contact	KEGG: hsa04514
Endo_fibr	Vasc_endo_1	IGF1	ITGA6_ITGB4	0.0047354	0	IGF1_ITGA6_ITGB4	IGF1 - (ITGA6+ITGB4)	IGF	Secreted Signaling	PMID: 28190785; PMID: 28873464
Endo_fibr	Vasc_endo_1	THBS1	CD47	0.00404493	0	THBS1_CD47	THBS1 - CD47	THBS	ECM-Receptor	KEGG: hsa04512
Endo_fibr	Vasc_endo_1	FGF1	FGFR1	0.00340036	0	FGF1_FGFR1	FGF1 - FGFR1	FGF	Secreted Signaling	PMC: 4393358
Endo_fibr	Vasc_endo_1	JAG1	NOTCH4	0.00299444	0	JAG1_NOTCH4	JAG1 - NOTCH4	NOTCH	Cell-Cell Contact	PMID: 22353464
Endo_fibr	Vasc_endo_1	FGF7	FGFR1	0.00261843	0	FGF7_FGFR1	FGF7 - FGFR1	FGF	Secreted Signaling	PMC: 4393358
Endo_fibr	Vasc_endo_1	JAG1	NOTCH1	0.00180034	0	JAG1_NOTCH1	JAG1 - NOTCH1	NOTCH	Cell-Cell Contact	PMID: 22353464
Endo_fibr	Vasc_endo_1	THBS4	CD47	0.00143803	0	THBS4_CD47	THBS4 - CD47	THBS	ECM-Receptor	KEGG: hsa04512
Endo_fibr	Vasc_endo_1	CD46	JAG1	0.00253264	0.01	CD46_JAG1	CD46 - JAG1	CD46	Cell-Cell Contact	PMID: 23086448
Endo_fibr	Vasc_endo_1	JAM3	JAM3	0.00326106	0.02	JAM3_JAM3	JAM3 - JAM3	JAM	Cell-Cell Contact	KEGG: hsa04514
Endo_fibr	Vasc_endo_2	LAMA2	ITGA9_ITGB1	0.160114	0	LAMA2_ITGA9_ITGB1	LAMA2 - (ITGA9+ITGB1)	LAMININ	ECM-Receptor	KEGG: hsa04512
Endo_fibr	Vasc_endo_2	PTPRM	PTPRM	0.153981	0	PTPRM_PTPRM	PTPRM - PTPRM	PTPRM	Cell-Cell Contact	KEGG: hsa04514
Endo_fibr	Vasc_endo_2	LAMA2	ITGA6_ITGB1	0.144978	0	LAMA2_ITGA6_ITGB1	LAMA2 - (ITGA6+ITGB1)	LAMININ	ECM-Receptor	KEGG: hsa04512
Endo_fibr	Vasc_endo_2	LAMA2	ITGA1_ITGB1	0.0978687	0	LAMA2_ITGA1_ITGB1	LAMA2 - (ITGA1+ITGB1)	LAMININ	ECM-Receptor	KEGG: hsa04512
Endo_fibr	Vasc_endo_2	COL1A2	ITGA9_ITGB1	0.0971875	0	COL1A2_ITGA9_ITGB1	COL1A2 - (ITGA9+ITGB1)	COLLAGEN	ECM-Receptor	KEGG: hsa04512
Endo_fibr	Vasc_endo_2	LAMA2	ITGA6_ITGB4	0.0879652	0	LAMA2_ITGA6_ITGB4	LAMA2 - (ITGA6+ITGB4)	LAMININ	ECM-Receptor	KEGG: hsa04512
Endo_fibr	Vasc_endo_2	COL6A3	ITGA9_ITGB1	0.0703851	0	COL6A3_ITGA9_ITGB1	COL6A3 - (ITGA9+ITGB1)	COLLAGEN	ECM-Receptor	KEGG: hsa04512
Endo_fibr	Vasc_endo_2	FN1	ITGAV_ITGB1	0.0700609	0	FN1_ITGAV_ITGB1	FN1 - (ITGAV+ITGB1)	FN1	ECM-Receptor	KEGG: hsa04512
Endo_fibr	Vasc_endo_2	COL1A1	ITGA9_ITGB1	0.0671308	0	COL1A1_ITGA9_ITGB1	COL1A1 - (ITGA9+ITGB1)	COLLAGEN	ECM-Receptor	KEGG: hsa04512
Endo_fibr	Vasc_endo_2	LAMC1	ITGA9_ITGB1	0.0622603	0	LAMC1_ITGA9_ITGB1	LAMC1 - (ITGA9+ITGB1)	LAMININ	ECM-Receptor	KEGG: hsa04512
Endo_fibr	Vasc_endo_2	LAMA4	ITGA9_ITGB1	0.0609196	0	LAMA4_ITGA9_ITGB1	LAMA4 - (ITGA9+ITGB1)	LAMININ	ECM-Receptor	KEGG: hsa04512
Endo_fibr	Vasc_endo_2	LAMB1	ITGA9_ITGB1	0.0602834	0	LAMB1_ITGA9_ITGB1	LAMB1 - (ITGA9+ITGB1)	LAMININ	ECM-Receptor	KEGG: hsa04512
Endo_fibr	Vasc_endo_2	COL1A2	ITGA1_ITGB1	0.0577239	0	COL1A2_ITGA1_ITGB1	COL1A2 - (ITGA1+ITGB1)	COLLAGEN	ECM-Receptor	KEGG: hsa04512
Endo_fibr	Vasc_endo_2	LAMC1	ITGA6_ITGB1	0.0557603	0	LAMC1_ITGA6_ITGB1	LAMC1 - (ITGA6+ITGB1)	LAMININ	ECM-Receptor	KEGG: hsa04512
Endo_fibr	Vasc_endo_2	LAMA4	ITGA6_ITGB1	0.0545515	0	LAMA4_ITGA6_ITGB1	LAMA4 - (ITGA6+ITGB1)	LAMININ	ECM-Receptor	KEGG: hsa04512
Endo_fibr	Vasc_endo_2	LAMB1	ITGA6_ITGB1	0.053978	0	LAMB1_ITGA6_ITGB1	LAMB1 - (ITGA6+ITGB1)	LAMININ	ECM-Receptor	KEGG: hsa04512
Endo_fibr	Vasc_endo_2	TNXB	ITGA9_ITGB1	0.0492535	0	TNXB_ITGA9_ITGB1	TNXB - (ITGA9+ITGB1)	TENASCIN	ECM-Receptor	KEGG: hsa04512
Endo_fibr	Vasc_endo_2	FN1	ITGA5_ITGB1	0.0480926	0	FN1_ITGA5_ITGB1	FN1 - (ITGA5+ITGB1)	FN1	ECM-Receptor	KEGG: hsa04512
Endo_fibr	Vasc_endo_2	COL6A2	ITGA9_ITGB1	0.0450111	0	COL6A2_ITGA9_ITGB1	COL6A2 - (ITGA9+ITGB1)	COLLAGEN	ECM-Receptor	KEGG: hsa04512
Endo_fibr	Vasc_endo_2	COL6A3	ITGA1_ITGB1	0.0413069	0	COL6A3_ITGA1_ITGB1	COL6A3 - (ITGA1+ITGB1)	COLLAGEN	ECM-Receptor	KEGG: hsa04512
Endo_fibr	Vasc_endo_2	COL1A1	ITGA1_ITGB1	0.0393401	0	COL1A1_ITGA1_ITGB1	COL1A1 - (ITGA1+ITGB1)	COLLAGEN	ECM-Receptor	KEGG: hsa04512
Endo_fibr	Vasc_endo_2	LAMC1	ITGA1_ITGB1	0.0364072	0	LAMC1_ITGA1_ITGB1	LAMC1 - (ITGA1+ITGB1)	LAMININ	ECM-Receptor	KEGG: hsa04512
Endo_fibr	Vasc_endo_2	COL4A2	ITGA9_ITGB1	0.0360876	0	COL4A2_ITGA9_ITGB1	COL4A2 - (ITGA9+ITGB1)	COLLAGEN	ECM-Receptor	KEGG: hsa04512
Endo_fibr	Vasc_endo_2	LAMA4	ITGA1_ITGB1	0.0356021	0	LAMA4_ITGA1_ITGB1	LAMA4 - (ITGA1+ITGB1)	LAMININ	ECM-Receptor	KEGG: hsa04512
Endo_fibr	Vasc_endo_2	LAMB1	ITGA1_ITGB1	0.0352204	0	LAMB1_ITGA1_ITGB1	LAMB1 - (ITGA1+ITGB1)	LAMININ	ECM-Receptor	KEGG: hsa04512
Endo_fibr	Vasc_endo_2	LAMC1	ITGA6_ITGB4	0.0324991	0	LAMC1_ITGA6_ITGB4	LAMC1 - (ITGA6+ITGB4)	LAMININ	ECM-Receptor	KEGG: hsa04512
Endo_fibr	Vasc_endo_2	COL6A1	ITGA9_ITGB1	0.03199	0	COL6A1_ITGA9_ITGB1	COL6A1 - (ITGA9+ITGB1)	COLLAGEN	ECM-Receptor	KEGG: hsa04512
Endo_fibr	Vasc_endo_2	LAMA4	ITGA6_ITGB4	0.0317775	0	LAMA4_ITGA6_ITGB4	LAMA4 - (ITGA6+ITGB4)	LAMININ	ECM-Receptor	KEGG: hsa04512
Endo_fibr	Vasc_endo_2	LAMB1	ITGA6_ITGB4	0.0314355	0	LAMB1_ITGA6_ITGB4	LAMB1 - (ITGA6+ITGB4)	LAMININ	ECM-Receptor	KEGG: hsa04512
Endo_fibr	Vasc_endo_2	COL6A2	ITGA1_ITGB1	0.0261211	0	COL6A2_ITGA1_ITGB1	COL6A2 - (ITGA1+ITGB1)	COLLAGEN	ECM-Receptor	KEGG: hsa04512
Endo_fibr	Vasc_endo_2	COL4A2	ITGA1_ITGB1	0.0208607	0	COL4A2_ITGA1_ITGB1	COL4A2 - (ITGA1+ITGB1)	COLLAGEN	ECM-Receptor	KEGG: hsa04512
Endo_fibr	Vasc_endo_2	JAM3	JAM2	0.0197845	0	JAM3_JAM2	JAM3 - JAM2	JAM	Cell-Cell Contact	KEGG: hsa04514
Endo_fibr	Vasc_endo_2	COL6A1	ITGA1_ITGB1	0.018459	0	COL6A1_ITGA1_ITGB1	COL6A1 - (ITGA1+ITGB1)	COLLAGEN	ECM-Receptor	KEGG: hsa04512
Endo_fibr	Vasc_endo_2	SEMA3A	NRP1_PLXNA2	0.0180333	0	SEMA3A_NRP1_PLXNA2	SEMA3A - (NRP1+PLXNA2)	SEMA3	Secreted Signaling	PMID: 27533782
Endo_fibr	Vasc_endo_2	COL4A1	ITGA9_ITGB1	0.0174915	0	COL4A1_ITGA9_ITGB1	COL4A1 - (ITGA9+ITGB1)	COLLAGEN	ECM-Receptor	KEGG: hsa04512
Endo_fibr	Vasc_endo_2	APP	CD74	0.0171543	0	APP_CD74	APP - CD74	APP	Cell-Cell Contact	PMID: 19849849
Endo_fibr	Vasc_endo_2	CD46	JAG1	0.0155524	0	CD46_JAG1	CD46 - JAG1	CD46	Cell-Cell Contact	PMID: 23086448
Endo_fibr	Vasc_endo_2	IGF1	IGF1R	0.0154792	0	IGF1_IGF1R	IGF1 - IGF1R	IGF	Secreted Signaling	PMID: 14604834
Endo_fibr	Vasc_endo_2	JAG1	NOTCH4	0.012243	0	JAG1_NOTCH4	JAG1 - NOTCH4	NOTCH	Cell-Cell Contact	PMID: 22353464
Endo_fibr	Vasc_endo_2	COL4A1	ITGA1_ITGB1	0.0100295	0	COL4A1_ITGA1_ITGB1	COL4A1 - (ITGA1+ITGB1)	COLLAGEN	ECM-Receptor	KEGG: hsa04512
Endo_fibr	Vasc_endo_2	JAM2	JAM2	0.00925858	0	JAM2_JAM2	JAM2 - JAM2	JAM	Cell-Cell Contact	KEGG: hsa04514
Endo_fibr	Vasc_endo_2	JAM2	ITGAV_ITGB1	0.00640332	0	JAM2_ITGAV_ITGB1	JAM2 - (ITGAV+ITGB1)	JAM	Cell-Cell Contact	KEGG: hsa04514
Endo_fibr	Vasc_endo_2	IGF1	ITGA6_ITGB4	0.00426645	0	IGF1_ITGA6_ITGB4	IGF1 - (ITGA6+ITGB4)	IGF	Secreted Signaling	PMID: 28190785; PMID: 28873464
Endo_fibr	Vasc_endo_2	THBS1	CD47	0.00362999	0	THBS1_CD47	THBS1 - CD47	THBS	ECM-Receptor	KEGG: hsa04512
Endo_fibr	Vasc_endo_2	FGF1	FGFR1	0.00285474	0	FGF1_FGFR1	FGF1 - FGFR1	FGF	Secreted Signaling	PMC: 4393358
Endo_fibr	Vasc_endo_2	FGF7	FGFR1	0.00219801	0	FGF7_FGFR1	FGF7 - FGFR1	FGF	Secreted Signaling	PMC: 4393358
Endo_fibr	Vasc_endo_2	JAG1	NOTCH1	0.00214585	0	JAG1_NOTCH1	JAG1 - NOTCH1	NOTCH	Cell-Cell Contact	PMID: 22353464
Endo_fibr	Vasc_endo_2	THBS4	CD47	0.00129017	0	THBS4_CD47	THBS4 - CD47	THBS	ECM-Receptor	KEGG: hsa04512
Endo_fibr	Vasc_endo_2	MPZL1	MPZL1	0.000783072	0	MPZL1_MPZL1	MPZL1 - MPZL1	MPZ	Cell-Cell Contact	KEGG: hsa04514

## Sheet: Epi_fibr
source	target	ligand	receptor	prob	pval	interaction_name	interaction_name_2	pathway_name	annotation	evidence
Epi_fibr	Adipocyte_1	LAMA2	CD44	0.123415	0	LAMA2_CD44	LAMA2 - CD44	LAMININ	ECM-Receptor	KEGG: hsa04512
Epi_fibr	Adipocyte_1	LAMA2	ITGAV_ITGB8	0.101946	0	LAMA2_ITGAV_ITGB8	LAMA2 - (ITGAV+ITGB8)	LAMININ	ECM-Receptor	KEGG: hsa04512
Epi_fibr	Adipocyte_1	COL1A2	CD44	0.0862678	0	COL1A2_CD44	COL1A2 - CD44	COLLAGEN	ECM-Receptor	KEGG: hsa04512
Epi_fibr	Adipocyte_1	PTPRM	PTPRM	0.0853946	0	PTPRM_PTPRM	PTPRM - PTPRM	PTPRM	Cell-Cell Contact	KEGG: hsa04514
Epi_fibr	Adipocyte_1	LAMA4	CD44	0.0725554	0	LAMA4_CD44	LAMA4 - CD44	LAMININ	ECM-Receptor	KEGG: hsa04512
Epi_fibr	Adipocyte_1	COL1A2	ITGAV_ITGB8	0.0707395	0	COL1A2_ITGAV_ITGB8	COL1A2 - (ITGAV+ITGB8)	COLLAGEN	ECM-Receptor	KEGG: hsa04512
Epi_fibr	Adipocyte_1	COL6A3	CD44	0.0671483	0	COL6A3_CD44	COL6A3 - CD44	COLLAGEN	ECM-Receptor	KEGG: hsa04512
Epi_fibr	Adipocyte_1	LAMA4	ITGAV_ITGB8	0.0593351	0	LAMA4_ITGAV_ITGB8	LAMA4 - (ITGAV+ITGB8)	LAMININ	ECM-Receptor	KEGG: hsa04512
Epi_fibr	Adipocyte_1	LAMA2	ITGA6_ITGB1	0.0589446	0	LAMA2_ITGA6_ITGB1	LAMA2 - (ITGA6+ITGB1)	LAMININ	ECM-Receptor	KEGG: hsa04512
Epi_fibr	Adipocyte_1	COL6A3	ITGAV_ITGB8	0.054855	0	COL6A3_ITGAV_ITGB8	COL6A3 - (ITGAV+ITGB8)	COLLAGEN	ECM-Receptor	KEGG: hsa04512
Epi_fibr	Adipocyte_1	COL1A1	CD44	0.0528725	0	COL1A1_CD44	COL1A1 - CD44	COLLAGEN	ECM-Receptor	KEGG: hsa04512
Epi_fibr	Adipocyte_1	COL4A2	CD44	0.0503116	0	COL4A2_CD44	COL4A2 - CD44	COLLAGEN	ECM-Receptor	KEGG: hsa04512
Epi_fibr	Adipocyte_1	COL6A2	CD44	0.0489415	0	COL6A2_CD44	COL6A2 - CD44	COLLAGEN	ECM-Receptor	KEGG: hsa04512
Epi_fibr	Adipocyte_1	LAMC1	CD44	0.0464964	0	LAMC1_CD44	LAMC1 - CD44	LAMININ	ECM-Receptor	KEGG: hsa04512
Epi_fibr	Adipocyte_1	COL4A1	CD44	0.0462972	0	COL4A1_CD44	COL4A1 - CD44	COLLAGEN	ECM-Receptor	KEGG: hsa04512
Epi_fibr	Adipocyte_1	LAMB1	CD44	0.045838	0	LAMB1_CD44	LAMB1 - CD44	LAMININ	ECM-Receptor	KEGG: hsa04512
Epi_fibr	Adipocyte_1	LAMA2	ITGA7_ITGB1	0.0443462	0	LAMA2_ITGA7_ITGB1	LAMA2 - (ITGA7+ITGB1)	LAMININ	ECM-Receptor	KEGG: hsa04512
Epi_fibr	Adipocyte_1	LAMA2	ITGA6_ITGB4	0.0438062	0	LAMA2_ITGA6_ITGB4	LAMA2 - (ITGA6+ITGB4)	LAMININ	ECM-Receptor	KEGG: hsa04512
Epi_fibr	Adipocyte_1	FN1	CD44	0.0436583	0	FN1_CD44	FN1 - CD44	FN1	ECM-Receptor	KEGG: hsa04512
Epi_fibr	Adipocyte_1	COL6A1	CD44	0.0433138	0	COL6A1_CD44	COL6A1 - CD44	COLLAGEN	ECM-Receptor	KEGG: hsa04512
Epi_fibr	Adipocyte_1	COL1A1	ITGAV_ITGB8	0.0430721	0	COL1A1_ITGAV_ITGB8	COL1A1 - (ITGAV+ITGB8)	COLLAGEN	ECM-Receptor	KEGG: hsa04512
Epi_fibr	Adipocyte_1	COL4A2	ITGAV_ITGB8	0.0409653	0	COL4A2_ITGAV_ITGB8	COL4A2 - (ITGAV+ITGB8)	COLLAGEN	ECM-Receptor	KEGG: hsa04512
Epi_fibr	Adipocyte_1	COL6A2	ITGAV_ITGB8	0.0398391	0	COL6A2_ITGAV_ITGB8	COL6A2 - (ITGAV+ITGB8)	COLLAGEN	ECM-Receptor	KEGG: hsa04512
Epi_fibr	Adipocyte_1	LAMA2	ITGA3_ITGB1	0.0393641	0	LAMA2_ITGA3_ITGB1	LAMA2 - (ITGA3+ITGB1)	LAMININ	ECM-Receptor	KEGG: hsa04512
Epi_fibr	Adipocyte_1	LAMC1	ITGAV_ITGB8	0.0378306	0	LAMC1_ITGAV_ITGB8	LAMC1 - (ITGAV+ITGB8)	LAMININ	ECM-Receptor	KEGG: hsa04512
Epi_fibr	Adipocyte_1	COL4A1	ITGAV_ITGB8	0.0376671	0	COL4A1_ITGAV_ITGB8	COL4A1 - (ITGAV+ITGB8)	COLLAGEN	ECM-Receptor	KEGG: hsa04512
Epi_fibr	Adipocyte_1	LAMB1	ITGAV_ITGB8	0.0372902	0	LAMB1_ITGAV_ITGB8	LAMB1 - (ITGAV+ITGB8)	LAMININ	ECM-Receptor	KEGG: hsa04512
Epi_fibr	Adipocyte_1	FN1	ITGAV_ITGB8	0.0355018	0	FN1_ITGAV_ITGB8	FN1 - (ITGAV+ITGB8)	FN1	ECM-Receptor	KEGG: hsa04512
Epi_fibr	Adipocyte_1	COL6A1	ITGAV_ITGB8	0.0352193	0	COL6A1_ITGAV_ITGB8	COL6A1 - (ITGAV+ITGB8)	COLLAGEN	ECM-Receptor	KEGG: hsa04512
Epi_fibr	Adipocyte_1	LAMA4	ITGA6_ITGB1	0.0336341	0	LAMA4_ITGA6_ITGB1	LAMA4 - (ITGA6+ITGB1)	LAMININ	ECM-Receptor	KEGG: hsa04512
Epi_fibr	Adipocyte_1	LAMA2	ITGA2_ITGB1	0.0298507	0	LAMA2_ITGA2_ITGB1	LAMA2 - (ITGA2+ITGB1)	LAMININ	ECM-Receptor	KEGG: hsa04512
Epi_fibr	Adipocyte_1	COL1A2	ITGA3_ITGB1	0.0267439	0	COL1A2_ITGA3_ITGB1	COL1A2 - (ITGA3+ITGB1)	COLLAGEN	ECM-Receptor	KEGG: hsa04512
Epi_fibr	Adipocyte_1	LAMA4	ITGA7_ITGB1	0.0251367	0	LAMA4_ITGA7_ITGB1	LAMA4 - (ITGA7+ITGB1)	LAMININ	ECM-Receptor	KEGG: hsa04512
Epi_fibr	Adipocyte_1	LAMA4	ITGA6_ITGB4	0.0248245	0	LAMA4_ITGA6_ITGB4	LAMA4 - (ITGA6+ITGB4)	LAMININ	ECM-Receptor	KEGG: hsa04512
Epi_fibr	Adipocyte_1	COL1A2	SDC1	0.0241242	0	COL1A2_SDC1	COL1A2 - SDC1	COLLAGEN	ECM-Receptor	KEGG: hsa04512
Epi_fibr	Adipocyte_1	LAMA2	DAG1	0.0231585	0	LAMA2_DAG1	LAMA2 - DAG1	LAMININ	ECM-Receptor	KEGG: hsa04512
Epi_fibr	Adipocyte_1	TNXB	ITGAV_ITGB6	0.0231042	0	TNXB_ITGAV_ITGB6	TNXB - (ITGAV+ITGB6)	TENASCIN	ECM-Receptor	KEGG: hsa04512
Epi_fibr	Adipocyte_1	LAMA4	ITGA3_ITGB1	0.0222624	0	LAMA4_ITGA3_ITGB1	LAMA4 - (ITGA3+ITGB1)	LAMININ	ECM-Receptor	KEGG: hsa04512
Epi_fibr	Adipocyte_1	FN1	ITGAV_ITGB1	0.0218678	0	FN1_ITGAV_ITGB1	FN1 - (ITGAV+ITGB1)	FN1	ECM-Receptor	KEGG: hsa04512
Epi_fibr	Adipocyte_1	LAMC1	ITGA6_ITGB1	0.021234	0	LAMC1_ITGA6_ITGB1	LAMC1 - (ITGA6+ITGB1)	LAMININ	ECM-Receptor	KEGG: hsa04512
Epi_fibr	Adipocyte_1	LAMB1	ITGA6_ITGB1	0.0209255	0	LAMB1_ITGA6_ITGB1	LAMB1 - (ITGA6+ITGB1)	LAMININ	ECM-Receptor	KEGG: hsa04512
Epi_fibr	Adipocyte_1	COL6A3	ITGA3_ITGB1	0.0205204	0	COL6A3_ITGA3_ITGB1	COL6A3 - (ITGA3+ITGB1)	COLLAGEN	ECM-Receptor	KEGG: hsa04512
Epi_fibr	Adipocyte_1	COL1A2	ITGA2_ITGB1	0.0202163	0	COL1A2_ITGA2_ITGB1	COL1A2 - (ITGA2+ITGB1)	COLLAGEN	ECM-Receptor	KEGG: hsa04512
Epi_fibr	Adipocyte_1	FN1	ITGAV_ITGB6	0.0194732	0	FN1_ITGAV_ITGB6	FN1 - (ITGAV+ITGB6)	FN1	ECM-Receptor	KEGG: hsa04512
Epi_fibr	Adipocyte_1	COL6A3	SDC1	0.0184987	0	COL6A3_SDC1	COL6A3 - SDC1	COLLAGEN	ECM-Receptor	KEGG: hsa04512
Epi_fibr	Adipocyte_1	COL6A3	ITGA9_ITGB1	0.0179143	0	COL6A3_ITGA9_ITGB1	COL6A3 - (ITGA9+ITGB1)	COLLAGEN	ECM-Receptor	KEGG: hsa04512
Epi_fibr	Adipocyte_1	LAMA4	ITGA2_ITGB1	0.0168098	0	LAMA4_ITGA2_ITGB1	LAMA4 - (ITGA2+ITGB1)	LAMININ	ECM-Receptor	KEGG: hsa04512
Epi_fibr	Adipocyte_1	COL1A1	ITGA3_ITGB1	0.0159879	0	COL1A1_ITGA3_ITGB1	COL1A1 - (ITGA3+ITGB1)	COLLAGEN	ECM-Receptor	KEGG: hsa04512
Epi_fibr	Adipocyte_1	LAMC1	ITGA7_ITGB1	0.0158182	0	LAMC1_ITGA7_ITGB1	LAMC1 - (ITGA7+ITGB1)	LAMININ	ECM-Receptor	KEGG: hsa04512
Epi_fibr	Adipocyte_1	LAMC1	ITGA6_ITGB4	0.0156198	0	LAMC1_ITGA6_ITGB4	LAMC1 - (ITGA6+ITGB4)	LAMININ	ECM-Receptor	KEGG: hsa04512
Epi_fibr	Adipocyte_1	LAMB1	ITGA7_ITGB1	0.0155871	0	LAMB1_ITGA7_ITGB1	LAMB1 - (ITGA7+ITGB1)	LAMININ	ECM-Receptor	KEGG: hsa04512
Epi_fibr	Adipocyte_1	COL6A3	ITGA2_ITGB1	0.0154877	0	COL6A3_ITGA2_ITGB1	COL6A3 - (ITGA2+ITGB1)	COLLAGEN	ECM-Receptor	KEGG: hsa04512
Epi_fibr	Adipocyte_1	LAMB1	ITGA6_ITGB4	0.0153916	0	LAMB1_ITGA6_ITGB4	LAMB1 - (ITGA6+ITGB4)	LAMININ	ECM-Receptor	KEGG: hsa04512
Epi_fibr	Adipocyte_1	IGF1	IGF1R	0.01534	0	IGF1_IGF1R	IGF1 - IGF1R	IGF	Secreted Signaling	PMID: 14604834
Epi_fibr	Adipocyte_1	COL4A2	ITGA3_ITGB1	0.0151848	0	COL4A2_ITGA3_ITGB1	COL4A2 - (ITGA3+ITGB1)	COLLAGEN	ECM-Receptor	KEGG: hsa04512
Epi_fibr	Adipocyte_1	COL6A2	ITGA3_ITGB1	0.0147565	0	COL6A2_ITGA3_ITGB1	COL6A2 - (ITGA3+ITGB1)	COLLAGEN	ECM-Receptor	KEGG: hsa04512
Epi_fibr	Adipocyte_1	COL1A1	SDC1	0.0144062	0	COL1A1_SDC1	COL1A1 - SDC1	COLLAGEN	ECM-Receptor	KEGG: hsa04512
Epi_fibr	Adipocyte_1	TNXB	SDC1	0.0140349	0	TNXB_SDC1	TNXB - SDC1	TENASCIN	ECM-Receptor	KEGG: hsa04512
Epi_fibr	Adipocyte_1	LAMC1	ITGA3_ITGB1	0.0139941	0	LAMC1_ITGA3_ITGB1	LAMC1 - (ITGA3+ITGB1)	LAMININ	ECM-Receptor	KEGG: hsa04512
Epi_fibr	Adipocyte_1	COL4A1	ITGA3_ITGB1	0.0139321	0	COL4A1_ITGA3_ITGB1	COL4A1 - (ITGA3+ITGB1)	COLLAGEN	ECM-Receptor	KEGG: hsa04512
Epi_fibr	Adipocyte_1	LAMB1	ITGA3_ITGB1	0.0137893	0	LAMB1_ITGA3_ITGB1	LAMB1 - (ITGA3+ITGB1)	LAMININ	ECM-Receptor	KEGG: hsa04512
Epi_fibr	Adipocyte_1	COL4A2	SDC1	0.0136815	0	COL4A2_SDC1	COL4A2 - SDC1	COLLAGEN	ECM-Receptor	KEGG: hsa04512
Epi_fibr	Adipocyte_1	TNXB	ITGA9_ITGB1	0.0135895	0	TNXB_ITGA9_ITGB1	TNXB - (ITGA9+ITGB1)	TENASCIN	ECM-Receptor	KEGG: hsa04512
Epi_fibr	Adipocyte_1	COL6A2	SDC1	0.0132949	0	COL6A2_SDC1	COL6A2 - SDC1	COLLAGEN	ECM-Receptor	KEGG: hsa04512
Epi_fibr	Adipocyte_1	COL4A2	ITGA9_ITGB1	0.0132471	0	COL4A2_ITGA9_ITGB1	COL4A2 - (ITGA9+ITGB1)	COLLAGEN	ECM-Receptor	KEGG: hsa04512
Epi_fibr	Adipocyte_1	FN1	ITGA3_ITGB1	0.0131126	0	FN1_ITGA3_ITGB1	FN1 - (ITGA3+ITGB1)	FN1	ECM-Receptor	KEGG: hsa04512
Epi_fibr	Adipocyte_1	COL6A1	ITGA3_ITGB1	0.0130059	0	COL6A1_ITGA3_ITGB1	COL6A1 - (ITGA3+ITGB1)	COLLAGEN	ECM-Receptor	KEGG: hsa04512
Epi_fibr	Adipocyte_1	LAMA4	DAG1	0.013002	0	LAMA4_DAG1	LAMA4 - DAG1	LAMININ	ECM-Receptor	KEGG: hsa04512
Epi_fibr	Adipocyte_1	COL6A2	ITGA9_ITGB1	0.0128727	0	COL6A2_ITGA9_ITGB1	COL6A2 - (ITGA9+ITGB1)	COLLAGEN	ECM-Receptor	KEGG: hsa04512
Epi_fibr	Adipocyte_1	COL4A1	SDC1	0.0125512	0	COL4A1_SDC1	COL4A1 - SDC1	COLLAGEN	ECM-Receptor	KEGG: hsa04512
Epi_fibr	Adipocyte_1	COL4A1	ITGA9_ITGB1	0.0121523	0	COL4A1_ITGA9_ITGB1	COL4A1 - (ITGA9+ITGB1)	COLLAGEN	ECM-Receptor	KEGG: hsa04512
Epi_fibr	Adipocyte_1	COL1A1	ITGA2_ITGB1	0.0120531	0	COL1A1_ITGA2_ITGB1	COL1A1 - (ITGA2+ITGB1)	COLLAGEN	ECM-Receptor	KEGG: hsa04512
Epi_fibr	Adipocyte_1	FN1	SDC1	0.011812	0	FN1_SDC1	FN1 - SDC1	FN1	ECM-Receptor	KEGG: hsa04512
Epi_fibr	Adipocyte_1	COL6A1	SDC1	0.0117157	0	COL6A1_SDC1	COL6A1 - SDC1	COLLAGEN	ECM-Receptor	KEGG: hsa04512
Epi_fibr	Adipocyte_1	COL4A2	ITGA2_ITGB1	0.0114454	0	COL4A2_ITGA2_ITGB1	COL4A2 - (ITGA2+ITGB1)	COLLAGEN	ECM-Receptor	KEGG: hsa04512
Epi_fibr	Adipocyte_1	COL6A1	ITGA9_ITGB1	0.011343	0	COL6A1_ITGA9_ITGB1	COL6A1 - (ITGA9+ITGB1)	COLLAGEN	ECM-Receptor	KEGG: hsa04512
Epi_fibr	Adipocyte_1	COL6A2	ITGA2_ITGB1	0.0111213	0	COL6A2_ITGA2_ITGB1	COL6A2 - (ITGA2+ITGB1)	COLLAGEN	ECM-Receptor	KEGG: hsa04512
Epi_fibr	Adipocyte_1	LAMC1	ITGA2_ITGB1	0.0105447	0	LAMC1_ITGA2_ITGB1	LAMC1 - (ITGA2+ITGB1)	LAMININ	ECM-Receptor	KEGG: hsa04512
Epi_fibr	Adipocyte_1	COL4A1	ITGA2_ITGB1	0.0104979	0	COL4A1_ITGA2_ITGB1	COL4A1 - (ITGA2+ITGB1)	COLLAGEN	ECM-Receptor	KEGG: hsa04512
Epi_fibr	Adipocyte_1	LAMB1	ITGA2_ITGB1	0.0103899	0	LAMB1_ITGA2_ITGB1	LAMB1 - (ITGA2+ITGB1)	LAMININ	ECM-Receptor	KEGG: hsa04512
Epi_fibr	Adipocyte_1	COL6A1	ITGA2_ITGB1	0.00979767	0	COL6A1_ITGA2_ITGB1	COL6A1 - (ITGA2+ITGB1)	COLLAGEN	ECM-Receptor	KEGG: hsa04512
Epi_fibr	Adipocyte_1	COL6A6	CD44	0.00967546	0	COL6A6_CD44	COL6A6 - CD44	COLLAGEN	ECM-Receptor	KEGG: hsa04512
Epi_fibr	Adipocyte_1	LAMC1	DAG1	0.0081444	0	LAMC1_DAG1	LAMC1 - DAG1	LAMININ	ECM-Receptor	KEGG: hsa04512
Epi_fibr	Adipocyte_1	LAMB1	DAG1	0.00802451	0	LAMB1_DAG1	LAMB1 - DAG1	LAMININ	ECM-Receptor	KEGG: hsa04512
Epi_fibr	Adipocyte_1	COL6A6	ITGAV_ITGB8	0.00781595	0	COL6A6_ITGAV_ITGB8	COL6A6 - (ITGAV+ITGB8)	COLLAGEN	ECM-Receptor	KEGG: hsa04512
Epi_fibr	Adipocyte_1	SEMA3C	NRP1_PLXNA2	0.00747422	0	SEMA3C_NRP1_PLXNA2	SEMA3C - (NRP1+PLXNA2)	SEMA3	Secreted Signaling	PMID: 27533782
Epi_fibr	Adipocyte_1	JAG1	NOTCH2	0.00706317	0	JAG1_NOTCH2	JAG1 - NOTCH2	NOTCH	Cell-Cell Contact	PMID: 22353464
Epi_fibr	Adipocyte_1	FGF7	FGFR2	0.0068614	0	FGF7_FGFR2	FGF7 - FGFR2	FGF	Secreted Signaling	PMC: 4393358
Epi_fibr	Adipocyte_1	HSPG2	DAG1	0.00652554	0	HSPG2_DAG1	HSPG2 - DAG1	HSPG	ECM-Receptor	KEGG: hsa04512
Epi_fibr	Adipocyte_1	RELN	ITGA3_ITGB1	0.00417979	0	RELN_ITGA3_ITGB1	RELN - (ITGA3+ITGB1)	RELN	ECM-Receptor	KEGG: hsa04512
Epi_fibr	Adipocyte_1	IGF1	ITGA6_ITGB4	0.0041628	0	IGF1_ITGA6_ITGB4	IGF1 - (ITGA6+ITGB4)	IGF	Secreted Signaling	PMID: 28190785; PMID: 28873464
Epi_fibr	Adipocyte_1	FGF7	FGFR1	0.00377282	0	FGF7_FGFR1	FGF7 - FGFR1	FGF	Secreted Signaling	PMC: 4393358
Epi_fibr	Adipocyte_1	COL6A6	ITGA3_ITGB1	0.0028355	0	COL6A6_ITGA3_ITGB1	COL6A6 - (ITGA3+ITGB1)	COLLAGEN	ECM-Receptor	KEGG: hsa04512
Epi_fibr	Adipocyte_1	JAG1	NOTCH1	0.00280023	0	JAG1_NOTCH1	JAG1 - NOTCH1	NOTCH	Cell-Cell Contact	PMID: 22353464
Epi_fibr	Adipocyte_1	COL6A6	SDC1	0.00255161	0	COL6A6_SDC1	COL6A6 - SDC1	COLLAGEN	ECM-Receptor	KEGG: hsa04512
Epi_fibr	Adipocyte_1	COL6A6	ITGA9_ITGB1	0.00246972	0	COL6A6_ITGA9_ITGB1	COL6A6 - (ITGA9+ITGB1)	COLLAGEN	ECM-Receptor	KEGG: hsa04512
Epi_fibr	Adipocyte_1	THBS1	ITGA3_ITGB1	0.00239916	0	THBS1_ITGA3_ITGB1	THBS1 - (ITGA3+ITGB1)	THBS	ECM-Receptor	KEGG: hsa04512
Epi_fibr	Adipocyte_1	THBS1	SDC1	0.00215886	0	THBS1_SDC1	THBS1 - SDC1	THBS	ECM-Receptor	KEGG: hsa04512
Epi_fibr	Adipocyte_1	COL6A6	ITGA2_ITGB1	0.00213064	0	COL6A6_ITGA2_ITGB1	COL6A6 - (ITGA2+ITGB1)	COLLAGEN	ECM-Receptor	KEGG: hsa04512
Epi_fibr	Adipocyte_1	JAG1	NOTCH4	0.00195984	0	JAG1_NOTCH4	JAG1 - NOTCH4	NOTCH	Cell-Cell Contact	PMID: 22353464
Epi_fibr	Adipocyte_1	MPZL1	MPZL1	0.00191076	0	MPZL1_MPZL1	MPZL1 - MPZL1	MPZ	Cell-Cell Contact	KEGG: hsa04514
Epi_fibr	Adipocyte_1	JAM2	ITGA3_ITGB1	0.00177376	0	JAM2_ITGA3_ITGB1	JAM2 - (ITGA3+ITGB1)	JAM	Cell-Cell Contact	PMID: 12070135
Epi_fibr	Adipocyte_1	SEMA6A	PLXNA2	0.00111908	0	SEMA6A_PLXNA2	SEMA6A - PLXNA2	SEMA6	Cell-Cell Contact	PMID: 27533782
Epi_fibr	Adipocyte_1	JAG1	NOTCH3	0.00100257	0	JAG1_NOTCH3	JAG1 - NOTCH3	NOTCH	Cell-Cell Contact	PMID: 22353464
Epi_fibr	Adipocyte_1	LAMA2	ITGA9_ITGB1	0.0344489	0.01	LAMA2_ITGA9_ITGB1	LAMA2 - (ITGA9+ITGB1)	LAMININ	ECM-Receptor	KEGG: hsa04512
Epi_fibr	Adipocyte_1	JAM2	ITGAV_ITGB1	0.00298095	0.02	JAM2_ITGAV_ITGB1	JAM2 - (ITGAV+ITGB1)	JAM	Cell-Cell Contact	KEGG: hsa04514
Epi_fibr	Adipocyte_2	LAMA2	CD44	0.195274	0	LAMA2_CD44	LAMA2 - CD44	LAMININ	ECM-Receptor	KEGG: hsa04512
Epi_fibr	Adipocyte_2	COL1A2	CD44	0.139951	0	COL1A2_CD44	COL1A2 - CD44	COLLAGEN	ECM-Receptor	KEGG: hsa04512
Epi_fibr	Adipocyte_2	LAMA4	CD44	0.118815	0	LAMA4_CD44	LAMA4 - CD44	LAMININ	ECM-Receptor	KEGG: hsa04512
Epi_fibr	Adipocyte_2	COL6A3	CD44	0.110371	0	COL6A3_CD44	COL6A3 - CD44	COLLAGEN	ECM-Receptor	KEGG: hsa04512
Epi_fibr	Adipocyte_2	COL1A1	CD44	0.0877704	0	COL1A1_CD44	COL1A1 - CD44	COLLAGEN	ECM-Receptor	KEGG: hsa04512
Epi_fibr	Adipocyte_2	COL4A2	CD44	0.0836685	0	COL4A2_CD44	COL4A2 - CD44	COLLAGEN	ECM-Receptor	KEGG: hsa04512
Epi_fibr	Adipocyte_2	COL6A2	CD44	0.0814679	0	COL6A2_CD44	COL6A2 - CD44	COLLAGEN	ECM-Receptor	KEGG: hsa04512
Epi_fibr	Adipocyte_2	LAMC1	CD44	0.0775303	0	LAMC1_CD44	LAMC1 - CD44	LAMININ	ECM-Receptor	KEGG: hsa04512
Epi_fibr	Adipocyte_2	COL4A1	CD44	0.0772088	0	COL4A1_CD44	COL4A1 - CD44	COLLAGEN	ECM-Receptor	KEGG: hsa04512
Epi_fibr	Adipocyte_2	LAMB1	CD44	0.0764677	0	LAMB1_CD44	LAMB1 - CD44	LAMININ	ECM-Receptor	KEGG: hsa04512
Epi_fibr	Adipocyte_2	FN1	CD44	0.0729427	0	FN1_CD44	FN1 - CD44	FN1	ECM-Receptor	KEGG: hsa04512
Epi_fibr	Adipocyte_2	COL6A1	CD44	0.0723847	0	COL6A1_CD44	COL6A1 - CD44	COLLAGEN	ECM-Receptor	KEGG: hsa04512
Epi_fibr	Adipocyte_2	LAMA2	ITGAV_ITGB8	0.060742	0	LAMA2_ITGAV_ITGB8	LAMA2 - (ITGAV+ITGB8)	LAMININ	ECM-Receptor	KEGG: hsa04512
Epi_fibr	Adipocyte_2	COL1A2	ITGAV_ITGB8	0.0415646	0	COL1A2_ITGAV_ITGB8	COL1A2 - (ITGAV+ITGB8)	COLLAGEN	ECM-Receptor	KEGG: hsa04512
Epi_fibr	Adipocyte_2	LAMA4	ITGAV_ITGB8	0.0346881	0	LAMA4_ITGAV_ITGB8	LAMA4 - (ITGAV+ITGB8)	LAMININ	ECM-Receptor	KEGG: hsa04512
Epi_fibr	Adipocyte_2	COL6A3	ITGAV_ITGB8	0.0320056	0	COL6A3_ITGAV_ITGB8	COL6A3 - (ITGAV+ITGB8)	COLLAGEN	ECM-Receptor	KEGG: hsa04512
Epi_fibr	Adipocyte_2	COL1A1	ITGAV_ITGB8	0.025001	0	COL1A1_ITGAV_ITGB8	COL1A1 - (ITGAV+ITGB8)	COLLAGEN	ECM-Receptor	KEGG: hsa04512
Epi_fibr	Adipocyte_2	COL4A2	ITGAV_ITGB8	0.0237562	0	COL4A2_ITGAV_ITGB8	COL4A2 - (ITGAV+ITGB8)	COLLAGEN	ECM-Receptor	KEGG: hsa04512
Epi_fibr	Adipocyte_2	COL6A2	ITGAV_ITGB8	0.0230917	0	COL6A2_ITGAV_ITGB8	COL6A2 - (ITGAV+ITGB8)	COLLAGEN	ECM-Receptor	KEGG: hsa04512
Epi_fibr	Adipocyte_2	LAMC1	ITGAV_ITGB8	0.0219083	0	LAMC1_ITGAV_ITGB8	LAMC1 - (ITGAV+ITGB8)	LAMININ	ECM-Receptor	KEGG: hsa04512
Epi_fibr	Adipocyte_2	COL4A1	ITGAV_ITGB8	0.021812	0	COL4A1_ITGAV_ITGB8	COL4A1 - (ITGAV+ITGB8)	COLLAGEN	ECM-Receptor	KEGG: hsa04512
Epi_fibr	Adipocyte_2	LAMB1	ITGAV_ITGB8	0.0215902	0	LAMB1_ITGAV_ITGB8	LAMB1 - (ITGAV+ITGB8)	LAMININ	ECM-Receptor	KEGG: hsa04512
Epi_fibr	Adipocyte_2	FN1	ITGAV_ITGB8	0.0205387	0	FN1_ITGAV_ITGB8	FN1 - (ITGAV+ITGB8)	FN1	ECM-Receptor	KEGG: hsa04512
Epi_fibr	Adipocyte_2	COL6A1	ITGAV_ITGB8	0.0203727	0	COL6A1_ITGAV_ITGB8	COL6A1 - (ITGAV+ITGB8)	COLLAGEN	ECM-Receptor	KEGG: hsa04512
Epi_fibr	Adipocyte_2	COL6A6	CD44	0.0165601	0	COL6A6_CD44	COL6A6 - CD44	COLLAGEN	ECM-Receptor	KEGG: hsa04512
Epi_fibr	Adipocyte_2	IGF1	IGF1R	0.0147818	0	IGF1_IGF1R	IGF1 - IGF1R	IGF	Secreted Signaling	PMID: 14604834
Epi_fibr	Adipocyte_2	COL6A6	ITGAV_ITGB8	0.00446767	0	COL6A6_ITGAV_ITGB8	COL6A6 - (ITGAV+ITGB8)	COLLAGEN	ECM-Receptor	KEGG: hsa04512
Epi_fibr	Adipocyte_2	JAG1	NOTCH2	0.00407837	0	JAG1_NOTCH2	JAG1 - NOTCH2	NOTCH	Cell-Cell Contact	PMID: 22353464
Epi_fibr	Adipocyte_2	NECTIN3	NECTIN1	0.00359263	0	NECTIN3_NECTIN1	NECTIN3 - NECTIN1	NECTIN	Cell-Cell Contact	PMID: 23027581
Epi_fibr	Adipocyte_2	JAG1	NOTCH3	0.00340878	0	JAG1_NOTCH3	JAG1 - NOTCH3	NOTCH	Cell-Cell Contact	PMID: 22353464
Epi_fibr	Adipocyte_2	MPZL1	MPZL1	0.00320557	0	MPZL1_MPZL1	MPZL1 - MPZL1	MPZ	Cell-Cell Contact	KEGG: hsa04514
Epi_fibr	Adipocyte_2	FGF7	FGFR2	0.00274971	0	FGF7_FGFR2	FGF7 - FGFR2	FGF	Secreted Signaling	PMC: 4393358
Epi_fibr	Endo_fibr	NEGR1	NEGR1	0.249269	0	NEGR1_NEGR1	NEGR1 - NEGR1	NEGR	Cell-Cell Contact	KEGG: hsa04514
Epi_fibr	Endo_fibr	LAMA2	ITGAV_ITGB8	0.0573273	0	LAMA2_ITGAV_ITGB8	LAMA2 - (ITGAV+ITGB8)	LAMININ	ECM-Receptor	KEGG: hsa04512
Epi_fibr	Endo_fibr	LAMA2	ITGA9_ITGB1	0.0423925	0	LAMA2_ITGA9_ITGB1	LAMA2 - (ITGA9+ITGB1)	LAMININ	ECM-Receptor	KEGG: hsa04512
Epi_fibr	Endo_fibr	COL1A2	ITGAV_ITGB8	0.039183	0	COL1A2_ITGAV_ITGB8	COL1A2 - (ITGAV+ITGB8)	COLLAGEN	ECM-Receptor	KEGG: hsa04512
Epi_fibr	Endo_fibr	LAMA4	ITGAV_ITGB8	0.0326871	0	LAMA4_ITGAV_ITGB8	LAMA4 - (ITGAV+ITGB8)	LAMININ	ECM-Receptor	KEGG: hsa04512
Epi_fibr	Endo_fibr	COL6A3	ITGAV_ITGB8	0.0301545	0	COL6A3_ITGAV_ITGB8	COL6A3 - (ITGAV+ITGB8)	COLLAGEN	ECM-Receptor	KEGG: hsa04512
Epi_fibr	Endo_fibr	COL1A2	ITGA9_ITGB1	0.0288305	0	COL1A2_ITGA9_ITGB1	COL1A2 - (ITGA9+ITGB1)	COLLAGEN	ECM-Receptor	KEGG: hsa04512
Epi_fibr	Endo_fibr	LAMA4	ITGA9_ITGB1	0.024008	0	LAMA4_ITGA9_ITGB1	LAMA4 - (ITGA9+ITGB1)	LAMININ	ECM-Receptor	KEGG: hsa04512
Epi_fibr	Endo_fibr	COL1A1	ITGAV_ITGB8	0.0235451	0	COL1A1_ITGAV_ITGB8	COL1A1 - (ITGAV+ITGB8)	COLLAGEN	ECM-Receptor	KEGG: hsa04512
Epi_fibr	Endo_fibr	COL4A2	ITGAV_ITGB8	0.0223711	0	COL4A2_ITGAV_ITGB8	COL4A2 - (ITGAV+ITGB8)	COLLAGEN	ECM-Receptor	KEGG: hsa04512
Epi_fibr	Endo_fibr	COL6A3	ITGA9_ITGB1	0.0221325	0	COL6A3_ITGA9_ITGB1	COL6A3 - (ITGA9+ITGB1)	COLLAGEN	ECM-Receptor	KEGG: hsa04512
Epi_fibr	Endo_fibr	COL6A2	ITGAV_ITGB8	0.0217445	0	COL6A2_ITGAV_ITGB8	COL6A2 - (ITGAV+ITGB8)	COLLAGEN	ECM-Receptor	KEGG: hsa04512
Epi_fibr	Endo_fibr	LAMC1	ITGAV_ITGB8	0.0206287	0	LAMC1_ITGAV_ITGB8	LAMC1 - (ITGAV+ITGB8)	LAMININ	ECM-Receptor	KEGG: hsa04512
Epi_fibr	Endo_fibr	COL4A1	ITGAV_ITGB8	0.0205379	0	COL4A1_ITGAV_ITGB8	COL4A1 - (ITGAV+ITGB8)	COLLAGEN	ECM-Receptor	KEGG: hsa04512
Epi_fibr	Endo_fibr	LAMB1	ITGAV_ITGB8	0.0203288	0	LAMB1_ITGAV_ITGB8	LAMB1 - (ITGAV+ITGB8)	LAMININ	ECM-Receptor	KEGG: hsa04512
Epi_fibr	Endo_fibr	FN1	ITGAV_ITGB8	0.0193375	0	FN1_ITGAV_ITGB8	FN1 - (ITGAV+ITGB8)	FN1	ECM-Receptor	KEGG: hsa04512
Epi_fibr	Endo_fibr	COL6A1	ITGAV_ITGB8	0.0191811	0	COL6A1_ITGAV_ITGB8	COL6A1 - (ITGAV+ITGB8)	COLLAGEN	ECM-Receptor	KEGG: hsa04512
Epi_fibr	Endo_fibr	IGF1	IGF1R	0.0180308	0	IGF1_IGF1R	IGF1 - IGF1R	IGF	Secreted Signaling	PMID: 14604834
Epi_fibr	Endo_fibr	COL1A1	ITGA9_ITGB1	0.0172501	0	COL1A1_ITGA9_ITGB1	COL1A1 - (ITGA9+ITGB1)	COLLAGEN	ECM-Receptor	KEGG: hsa04512
Epi_fibr	Endo_fibr	TNXB	ITGA9_ITGB1	0.0168068	0	TNXB_ITGA9_ITGB1	TNXB - (ITGA9+ITGB1)	TENASCIN	ECM-Receptor	KEGG: hsa04512
Epi_fibr	Endo_fibr	COL4A2	ITGA9_ITGB1	0.0163848	0	COL4A2_ITGA9_ITGB1	COL4A2 - (ITGA9+ITGB1)	COLLAGEN	ECM-Receptor	KEGG: hsa04512
Epi_fibr	Endo_fibr	COL6A2	ITGA9_ITGB1	0.0159231	0	COL6A2_ITGA9_ITGB1	COL6A2 - (ITGA9+ITGB1)	COLLAGEN	ECM-Receptor	KEGG: hsa04512
Epi_fibr	Endo_fibr	FGF7	FGFR1	0.0152705	0	FGF7_FGFR1	FGF7 - FGFR1	FGF	Secreted Signaling	PMC: 4393358
Epi_fibr	Endo_fibr	COL4A1	ITGA9_ITGB1	0.0150345	0	COL4A1_ITGA9_ITGB1	COL4A1 - (ITGA9+ITGB1)	COLLAGEN	ECM-Receptor	KEGG: hsa04512
Epi_fibr	Endo_fibr	COL6A1	ITGA9_ITGB1	0.0140361	0	COL6A1_ITGA9_ITGB1	COL6A1 - (ITGA9+ITGB1)	COLLAGEN	ECM-Receptor	KEGG: hsa04512
Epi_fibr	Endo_fibr	JAM3	JAM3	0.00501389	0	JAM3_JAM3	JAM3 - JAM3	JAM	Cell-Cell Contact	KEGG: hsa04514
Epi_fibr	Endo_fibr	FGF7	FGFR2	0.00462636	0	FGF7_FGFR2	FGF7 - FGFR2	FGF	Secreted Signaling	PMC: 4393358
Epi_fibr	Endo_fibr	COL6A6	ITGAV_ITGB8	0.00420235	0	COL6A6_ITGAV_ITGB8	COL6A6 - (ITGAV+ITGB8)	COLLAGEN	ECM-Receptor	KEGG: hsa04512
Epi_fibr	Endo_fibr	PDGFD	PDGFRB	0.00379985	0	PDGFD_PDGFRB	PDGFD - PDGFRB	PDGF	Secreted Signaling	PMID: 15207812
Epi_fibr	Endo_fibr	PROS1	AXL	0.00377273	0	PROS1_AXL	PROS1 - AXL	PROS	Secreted Signaling	PMID: 29531161
Epi_fibr	Endo_fibr	JAG1	NOTCH2	0.00324865	0	JAG1_NOTCH2	JAG1 - NOTCH2	NOTCH	Cell-Cell Contact	PMID: 22353464
Epi_fibr	Endo_fibr	COL6A6	ITGA9_ITGB1	0.0030626	0	COL6A6_ITGA9_ITGB1	COL6A6 - (ITGA9+ITGB1)	COLLAGEN	ECM-Receptor	KEGG: hsa04512
Epi_fibr	Endo_fibr	NECTIN3	NECTIN2	0.00287447	0	NECTIN3_NECTIN2	NECTIN3 - NECTIN2	NECTIN	Cell-Cell Contact	PMID: 23027581
Epi_fibr	Endo_fibr	JAM2	JAM3	0.00263689	0	JAM2_JAM3	JAM2 - JAM3	JAM	Cell-Cell Contact	PMC1237098; PMID: 11590146
Epi_fibr	Endo_fibr	MPZL1	MPZL1	0.00109661	0	MPZL1_MPZL1	MPZL1 - MPZL1	MPZ	Cell-Cell Contact	KEGG: hsa04514
Epi_fibr	Endo_fibr	JAM3	JAM2	0.0023277	0.01	JAM3_JAM2	JAM3 - JAM2	JAM	Cell-Cell Contact	KEGG: hsa04514
Epi_fibr	Endo_fibr	CD46	JAG1	0.00213084	0.01	CD46_JAG1	CD46 - JAG1	CD46	Cell-Cell Contact	PMID: 23086448
Epi_fibr	Epi_fibr	NEGR1	NEGR1	0.252289	0	NEGR1_NEGR1	NEGR1 - NEGR1	NEGR	Cell-Cell Contact	KEGG: hsa04514
Epi_fibr	Epi_fibr	LAMA2	CD44	0.144194	0	LAMA2_CD44	LAMA2 - CD44	LAMININ	ECM-Receptor	KEGG: hsa04512
Epi_fibr	Epi_fibr	COL1A2	CD44	0.101517	0	COL1A2_CD44	COL1A2 - CD44	COLLAGEN	ECM-Receptor	KEGG: hsa04512
Epi_fibr	Epi_fibr	LAMA4	CD44	0.0856079	0	LAMA4_CD44	LAMA4 - CD44	LAMININ	ECM-Receptor	KEGG: hsa04512
Epi_fibr	Epi_fibr	COL6A3	CD44	0.0793112	0	COL6A3_CD44	COL6A3 - CD44	COLLAGEN	ECM-Receptor	KEGG: hsa04512
Epi_fibr	Epi_fibr	COL1A1	CD44	0.0626232	0	COL1A1_CD44	COL1A1 - CD44	COLLAGEN	ECM-Receptor	KEGG: hsa04512
Epi_fibr	Epi_fibr	COL4A2	CD44	0.0596197	0	COL4A2_CD44	COL4A2 - CD44	COLLAGEN	ECM-Receptor	KEGG: hsa04512
Epi_fibr	Epi_fibr	COL6A2	CD44	0.0580117	0	COL6A2_CD44	COL6A2 - CD44	COLLAGEN	ECM-Receptor	KEGG: hsa04512
Epi_fibr	Epi_fibr	LAMC1	CD44	0.0551397	0	LAMC1_CD44	LAMC1 - CD44	LAMININ	ECM-Receptor	KEGG: hsa04512
Epi_fibr	Epi_fibr	LAMA2	ITGA9_ITGB1	0.0550216	0	LAMA2_ITGA9_ITGB1	LAMA2 - (ITGA9+ITGB1)	LAMININ	ECM-Receptor	KEGG: hsa04512
Epi_fibr	Epi_fibr	COL4A1	CD44	0.0549055	0	COL4A1_CD44	COL4A1 - CD44	COLLAGEN	ECM-Receptor	KEGG: hsa04512
Epi_fibr	Epi_fibr	LAMB1	CD44	0.0543659	0	LAMB1_CD44	LAMB1 - CD44	LAMININ	ECM-Receptor	KEGG: hsa04512
Epi_fibr	Epi_fibr	LAMA2	ITGA1_ITGB1	0.0524025	0	LAMA2_ITGA1_ITGB1	LAMA2 - (ITGA1+ITGB1)	LAMININ	ECM-Receptor	KEGG: hsa04512
Epi_fibr	Epi_fibr	FN1	CD44	0.0518026	0	FN1_CD44	FN1 - CD44	FN1	ECM-Receptor	KEGG: hsa04512
Epi_fibr	Epi_fibr	COL6A1	CD44	0.0513973	0	COL6A1_CD44	COL6A1 - CD44	COLLAGEN	ECM-Receptor	KEGG: hsa04512
Epi_fibr	Epi_fibr	LAMA2	ITGAV_ITGB8	0.0386511	0	LAMA2_ITGAV_ITGB8	LAMA2 - (ITGAV+ITGB8)	LAMININ	ECM-Receptor	KEGG: hsa04512
Epi_fibr	Epi_fibr	COL1A2	ITGA9_ITGB1	0.037578	0	COL1A2_ITGA9_ITGB1	COL1A2 - (ITGA9+ITGB1)	COLLAGEN	ECM-Receptor	KEGG: hsa04512
Epi_fibr	Epi_fibr	COL1A2	ITGA1_ITGB1	0.0357578	0	COL1A2_ITGA1_ITGB1	COL1A2 - (ITGA1+ITGB1)	COLLAGEN	ECM-Receptor	KEGG: hsa04512
Epi_fibr	Epi_fibr	COL1A2	ITGA11_ITGB1	0.0330606	0	COL1A2_ITGA11_ITGB1	COL1A2 - (ITGA11+ITGB1)	COLLAGEN	ECM-Receptor	KEGG: hsa04512
Epi_fibr	Epi_fibr	LAMA4	ITGA9_ITGB1	0.0313395	0	LAMA4_ITGA9_ITGB1	LAMA4 - (ITGA9+ITGB1)	LAMININ	ECM-Receptor	KEGG: hsa04512
Epi_fibr	Epi_fibr	LAMA4	ITGA1_ITGB1	0.0298121	0	LAMA4_ITGA1_ITGB1	LAMA4 - (ITGA1+ITGB1)	LAMININ	ECM-Receptor	KEGG: hsa04512
Epi_fibr	Epi_fibr	COL6A3	ITGA9_ITGB1	0.0289082	0	COL6A3_ITGA9_ITGB1	COL6A3 - (ITGA9+ITGB1)	COLLAGEN	ECM-Receptor	KEGG: hsa04512
Epi_fibr	Epi_fibr	COL6A3	ITGA1_ITGB1	0.027496	0	COL6A3_ITGA1_ITGB1	COL6A3 - (ITGA1+ITGB1)	COLLAGEN	ECM-Receptor	KEGG: hsa04512
Epi_fibr	Epi_fibr	COL1A2	ITGAV_ITGB8	0.0262533	0	COL1A2_ITGAV_ITGB8	COL1A2 - (ITGAV+ITGB8)	COLLAGEN	ECM-Receptor	KEGG: hsa04512
Epi_fibr	Epi_fibr	COL6A3	ITGA11_ITGB1	0.0254055	0	COL6A3_ITGA11_ITGB1	COL6A3 - (ITGA11+ITGB1)	COLLAGEN	ECM-Receptor	KEGG: hsa04512
Epi_fibr	Epi_fibr	COL1A1	ITGA9_ITGB1	0.0225656	0	COL1A1_ITGA9_ITGB1	COL1A1 - (ITGA9+ITGB1)	COLLAGEN	ECM-Receptor	KEGG: hsa04512
Epi_fibr	Epi_fibr	TNXB	ITGA9_ITGB1	0.0219887	0	TNXB_ITGA9_ITGB1	TNXB - (ITGA9+ITGB1)	TENASCIN	ECM-Receptor	KEGG: hsa04512
Epi_fibr	Epi_fibr	LAMA4	ITGAV_ITGB8	0.0218522	0	LAMA4_ITGAV_ITGB8	LAMA4 - (ITGAV+ITGB8)	LAMININ	ECM-Receptor	KEGG: hsa04512
Epi_fibr	Epi_fibr	FGF7	FGFR1	0.0217555	0	FGF7_FGFR1	FGF7 - FGFR1	FGF	Secreted Signaling	PMC: 4393358
Epi_fibr	Epi_fibr	COL1A1	ITGA1_ITGB1	0.0214564	0	COL1A1_ITGA1_ITGB1	COL1A1 - (ITGA1+ITGB1)	COLLAGEN	ECM-Receptor	KEGG: hsa04512
Epi_fibr	Epi_fibr	COL4A2	ITGA9_ITGB1	0.0214394	0	COL4A2_ITGA9_ITGB1	COL4A2 - (ITGA9+ITGB1)	COLLAGEN	ECM-Receptor	KEGG: hsa04512
Epi_fibr	Epi_fibr	COL6A2	ITGA9_ITGB1	0.0208383	0	COL6A2_ITGA9_ITGB1	COL6A2 - (ITGA9+ITGB1)	COLLAGEN	ECM-Receptor	KEGG: hsa04512
Epi_fibr	Epi_fibr	COL4A2	ITGA1_ITGB1	0.0203844	0	COL4A2_ITGA1_ITGB1	COL4A2 - (ITGA1+ITGB1)	COLLAGEN	ECM-Receptor	KEGG: hsa04512
Epi_fibr	Epi_fibr	COL6A3	ITGAV_ITGB8	0.0201416	0	COL6A3_ITGAV_ITGB8	COL6A3 - (ITGAV+ITGB8)	COLLAGEN	ECM-Receptor	KEGG: hsa04512
Epi_fibr	Epi_fibr	COL1A1	ITGA11_ITGB1	0.0198158	0	COL1A1_ITGA11_ITGB1	COL1A1 - (ITGA11+ITGB1)	COLLAGEN	ECM-Receptor	KEGG: hsa04512
Epi_fibr	Epi_fibr	COL6A2	ITGA1_ITGB1	0.0198123	0	COL6A2_ITGA1_ITGB1	COL6A2 - (ITGA1+ITGB1)	COLLAGEN	ECM-Receptor	KEGG: hsa04512
Epi_fibr	Epi_fibr	LAMC1	ITGA9_ITGB1	0.0197681	0	LAMC1_ITGA9_ITGB1	LAMC1 - (ITGA9+ITGB1)	LAMININ	ECM-Receptor	KEGG: hsa04512
Epi_fibr	Epi_fibr	COL4A1	ITGA9_ITGB1	0.019681	0	COL4A1_ITGA9_ITGB1	COL4A1 - (ITGA9+ITGB1)	COLLAGEN	ECM-Receptor	KEGG: hsa04512
Epi_fibr	Epi_fibr	LAMB1	ITGA9_ITGB1	0.0194804	0	LAMB1_ITGA9_ITGB1	LAMB1 - (ITGA9+ITGB1)	LAMININ	ECM-Receptor	KEGG: hsa04512
Epi_fibr	Epi_fibr	COL4A2	ITGA11_ITGB1	0.0188241	0	COL4A2_ITGA11_ITGB1	COL4A2 - (ITGA11+ITGB1)	COLLAGEN	ECM-Receptor	KEGG: hsa04512
Epi_fibr	Epi_fibr	LAMC1	ITGA1_ITGB1	0.0187937	0	LAMC1_ITGA1_ITGB1	LAMC1 - (ITGA1+ITGB1)	LAMININ	ECM-Receptor	KEGG: hsa04512
Epi_fibr	Epi_fibr	COL4A1	ITGA1_ITGB1	0.0187109	0	COL4A1_ITGA1_ITGB1	COL4A1 - (ITGA1+ITGB1)	COLLAGEN	ECM-Receptor	KEGG: hsa04512
Epi_fibr	Epi_fibr	LAMB1	ITGA1_ITGB1	0.01852	0	LAMB1_ITGA1_ITGB1	LAMB1 - (ITGA1+ITGB1)	LAMININ	ECM-Receptor	KEGG: hsa04512
Epi_fibr	Epi_fibr	COL6A1	ITGA9_ITGB1	0.0183797	0	COL6A1_ITGA9_ITGB1	COL6A1 - (ITGA9+ITGB1)	COLLAGEN	ECM-Receptor	KEGG: hsa04512
Epi_fibr	Epi_fibr	COL6A2	ITGA11_ITGB1	0.018295	0	COL6A2_ITGA11_ITGB1	COL6A2 - (ITGA11+ITGB1)	COLLAGEN	ECM-Receptor	KEGG: hsa04512
Epi_fibr	Epi_fibr	COL6A1	ITGA1_ITGB1	0.0174726	0	COL6A1_ITGA1_ITGB1	COL6A1 - (ITGA1+ITGB1)	COLLAGEN	ECM-Receptor	KEGG: hsa04512
Epi_fibr	Epi_fibr	COL4A1	ITGA11_ITGB1	0.0172764	0	COL4A1_ITGA11_ITGB1	COL4A1 - (ITGA11+ITGB1)	COLLAGEN	ECM-Receptor	KEGG: hsa04512
Epi_fibr	Epi_fibr	FN1	ITGAV_ITGB1	0.0166452	0	FN1_ITGAV_ITGB1	FN1 - (ITGAV+ITGB1)	FN1	ECM-Receptor	KEGG: hsa04512
Epi_fibr	Epi_fibr	COL6A1	ITGA11_ITGB1	0.0161315	0	COL6A1_ITGA11_ITGB1	COL6A1 - (ITGA11+ITGB1)	COLLAGEN	ECM-Receptor	KEGG: hsa04512
Epi_fibr	Epi_fibr	IGF1	IGF1R	0.0154254	0	IGF1_IGF1R	IGF1 - IGF1R	IGF	Secreted Signaling	PMID: 14604834
Epi_fibr	Epi_fibr	COL4A2	ITGAV_ITGB8	0.014903	0	COL4A2_ITGAV_ITGB8	COL4A2 - (ITGAV+ITGB8)	COLLAGEN	ECM-Receptor	KEGG: hsa04512
Epi_fibr	Epi_fibr	COL6A2	ITGAV_ITGB8	0.0144825	0	COL6A2_ITGAV_ITGB8	COL6A2 - (ITGAV+ITGB8)	COLLAGEN	ECM-Receptor	KEGG: hsa04512
Epi_fibr	Epi_fibr	COL4A1	ITGAV_ITGB8	0.0136732	0	COL4A1_ITGAV_ITGB8	COL4A1 - (ITGAV+ITGB8)	COLLAGEN	ECM-Receptor	KEGG: hsa04512
Epi_fibr	Epi_fibr	COL6A1	ITGAV_ITGB8	0.012764	0	COL6A1_ITGAV_ITGB8	COL6A1 - (ITGAV+ITGB8)	COLLAGEN	ECM-Receptor	KEGG: hsa04512
Epi_fibr	Epi_fibr	COL6A6	CD44	0.011557	0	COL6A6_CD44	COL6A6 - CD44	COLLAGEN	ECM-Receptor	KEGG: hsa04512
Epi_fibr	Epi_fibr	PROS1	AXL	0.00514847	0	PROS1_AXL	PROS1 - AXL	PROS	Secreted Signaling	PMID: 29531161
Epi_fibr	Epi_fibr	CD99	CD99	0.00446375	0	CD99_CD99	CD99 - CD99	CD99	Cell-Cell Contact	KEGG: hsa04514
Epi_fibr	Epi_fibr	JAG1	NOTCH2	0.00406292	0	JAG1_NOTCH2	JAG1 - NOTCH2	NOTCH	Cell-Cell Contact	PMID: 22353464
Epi_fibr	Epi_fibr	COL6A6	ITGA9_ITGB1	0.00402422	0	COL6A6_ITGA9_ITGB1	COL6A6 - (ITGA9+ITGB1)	COLLAGEN	ECM-Receptor	KEGG: hsa04512
Epi_fibr	Epi_fibr	ANGPTL1	ITGA1_ITGB1	0.00395094	0	ANGPTL1_ITGA1_ITGB1	ANGPTL1 - (ITGA1+ITGB1)	ANGPTL	Secreted Signaling	PMID: 24478758
Epi_fibr	Epi_fibr	PDGFD	PDGFRB	0.00391556	0	PDGFD_PDGFRB	PDGFD - PDGFRB	PDGF	Secreted Signaling	PMID: 15207812
Epi_fibr	Epi_fibr	JAM3	JAM3	0.00390769	0	JAM3_JAM3	JAM3 - JAM3	JAM	Cell-Cell Contact	KEGG: hsa04514
Epi_fibr	Epi_fibr	COL6A6	ITGA1_ITGB1	0.00382284	0	COL6A6_ITGA1_ITGB1	COL6A6 - (ITGA1+ITGB1)	COLLAGEN	ECM-Receptor	KEGG: hsa04512
Epi_fibr	Epi_fibr	COL6A6	ITGA11_ITGB1	0.00352567	0	COL6A6_ITGA11_ITGB1	COL6A6 - (ITGA11+ITGB1)	COLLAGEN	ECM-Receptor	KEGG: hsa04512
Epi_fibr	Epi_fibr	CD46	JAG1	0.00310667	0	CD46_JAG1	CD46 - JAG1	CD46	Cell-Cell Contact	PMID: 23086448
Epi_fibr	Epi_fibr	THBS1	CD47	0.00292058	0	THBS1_CD47	THBS1 - CD47	THBS	ECM-Receptor	KEGG: hsa04512
Epi_fibr	Epi_fibr	MPZL1	MPZL1	0.00278919	0	MPZL1_MPZL1	MPZL1 - MPZL1	MPZ	Cell-Cell Contact	KEGG: hsa04514
Epi_fibr	Epi_fibr	COL6A6	ITGAV_ITGB8	0.00278223	0	COL6A6_ITGAV_ITGB8	COL6A6 - (ITGAV+ITGB8)	COLLAGEN	ECM-Receptor	KEGG: hsa04512
Epi_fibr	Fibroblast_4	NEGR1	NEGR1	0.263051	0	NEGR1_NEGR1	NEGR1 - NEGR1	NEGR	Cell-Cell Contact	KEGG: hsa04514
Epi_fibr	Fibroblast_4	LAMA2	CD44	0.225001	0	LAMA2_CD44	LAMA2 - CD44	LAMININ	ECM-Receptor	KEGG: hsa04512
Epi_fibr	Fibroblast_4	COL1A2	CD44	0.162962	0	COL1A2_CD44	COL1A2 - CD44	COLLAGEN	ECM-Receptor	KEGG: hsa04512
Epi_fibr	Fibroblast_4	LAMA4	CD44	0.138912	0	LAMA4_CD44	LAMA4 - CD44	LAMININ	ECM-Receptor	KEGG: hsa04512
Epi_fibr	Fibroblast_4	COL6A3	CD44	0.129249	0	COL6A3_CD44	COL6A3 - CD44	COLLAGEN	ECM-Receptor	KEGG: hsa04512
Epi_fibr	Fibroblast_4	COL1A1	CD44	0.103231	0	COL1A1_CD44	COL1A1 - CD44	COLLAGEN	ECM-Receptor	KEGG: hsa04512
Epi_fibr	Fibroblast_4	COL4A2	CD44	0.098485	0	COL4A2_CD44	COL4A2 - CD44	COLLAGEN	ECM-Receptor	KEGG: hsa04512
Epi_fibr	Fibroblast_4	COL6A2	CD44	0.0959356	0	COL6A2_CD44	COL6A2 - CD44	COLLAGEN	ECM-Receptor	KEGG: hsa04512
Epi_fibr	Fibroblast_4	LAMC1	CD44	0.0913682	0	LAMC1_CD44	LAMC1 - CD44	LAMININ	ECM-Receptor	KEGG: hsa04512
Epi_fibr	Fibroblast_4	COL4A1	CD44	0.090995	0	COL4A1_CD44	COL4A1 - CD44	COLLAGEN	ECM-Receptor	KEGG: hsa04512
Epi_fibr	Fibroblast_4	LAMB1	CD44	0.0901345	0	LAMB1_CD44	LAMB1 - CD44	LAMININ	ECM-Receptor	KEGG: hsa04512
Epi_fibr	Fibroblast_4	FN1	CD44	0.0860382	0	FN1_CD44	FN1 - CD44	FN1	ECM-Receptor	KEGG: hsa04512
Epi_fibr	Fibroblast_4	COL6A1	CD44	0.0853892	0	COL6A1_CD44	COL6A1 - CD44	COLLAGEN	ECM-Receptor	KEGG: hsa04512
Epi_fibr	Fibroblast_4	LAMA2	ITGA9_ITGB1	0.0804527	0	LAMA2_ITGA9_ITGB1	LAMA2 - (ITGA9+ITGB1)	LAMININ	ECM-Receptor	KEGG: hsa04512
Epi_fibr	Fibroblast_4	COL1A2	ITGA11_ITGB1	0.0576096	0	COL1A2_ITGA11_ITGB1	COL1A2 - (ITGA11+ITGB1)	COLLAGEN	ECM-Receptor	KEGG: hsa04512
Epi_fibr	Fibroblast_4	COL1A2	ITGA9_ITGB1	0.0554194	0	COL1A2_ITGA9_ITGB1	COL1A2 - (ITGA9+ITGB1)	COLLAGEN	ECM-Receptor	KEGG: hsa04512
Epi_fibr	Fibroblast_4	LAMA2	ITGA1_ITGB1	0.0496866	0	LAMA2_ITGA1_ITGB1	LAMA2 - (ITGA1+ITGB1)	LAMININ	ECM-Receptor	KEGG: hsa04512
Epi_fibr	Fibroblast_4	LAMA4	ITGA9_ITGB1	0.0463617	0	LAMA4_ITGA9_ITGB1	LAMA4 - (ITGA9+ITGB1)	LAMININ	ECM-Receptor	KEGG: hsa04512
Epi_fibr	Fibroblast_4	COL6A3	ITGA11_ITGB1	0.0445321	0	COL6A3_ITGA11_ITGB1	COL6A3 - (ITGA11+ITGB1)	COLLAGEN	ECM-Receptor	KEGG: hsa04512
Epi_fibr	Fibroblast_4	COL6A3	ITGA9_ITGB1	0.0428165	0	COL6A3_ITGA9_ITGB1	COL6A3 - (ITGA9+ITGB1)	COLLAGEN	ECM-Receptor	KEGG: hsa04512
Epi_fibr	Fibroblast_4	COL1A1	ITGA11_ITGB1	0.0348847	0	COL1A1_ITGA11_ITGB1	COL1A1 - (ITGA11+ITGB1)	COLLAGEN	ECM-Receptor	KEGG: hsa04512
Epi_fibr	Fibroblast_4	COL1A2	ITGA1_ITGB1	0.0338737	0	COL1A2_ITGA1_ITGB1	COL1A2 - (ITGA1+ITGB1)	COLLAGEN	ECM-Receptor	KEGG: hsa04512
Epi_fibr	Fibroblast_4	COL1A1	ITGA9_ITGB1	0.0335278	0	COL1A1_ITGA9_ITGB1	COL1A1 - (ITGA9+ITGB1)	COLLAGEN	ECM-Receptor	KEGG: hsa04512
Epi_fibr	Fibroblast_4	COL4A2	ITGA11_ITGB1	0.0331645	0	COL4A2_ITGA11_ITGB1	COL4A2 - (ITGA11+ITGB1)	COLLAGEN	ECM-Receptor	KEGG: hsa04512
Epi_fibr	Fibroblast_4	TNXB	ITGA9_ITGB1	0.03268	0	TNXB_ITGA9_ITGB1	TNXB - (ITGA9+ITGB1)	TENASCIN	ECM-Receptor	KEGG: hsa04512
Epi_fibr	Fibroblast_4	COL6A2	ITGA11_ITGB1	0.0322456	0	COL6A2_ITGA11_ITGB1	COL6A2 - (ITGA11+ITGB1)	COLLAGEN	ECM-Receptor	KEGG: hsa04512
Epi_fibr	Fibroblast_4	COL4A2	ITGA9_ITGB1	0.0318723	0	COL4A2_ITGA9_ITGB1	COL4A2 - (ITGA9+ITGB1)	COLLAGEN	ECM-Receptor	KEGG: hsa04512
Epi_fibr	Fibroblast_4	COL6A2	ITGA9_ITGB1	0.030988	0	COL6A2_ITGA9_ITGB1	COL6A2 - (ITGA9+ITGB1)	COLLAGEN	ECM-Receptor	KEGG: hsa04512
Epi_fibr	Fibroblast_4	COL4A1	ITGA11_ITGB1	0.0304744	0	COL4A1_ITGA11_ITGB1	COL4A1 - (ITGA11+ITGB1)	COLLAGEN	ECM-Receptor	KEGG: hsa04512
Epi_fibr	Fibroblast_4	LAMC1	ITGA9_ITGB1	0.0294121	0	LAMC1_ITGA9_ITGB1	LAMC1 - (ITGA9+ITGB1)	LAMININ	ECM-Receptor	KEGG: hsa04512
Epi_fibr	Fibroblast_4	COL4A1	ITGA9_ITGB1	0.0292838	0	COL4A1_ITGA9_ITGB1	COL4A1 - (ITGA9+ITGB1)	COLLAGEN	ECM-Receptor	KEGG: hsa04512
Epi_fibr	Fibroblast_4	LAMB1	ITGA9_ITGB1	0.0289882	0	LAMB1_ITGA9_ITGB1	LAMB1 - (ITGA9+ITGB1)	LAMININ	ECM-Receptor	KEGG: hsa04512
Epi_fibr	Fibroblast_4	COL6A1	ITGA11_ITGB1	0.0284802	0	COL6A1_ITGA11_ITGB1	COL6A1 - (ITGA11+ITGB1)	COLLAGEN	ECM-Receptor	KEGG: hsa04512
Epi_fibr	Fibroblast_4	LAMA4	ITGA1_ITGB1	0.0282321	0	LAMA4_ITGA1_ITGB1	LAMA4 - (ITGA1+ITGB1)	LAMININ	ECM-Receptor	KEGG: hsa04512
Epi_fibr	Fibroblast_4	COL6A1	ITGA9_ITGB1	0.0273653	0	COL6A1_ITGA9_ITGB1	COL6A1 - (ITGA9+ITGB1)	COLLAGEN	ECM-Receptor	KEGG: hsa04512
Epi_fibr	Fibroblast_4	COL6A3	ITGA1_ITGB1	0.0260354	0	COL6A3_ITGA1_ITGB1	COL6A3 - (ITGA1+ITGB1)	COLLAGEN	ECM-Receptor	KEGG: hsa04512
Epi_fibr	Fibroblast_4	FGF7	FGFR1	0.0224166	0	FGF7_FGFR1	FGF7 - FGFR1	FGF	Secreted Signaling	PMC: 4393358
Epi_fibr	Fibroblast_4	COL6A6	CD44	0.0197488	0	COL6A6_CD44	COL6A6 - CD44	COLLAGEN	ECM-Receptor	KEGG: hsa04512
Epi_fibr	Fibroblast_4	COL4A2	ITGA1_ITGB1	0.0192941	0	COL4A2_ITGA1_ITGB1	COL4A2 - (ITGA1+ITGB1)	COLLAGEN	ECM-Receptor	KEGG: hsa04512
Epi_fibr	Fibroblast_4	COL6A2	ITGA1_ITGB1	0.018752	0	COL6A2_ITGA1_ITGB1	COL6A2 - (ITGA1+ITGB1)	COLLAGEN	ECM-Receptor	KEGG: hsa04512
Epi_fibr	Fibroblast_4	COL4A1	ITGA1_ITGB1	0.0177085	0	COL4A1_ITGA1_ITGB1	COL4A1 - (ITGA1+ITGB1)	COLLAGEN	ECM-Receptor	KEGG: hsa04512
Epi_fibr	Fibroblast_4	COL6A1	ITGA1_ITGB1	0.0165354	0	COL6A1_ITGA1_ITGB1	COL6A1 - (ITGA1+ITGB1)	COLLAGEN	ECM-Receptor	KEGG: hsa04512
Epi_fibr	Fibroblast_4	IGF1	IGF1R	0.0139969	0	IGF1_IGF1R	IGF1 - IGF1R	IGF	Secreted Signaling	PMID: 14604834
Epi_fibr	Fibroblast_4	PDGFD	PDGFRB	0.0121309	0	PDGFD_PDGFRB	PDGFD - PDGFRB	PDGF	Secreted Signaling	PMID: 15207812
Epi_fibr	Fibroblast_4	THBS1	CD47	0.00920053	0	THBS1_CD47	THBS1 - CD47	THBS	ECM-Receptor	KEGG: hsa04512
Epi_fibr	Fibroblast_4	COL6A6	ITGA11_ITGB1	0.00628623	0	COL6A6_ITGA11_ITGB1	COL6A6 - (ITGA11+ITGB1)	COLLAGEN	ECM-Receptor	KEGG: hsa04512
Epi_fibr	Fibroblast_4	COL6A6	ITGA9_ITGB1	0.00603475	0	COL6A6_ITGA9_ITGB1	COL6A6 - (ITGA9+ITGB1)	COLLAGEN	ECM-Receptor	KEGG: hsa04512
Epi_fibr	Fibroblast_4	PROS1	AXL	0.00484715	0	PROS1_AXL	PROS1 - AXL	PROS	Secreted Signaling	PMID: 29531161
Epi_fibr	Fibroblast_4	JAG1	NOTCH2	0.00415068	0	JAG1_NOTCH2	JAG1 - NOTCH2	NOTCH	Cell-Cell Contact	PMID: 22353464
Epi_fibr	Fibroblast_4	JAM3	JAM2	0.00410537	0	JAM3_JAM2	JAM3 - JAM2	JAM	Cell-Cell Contact	KEGG: hsa04514
Epi_fibr	Fibroblast_4	ANGPTL1	ITGA1_ITGB1	0.00373627	0	ANGPTL1_ITGA1_ITGB1	ANGPTL1 - (ITGA1+ITGB1)	ANGPTL	Secreted Signaling	PMID: 24478758
Epi_fibr	Fibroblast_4	COL6A6	ITGA1_ITGB1	0.0036151	0	COL6A6_ITGA1_ITGB1	COL6A6 - (ITGA1+ITGB1)	COLLAGEN	ECM-Receptor	KEGG: hsa04512
Epi_fibr	Fibroblast_4	MPZL1	MPZL1	0.00326349	0	MPZL1_MPZL1	MPZL1 - MPZL1	MPZ	Cell-Cell Contact	KEGG: hsa04514
Epi_fibr	Fibroblast_4	JAM2	JAM2	0.00215815	0	JAM2_JAM2	JAM2 - JAM2	JAM	Cell-Cell Contact	KEGG: hsa04514
Epi_fibr	Fibroblast_4	COL1A1	ITGA1_ITGB1	0.02031	0.01	COL1A1_ITGA1_ITGB1	COL1A1 - (ITGA1+ITGB1)	COLLAGEN	ECM-Receptor	KEGG: hsa04512
Epi_fibr	Fibroblast_4	CD99	CD99	0.00392947	0.02	CD99_CD99	CD99 - CD99	CD99	Cell-Cell Contact	KEGG: hsa04514
Epi_fibr	Fibroblast_4	JAM3	JAM3	0.00377122	0.02	JAM3_JAM3	JAM3 - JAM3	JAM	Cell-Cell Contact	KEGG: hsa04514
Epi_fibr	Fibroblast_4	LAMC1	ITGA1_ITGB1	0.017787	0.03	LAMC1_ITGA1_ITGB1	LAMC1 - (ITGA1+ITGB1)	LAMININ	ECM-Receptor	KEGG: hsa04512
Epi_fibr	Fibroblast_4	LAMB1	ITGA1_ITGB1	0.0175276	0.03	LAMB1_ITGA1_ITGB1	LAMB1 - (ITGA1+ITGB1)	LAMININ	ECM-Receptor	KEGG: hsa04512
Epi_fibr	Fibroblast_5	NEGR1	NEGR1	0.264514	0	NEGR1_NEGR1	NEGR1 - NEGR1	NEGR	Cell-Cell Contact	KEGG: hsa04514
Epi_fibr	Fibroblast_5	FGF7	FGFR1	0.00937887	0	FGF7_FGFR1	FGF7 - FGFR1	FGF	Secreted Signaling	PMC: 4393358
Epi_fibr	Fibroblast_5	FGF7	FGFR2	0.00849694	0	FGF7_FGFR2	FGF7 - FGFR2	FGF	Secreted Signaling	PMC: 4393358
Epi_fibr	Fibroblast_5	IGF1	IGF1R	0.00560542	0	IGF1_IGF1R	IGF1 - IGF1R	IGF	Secreted Signaling	PMID: 14604834
Epi_fibr	Fibroblast_5	JAM3	JAM3	0.00494477	0	JAM3_JAM3	JAM3 - JAM3	JAM	Cell-Cell Contact	KEGG: hsa04514
Epi_fibr	Fibroblast_5	PDGFD	PDGFRB	0.0049349	0	PDGFD_PDGFRB	PDGFD - PDGFRB	PDGF	Secreted Signaling	PMID: 15207812
Epi_fibr	Fibroblast_5	JAM3	JAM2	0.00426401	0	JAM3_JAM2	JAM3 - JAM2	JAM	Cell-Cell Contact	KEGG: hsa04514
Epi_fibr	Fibroblast_5	CD99	CD99	0.00420721	0.01	CD99_CD99	CD99 - CD99	CD99	Cell-Cell Contact	KEGG: hsa04514
Epi_fibr	Fibroblast_5	JAG1	NOTCH2	0.00415007	0.01	JAG1_NOTCH2	JAG1 - NOTCH2	NOTCH	Cell-Cell Contact	PMID: 22353464
Epi_fibr	Fibroblast_5	PROS1	AXL	0.00422284	0.03	PROS1_AXL	PROS1 - AXL	PROS	Secreted Signaling	PMID: 29531161
Epi_fibr	LEC	LAMA2	ITGA9_ITGB1	0.121816	0	LAMA2_ITGA9_ITGB1	LAMA2 - (ITGA9+ITGB1)	LAMININ	ECM-Receptor	KEGG: hsa04512
Epi_fibr	LEC	PTPRM	PTPRM	0.109775	0	PTPRM_PTPRM	PTPRM - PTPRM	PTPRM	Cell-Cell Contact	KEGG: hsa04514
Epi_fibr	LEC	COL1A2	ITGA9_ITGB1	0.0851031	0	COL1A2_ITGA9_ITGB1	COL1A2 - (ITGA9+ITGB1)	COLLAGEN	ECM-Receptor	KEGG: hsa04512
Epi_fibr	LEC	LAMA4	ITGA9_ITGB1	0.0715614	0	LAMA4_ITGA9_ITGB1	LAMA4 - (ITGA9+ITGB1)	LAMININ	ECM-Receptor	KEGG: hsa04512
Epi_fibr	LEC	COL6A3	ITGA9_ITGB1	0.0662231	0	COL6A3_ITGA9_ITGB1	COL6A3 - (ITGA9+ITGB1)	COLLAGEN	ECM-Receptor	KEGG: hsa04512
Epi_fibr	LEC	LAMA2	ITGA6_ITGB1	0.0588657	0	LAMA2_ITGA6_ITGB1	LAMA2 - (ITGA6+ITGB1)	LAMININ	ECM-Receptor	KEGG: hsa04512
Epi_fibr	LEC	COL1A1	ITGA9_ITGB1	0.052133	0	COL1A1_ITGA9_ITGB1	COL1A1 - (ITGA9+ITGB1)	COLLAGEN	ECM-Receptor	KEGG: hsa04512
Epi_fibr	LEC	LAMA2	ITGA6_ITGB4	0.0514971	0	LAMA2_ITGA6_ITGB4	LAMA2 - (ITGA6+ITGB4)	LAMININ	ECM-Receptor	KEGG: hsa04512
Epi_fibr	LEC	TNXB	ITGA9_ITGB1	0.0508395	0	TNXB_ITGA9_ITGB1	TNXB - (ITGA9+ITGB1)	TENASCIN	ECM-Receptor	KEGG: hsa04512
Epi_fibr	LEC	COL4A2	ITGA9_ITGB1	0.049606	0	COL4A2_ITGA9_ITGB1	COL4A2 - (ITGA9+ITGB1)	COLLAGEN	ECM-Receptor	KEGG: hsa04512
Epi_fibr	LEC	COL6A2	ITGA9_ITGB1	0.0482542	0	COL6A2_ITGA9_ITGB1	COL6A2 - (ITGA9+ITGB1)	COLLAGEN	ECM-Receptor	KEGG: hsa04512
Epi_fibr	LEC	LAMA2	ITGA1_ITGB1	0.0477633	0	LAMA2_ITGA1_ITGB1	LAMA2 - (ITGA1+ITGB1)	LAMININ	ECM-Receptor	KEGG: hsa04512
Epi_fibr	LEC	LAMC1	ITGA9_ITGB1	0.0458418	0	LAMC1_ITGA9_ITGB1	LAMC1 - (ITGA9+ITGB1)	LAMININ	ECM-Receptor	KEGG: hsa04512
Epi_fibr	LEC	COL4A1	ITGA9_ITGB1	0.0456452	0	COL4A1_ITGA9_ITGB1	COL4A1 - (ITGA9+ITGB1)	COLLAGEN	ECM-Receptor	KEGG: hsa04512
Epi_fibr	LEC	LAMB1	ITGA9_ITGB1	0.0451922	0	LAMB1_ITGA9_ITGB1	LAMB1 - (ITGA9+ITGB1)	LAMININ	ECM-Receptor	KEGG: hsa04512
Epi_fibr	LEC	COL6A1	ITGA9_ITGB1	0.0427019	0	COL6A1_ITGA9_ITGB1	COL6A1 - (ITGA9+ITGB1)	COLLAGEN	ECM-Receptor	KEGG: hsa04512
Epi_fibr	LEC	LAMA4	ITGA6_ITGB1	0.0335878	0	LAMA4_ITGA6_ITGB1	LAMA4 - (ITGA6+ITGB1)	LAMININ	ECM-Receptor	KEGG: hsa04512
Epi_fibr	LEC	COL1A2	ITGA1_ITGB1	0.0325415	0	COL1A2_ITGA1_ITGB1	COL1A2 - (ITGA1+ITGB1)	COLLAGEN	ECM-Receptor	KEGG: hsa04512
Epi_fibr	LEC	LAMA4	ITGA6_ITGB4	0.0292849	0	LAMA4_ITGA6_ITGB4	LAMA4 - (ITGA6+ITGB4)	LAMININ	ECM-Receptor	KEGG: hsa04512
Epi_fibr	LEC	LAMA4	ITGA1_ITGB1	0.0271156	0	LAMA4_ITGA1_ITGB1	LAMA4 - (ITGA1+ITGB1)	LAMININ	ECM-Receptor	KEGG: hsa04512
Epi_fibr	LEC	COL6A3	ITGA1_ITGB1	0.0250035	0	COL6A3_ITGA1_ITGB1	COL6A3 - (ITGA1+ITGB1)	COLLAGEN	ECM-Receptor	KEGG: hsa04512
Epi_fibr	LEC	THBS1	CD36	0.0216109	0	THBS1_CD36	THBS1 - CD36	THBS	ECM-Receptor	KEGG: hsa04512
Epi_fibr	LEC	LAMC1	ITGA6_ITGB1	0.0212044	0	LAMC1_ITGA6_ITGB1	LAMC1 - (ITGA6+ITGB1)	LAMININ	ECM-Receptor	KEGG: hsa04512
Epi_fibr	LEC	LAMB1	ITGA6_ITGB1	0.0208963	0	LAMB1_ITGA6_ITGB1	LAMB1 - (ITGA6+ITGB1)	LAMININ	ECM-Receptor	KEGG: hsa04512
Epi_fibr	LEC	COL1A1	ITGA1_ITGB1	0.0195005	0	COL1A1_ITGA1_ITGB1	COL1A1 - (ITGA1+ITGB1)	COLLAGEN	ECM-Receptor	KEGG: hsa04512
Epi_fibr	LEC	FN1	ITGAV_ITGB1	0.0193056	0	FN1_ITGAV_ITGB1	FN1 - (ITGAV+ITGB1)	FN1	ECM-Receptor	KEGG: hsa04512
Epi_fibr	LEC	COL4A2	ITGA1_ITGB1	0.0185243	0	COL4A2_ITGA1_ITGB1	COL4A2 - (ITGA1+ITGB1)	COLLAGEN	ECM-Receptor	KEGG: hsa04512
Epi_fibr	LEC	LAMC1	ITGA6_ITGB4	0.0184577	0	LAMC1_ITGA6_ITGB4	LAMC1 - (ITGA6+ITGB4)	LAMININ	ECM-Receptor	KEGG: hsa04512
Epi_fibr	LEC	LAMB1	ITGA6_ITGB4	0.0181887	0	LAMB1_ITGA6_ITGB4	LAMB1 - (ITGA6+ITGB4)	LAMININ	ECM-Receptor	KEGG: hsa04512
Epi_fibr	LEC	COL6A2	ITGA1_ITGB1	0.0180035	0	COL6A2_ITGA1_ITGB1	COL6A2 - (ITGA1+ITGB1)	COLLAGEN	ECM-Receptor	KEGG: hsa04512
Epi_fibr	LEC	COL6A3	ITGAV_ITGB8	0.0179927	0	COL6A3_ITGAV_ITGB8	COL6A3 - (ITGAV+ITGB8)	COLLAGEN	ECM-Receptor	KEGG: hsa04512
Epi_fibr	LEC	IGF1	IGF1R	0.0178904	0	IGF1_IGF1R	IGF1 - IGF1R	IGF	Secreted Signaling	PMID: 14604834
Epi_fibr	LEC	LAMC1	ITGA1_ITGB1	0.0170763	0	LAMC1_ITGA1_ITGB1	LAMC1 - (ITGA1+ITGB1)	LAMININ	ECM-Receptor	KEGG: hsa04512
Epi_fibr	LEC	COL4A1	ITGA1_ITGB1	0.0170008	0	COL4A1_ITGA1_ITGB1	COL4A1 - (ITGA1+ITGB1)	COLLAGEN	ECM-Receptor	KEGG: hsa04512
Epi_fibr	LEC	LAMB1	ITGA1_ITGB1	0.0168271	0	LAMB1_ITGA1_ITGB1	LAMB1 - (ITGA1+ITGB1)	LAMININ	ECM-Receptor	KEGG: hsa04512
Epi_fibr	LEC	FN1	ITGA5_ITGB1	0.0162529	0	FN1_ITGA5_ITGB1	FN1 - (ITGA5+ITGB1)	FN1	ECM-Receptor	KEGG: hsa04512
Epi_fibr	LEC	COL6A1	ITGA1_ITGB1	0.0158739	0	COL6A1_ITGA1_ITGB1	COL6A1 - (ITGA1+ITGB1)	COLLAGEN	ECM-Receptor	KEGG: hsa04512
Epi_fibr	LEC	SEMA3C	NRP2_PLXNA2	0.0143785	0	SEMA3C_NRP2_PLXNA2	SEMA3C - (NRP2+PLXNA2)	SEMA3	Secreted Signaling	PMID: 27533782
Epi_fibr	LEC	COL4A2	ITGAV_ITGB8	0.0133054	0	COL4A2_ITGAV_ITGB8	COL4A2 - (ITGAV+ITGB8)	COLLAGEN	ECM-Receptor	KEGG: hsa04512
Epi_fibr	LEC	COL6A2	ITGAV_ITGB8	0.0129294	0	COL6A2_ITGAV_ITGB8	COL6A2 - (ITGAV+ITGB8)	COLLAGEN	ECM-Receptor	KEGG: hsa04512
Epi_fibr	LEC	COL4A1	ITGAV_ITGB8	0.0122058	0	COL4A1_ITGAV_ITGB8	COL4A1 - (ITGAV+ITGB8)	COLLAGEN	ECM-Receptor	KEGG: hsa04512
Epi_fibr	LEC	SEMA3C	NRP2_PLXNA4	0.0116541	0	SEMA3C_NRP2_PLXNA4	SEMA3C - (NRP2+PLXNA4)	SEMA3	Secreted Signaling	PMID: 27533782
Epi_fibr	LEC	COL6A1	ITGAV_ITGB8	0.011393	0	COL6A1_ITGAV_ITGB8	COL6A1 - (ITGAV+ITGB8)	COLLAGEN	ECM-Receptor	KEGG: hsa04512
Epi_fibr	LEC	COL6A6	ITGA9_ITGB1	0.00953405	0	COL6A6_ITGA9_ITGB1	COL6A6 - (ITGA9+ITGB1)	COLLAGEN	ECM-Receptor	KEGG: hsa04512
Epi_fibr	LEC	FGF7	FGFR1	0.00739206	0	FGF7_FGFR1	FGF7 - FGFR1	FGF	Secreted Signaling	PMC: 4393358
Epi_fibr	LEC	CD99	CD99	0.00503507	0	CD99_CD99	CD99 - CD99	CD99	Cell-Cell Contact	KEGG: hsa04514
Epi_fibr	LEC	IGF1	ITGA6_ITGB4	0.00459228	0	IGF1_ITGA6_ITGB4	IGF1 - (ITGA6+ITGB4)	IGF	Secreted Signaling	PMID: 28190785; PMID: 28873464
Epi_fibr	LEC	SEMA6A	PLXNA2	0.00393902	0	SEMA6A_PLXNA2	SEMA6A - PLXNA2	SEMA6	Cell-Cell Contact	PMID: 27533782
Epi_fibr	LEC	ANGPTL1	ITGA1_ITGB1	0.00358493	0	ANGPTL1_ITGA1_ITGB1	ANGPTL1 - (ITGA1+ITGB1)	ANGPTL	Secreted Signaling	PMID: 24478758
Epi_fibr	LEC	THBS1	CD47	0.00347654	0	THBS1_CD47	THBS1 - CD47	THBS	ECM-Receptor	KEGG: hsa04512
Epi_fibr	LEC	COL6A6	ITGA1_ITGB1	0.00346865	0	COL6A6_ITGA1_ITGB1	COL6A6 - (ITGA1+ITGB1)	COLLAGEN	ECM-Receptor	KEGG: hsa04512
Epi_fibr	LEC	SEMA6A	PLXNA4	0.00257701	0	SEMA6A_PLXNA4	SEMA6A - PLXNA4	SEMA6	Cell-Cell Contact	PMID: 27533782
Epi_fibr	LEC	COL6A6	ITGAV_ITGB8	0.0024807	0	COL6A6_ITGAV_ITGB8	COL6A6 - (ITGAV+ITGB8)	COLLAGEN	ECM-Receptor	KEGG: hsa04512
Epi_fibr	LEC	NECTIN3	NECTIN2	0.0024186	0	NECTIN3_NECTIN2	NECTIN3 - NECTIN2	NECTIN	Cell-Cell Contact	PMID: 23027581
Epi_fibr	LEC	JAG1	NOTCH1	0.00221144	0	JAG1_NOTCH1	JAG1 - NOTCH1	NOTCH	Cell-Cell Contact	PMID: 22353464
Epi_fibr	Lymphocyte	LAMA2	CD44	0.243209	0	LAMA2_CD44	LAMA2 - CD44	LAMININ	ECM-Receptor	KEGG: hsa04512
Epi_fibr	Lymphocyte	COL1A2	CD44	0.177298	0	COL1A2_CD44	COL1A2 - CD44	COLLAGEN	ECM-Receptor	KEGG: hsa04512
Epi_fibr	Lymphocyte	LAMA4	CD44	0.151515	0	LAMA4_CD44	LAMA4 - CD44	LAMININ	ECM-Receptor	KEGG: hsa04512
Epi_fibr	Lymphocyte	COL6A3	CD44	0.141119	0	COL6A3_CD44	COL6A3 - CD44	COLLAGEN	ECM-Receptor	KEGG: hsa04512
Epi_fibr	Lymphocyte	COL1A1	CD44	0.113023	0	COL1A1_CD44	COL1A1 - CD44	COLLAGEN	ECM-Receptor	KEGG: hsa04512
Epi_fibr	Lymphocyte	COL4A2	CD44	0.10788	0	COL4A2_CD44	COL4A2 - CD44	COLLAGEN	ECM-Receptor	KEGG: hsa04512
Epi_fibr	Lymphocyte	COL6A2	CD44	0.105116	0	COL6A2_CD44	COL6A2 - CD44	COLLAGEN	ECM-Receptor	KEGG: hsa04512
Epi_fibr	Lymphocyte	LAMC1	CD44	0.10016	0	LAMC1_CD44	LAMC1 - CD44	LAMININ	ECM-Receptor	KEGG: hsa04512
Epi_fibr	Lymphocyte	COL4A1	CD44	0.0997547	0	COL4A1_CD44	COL4A1 - CD44	COLLAGEN	ECM-Receptor	KEGG: hsa04512
Epi_fibr	Lymphocyte	LAMB1	CD44	0.0988203	0	LAMB1_CD44	LAMB1 - CD44	LAMININ	ECM-Receptor	KEGG: hsa04512
Epi_fibr	Lymphocyte	FN1	CD44	0.0943703	0	FN1_CD44	FN1 - CD44	FN1	ECM-Receptor	KEGG: hsa04512
Epi_fibr	Lymphocyte	COL6A1	CD44	0.0936648	0	COL6A1_CD44	COL6A1 - CD44	COLLAGEN	ECM-Receptor	KEGG: hsa04512
Epi_fibr	Lymphocyte	FN1	ITGA4_ITGB1	0.0226089	0	FN1_ITGA4_ITGB1	FN1 - (ITGA4+ITGB1)	FN1	ECM-Receptor	KEGG: hsa04512
Epi_fibr	Lymphocyte	COL6A6	CD44	0.0218146	0	COL6A6_CD44	COL6A6 - CD44	COLLAGEN	ECM-Receptor	KEGG: hsa04512
Epi_fibr	Lymphocyte	CD99	CD99	0.00548064	0	CD99_CD99	CD99 - CD99	CD99	Cell-Cell Contact	KEGG: hsa04514
Epi_fibr	Lymphocyte	THBS1	CD47	0.00381134	0	THBS1_CD47	THBS1 - CD47	THBS	ECM-Receptor	KEGG: hsa04512
Epi_fibr	Lymphocyte	IGF1	IGF1R	0.00269721	0	IGF1_IGF1R	IGF1 - IGF1R	IGF	Secreted Signaling	PMID: 14604834
Epi_fibr	Lymphocyte	JAG1	NOTCH2	0.00267545	0	JAG1_NOTCH2	JAG1 - NOTCH2	NOTCH	Cell-Cell Contact	PMID: 22353464
Epi_fibr	Mast	LAMA2	CD44	0.216181	0	LAMA2_CD44	LAMA2 - CD44	LAMININ	ECM-Receptor	KEGG: hsa04512
Epi_fibr	Mast	COL1A2	CD44	0.156083	0	COL1A2_CD44	COL1A2 - CD44	COLLAGEN	ECM-Receptor	KEGG: hsa04512
Epi_fibr	Mast	LAMA4	CD44	0.132888	0	LAMA4_CD44	LAMA4 - CD44	LAMININ	ECM-Receptor	KEGG: hsa04512
Epi_fibr	Mast	COL6A3	CD44	0.123584	0	COL6A3_CD44	COL6A3 - CD44	COLLAGEN	ECM-Receptor	KEGG: hsa04512
Epi_fibr	Mast	COL1A1	CD44	0.0985775	0	COL1A1_CD44	COL1A1 - CD44	COLLAGEN	ECM-Receptor	KEGG: hsa04512
Epi_fibr	Mast	COL4A2	CD44	0.0940226	0	COL4A2_CD44	COL4A2 - CD44	COLLAGEN	ECM-Receptor	KEGG: hsa04512
Epi_fibr	Mast	COL6A2	CD44	0.091577	0	COL6A2_CD44	COL6A2 - CD44	COLLAGEN	ECM-Receptor	KEGG: hsa04512
Epi_fibr	Mast	LAMC1	CD44	0.0871971	0	LAMC1_CD44	LAMC1 - CD44	LAMININ	ECM-Receptor	KEGG: hsa04512
Epi_fibr	Mast	COL4A1	CD44	0.0868393	0	COL4A1_CD44	COL4A1 - CD44	COLLAGEN	ECM-Receptor	KEGG: hsa04512
Epi_fibr	Mast	LAMB1	CD44	0.0860143	0	LAMB1_CD44	LAMB1 - CD44	LAMININ	ECM-Receptor	KEGG: hsa04512
Epi_fibr	Mast	FN1	CD44	0.0820884	0	FN1_CD44	FN1 - CD44	FN1	ECM-Receptor	KEGG: hsa04512
Epi_fibr	Mast	COL6A1	CD44	0.0814665	0	COL6A1_CD44	COL6A1 - CD44	COLLAGEN	ECM-Receptor	KEGG: hsa04512
Epi_fibr	Mast	KITLG	KIT	0.0251925	0	KITL_KIT	KITL - KIT	KIT	Secreted Signaling	KEGG: hsa04080
Epi_fibr	Mast	COL6A6	CD44	0.0187797	0	COL6A6_CD44	COL6A6 - CD44	COLLAGEN	ECM-Receptor	KEGG: hsa04512
Epi_fibr	Mast	JAG1	NOTCH2	0.00303136	0	JAG1_NOTCH2	JAG1 - NOTCH2	NOTCH	Cell-Cell Contact	PMID: 22353464
Epi_fibr	Mast	IGF1	IGF1R	0.00217063	0	IGF1_IGF1R	IGF1 - IGF1R	IGF	Secreted Signaling	PMID: 14604834
Epi_fibr	Melanocyte	LAMA2	CD44	0.242246	0	LAMA2_CD44	LAMA2 - CD44	LAMININ	ECM-Receptor	KEGG: hsa04512
Epi_fibr	Melanocyte	COL1A2	CD44	0.176535	0	COL1A2_CD44	COL1A2 - CD44	COLLAGEN	ECM-Receptor	KEGG: hsa04512
Epi_fibr	Melanocyte	LAMA4	CD44	0.150843	0	LAMA4_CD44	LAMA4 - CD44	LAMININ	ECM-Receptor	KEGG: hsa04512
Epi_fibr	Melanocyte	PTPRM	PTPRM	0.147211	0	PTPRM_PTPRM	PTPRM - PTPRM	PTPRM	Cell-Cell Contact	KEGG: hsa04514
Epi_fibr	Melanocyte	COL6A3	CD44	0.140485	0	COL6A3_CD44	COL6A3 - CD44	COLLAGEN	ECM-Receptor	KEGG: hsa04512
Epi_fibr	Melanocyte	COL1A1	CD44	0.112498	0	COL1A1_CD44	COL1A1 - CD44	COLLAGEN	ECM-Receptor	KEGG: hsa04512
Epi_fibr	Melanocyte	COL4A2	CD44	0.107377	0	COL4A2_CD44	COL4A2 - CD44	COLLAGEN	ECM-Receptor	KEGG: hsa04512
Epi_fibr	Melanocyte	COL6A2	CD44	0.104624	0	COL6A2_CD44	COL6A2 - CD44	COLLAGEN	ECM-Receptor	KEGG: hsa04512
Epi_fibr	Melanocyte	LAMC1	CD44	0.0996886	0	LAMC1_CD44	LAMC1 - CD44	LAMININ	ECM-Receptor	KEGG: hsa04512
Epi_fibr	Melanocyte	COL4A1	CD44	0.0992852	0	COL4A1_CD44	COL4A1 - CD44	COLLAGEN	ECM-Receptor	KEGG: hsa04512
Epi_fibr	Melanocyte	LAMB1	CD44	0.0983547	0	LAMB1_CD44	LAMB1 - CD44	LAMININ	ECM-Receptor	KEGG: hsa04512
Epi_fibr	Melanocyte	FN1	CD44	0.0939235	0	FN1_CD44	FN1 - CD44	FN1	ECM-Receptor	KEGG: hsa04512
Epi_fibr	Melanocyte	COL6A1	CD44	0.093221	0	COL6A1_CD44	COL6A1 - CD44	COLLAGEN	ECM-Receptor	KEGG: hsa04512
Epi_fibr	Melanocyte	LAMA2	SV2B	0.0285732	0	LAMA2_SV2B	LAMA2 - SV2B	LAMININ	ECM-Receptor	KEGG: hsa04512
Epi_fibr	Melanocyte	IGF1	IGF1R	0.0278547	0	IGF1_IGF1R	IGF1 - IGF1R	IGF	Secreted Signaling	PMID: 14604834
Epi_fibr	Melanocyte	COL6A6	CD44	0.021703	0	COL6A6_CD44	COL6A6 - CD44	COLLAGEN	ECM-Receptor	KEGG: hsa04512
Epi_fibr	Melanocyte	KITLG	KIT	0.0202433	0	KITL_KIT	KITL - KIT	KIT	Secreted Signaling	KEGG: hsa04080
Epi_fibr	Melanocyte	LAMA4	SV2B	0.0160811	0	LAMA4_SV2B	LAMA4 - SV2B	LAMININ	ECM-Receptor	KEGG: hsa04512
Epi_fibr	Melanocyte	LAMC1	SV2B	0.0100849	0	LAMC1_SV2B	LAMC1 - SV2B	LAMININ	ECM-Receptor	KEGG: hsa04512
Epi_fibr	Melanocyte	LAMB1	SV2B	0.0099367	0	LAMB1_SV2B	LAMB1 - SV2B	LAMININ	ECM-Receptor	KEGG: hsa04512
Epi_fibr	Melanocyte	CD99	CD99	0.00961497	0	CD99_CD99	CD99 - CD99	CD99	Cell-Cell Contact	KEGG: hsa04514
Epi_fibr	Melanocyte	CNTN1	NRCAM	0.0072465	0	CNTN1_NRCAM	CNTN1 - NRCAM	CNTN	Cell-Cell Contact	KEGG: hsa04514
Epi_fibr	Melanocyte	JAG1	NOTCH2	0.00670838	0	JAG1_NOTCH2	JAG1 - NOTCH2	NOTCH	Cell-Cell Contact	PMID: 22353464
Epi_fibr	Melanocyte	SEMA3C	PLXND1	0.00338911	0	SEMA3C_PLXND1	SEMA3C - PLXND1	SEMA3	Secreted Signaling	PMID: 27533782
Epi_fibr	Melanocyte	FGF7	FGFR1	0.00177533	0	FGF7_FGFR1	FGF7 - FGFR1	FGF	Secreted Signaling	PMC: 4393358
Epi_fibr	Melanocyte	COL6A6	ITGA9_ITGB1	0.00160402	0	COL6A6_ITGA9_ITGB1	COL6A6 - (ITGA9+ITGB1)	COLLAGEN	ECM-Receptor	KEGG: hsa04512
Epi_fibr	Melanocyte	COL6A3	ITGA9_ITGB1	0.0116983	0.01	COL6A3_ITGA9_ITGB1	COL6A3 - (ITGA9+ITGB1)	COLLAGEN	ECM-Receptor	KEGG: hsa04512
Epi_fibr	Melanocyte	COL6A1	ITGA9_ITGB1	0.00739005	0.03	COL6A1_ITGA9_ITGB1	COL6A1 - (ITGA9+ITGB1)	COLLAGEN	ECM-Receptor	KEGG: hsa04512
Epi_fibr	My_SC	NEGR1	NEGR1	0.146154	0	NEGR1_NEGR1	NEGR1 - NEGR1	NEGR	Cell-Cell Contact	KEGG: hsa04514
Epi_fibr	My_SC	LAMA2	ITGA6_ITGB1	0.0941986	0	LAMA2_ITGA6_ITGB1	LAMA2 - (ITGA6+ITGB1)	LAMININ	ECM-Receptor	KEGG: hsa04512
Epi_fibr	My_SC	LAMA2	ITGA6_ITGB4	0.0887653	0	LAMA2_ITGA6_ITGB4	LAMA2 - (ITGA6+ITGB4)	LAMININ	ECM-Receptor	KEGG: hsa04512
Epi_fibr	My_SC	LAMA2	ITGAV_ITGB8	0.0859816	0	LAMA2_ITGAV_ITGB8	LAMA2 - (ITGAV+ITGB8)	LAMININ	ECM-Receptor	KEGG: hsa04512
Epi_fibr	My_SC	COL1A2	ITGAV_ITGB8	0.059339	0	COL1A2_ITGAV_ITGB8	COL1A2 - (ITGAV+ITGB8)	COLLAGEN	ECM-Receptor	KEGG: hsa04512
Epi_fibr	My_SC	LAMA2	DAG1	0.0587597	0	LAMA2_DAG1	LAMA2 - DAG1	LAMININ	ECM-Receptor	KEGG: hsa04512
Epi_fibr	My_SC	LAMA4	ITGA6_ITGB1	0.0546289	0	LAMA4_ITGA6_ITGB1	LAMA4 - (ITGA6+ITGB1)	LAMININ	ECM-Receptor	KEGG: hsa04512
Epi_fibr	My_SC	LAMA2	SV2C	0.0518968	0	LAMA2_SV2C	LAMA2 - SV2C	LAMININ	ECM-Receptor	KEGG: hsa04512
Epi_fibr	My_SC	LAMA4	ITGA6_ITGB4	0.0513485	0	LAMA4_ITGA6_ITGB4	LAMA4 - (ITGA6+ITGB4)	LAMININ	ECM-Receptor	KEGG: hsa04512
Epi_fibr	My_SC	LAMA4	ITGAV_ITGB8	0.0496743	0	LAMA4_ITGAV_ITGB8	LAMA4 - (ITGAV+ITGB8)	LAMININ	ECM-Receptor	KEGG: hsa04512
Epi_fibr	My_SC	COL6A3	ITGAV_ITGB8	0.045888	0	COL6A3_ITGAV_ITGB8	COL6A3 - (ITGAV+ITGB8)	COLLAGEN	ECM-Receptor	KEGG: hsa04512
Epi_fibr	My_SC	LAMA2	ITGA7_ITGB1	0.0445158	0	LAMA2_ITGA7_ITGB1	LAMA2 - (ITGA7+ITGB1)	LAMININ	ECM-Receptor	KEGG: hsa04512
Epi_fibr	My_SC	COL1A1	ITGAV_ITGB8	0.035958	0	COL1A1_ITGAV_ITGB8	COL1A1 - (ITGAV+ITGB8)	COLLAGEN	ECM-Receptor	KEGG: hsa04512
Epi_fibr	My_SC	LAMC1	ITGA6_ITGB1	0.034767	0	LAMC1_ITGA6_ITGB1	LAMC1 - (ITGA6+ITGB1)	LAMININ	ECM-Receptor	KEGG: hsa04512
Epi_fibr	My_SC	LAMB1	ITGA6_ITGB1	0.0342688	0	LAMB1_ITGA6_ITGB1	LAMB1 - (ITGA6+ITGB1)	LAMININ	ECM-Receptor	KEGG: hsa04512
Epi_fibr	My_SC	COL4A2	ITGAV_ITGB8	0.0341867	0	COL4A2_ITGAV_ITGB8	COL4A2 - (ITGAV+ITGB8)	COLLAGEN	ECM-Receptor	KEGG: hsa04512
Epi_fibr	My_SC	LAMA4	DAG1	0.0335257	0	LAMA4_DAG1	LAMA4 - DAG1	LAMININ	ECM-Receptor	KEGG: hsa04512
Epi_fibr	My_SC	COL6A2	ITGAV_ITGB8	0.0332404	0	COL6A2_ITGAV_ITGB8	COL6A2 - (ITGAV+ITGB8)	COLLAGEN	ECM-Receptor	KEGG: hsa04512
Epi_fibr	My_SC	LAMC1	ITGA6_ITGB4	0.0326382	0	LAMC1_ITGA6_ITGB4	LAMC1 - (ITGA6+ITGB4)	LAMININ	ECM-Receptor	KEGG: hsa04512
Epi_fibr	My_SC	LAMB1	ITGA6_ITGB4	0.0321694	0	LAMB1_ITGA6_ITGB4	LAMB1 - (ITGA6+ITGB4)	LAMININ	ECM-Receptor	KEGG: hsa04512
Epi_fibr	My_SC	LAMC1	ITGAV_ITGB8	0.0315537	0	LAMC1_ITGAV_ITGB8	LAMC1 - (ITGAV+ITGB8)	LAMININ	ECM-Receptor	KEGG: hsa04512
Epi_fibr	My_SC	COL4A1	ITGAV_ITGB8	0.0314164	0	COL4A1_ITGAV_ITGB8	COL4A1 - (ITGAV+ITGB8)	COLLAGEN	ECM-Receptor	KEGG: hsa04512
Epi_fibr	My_SC	LAMB1	ITGAV_ITGB8	0.0311	0	LAMB1_ITGAV_ITGB8	LAMB1 - (ITGAV+ITGB8)	LAMININ	ECM-Receptor	KEGG: hsa04512
Epi_fibr	My_SC	FN1	ITGAV_ITGB8	0.0295993	0	FN1_ITGAV_ITGB8	FN1 - (ITGAV+ITGB8)	FN1	ECM-Receptor	KEGG: hsa04512
Epi_fibr	My_SC	LAMA4	SV2C	0.0295176	0	LAMA4_SV2C	LAMA4 - SV2C	LAMININ	ECM-Receptor	KEGG: hsa04512
Epi_fibr	My_SC	COL6A1	ITGAV_ITGB8	0.0293624	0	COL6A1_ITGAV_ITGB8	COL6A1 - (ITGAV+ITGB8)	COLLAGEN	ECM-Receptor	KEGG: hsa04512
Epi_fibr	My_SC	LAMA4	ITGA7_ITGB1	0.0252348	0	LAMA4_ITGA7_ITGB1	LAMA4 - (ITGA7+ITGB1)	LAMININ	ECM-Receptor	KEGG: hsa04512
Epi_fibr	My_SC	LAMC1	DAG1	0.0211647	0	LAMC1_DAG1	LAMC1 - DAG1	LAMININ	ECM-Receptor	KEGG: hsa04512
Epi_fibr	My_SC	LAMB1	DAG1	0.0208572	0	LAMB1_DAG1	LAMB1 - DAG1	LAMININ	ECM-Receptor	KEGG: hsa04512
Epi_fibr	My_SC	LAMC1	SV2C	0.018606	0	LAMC1_SV2C	LAMC1 - SV2C	LAMININ	ECM-Receptor	KEGG: hsa04512
Epi_fibr	My_SC	LAMB1	SV2C	0.0183349	0	LAMB1_SV2C	LAMB1 - SV2C	LAMININ	ECM-Receptor	KEGG: hsa04512
Epi_fibr	My_SC	HSPG2	DAG1	0.0170022	0	HSPG2_DAG1	HSPG2 - DAG1	HSPG	ECM-Receptor	KEGG: hsa04512
Epi_fibr	My_SC	LAMC1	ITGA7_ITGB1	0.0158805	0	LAMC1_ITGA7_ITGB1	LAMC1 - (ITGA7+ITGB1)	LAMININ	ECM-Receptor	KEGG: hsa04512
Epi_fibr	My_SC	LAMB1	ITGA7_ITGB1	0.0156485	0	LAMB1_ITGA7_ITGB1	LAMB1 - (ITGA7+ITGB1)	LAMININ	ECM-Receptor	KEGG: hsa04512
Epi_fibr	My_SC	CNTN1	NRCAM	0.0106466	0	CNTN1_NRCAM	CNTN1 - NRCAM	CNTN	Cell-Cell Contact	KEGG: hsa04514
Epi_fibr	My_SC	IGF1	ITGA6_ITGB4	0.00880299	0	IGF1_ITGA6_ITGB4	IGF1 - (ITGA6+ITGB4)	IGF	Secreted Signaling	PMID: 28190785; PMID: 28873464
Epi_fibr	My_SC	COL6A6	ITGAV_ITGB8	0.00648554	0	COL6A6_ITGAV_ITGB8	COL6A6 - (ITGAV+ITGB8)	COLLAGEN	ECM-Receptor	KEGG: hsa04512
Epi_fibr	My_SC	SEMA3C	PLXND1	0.00572863	0	SEMA3C_PLXND1	SEMA3C - PLXND1	SEMA3	Secreted Signaling	PMID: 27533782
Epi_fibr	My_SC	IGF1	IGF1R	0.00564329	0	IGF1_IGF1R	IGF1 - IGF1R	IGF	Secreted Signaling	PMID: 14604834
Epi_fibr	My_SC	JAM3	JAM3	0.00456713	0	JAM3_JAM3	JAM3 - JAM3	JAM	Cell-Cell Contact	KEGG: hsa04514
Epi_fibr	My_SC	JAG1	NOTCH2	0.0042599	0	JAG1_NOTCH2	JAG1 - NOTCH2	NOTCH	Cell-Cell Contact	PMID: 22353464
Epi_fibr	My_SC	THBS1	CD47	0.00360216	0	THBS1_CD47	THBS1 - CD47	THBS	ECM-Receptor	KEGG: hsa04512
Epi_fibr	My_SC	FGF7	FGFR1	0.0010707	0	FGF7_FGFR1	FGF7 - FGFR1	FGF	Secreted Signaling	PMC: 4393358
Epi_fibr	Myeloid_1	APP	CD74	0.077573	0	APP_CD74	APP - CD74	APP	Cell-Cell Contact	PMID: 19849849
Epi_fibr	Myeloid_1	LAMA2	CD44	0.0484374	0	LAMA2_CD44	LAMA2 - CD44	LAMININ	ECM-Receptor	KEGG: hsa04512
Epi_fibr	Myeloid_1	LAMA2	ITGA9_ITGB1	0.0387923	0	LAMA2_ITGA9_ITGB1	LAMA2 - (ITGA9+ITGB1)	LAMININ	ECM-Receptor	KEGG: hsa04512
Epi_fibr	Myeloid_1	COL1A2	CD44	0.0330083	0	COL1A2_CD44	COL1A2 - CD44	COLLAGEN	ECM-Receptor	KEGG: hsa04512
Epi_fibr	Myeloid_1	LAMA4	CD44	0.0275067	0	LAMA4_CD44	LAMA4 - CD44	LAMININ	ECM-Receptor	KEGG: hsa04512
Epi_fibr	Myeloid_1	COL1A2	ITGA9_ITGB1	0.0263504	0	COL1A2_ITGA9_ITGB1	COL1A2 - (ITGA9+ITGB1)	COLLAGEN	ECM-Receptor	KEGG: hsa04512
Epi_fibr	Myeloid_1	COL6A3	CD44	0.025365	0	COL6A3_CD44	COL6A3 - CD44	COLLAGEN	ECM-Receptor	KEGG: hsa04512
Epi_fibr	Myeloid_1	LAMA4	ITGA9_ITGB1	0.0219334	0	LAMA4_ITGA9_ITGB1	LAMA4 - (ITGA9+ITGB1)	LAMININ	ECM-Receptor	KEGG: hsa04512
Epi_fibr	Myeloid_1	COL6A3	ITGA9_ITGB1	0.0202166	0	COL6A3_ITGA9_ITGB1	COL6A3 - (ITGA9+ITGB1)	COLLAGEN	ECM-Receptor	KEGG: hsa04512
Epi_fibr	Myeloid_1	COL1A1	CD44	0.019784	0	COL1A1_CD44	COL1A1 - CD44	COLLAGEN	ECM-Receptor	KEGG: hsa04512
Epi_fibr	Myeloid_1	COL4A2	CD44	0.0187939	0	COL4A2_CD44	COL4A2 - CD44	COLLAGEN	ECM-Receptor	KEGG: hsa04512
Epi_fibr	Myeloid_1	COL6A2	CD44	0.0182656	0	COL6A2_CD44	COL6A2 - CD44	COLLAGEN	ECM-Receptor	KEGG: hsa04512
Epi_fibr	Myeloid_1	LAMC1	CD44	0.0173252	0	LAMC1_CD44	LAMC1 - CD44	LAMININ	ECM-Receptor	KEGG: hsa04512
Epi_fibr	Myeloid_1	COL4A1	CD44	0.0172487	0	COL4A1_CD44	COL4A1 - CD44	COLLAGEN	ECM-Receptor	KEGG: hsa04512
Epi_fibr	Myeloid_1	LAMB1	CD44	0.0170724	0	LAMB1_CD44	LAMB1 - CD44	LAMININ	ECM-Receptor	KEGG: hsa04512
Epi_fibr	Myeloid_1	COL6A1	CD44	0.0161055	0	COL6A1_CD44	COL6A1 - CD44	COLLAGEN	ECM-Receptor	KEGG: hsa04512
Epi_fibr	Myeloid_1	FN1	ITGA4_ITGB1	0.0154186	0	FN1_ITGA4_ITGB1	FN1 - (ITGA4+ITGB1)	FN1	ECM-Receptor	KEGG: hsa04512
Epi_fibr	Myeloid_1	TNXB	ITGA9_ITGB1	0.0153447	0	TNXB_ITGA9_ITGB1	TNXB - (ITGA9+ITGB1)	TENASCIN	ECM-Receptor	KEGG: hsa04512
Epi_fibr	Myeloid_1	COL4A2	ITGA9_ITGB1	0.0149588	0	COL4A2_ITGA9_ITGB1	COL4A2 - (ITGA9+ITGB1)	COLLAGEN	ECM-Receptor	KEGG: hsa04512
Epi_fibr	Myeloid_1	COL6A2	ITGA9_ITGB1	0.0145367	0	COL6A2_ITGA9_ITGB1	COL6A2 - (ITGA9+ITGB1)	COLLAGEN	ECM-Receptor	KEGG: hsa04512
Epi_fibr	Myeloid_1	COL4A1	ITGA9_ITGB1	0.0137244	0	COL4A1_ITGA9_ITGB1	COL4A1 - (ITGA9+ITGB1)	COLLAGEN	ECM-Receptor	KEGG: hsa04512
Epi_fibr	Myeloid_1	COL6A1	ITGA9_ITGB1	0.0128118	0	COL6A1_ITGA9_ITGB1	COL6A1 - (ITGA9+ITGB1)	COLLAGEN	ECM-Receptor	KEGG: hsa04512
Epi_fibr	Myeloid_1	ANXA1	FPR1	0.00994853	0	ANXA1_FPR1	ANXA1 - FPR1	ANNEXIN	Secreted Signaling	PMID: 23230437
Epi_fibr	Myeloid_1	PROS1	AXL	0.00535948	0	PROS1_AXL	PROS1 - AXL	PROS	Secreted Signaling	PMID: 29531161
Epi_fibr	Myeloid_1	CD99	PILRA	0.00517844	0	CD99_PILRA	CD99 - PILRA	CD99	Cell-Cell Contact	PMID: 18234675
Epi_fibr	Myeloid_1	IL16	CD4	0.00508261	0	IL16_CD4	IL16 - CD4	IL16	Secreted Signaling	KEGG: hsa04060
Epi_fibr	Myeloid_1	JAG1	NOTCH2	0.00440016	0	JAG1_NOTCH2	JAG1 - NOTCH2	NOTCH	Cell-Cell Contact	PMID: 22353464
Epi_fibr	Myeloid_1	IGF1	IGF1R	0.0039547	0	IGF1_IGF1R	IGF1 - IGF1R	IGF	Secreted Signaling	PMID: 14604834
Epi_fibr	Myeloid_1	COL6A6	CD44	0.00351992	0	COL6A6_CD44	COL6A6 - CD44	COLLAGEN	ECM-Receptor	KEGG: hsa04512
Epi_fibr	Myeloid_1	COL6A6	ITGA9_ITGB1	0.00279277	0	COL6A6_ITGA9_ITGB1	COL6A6 - (ITGA9+ITGB1)	COLLAGEN	ECM-Receptor	KEGG: hsa04512
Epi_fibr	Myeloid_1	FN1	CD44	0.0162373	0.02	FN1_CD44	FN1 - CD44	FN1	ECM-Receptor	KEGG: hsa04512
Epi_fibr	Myeloid_1	COL1A1	ITGA9_ITGB1	0.01575	0.03	COL1A1_ITGA9_ITGB1	COL1A1 - (ITGA9+ITGB1)	COLLAGEN	ECM-Receptor	KEGG: hsa04512
Epi_fibr	Myeloid_2	NEGR1	NEGR1	0.209364	0	NEGR1_NEGR1	NEGR1 - NEGR1	NEGR	Cell-Cell Contact	KEGG: hsa04514
Epi_fibr	Myeloid_2	LAMA2	ITGAV_ITGB8	0.0666589	0	LAMA2_ITGAV_ITGB8	LAMA2 - (ITGAV+ITGB8)	LAMININ	ECM-Receptor	KEGG: hsa04512
Epi_fibr	Myeloid_2	LAMA2	ITGA9_ITGB1	0.0540464	0	LAMA2_ITGA9_ITGB1	LAMA2 - (ITGA9+ITGB1)	LAMININ	ECM-Receptor	KEGG: hsa04512
Epi_fibr	Myeloid_2	LAMA2	ITGA6_ITGB1	0.0536234	0	LAMA2_ITGA6_ITGB1	LAMA2 - (ITGA6+ITGB1)	LAMININ	ECM-Receptor	KEGG: hsa04512
Epi_fibr	Myeloid_2	APP	CD74	0.0462937	0	APP_CD74	APP - CD74	APP	Cell-Cell Contact	PMID: 19849849
Epi_fibr	Myeloid_2	COL1A2	ITGAV_ITGB8	0.0457043	0	COL1A2_ITGAV_ITGB8	COL1A2 - (ITGAV+ITGB8)	COLLAGEN	ECM-Receptor	KEGG: hsa04512
Epi_fibr	Myeloid_2	LAMA2	ITGA1_ITGB1	0.0447276	0	LAMA2_ITGA1_ITGB1	LAMA2 - (ITGA1+ITGB1)	LAMININ	ECM-Receptor	KEGG: hsa04512
Epi_fibr	Myeloid_2	LAMA2	CD44	0.0388309	0	LAMA2_CD44	LAMA2 - CD44	LAMININ	ECM-Receptor	KEGG: hsa04512
Epi_fibr	Myeloid_2	LAMA4	ITGAV_ITGB8	0.0381702	0	LAMA4_ITGAV_ITGB8	LAMA4 - (ITGAV+ITGB8)	LAMININ	ECM-Receptor	KEGG: hsa04512
Epi_fibr	Myeloid_2	COL1A2	ITGA9_ITGB1	0.0368999	0	COL1A2_ITGA9_ITGB1	COL1A2 - (ITGA9+ITGB1)	COLLAGEN	ECM-Receptor	KEGG: hsa04512
Epi_fibr	Myeloid_2	LAMA2	ITGA6_ITGB4	0.0366135	0	LAMA2_ITGA6_ITGB4	LAMA2 - (ITGA6+ITGB4)	LAMININ	ECM-Receptor	KEGG: hsa04512
Epi_fibr	Myeloid_2	COL6A3	ITGAV_ITGB8	0.0352283	0	COL6A3_ITGAV_ITGB8	COL6A3 - (ITGAV+ITGB8)	COLLAGEN	ECM-Receptor	KEGG: hsa04512
Epi_fibr	Myeloid_2	LAMA4	ITGA9_ITGB1	0.0307703	0	LAMA4_ITGA9_ITGB1	LAMA4 - (ITGA9+ITGB1)	LAMININ	ECM-Receptor	KEGG: hsa04512
Epi_fibr	Myeloid_2	LAMA4	ITGA6_ITGB1	0.0305236	0	LAMA4_ITGA6_ITGB1	LAMA4 - (ITGA6+ITGB1)	LAMININ	ECM-Receptor	KEGG: hsa04512
Epi_fibr	Myeloid_2	COL1A2	ITGA1_ITGB1	0.0304424	0	COL1A2_ITGA1_ITGB1	COL1A2 - (ITGA1+ITGB1)	COLLAGEN	ECM-Receptor	KEGG: hsa04512
Epi_fibr	Myeloid_2	COL6A3	ITGA9_ITGB1	0.0283819	0	COL6A3_ITGA9_ITGB1	COL6A3 - (ITGA9+ITGB1)	COLLAGEN	ECM-Receptor	KEGG: hsa04512
Epi_fibr	Myeloid_2	COL1A1	ITGAV_ITGB8	0.0275384	0	COL1A1_ITGAV_ITGB8	COL1A1 - (ITGAV+ITGB8)	COLLAGEN	ECM-Receptor	KEGG: hsa04512
Epi_fibr	Myeloid_2	COL4A2	ITGAV_ITGB8	0.0261706	0	COL4A2_ITGAV_ITGB8	COL4A2 - (ITGAV+ITGB8)	COLLAGEN	ECM-Receptor	KEGG: hsa04512
Epi_fibr	Myeloid_2	COL6A2	ITGAV_ITGB8	0.0254404	0	COL6A2_ITGAV_ITGB8	COL6A2 - (ITGAV+ITGB8)	COLLAGEN	ECM-Receptor	KEGG: hsa04512
Epi_fibr	Myeloid_2	LAMA4	ITGA1_ITGB1	0.0253573	0	LAMA4_ITGA1_ITGB1	LAMA4 - (ITGA1+ITGB1)	LAMININ	ECM-Receptor	KEGG: hsa04512
Epi_fibr	Myeloid_2	LAMC1	ITGAV_ITGB8	0.0241396	0	LAMC1_ITGAV_ITGB8	LAMC1 - (ITGAV+ITGB8)	LAMININ	ECM-Receptor	KEGG: hsa04512
Epi_fibr	Myeloid_2	COL4A1	ITGAV_ITGB8	0.0240337	0	COL4A1_ITGAV_ITGB8	COL4A1 - (ITGAV+ITGB8)	COLLAGEN	ECM-Receptor	KEGG: hsa04512
Epi_fibr	Myeloid_2	LAMB1	ITGAV_ITGB8	0.0237898	0	LAMB1_ITGAV_ITGB8	LAMB1 - (ITGAV+ITGB8)	LAMININ	ECM-Receptor	KEGG: hsa04512
Epi_fibr	Myeloid_2	COL6A3	ITGA1_ITGB1	0.0233789	0	COL6A3_ITGA1_ITGB1	COL6A3 - (ITGA1+ITGB1)	COLLAGEN	ECM-Receptor	KEGG: hsa04512
Epi_fibr	Myeloid_2	FN1	ITGAV_ITGB8	0.0226337	0	FN1_ITGAV_ITGB8	FN1 - (ITGAV+ITGB8)	FN1	ECM-Receptor	KEGG: hsa04512
Epi_fibr	Myeloid_2	COL6A1	ITGAV_ITGB8	0.0224512	0	COL6A1_ITGAV_ITGB8	COL6A1 - (ITGAV+ITGB8)	COLLAGEN	ECM-Receptor	KEGG: hsa04512
Epi_fibr	Myeloid_2	COL1A1	ITGA9_ITGB1	0.0221522	0	COL1A1_ITGA9_ITGB1	COL1A1 - (ITGA9+ITGB1)	COLLAGEN	ECM-Receptor	KEGG: hsa04512
Epi_fibr	Myeloid_2	TNXB	ITGA9_ITGB1	0.0215856	0	TNXB_ITGA9_ITGB1	TNXB - (ITGA9+ITGB1)	TENASCIN	ECM-Receptor	KEGG: hsa04512
Epi_fibr	Myeloid_2	COL4A2	ITGA9_ITGB1	0.0210462	0	COL4A2_ITGA9_ITGB1	COL4A2 - (ITGA9+ITGB1)	COLLAGEN	ECM-Receptor	KEGG: hsa04512
Epi_fibr	Myeloid_2	LAMA4	ITGA6_ITGB4	0.0206811	0	LAMA4_ITGA6_ITGB4	LAMA4 - (ITGA6+ITGB4)	LAMININ	ECM-Receptor	KEGG: hsa04512
Epi_fibr	Myeloid_2	COL6A2	ITGA9_ITGB1	0.0204559	0	COL6A2_ITGA9_ITGB1	COL6A2 - (ITGA9+ITGB1)	COLLAGEN	ECM-Receptor	KEGG: hsa04512
Epi_fibr	Myeloid_2	COL6A3	CD44	0.0202371	0	COL6A3_CD44	COL6A3 - CD44	COLLAGEN	ECM-Receptor	KEGG: hsa04512
Epi_fibr	Myeloid_2	LAMC1	ITGA9_ITGB1	0.0194049	0	LAMC1_ITGA9_ITGB1	LAMC1 - (ITGA9+ITGB1)	LAMININ	ECM-Receptor	KEGG: hsa04512
Epi_fibr	Myeloid_2	COL4A1	ITGA9_ITGB1	0.0193194	0	COL4A1_ITGA9_ITGB1	COL4A1 - (ITGA9+ITGB1)	COLLAGEN	ECM-Receptor	KEGG: hsa04512
Epi_fibr	Myeloid_2	LAMC1	ITGA6_ITGB1	0.0192475	0	LAMC1_ITGA6_ITGB1	LAMC1 - (ITGA6+ITGB1)	LAMININ	ECM-Receptor	KEGG: hsa04512
Epi_fibr	Myeloid_2	LAMB1	ITGA9_ITGB1	0.0191224	0	LAMB1_ITGA9_ITGB1	LAMB1 - (ITGA9+ITGB1)	LAMININ	ECM-Receptor	KEGG: hsa04512
Epi_fibr	Myeloid_2	LAMB1	ITGA6_ITGB1	0.0189673	0	LAMB1_ITGA6_ITGB1	LAMB1 - (ITGA6+ITGB1)	LAMININ	ECM-Receptor	KEGG: hsa04512
Epi_fibr	Myeloid_2	COL1A1	ITGA1_ITGB1	0.0182267	0	COL1A1_ITGA1_ITGB1	COL1A1 - (ITGA1+ITGB1)	COLLAGEN	ECM-Receptor	KEGG: hsa04512
Epi_fibr	Myeloid_2	FN1	ITGAV_ITGB1	0.0181017	0	FN1_ITGAV_ITGB1	FN1 - (ITGAV+ITGB1)	FN1	ECM-Receptor	KEGG: hsa04512
Epi_fibr	Myeloid_2	COL6A1	ITGA9_ITGB1	0.0180415	0	COL6A1_ITGA9_ITGB1	COL6A1 - (ITGA9+ITGB1)	COLLAGEN	ECM-Receptor	KEGG: hsa04512
Epi_fibr	Myeloid_2	COL4A2	ITGA1_ITGB1	0.0173132	0	COL4A2_ITGA1_ITGB1	COL4A2 - (ITGA1+ITGB1)	COLLAGEN	ECM-Receptor	KEGG: hsa04512
Epi_fibr	Myeloid_2	COL6A2	ITGA1_ITGB1	0.0168258	0	COL6A2_ITGA1_ITGB1	COL6A2 - (ITGA1+ITGB1)	COLLAGEN	ECM-Receptor	KEGG: hsa04512
Epi_fibr	Myeloid_2	COL4A1	ITGA1_ITGB1	0.0158877	0	COL4A1_ITGA1_ITGB1	COL4A1 - (ITGA1+ITGB1)	COLLAGEN	ECM-Receptor	KEGG: hsa04512
Epi_fibr	Myeloid_2	COL4A2	CD44	0.014974	0	COL4A2_CD44	COL4A2 - CD44	COLLAGEN	ECM-Receptor	KEGG: hsa04512
Epi_fibr	Myeloid_2	COL6A1	ITGA1_ITGB1	0.0148334	0	COL6A1_ITGA1_ITGB1	COL6A1 - (ITGA1+ITGB1)	COLLAGEN	ECM-Receptor	KEGG: hsa04512
Epi_fibr	Myeloid_2	COL6A2	CD44	0.0145515	0	COL6A2_CD44	COL6A2 - CD44	COLLAGEN	ECM-Receptor	KEGG: hsa04512
Epi_fibr	Myeloid_2	COL4A1	CD44	0.0137385	0	COL4A1_CD44	COL4A1 - CD44	COLLAGEN	ECM-Receptor	KEGG: hsa04512
Epi_fibr	Myeloid_2	FGF7	FGFR1	0.0135832	0	FGF7_FGFR1	FGF7 - FGFR1	FGF	Secreted Signaling	PMC: 4393358
Epi_fibr	Myeloid_2	IGF1	IGF1R	0.0132822	0	IGF1_IGF1R	IGF1 - IGF1R	IGF	Secreted Signaling	PMID: 14604834
Epi_fibr	Myeloid_2	COL6A1	CD44	0.0128249	0	COL6A1_CD44	COL6A1 - CD44	COLLAGEN	ECM-Receptor	KEGG: hsa04512
Epi_fibr	Myeloid_2	FN1	ITGA4_ITGB1	0.012455	0	FN1_ITGA4_ITGB1	FN1 - (ITGA4+ITGB1)	FN1	ECM-Receptor	KEGG: hsa04512
Epi_fibr	Myeloid_2	SEMA3C	NRP1_NRP2	0.0119255	0	SEMA3C_NRP1_NRP2	SEMA3C - (NRP1+NRP2)	SEMA3	Secreted Signaling	PMID: 27533782
Epi_fibr	Myeloid_2	PROS1	AXL	0.00873418	0	PROS1_AXL	PROS1 - AXL	PROS	Secreted Signaling	PMID: 29531161
Epi_fibr	Myeloid_2	JAG1	NOTCH2	0.00697493	0	JAG1_NOTCH2	JAG1 - NOTCH2	NOTCH	Cell-Cell Contact	PMID: 22353464
Epi_fibr	Myeloid_2	COL6A6	ITGAV_ITGB8	0.00493164	0	COL6A6_ITGAV_ITGB8	COL6A6 - (ITGAV+ITGB8)	COLLAGEN	ECM-Receptor	KEGG: hsa04512
Epi_fibr	Myeloid_2	JAM3	JAM3	0.00394914	0	JAM3_JAM3	JAM3 - JAM3	JAM	Cell-Cell Contact	KEGG: hsa04514
Epi_fibr	Myeloid_2	COL6A6	ITGA9_ITGB1	0.00394912	0	COL6A6_ITGA9_ITGB1	COL6A6 - (ITGA9+ITGB1)	COLLAGEN	ECM-Receptor	KEGG: hsa04512
Epi_fibr	Myeloid_2	CD99	CD99	0.00341085	0	CD99_CD99	CD99 - CD99	CD99	Cell-Cell Contact	KEGG: hsa04514
Epi_fibr	Myeloid_2	ANGPTL1	ITGA1_ITGB1	0.00334722	0	ANGPTL1_ITGA1_ITGB1	ANGPTL1 - (ITGA1+ITGB1)	ANGPTL	Secreted Signaling	PMID: 24478758
Epi_fibr	Myeloid_2	COL6A6	ITGA1_ITGB1	0.00323863	0	COL6A6_ITGA1_ITGB1	COL6A6 - (ITGA1+ITGB1)	COLLAGEN	ECM-Receptor	KEGG: hsa04512
Epi_fibr	Myeloid_2	SEMA3C	PLXND1	0.00323762	0	SEMA3C_PLXND1	SEMA3C - PLXND1	SEMA3	Secreted Signaling	PMID: 27533782
Epi_fibr	Myeloid_2	CD99	PILRA	0.00296285	0	CD99_PILRA	CD99 - PILRA	CD99	Cell-Cell Contact	PMID: 18234675
Epi_fibr	Myeloid_2	IGF1	ITGA6_ITGB4	0.00290396	0	IGF1_ITGA6_ITGB4	IGF1 - (ITGA6+ITGB4)	IGF	Secreted Signaling	PMID: 28190785; PMID: 28873464
Epi_fibr	Myeloid_2	COL6A6	CD44	0.00279565	0	COL6A6_CD44	COL6A6 - CD44	COLLAGEN	ECM-Receptor	KEGG: hsa04512
Epi_fibr	Myeloid_2	PDGFD	PDGFRB	0.00279199	0	PDGFD_PDGFRB	PDGFD - PDGFRB	PDGF	Secreted Signaling	PMID: 15207812
Epi_fibr	Myeloid_2	JAM3	JAM2	0.00263871	0	JAM3_JAM2	JAM3 - JAM2	JAM	Cell-Cell Contact	KEGG: hsa04514
Epi_fibr	Myeloid_2	NECTIN3	NECTIN2	0.00257807	0	NECTIN3_NECTIN2	NECTIN3 - NECTIN2	NECTIN	Cell-Cell Contact	PMID: 23027581
Epi_fibr	Myeloid_2	FGF7	FGFR2	0.00244227	0	FGF7_FGFR2	FGF7 - FGFR2	FGF	Secreted Signaling	PMC: 4393358
Epi_fibr	Myeloid_2	MPZL1	MPZL1	0.00216078	0	MPZL1_MPZL1	MPZL1 - MPZL1	MPZ	Cell-Cell Contact	KEGG: hsa04514
Epi_fibr	Myeloid_2	IL16	CD4	0.00088398	0	IL16_CD4	IL16 - CD4	IL16	Secreted Signaling	KEGG: hsa04060
Epi_fibr	Myeloid_2	LAMA4	CD44	0.0219556	0.01	LAMA4_CD44	LAMA4 - CD44	LAMININ	ECM-Receptor	KEGG: hsa04512
Epi_fibr	Myeloid_2	LAMC1	ITGA1_ITGB1	0.0159583	0.01	LAMC1_ITGA1_ITGB1	LAMC1 - (ITGA1+ITGB1)	LAMININ	ECM-Receptor	KEGG: hsa04512
Epi_fibr	Myeloid_2	LAMC1	ITGA6_ITGB4	0.0129923	0.01	LAMC1_ITGA6_ITGB4	LAMC1 - (ITGA6+ITGB4)	LAMININ	ECM-Receptor	KEGG: hsa04512
Epi_fibr	Myeloid_2	LAMB1	ITGA1_ITGB1	0.0157252	0.02	LAMB1_ITGA1_ITGB1	LAMB1 - (ITGA1+ITGB1)	LAMININ	ECM-Receptor	KEGG: hsa04512
Epi_fibr	Myeloid_2	LAMB1	ITGA6_ITGB4	0.0128019	0.02	LAMB1_ITGA6_ITGB4	LAMB1 - (ITGA6+ITGB4)	LAMININ	ECM-Receptor	KEGG: hsa04512
Epi_fibr	Myeloid_2	COL1A2	CD44	0.026377	0.03	COL1A2_CD44	COL1A2 - CD44	COLLAGEN	ECM-Receptor	KEGG: hsa04512
Epi_fibr	NM_SC_1	NEGR1	NEGR1	0.265239	0	NEGR1_NEGR1	NEGR1 - NEGR1	NEGR	Cell-Cell Contact	KEGG: hsa04514
Epi_fibr	NM_SC_1	LAMA2	ITGAV_ITGB8	0.195084	0	LAMA2_ITGAV_ITGB8	LAMA2 - (ITGAV+ITGB8)	LAMININ	ECM-Receptor	KEGG: hsa04512
Epi_fibr	NM_SC_1	COL1A2	ITGAV_ITGB8	0.139805	0	COL1A2_ITGAV_ITGB8	COL1A2 - (ITGAV+ITGB8)	COLLAGEN	ECM-Receptor	KEGG: hsa04512
Epi_fibr	NM_SC_1	LAMA4	ITGAV_ITGB8	0.118688	0	LAMA4_ITGAV_ITGB8	LAMA4 - (ITGAV+ITGB8)	LAMININ	ECM-Receptor	KEGG: hsa04512
Epi_fibr	NM_SC_1	COL6A3	ITGAV_ITGB8	0.110252	0	COL6A3_ITGAV_ITGB8	COL6A3 - (ITGAV+ITGB8)	COLLAGEN	ECM-Receptor	KEGG: hsa04512
Epi_fibr	NM_SC_1	COL1A1	ITGAV_ITGB8	0.0876735	0	COL1A1_ITGAV_ITGB8	COL1A1 - (ITGAV+ITGB8)	COLLAGEN	ECM-Receptor	KEGG: hsa04512
Epi_fibr	NM_SC_1	LAMA2	ITGA1_ITGB1	0.0876432	0	LAMA2_ITGA1_ITGB1	LAMA2 - (ITGA1+ITGB1)	LAMININ	ECM-Receptor	KEGG: hsa04512
Epi_fibr	NM_SC_1	LAMA2	ITGA6_ITGB1	0.0845032	0	LAMA2_ITGA6_ITGB1	LAMA2 - (ITGA6+ITGB1)	LAMININ	ECM-Receptor	KEGG: hsa04512
Epi_fibr	NM_SC_1	COL4A2	ITGAV_ITGB8	0.0835757	0	COL4A2_ITGAV_ITGB8	COL4A2 - (ITGAV+ITGB8)	COLLAGEN	ECM-Receptor	KEGG: hsa04512
Epi_fibr	NM_SC_1	COL6A2	ITGAV_ITGB8	0.0813774	0	COL6A2_ITGAV_ITGB8	COL6A2 - (ITGAV+ITGB8)	COLLAGEN	ECM-Receptor	KEGG: hsa04512
Epi_fibr	NM_SC_1	LAMC1	ITGAV_ITGB8	0.0774438	0	LAMC1_ITGAV_ITGB8	LAMC1 - (ITGAV+ITGB8)	LAMININ	ECM-Receptor	KEGG: hsa04512
Epi_fibr	NM_SC_1	COL4A1	ITGAV_ITGB8	0.0771227	0	COL4A1_ITGAV_ITGB8	COL4A1 - (ITGAV+ITGB8)	COLLAGEN	ECM-Receptor	KEGG: hsa04512
Epi_fibr	NM_SC_1	LAMB1	ITGAV_ITGB8	0.0763823	0	LAMB1_ITGAV_ITGB8	LAMB1 - (ITGAV+ITGB8)	LAMININ	ECM-Receptor	KEGG: hsa04512
Epi_fibr	NM_SC_1	FN1	ITGAV_ITGB8	0.072861	0	FN1_ITGAV_ITGB8	FN1 - (ITGAV+ITGB8)	FN1	ECM-Receptor	KEGG: hsa04512
Epi_fibr	NM_SC_1	COL6A1	ITGAV_ITGB8	0.0723035	0	COL6A1_ITGAV_ITGB8	COL6A1 - (ITGAV+ITGB8)	COLLAGEN	ECM-Receptor	KEGG: hsa04512
Epi_fibr	NM_SC_1	LAMA2	ITGA2_ITGB1	0.0708721	0	LAMA2_ITGA2_ITGB1	LAMA2 - (ITGA2+ITGB1)	LAMININ	ECM-Receptor	KEGG: hsa04512
Epi_fibr	NM_SC_1	LAMA2	CD44	0.0658993	0	LAMA2_CD44	LAMA2 - CD44	LAMININ	ECM-Receptor	KEGG: hsa04512
Epi_fibr	NM_SC_1	COL1A2	ITGA1_ITGB1	0.0605198	0	COL1A2_ITGA1_ITGB1	COL1A2 - (ITGA1+ITGB1)	COLLAGEN	ECM-Receptor	KEGG: hsa04512
Epi_fibr	NM_SC_1	LAMA2	ITGA6_ITGB4	0.0539855	0	LAMA2_ITGA6_ITGB4	LAMA2 - (ITGA6+ITGB4)	LAMININ	ECM-Receptor	KEGG: hsa04512
Epi_fibr	NM_SC_1	LAMA4	ITGA1_ITGB1	0.0506731	0	LAMA4_ITGA1_ITGB1	LAMA4 - (ITGA1+ITGB1)	LAMININ	ECM-Receptor	KEGG: hsa04512
Epi_fibr	NM_SC_1	LAMA2	DAG1	0.0504204	0	LAMA2_DAG1	LAMA2 - DAG1	LAMININ	ECM-Receptor	KEGG: hsa04512
Epi_fibr	NM_SC_1	LAMA4	ITGA6_ITGB1	0.0487868	0	LAMA4_ITGA6_ITGB1	LAMA4 - (ITGA6+ITGB1)	LAMININ	ECM-Receptor	KEGG: hsa04512
Epi_fibr	NM_SC_1	COL1A2	ITGA2_ITGB1	0.0486622	0	COL1A2_ITGA2_ITGB1	COL1A2 - (ITGA2+ITGB1)	COLLAGEN	ECM-Receptor	KEGG: hsa04512
Epi_fibr	NM_SC_1	FN1	ITGAV_ITGB1	0.0481447	0	FN1_ITGAV_ITGB1	FN1 - (ITGAV+ITGB1)	FN1	ECM-Receptor	KEGG: hsa04512
Epi_fibr	NM_SC_1	COL6A3	ITGA1_ITGB1	0.0468145	0	COL6A3_ITGA1_ITGB1	COL6A3 - (ITGA1+ITGB1)	COLLAGEN	ECM-Receptor	KEGG: hsa04512
Epi_fibr	NM_SC_1	COL1A2	CD44	0.0451719	0	COL1A2_CD44	COL1A2 - CD44	COLLAGEN	ECM-Receptor	KEGG: hsa04512
Epi_fibr	NM_SC_1	LAMA4	ITGA2_ITGB1	0.0406612	0	LAMA4_ITGA2_ITGB1	LAMA4 - (ITGA2+ITGB1)	LAMININ	ECM-Receptor	KEGG: hsa04512
Epi_fibr	NM_SC_1	LAMA4	CD44	0.0377221	0	LAMA4_CD44	LAMA4 - CD44	LAMININ	ECM-Receptor	KEGG: hsa04512
Epi_fibr	NM_SC_1	COL6A3	ITGA2_ITGB1	0.0375348	0	COL6A3_ITGA2_ITGB1	COL6A3 - (ITGA2+ITGB1)	COLLAGEN	ECM-Receptor	KEGG: hsa04512
Epi_fibr	NM_SC_1	COL1A1	ITGA1_ITGB1	0.0366916	0	COL1A1_ITGA1_ITGB1	COL1A1 - (ITGA1+ITGB1)	COLLAGEN	ECM-Receptor	KEGG: hsa04512
Epi_fibr	NM_SC_1	COL4A2	ITGA1_ITGB1	0.0348856	0	COL4A2_ITGA1_ITGB1	COL4A2 - (ITGA1+ITGB1)	COLLAGEN	ECM-Receptor	KEGG: hsa04512
Epi_fibr	NM_SC_1	COL6A3	CD44	0.0348135	0	COL6A3_CD44	COL6A3 - CD44	COLLAGEN	ECM-Receptor	KEGG: hsa04512
Epi_fibr	NM_SC_1	COL6A2	ITGA1_ITGB1	0.0339206	0	COL6A2_ITGA1_ITGB1	COL6A2 - (ITGA1+ITGB1)	COLLAGEN	ECM-Receptor	KEGG: hsa04512
Epi_fibr	NM_SC_1	LAMC1	ITGA1_ITGB1	0.0322005	0	LAMC1_ITGA1_ITGB1	LAMC1 - (ITGA1+ITGB1)	LAMININ	ECM-Receptor	KEGG: hsa04512
Epi_fibr	NM_SC_1	COL4A1	ITGA1_ITGB1	0.0320605	0	COL4A1_ITGA1_ITGB1	COL4A1 - (ITGA1+ITGB1)	COLLAGEN	ECM-Receptor	KEGG: hsa04512
Epi_fibr	NM_SC_1	LAMB1	ITGA1_ITGB1	0.0317378	0	LAMB1_ITGA1_ITGB1	LAMB1 - (ITGA1+ITGB1)	LAMININ	ECM-Receptor	KEGG: hsa04512
Epi_fibr	NM_SC_1	LAMC1	ITGA6_ITGB1	0.0309794	0	LAMC1_ITGA6_ITGB1	LAMC1 - (ITGA6+ITGB1)	LAMININ	ECM-Receptor	KEGG: hsa04512
Epi_fibr	NM_SC_1	LAMA4	ITGA6_ITGB4	0.0307348	0	LAMA4_ITGA6_ITGB4	LAMA4 - (ITGA6+ITGB4)	LAMININ	ECM-Receptor	KEGG: hsa04512
Epi_fibr	NM_SC_1	LAMB1	ITGA6_ITGB1	0.0305337	0	LAMB1_ITGA6_ITGB1	LAMB1 - (ITGA6+ITGB1)	LAMININ	ECM-Receptor	KEGG: hsa04512
Epi_fibr	NM_SC_1	COL6A1	ITGA1_ITGB1	0.0299657	0	COL6A1_ITGA1_ITGB1	COL6A1 - (ITGA1+ITGB1)	COLLAGEN	ECM-Receptor	KEGG: hsa04512
Epi_fibr	NM_SC_1	COL1A1	ITGA2_ITGB1	0.0293568	0	COL1A1_ITGA2_ITGB1	COL1A1 - (ITGA2+ITGB1)	COLLAGEN	ECM-Receptor	KEGG: hsa04512
Epi_fibr	NM_SC_1	LAMA4	DAG1	0.0286586	0	LAMA4_DAG1	LAMA4 - DAG1	LAMININ	ECM-Receptor	KEGG: hsa04512
Epi_fibr	NM_SC_1	COL4A2	ITGA2_ITGB1	0.0279013	0	COL4A2_ITGA2_ITGB1	COL4A2 - (ITGA2+ITGB1)	COLLAGEN	ECM-Receptor	KEGG: hsa04512
Epi_fibr	NM_SC_1	COL1A1	CD44	0.0272116	0	COL1A1_CD44	COL1A1 - CD44	COLLAGEN	ECM-Receptor	KEGG: hsa04512
Epi_fibr	NM_SC_1	COL6A2	ITGA2_ITGB1	0.0271241	0	COL6A2_ITGA2_ITGB1	COL6A2 - (ITGA2+ITGB1)	COLLAGEN	ECM-Receptor	KEGG: hsa04512
Epi_fibr	NM_SC_1	COL4A2	CD44	0.0258596	0	COL4A2_CD44	COL4A2 - CD44	COLLAGEN	ECM-Receptor	KEGG: hsa04512
Epi_fibr	NM_SC_1	LAMC1	ITGA2_ITGB1	0.0257394	0	LAMC1_ITGA2_ITGB1	LAMC1 - (ITGA2+ITGB1)	LAMININ	ECM-Receptor	KEGG: hsa04512
Epi_fibr	NM_SC_1	COL4A1	ITGA2_ITGB1	0.0256268	0	COL4A1_ITGA2_ITGB1	COL4A1 - (ITGA2+ITGB1)	COLLAGEN	ECM-Receptor	KEGG: hsa04512
Epi_fibr	NM_SC_1	LAMB1	ITGA2_ITGB1	0.0253671	0	LAMB1_ITGA2_ITGB1	LAMB1 - (ITGA2+ITGB1)	LAMININ	ECM-Receptor	KEGG: hsa04512
Epi_fibr	NM_SC_1	COL6A2	CD44	0.0251378	0	COL6A2_CD44	COL6A2 - CD44	COLLAGEN	ECM-Receptor	KEGG: hsa04512
Epi_fibr	NM_SC_1	COL6A1	ITGA2_ITGB1	0.0239419	0	COL6A1_ITGA2_ITGB1	COL6A1 - (ITGA2+ITGB1)	COLLAGEN	ECM-Receptor	KEGG: hsa04512
Epi_fibr	NM_SC_1	LAMC1	CD44	0.0238521	0	LAMC1_CD44	LAMC1 - CD44	LAMININ	ECM-Receptor	KEGG: hsa04512
Epi_fibr	NM_SC_1	COL4A1	CD44	0.0237475	0	COL4A1_CD44	COL4A1 - CD44	COLLAGEN	ECM-Receptor	KEGG: hsa04512
Epi_fibr	NM_SC_1	LAMB1	CD44	0.0235065	0	LAMB1_CD44	LAMB1 - CD44	LAMININ	ECM-Receptor	KEGG: hsa04512
Epi_fibr	NM_SC_1	FN1	CD44	0.0223638	0	FN1_CD44	FN1 - CD44	FN1	ECM-Receptor	KEGG: hsa04512
Epi_fibr	NM_SC_1	COL6A1	CD44	0.0221834	0	COL6A1_CD44	COL6A1 - CD44	COLLAGEN	ECM-Receptor	KEGG: hsa04512
Epi_fibr	NM_SC_1	LAMC1	ITGA6_ITGB4	0.0193822	0	LAMC1_ITGA6_ITGB4	LAMC1 - (ITGA6+ITGB4)	LAMININ	ECM-Receptor	KEGG: hsa04512
Epi_fibr	NM_SC_1	LAMB1	ITGA6_ITGB4	0.0191001	0	LAMB1_ITGA6_ITGB4	LAMB1 - (ITGA6+ITGB4)	LAMININ	ECM-Receptor	KEGG: hsa04512
Epi_fibr	NM_SC_1	LAMC1	DAG1	0.0180586	0	LAMC1_DAG1	LAMC1 - DAG1	LAMININ	ECM-Receptor	KEGG: hsa04512
Epi_fibr	NM_SC_1	LAMB1	DAG1	0.0177954	0	LAMB1_DAG1	LAMB1 - DAG1	LAMININ	ECM-Receptor	KEGG: hsa04512
Epi_fibr	NM_SC_1	COL6A6	ITGAV_ITGB8	0.0165405	0	COL6A6_ITGAV_ITGB8	COL6A6 - (ITGAV+ITGB8)	COLLAGEN	ECM-Receptor	KEGG: hsa04512
Epi_fibr	NM_SC_1	IGF1	IGF1R	0.0164896	0	IGF1_IGF1R	IGF1 - IGF1R	IGF	Secreted Signaling	PMID: 14604834
Epi_fibr	NM_SC_1	HSPG2	DAG1	0.0144979	0	HSPG2_DAG1	HSPG2 - DAG1	HSPG	ECM-Receptor	KEGG: hsa04512
Epi_fibr	NM_SC_1	ANGPTL1	ITGA1_ITGB1	0.00684325	0	ANGPTL1_ITGA1_ITGB1	ANGPTL1 - (ITGA1+ITGB1)	ANGPTL	Secreted Signaling	PMID: 24478758
Epi_fibr	NM_SC_1	JAM2	ITGAV_ITGB1	0.00671884	0	JAM2_ITGAV_ITGB1	JAM2 - (ITGAV+ITGB1)	JAM	Cell-Cell Contact	KEGG: hsa04514
Epi_fibr	NM_SC_1	COL6A6	ITGA1_ITGB1	0.006622	0	COL6A6_ITGA1_ITGB1	COL6A6 - (ITGA1+ITGB1)	COLLAGEN	ECM-Receptor	KEGG: hsa04512
Epi_fibr	NM_SC_1	CNTN1	NRCAM	0.00611043	0	CNTN1_NRCAM	CNTN1 - NRCAM	CNTN	Cell-Cell Contact	KEGG: hsa04514
Epi_fibr	NM_SC_1	COL6A6	ITGA2_ITGB1	0.00526536	0	COL6A6_ITGA2_ITGB1	COL6A6 - (ITGA2+ITGB1)	COLLAGEN	ECM-Receptor	KEGG: hsa04512
Epi_fibr	NM_SC_1	COL6A6	CD44	0.00487178	0	COL6A6_CD44	COL6A6 - CD44	COLLAGEN	ECM-Receptor	KEGG: hsa04512
Epi_fibr	NM_SC_1	IGF1	ITGA6_ITGB4	0.00467715	0	IGF1_ITGA6_ITGB4	IGF1 - (ITGA6+ITGB4)	IGF	Secreted Signaling	PMID: 28190785; PMID: 28873464
Epi_fibr	NM_SC_1	PROS1	AXL	0.00441314	0	PROS1_AXL	PROS1 - AXL	PROS	Secreted Signaling	PMID: 29531161
Epi_fibr	NM_SC_1	JAG1	NOTCH2	0.00304078	0	JAG1_NOTCH2	JAG1 - NOTCH2	NOTCH	Cell-Cell Contact	PMID: 22353464
Epi_fibr	NM_SC_2	NEGR1	NEGR1	0.260077	0	NEGR1_NEGR1	NEGR1 - NEGR1	NEGR	Cell-Cell Contact	KEGG: hsa04514
Epi_fibr	NM_SC_2	LAMA2	ITGAV_ITGB8	0.1868	0	LAMA2_ITGAV_ITGB8	LAMA2 - (ITGAV+ITGB8)	LAMININ	ECM-Receptor	KEGG: hsa04512
Epi_fibr	NM_SC_2	COL1A2	ITGAV_ITGB8	0.13348	0	COL1A2_ITGAV_ITGB8	COL1A2 - (ITGAV+ITGB8)	COLLAGEN	ECM-Receptor	KEGG: hsa04512
Epi_fibr	NM_SC_2	LAMA2	ITGA1_ITGB1	0.115226	0	LAMA2_ITGA1_ITGB1	LAMA2 - (ITGA1+ITGB1)	LAMININ	ECM-Receptor	KEGG: hsa04512
Epi_fibr	NM_SC_2	LAMA2	ITGA6_ITGB1	0.114496	0	LAMA2_ITGA6_ITGB1	LAMA2 - (ITGA6+ITGB1)	LAMININ	ECM-Receptor	KEGG: hsa04512
Epi_fibr	NM_SC_2	LAMA4	ITGAV_ITGB8	0.113193	0	LAMA4_ITGAV_ITGB8	LAMA4 - (ITGAV+ITGB8)	LAMININ	ECM-Receptor	KEGG: hsa04512
Epi_fibr	NM_SC_2	LAMA2	CD44	0.106898	0	LAMA2_CD44	LAMA2 - CD44	LAMININ	ECM-Receptor	KEGG: hsa04512
Epi_fibr	NM_SC_2	COL6A3	ITGAV_ITGB8	0.1051	0	COL6A3_ITGAV_ITGB8	COL6A3 - (ITGAV+ITGB8)	COLLAGEN	ECM-Receptor	KEGG: hsa04512
Epi_fibr	NM_SC_2	LAMA2	ITGA6_ITGB4	0.101586	0	LAMA2_ITGA6_ITGB4	LAMA2 - (ITGA6+ITGB4)	LAMININ	ECM-Receptor	KEGG: hsa04512
Epi_fibr	NM_SC_2	LAMA2	ITGA9_ITGB1	0.099323	0	LAMA2_ITGA9_ITGB1	LAMA2 - (ITGA9+ITGB1)	LAMININ	ECM-Receptor	KEGG: hsa04512
Epi_fibr	NM_SC_2	COL1A1	ITGAV_ITGB8	0.0834779	0	COL1A1_ITGAV_ITGB8	COL1A1 - (ITGAV+ITGB8)	COLLAGEN	ECM-Receptor	KEGG: hsa04512
Epi_fibr	NM_SC_2	COL1A2	ITGA1_ITGB1	0.0803178	0	COL1A2_ITGA1_ITGB1	COL1A2 - (ITGA1+ITGB1)	COLLAGEN	ECM-Receptor	KEGG: hsa04512
Epi_fibr	NM_SC_2	COL4A2	ITGAV_ITGB8	0.0795591	0	COL4A2_ITGAV_ITGB8	COL4A2 - (ITGAV+ITGB8)	COLLAGEN	ECM-Receptor	KEGG: hsa04512
Epi_fibr	NM_SC_2	PTPRM	PTPRM	0.0777221	0	PTPRM_PTPRM	PTPRM - PTPRM	PTPRM	Cell-Cell Contact	KEGG: hsa04514
Epi_fibr	NM_SC_2	COL6A2	ITGAV_ITGB8	0.0774576	0	COL6A2_ITGAV_ITGB8	COL6A2 - (ITGAV+ITGB8)	COLLAGEN	ECM-Receptor	KEGG: hsa04512
Epi_fibr	NM_SC_2	COL1A2	CD44	0.0743012	0	COL1A2_CD44	COL1A2 - CD44	COLLAGEN	ECM-Receptor	KEGG: hsa04512
Epi_fibr	NM_SC_2	LAMC1	ITGAV_ITGB8	0.0736982	0	LAMC1_ITGAV_ITGB8	LAMC1 - (ITGAV+ITGB8)	LAMININ	ECM-Receptor	KEGG: hsa04512
Epi_fibr	NM_SC_2	COL4A1	ITGAV_ITGB8	0.0733914	0	COL4A1_ITGAV_ITGB8	COL4A1 - (ITGAV+ITGB8)	COLLAGEN	ECM-Receptor	KEGG: hsa04512
Epi_fibr	NM_SC_2	LAMB1	ITGAV_ITGB8	0.072684	0	LAMB1_ITGAV_ITGB8	LAMB1 - (ITGAV+ITGB8)	LAMININ	ECM-Receptor	KEGG: hsa04512
Epi_fibr	NM_SC_2	FN1	ITGAV_ITGB8	0.0693204	0	FN1_ITGAV_ITGB8	FN1 - (ITGAV+ITGB8)	FN1	ECM-Receptor	KEGG: hsa04512
Epi_fibr	NM_SC_2	COL1A2	ITGA9_ITGB1	0.0688578	0	COL1A2_ITGA9_ITGB1	COL1A2 - (ITGA9+ITGB1)	COLLAGEN	ECM-Receptor	KEGG: hsa04512
Epi_fibr	NM_SC_2	COL6A1	ITGAV_ITGB8	0.068788	0	COL6A1_ITGAV_ITGB8	COL6A1 - (ITGAV+ITGB8)	COLLAGEN	ECM-Receptor	KEGG: hsa04512
Epi_fibr	NM_SC_2	LAMA4	ITGA1_ITGB1	0.0674813	0	LAMA4_ITGA1_ITGB1	LAMA4 - (ITGA1+ITGB1)	LAMININ	ECM-Receptor	KEGG: hsa04512
Epi_fibr	NM_SC_2	LAMA4	ITGA6_ITGB1	0.0670311	0	LAMA4_ITGA6_ITGB1	LAMA4 - (ITGA6+ITGB1)	LAMININ	ECM-Receptor	KEGG: hsa04512
Epi_fibr	NM_SC_2	COL6A3	ITGA1_ITGB1	0.0624269	0	COL6A3_ITGA1_ITGB1	COL6A3 - (ITGA1+ITGB1)	COLLAGEN	ECM-Receptor	KEGG: hsa04512
Epi_fibr	NM_SC_2	LAMA4	CD44	0.0623611	0	LAMA4_CD44	LAMA4 - CD44	LAMININ	ECM-Receptor	KEGG: hsa04512
Epi_fibr	NM_SC_2	LAMA2	ITGA2_ITGB1	0.0596656	0	LAMA2_ITGA2_ITGB1	LAMA2 - (ITGA2+ITGB1)	LAMININ	ECM-Receptor	KEGG: hsa04512
Epi_fibr	NM_SC_2	LAMA4	ITGA6_ITGB4	0.0591159	0	LAMA4_ITGA6_ITGB4	LAMA4 - (ITGA6+ITGB4)	LAMININ	ECM-Receptor	KEGG: hsa04512
Epi_fibr	NM_SC_2	LAMA4	ITGA9_ITGB1	0.0577379	0	LAMA4_ITGA9_ITGB1	LAMA4 - (ITGA9+ITGB1)	LAMININ	ECM-Receptor	KEGG: hsa04512
Epi_fibr	NM_SC_2	COL6A3	CD44	0.0576665	0	COL6A3_CD44	COL6A3 - CD44	COLLAGEN	ECM-Receptor	KEGG: hsa04512
Epi_fibr	NM_SC_2	COL6A3	ITGA9_ITGB1	0.0533715	0	COL6A3_ITGA9_ITGB1	COL6A3 - (ITGA9+ITGB1)	COLLAGEN	ECM-Receptor	KEGG: hsa04512
Epi_fibr	NM_SC_2	LAMA2	DAG1	0.0518171	0	LAMA2_DAG1	LAMA2 - DAG1	LAMININ	ECM-Receptor	KEGG: hsa04512
Epi_fibr	NM_SC_2	COL1A1	ITGA1_ITGB1	0.0491021	0	COL1A1_ITGA1_ITGB1	COL1A1 - (ITGA1+ITGB1)	COLLAGEN	ECM-Receptor	KEGG: hsa04512
Epi_fibr	NM_SC_2	COL4A2	ITGA1_ITGB1	0.0467148	0	COL4A2_ITGA1_ITGB1	COL4A2 - (ITGA1+ITGB1)	COLLAGEN	ECM-Receptor	KEGG: hsa04512
Epi_fibr	NM_SC_2	COL6A2	ITGA1_ITGB1	0.045438	0	COL6A2_ITGA1_ITGB1	COL6A2 - (ITGA1+ITGB1)	COLLAGEN	ECM-Receptor	KEGG: hsa04512
Epi_fibr	NM_SC_2	COL1A1	CD44	0.0453087	0	COL1A1_CD44	COL1A1 - CD44	COLLAGEN	ECM-Receptor	KEGG: hsa04512
Epi_fibr	NM_SC_2	FN1	ITGAV_ITGB1	0.0432892	0	FN1_ITGAV_ITGB1	FN1 - (ITGAV+ITGB1)	FN1	ECM-Receptor	KEGG: hsa04512
Epi_fibr	NM_SC_2	LAMC1	ITGA1_ITGB1	0.04316	0	LAMC1_ITGA1_ITGB1	LAMC1 - (ITGA1+ITGB1)	LAMININ	ECM-Receptor	KEGG: hsa04512
Epi_fibr	NM_SC_2	COL4A2	CD44	0.0430974	0	COL4A2_CD44	COL4A2 - CD44	COLLAGEN	ECM-Receptor	KEGG: hsa04512
Epi_fibr	NM_SC_2	COL4A1	ITGA1_ITGB1	0.0429744	0	COL4A1_ITGA1_ITGB1	COL4A1 - (ITGA1+ITGB1)	COLLAGEN	ECM-Receptor	KEGG: hsa04512
Epi_fibr	NM_SC_2	LAMC1	ITGA6_ITGB1	0.0428645	0	LAMC1_ITGA6_ITGB1	LAMC1 - (ITGA6+ITGB1)	LAMININ	ECM-Receptor	KEGG: hsa04512
Epi_fibr	NM_SC_2	LAMB1	ITGA1_ITGB1	0.0425467	0	LAMB1_ITGA1_ITGB1	LAMB1 - (ITGA1+ITGB1)	LAMININ	ECM-Receptor	KEGG: hsa04512
Epi_fibr	NM_SC_2	LAMB1	ITGA6_ITGB1	0.0422553	0	LAMB1_ITGA6_ITGB1	LAMB1 - (ITGA6+ITGB1)	LAMININ	ECM-Receptor	KEGG: hsa04512
Epi_fibr	NM_SC_2	COL6A2	CD44	0.0419151	0	COL6A2_CD44	COL6A2 - CD44	COLLAGEN	ECM-Receptor	KEGG: hsa04512
Epi_fibr	NM_SC_2	COL1A1	ITGA9_ITGB1	0.0418931	0	COL1A1_ITGA9_ITGB1	COL1A1 - (ITGA9+ITGB1)	COLLAGEN	ECM-Receptor	KEGG: hsa04512
Epi_fibr	NM_SC_2	TNXB	ITGA9_ITGB1	0.0408428	0	TNXB_ITGA9_ITGB1	TNXB - (ITGA9+ITGB1)	TENASCIN	ECM-Receptor	KEGG: hsa04512
Epi_fibr	NM_SC_2	COL1A2	ITGA2_ITGB1	0.0408133	0	COL1A2_ITGA2_ITGB1	COL1A2 - (ITGA2+ITGB1)	COLLAGEN	ECM-Receptor	KEGG: hsa04512
Epi_fibr	NM_SC_2	COL6A1	ITGA1_ITGB1	0.0401961	0	COL6A1_ITGA1_ITGB1	COL6A1 - (ITGA1+ITGB1)	COLLAGEN	ECM-Receptor	KEGG: hsa04512
Epi_fibr	NM_SC_2	COL4A2	ITGA9_ITGB1	0.0398416	0	COL4A2_ITGA9_ITGB1	COL4A2 - (ITGA9+ITGB1)	COLLAGEN	ECM-Receptor	KEGG: hsa04512
Epi_fibr	NM_SC_2	LAMC1	CD44	0.0398064	0	LAMC1_CD44	LAMC1 - CD44	LAMININ	ECM-Receptor	KEGG: hsa04512
Epi_fibr	NM_SC_2	COL4A1	CD44	0.0396346	0	COL4A1_CD44	COL4A1 - CD44	COLLAGEN	ECM-Receptor	KEGG: hsa04512
Epi_fibr	NM_SC_2	LAMB1	CD44	0.0392388	0	LAMB1_CD44	LAMB1 - CD44	LAMININ	ECM-Receptor	KEGG: hsa04512
Epi_fibr	NM_SC_2	COL6A2	ITGA9_ITGB1	0.0387451	0	COL6A2_ITGA9_ITGB1	COL6A2 - (ITGA9+ITGB1)	COLLAGEN	ECM-Receptor	KEGG: hsa04512
Epi_fibr	NM_SC_2	LAMC1	ITGA6_ITGB4	0.0376877	0	LAMC1_ITGA6_ITGB4	LAMC1 - (ITGA6+ITGB4)	LAMININ	ECM-Receptor	KEGG: hsa04512
Epi_fibr	NM_SC_2	FN1	CD44	0.0373606	0	FN1_CD44	FN1 - CD44	FN1	ECM-Receptor	KEGG: hsa04512
Epi_fibr	NM_SC_2	LAMB1	ITGA6_ITGB4	0.0371492	0	LAMB1_ITGA6_ITGB4	LAMB1 - (ITGA6+ITGB4)	LAMININ	ECM-Receptor	KEGG: hsa04512
Epi_fibr	NM_SC_2	COL6A1	CD44	0.0370639	0	COL6A1_CD44	COL6A1 - CD44	COLLAGEN	ECM-Receptor	KEGG: hsa04512
Epi_fibr	NM_SC_2	LAMC1	ITGA9_ITGB1	0.0367897	0	LAMC1_ITGA9_ITGB1	LAMC1 - (ITGA9+ITGB1)	LAMININ	ECM-Receptor	KEGG: hsa04512
Epi_fibr	NM_SC_2	COL4A1	ITGA9_ITGB1	0.0366304	0	COL4A1_ITGA9_ITGB1	COL4A1 - (ITGA9+ITGB1)	COLLAGEN	ECM-Receptor	KEGG: hsa04512
Epi_fibr	NM_SC_2	LAMB1	ITGA9_ITGB1	0.0362635	0	LAMB1_ITGA9_ITGB1	LAMB1 - (ITGA9+ITGB1)	LAMININ	ECM-Receptor	KEGG: hsa04512
Epi_fibr	NM_SC_2	COL6A1	ITGA9_ITGB1	0.0342476	0	COL6A1_ITGA9_ITGB1	COL6A1 - (ITGA9+ITGB1)	COLLAGEN	ECM-Receptor	KEGG: hsa04512
Epi_fibr	NM_SC_2	LAMA4	ITGA2_ITGB1	0.0340567	0	LAMA4_ITGA2_ITGB1	LAMA4 - (ITGA2+ITGB1)	LAMININ	ECM-Receptor	KEGG: hsa04512
Epi_fibr	NM_SC_2	COL6A3	ITGA2_ITGB1	0.0314214	0	COL6A3_ITGA2_ITGB1	COL6A3 - (ITGA2+ITGB1)	COLLAGEN	ECM-Receptor	KEGG: hsa04512
Epi_fibr	NM_SC_2	LAMA4	DAG1	0.0294712	0	LAMA4_DAG1	LAMA4 - DAG1	LAMININ	ECM-Receptor	KEGG: hsa04512
Epi_fibr	NM_SC_2	COL1A1	ITGA2_ITGB1	0.0245414	0	COL1A1_ITGA2_ITGB1	COL1A1 - (ITGA2+ITGB1)	COLLAGEN	ECM-Receptor	KEGG: hsa04512
Epi_fibr	NM_SC_2	COL4A2	ITGA2_ITGB1	0.0233189	0	COL4A2_ITGA2_ITGB1	COL4A2 - (ITGA2+ITGB1)	COLLAGEN	ECM-Receptor	KEGG: hsa04512
Epi_fibr	NM_SC_2	COL6A2	ITGA2_ITGB1	0.0226664	0	COL6A2_ITGA2_ITGB1	COL6A2 - (ITGA2+ITGB1)	COLLAGEN	ECM-Receptor	KEGG: hsa04512
Epi_fibr	NM_SC_2	LAMC1	ITGA2_ITGB1	0.0215043	0	LAMC1_ITGA2_ITGB1	LAMC1 - (ITGA2+ITGB1)	LAMININ	ECM-Receptor	KEGG: hsa04512
Epi_fibr	NM_SC_2	COL4A1	ITGA2_ITGB1	0.0214097	0	COL4A1_ITGA2_ITGB1	COL4A1 - (ITGA2+ITGB1)	COLLAGEN	ECM-Receptor	KEGG: hsa04512
Epi_fibr	NM_SC_2	LAMB1	ITGA2_ITGB1	0.0211919	0	LAMB1_ITGA2_ITGB1	LAMB1 - (ITGA2+ITGB1)	LAMININ	ECM-Receptor	KEGG: hsa04512
Epi_fibr	NM_SC_2	COL6A1	ITGA2_ITGB1	0.0199964	0	COL6A1_ITGA2_ITGB1	COL6A1 - (ITGA2+ITGB1)	COLLAGEN	ECM-Receptor	KEGG: hsa04512
Epi_fibr	NM_SC_2	APP	CD74	0.0187733	0	APP_CD74	APP - CD74	APP	Cell-Cell Contact	PMID: 19849849
Epi_fibr	NM_SC_2	LAMC1	DAG1	0.0185764	0	LAMC1_DAG1	LAMC1 - DAG1	LAMININ	ECM-Receptor	KEGG: hsa04512
Epi_fibr	NM_SC_2	LAMB1	DAG1	0.0183057	0	LAMB1_DAG1	LAMB1 - DAG1	LAMININ	ECM-Receptor	KEGG: hsa04512
Epi_fibr	NM_SC_2	IGF1	IGF1R	0.0164443	0	IGF1_IGF1R	IGF1 - IGF1R	IGF	Secreted Signaling	PMID: 14604834
Epi_fibr	NM_SC_2	FN1	ITGA5_ITGB1	0.0160828	0	FN1_ITGA5_ITGB1	FN1 - (ITGA5+ITGB1)	FN1	ECM-Receptor	KEGG: hsa04512
Epi_fibr	NM_SC_2	COL6A6	ITGAV_ITGB8	0.0156904	0	COL6A6_ITGAV_ITGB8	COL6A6 - (ITGAV+ITGB8)	COLLAGEN	ECM-Receptor	KEGG: hsa04512
Epi_fibr	NM_SC_2	HSPG2	DAG1	0.0149151	0	HSPG2_DAG1	HSPG2 - DAG1	HSPG	ECM-Receptor	KEGG: hsa04512
Epi_fibr	NM_SC_2	FGF7	FGFR1	0.0128755	0	FGF7_FGFR1	FGF7 - FGFR1	FGF	Secreted Signaling	PMC: 4393358
Epi_fibr	NM_SC_2	SEMA3C	NRP1_NRP2	0.0106033	0	SEMA3C_NRP1_NRP2	SEMA3C - (NRP1+NRP2)	SEMA3	Secreted Signaling	PMID: 27533782
Epi_fibr	NM_SC_2	ANGPTL1	ITGA1_ITGB1	0.00925489	0	ANGPTL1_ITGA1_ITGB1	ANGPTL1 - (ITGA1+ITGB1)	ANGPTL	Secreted Signaling	PMID: 24478758
Epi_fibr	NM_SC_2	PROS1	AXL	0.00921915	0	PROS1_AXL	PROS1 - AXL	PROS	Secreted Signaling	PMID: 29531161
Epi_fibr	NM_SC_2	COL6A6	ITGA1_ITGB1	0.00895636	0	COL6A6_ITGA1_ITGB1	COL6A6 - (ITGA1+ITGB1)	COLLAGEN	ECM-Receptor	KEGG: hsa04512
Epi_fibr	NM_SC_2	COL6A6	CD44	0.00823756	0	COL6A6_CD44	COL6A6 - CD44	COLLAGEN	ECM-Receptor	KEGG: hsa04512
Epi_fibr	NM_SC_2	COL6A6	ITGA9_ITGB1	0.00759435	0	COL6A6_ITGA9_ITGB1	COL6A6 - (ITGA9+ITGB1)	COLLAGEN	ECM-Receptor	KEGG: hsa04512
Epi_fibr	NM_SC_2	IGF1	ITGA6_ITGB4	0.00754394	0	IGF1_ITGA6_ITGB4	IGF1 - (ITGA6+ITGB4)	IGF	Secreted Signaling	PMID: 28190785; PMID: 28873464
Epi_fibr	NM_SC_2	CD99	CD99	0.00742713	0	CD99_CD99	CD99 - CD99	CD99	Cell-Cell Contact	KEGG: hsa04514
Epi_fibr	NM_SC_2	JAM3	JAM3	0.00668126	0	JAM3_JAM3	JAM3 - JAM3	JAM	Cell-Cell Contact	KEGG: hsa04514
Epi_fibr	NM_SC_2	JAG1	NOTCH2	0.00644501	0	JAG1_NOTCH2	JAG1 - NOTCH2	NOTCH	Cell-Cell Contact	PMID: 22353464
Epi_fibr	NM_SC_2	JAM2	ITGAV_ITGB1	0.00601483	0	JAM2_ITGAV_ITGB1	JAM2 - (ITGAV+ITGB1)	JAM	Cell-Cell Contact	KEGG: hsa04514
Epi_fibr	NM_SC_2	COL6A6	ITGA2_ITGB1	0.00438384	0	COL6A6_ITGA2_ITGB1	COL6A6 - (ITGA2+ITGB1)	COLLAGEN	ECM-Receptor	KEGG: hsa04512
Epi_fibr	NM_SC_2	CNTN1	NRCAM	0.00418816	0	CNTN1_NRCAM	CNTN1 - NRCAM	CNTN	Cell-Cell Contact	KEGG: hsa04514
Epi_fibr	NM_SC_2	SEMA3C	PLXND1	0.00354985	0	SEMA3C_PLXND1	SEMA3C - PLXND1	SEMA3	Secreted Signaling	PMID: 27533782
Epi_fibr	NM_SC_2	JAM2	JAM3	0.00351658	0	JAM2_JAM3	JAM2 - JAM3	JAM	Cell-Cell Contact	PMC1237098; PMID: 11590146
Epi_fibr	NM_SC_2	THBS1	CD47	0.00348161	0	THBS1_CD47	THBS1 - CD47	THBS	ECM-Receptor	KEGG: hsa04512
Epi_fibr	NM_SC_2	JAM3	JAM2	0.00309768	0	JAM3_JAM2	JAM3 - JAM2	JAM	Cell-Cell Contact	KEGG: hsa04514
Epi_fibr	NM_SC_2	NECTIN3	NECTIN2	0.00289135	0	NECTIN3_NECTIN2	NECTIN3 - NECTIN2	NECTIN	Cell-Cell Contact	PMID: 23027581
Epi_fibr	NM_SC_2	PDGFD	PDGFRB	0.00208572	0	PDGFD_PDGFRB	PDGFD - PDGFRB	PDGF	Secreted Signaling	PMID: 15207812
Epi_fibr	NM_SC_2	MPZL1	MPZL1	0.00202985	0	MPZL1_MPZL1	MPZL1 - MPZL1	MPZ	Cell-Cell Contact	KEGG: hsa04514
Epi_fibr	NM_SC_2	CD99	CD99L2	0.00181254	0	CD99_CD99L2	CD99 - CD99L2	CD99	Cell-Cell Contact	KEGG: hsa04514
Epi_fibr	NM_SC_2	JAG1	NOTCH1	0.00179309	0	JAG1_NOTCH1	JAG1 - NOTCH1	NOTCH	Cell-Cell Contact	PMID: 22353464
Epi_fibr	NM_SC_2	CD46	JAG1	0.00281205	0.02	CD46_JAG1	CD46 - JAG1	CD46	Cell-Cell Contact	PMID: 23086448
Epi_fibr	Peri_fibr	LAMA2	ITGA6_ITGB4	0.198209	0	LAMA2_ITGA6_ITGB4	LAMA2 - (ITGA6+ITGB4)	LAMININ	ECM-Receptor	KEGG: hsa04512
Epi_fibr	Peri_fibr	LAMA2	ITGA6_ITGB1	0.12513	0	LAMA2_ITGA6_ITGB1	LAMA2 - (ITGA6+ITGB1)	LAMININ	ECM-Receptor	KEGG: hsa04512
Epi_fibr	Peri_fibr	LAMA4	ITGA6_ITGB4	0.120774	0	LAMA4_ITGA6_ITGB4	LAMA4 - (ITGA6+ITGB4)	LAMININ	ECM-Receptor	KEGG: hsa04512
Epi_fibr	Peri_fibr	LAMA2	ITGA1_ITGB1	0.0831052	0	LAMA2_ITGA1_ITGB1	LAMA2 - (ITGA1+ITGB1)	LAMININ	ECM-Receptor	KEGG: hsa04512
Epi_fibr	Peri_fibr	LAMA2	ITGA9_ITGB1	0.0811716	0	LAMA2_ITGA9_ITGB1	LAMA2 - (ITGA9+ITGB1)	LAMININ	ECM-Receptor	KEGG: hsa04512
Epi_fibr	Peri_fibr	LAMC1	ITGA6_ITGB4	0.0788693	0	LAMC1_ITGA6_ITGB4	LAMC1 - (ITGA6+ITGB4)	LAMININ	ECM-Receptor	KEGG: hsa04512
Epi_fibr	Peri_fibr	LAMB1	ITGA6_ITGB4	0.0777899	0	LAMB1_ITGA6_ITGB4	LAMB1 - (ITGA6+ITGB4)	LAMININ	ECM-Receptor	KEGG: hsa04512
Epi_fibr	Peri_fibr	LAMA4	ITGA6_ITGB1	0.0736228	0	LAMA4_ITGA6_ITGB1	LAMA4 - (ITGA6+ITGB1)	LAMININ	ECM-Receptor	KEGG: hsa04512
Epi_fibr	Peri_fibr	COL1A2	ITGA1_ITGB1	0.057298	0	COL1A2_ITGA1_ITGB1	COL1A2 - (ITGA1+ITGB1)	COLLAGEN	ECM-Receptor	KEGG: hsa04512
Epi_fibr	Peri_fibr	COL1A2	ITGA9_ITGB1	0.0559282	0	COL1A2_ITGA9_ITGB1	COL1A2 - (ITGA9+ITGB1)	COLLAGEN	ECM-Receptor	KEGG: hsa04512
Epi_fibr	Peri_fibr	LAMA4	ITGA1_ITGB1	0.0479488	0	LAMA4_ITGA1_ITGB1	LAMA4 - (ITGA1+ITGB1)	LAMININ	ECM-Receptor	KEGG: hsa04512
Epi_fibr	Peri_fibr	LAMC1	ITGA6_ITGB1	0.0472	0	LAMC1_ITGA6_ITGB1	LAMC1 - (ITGA6+ITGB1)	LAMININ	ECM-Receptor	KEGG: hsa04512
Epi_fibr	Peri_fibr	LAMA4	ITGA9_ITGB1	0.0467914	0	LAMA4_ITGA9_ITGB1	LAMA4 - (ITGA9+ITGB1)	LAMININ	ECM-Receptor	KEGG: hsa04512
Epi_fibr	Peri_fibr	LAMB1	ITGA6_ITGB1	0.0465321	0	LAMB1_ITGA6_ITGB1	LAMB1 - (ITGA6+ITGB1)	LAMININ	ECM-Receptor	KEGG: hsa04512
Epi_fibr	Peri_fibr	COL6A3	ITGA1_ITGB1	0.0442879	0	COL6A3_ITGA1_ITGB1	COL6A3 - (ITGA1+ITGB1)	COLLAGEN	ECM-Receptor	KEGG: hsa04512
Epi_fibr	Peri_fibr	LAMA2	ITGA7_ITGB1	0.0439241	0	LAMA2_ITGA7_ITGB1	LAMA2 - (ITGA7+ITGB1)	LAMININ	ECM-Receptor	KEGG: hsa04512
Epi_fibr	Peri_fibr	COL6A3	ITGA9_ITGB1	0.0432149	0	COL6A3_ITGA9_ITGB1	COL6A3 - (ITGA9+ITGB1)	COLLAGEN	ECM-Receptor	KEGG: hsa04512
Epi_fibr	Peri_fibr	LAMA2	ITGAV_ITGB8	0.0408495	0	LAMA2_ITGAV_ITGB8	LAMA2 - (ITGAV+ITGB8)	LAMININ	ECM-Receptor	KEGG: hsa04512
Epi_fibr	Peri_fibr	COL1A1	ITGA1_ITGB1	0.0346915	0	COL1A1_ITGA1_ITGB1	COL1A1 - (ITGA1+ITGB1)	COLLAGEN	ECM-Receptor	KEGG: hsa04512
Epi_fibr	Peri_fibr	COL1A1	ITGA9_ITGB1	0.0338428	0	COL1A1_ITGA9_ITGB1	COL1A1 - (ITGA9+ITGB1)	COLLAGEN	ECM-Receptor	KEGG: hsa04512
Epi_fibr	Peri_fibr	TNXB	ITGA9_ITGB1	0.0329873	0	TNXB_ITGA9_ITGB1	TNXB - (ITGA9+ITGB1)	TENASCIN	ECM-Receptor	KEGG: hsa04512
Epi_fibr	Peri_fibr	COL4A2	ITGA1_ITGB1	0.0329805	0	COL4A2_ITGA1_ITGB1	COL4A2 - (ITGA1+ITGB1)	COLLAGEN	ECM-Receptor	KEGG: hsa04512
Epi_fibr	Peri_fibr	COL4A2	ITGA9_ITGB1	0.0321723	0	COL4A2_ITGA9_ITGB1	COL4A2 - (ITGA9+ITGB1)	COLLAGEN	ECM-Receptor	KEGG: hsa04512
Epi_fibr	Peri_fibr	COL6A2	ITGA1_ITGB1	0.0320665	0	COL6A2_ITGA1_ITGB1	COL6A2 - (ITGA1+ITGB1)	COLLAGEN	ECM-Receptor	KEGG: hsa04512
Epi_fibr	Peri_fibr	COL6A2	ITGA9_ITGB1	0.0312799	0	COL6A2_ITGA9_ITGB1	COL6A2 - (ITGA9+ITGB1)	COLLAGEN	ECM-Receptor	KEGG: hsa04512
Epi_fibr	Peri_fibr	LAMC1	ITGA1_ITGB1	0.0304375	0	LAMC1_ITGA1_ITGB1	LAMC1 - (ITGA1+ITGB1)	LAMININ	ECM-Receptor	KEGG: hsa04512
Epi_fibr	Peri_fibr	COL4A1	ITGA1_ITGB1	0.0303048	0	COL4A1_ITGA1_ITGB1	COL4A1 - (ITGA1+ITGB1)	COLLAGEN	ECM-Receptor	KEGG: hsa04512
Epi_fibr	Peri_fibr	LAMB1	ITGA1_ITGB1	0.0299993	0	LAMB1_ITGA1_ITGB1	LAMB1 - (ITGA1+ITGB1)	LAMININ	ECM-Receptor	KEGG: hsa04512
Epi_fibr	Peri_fibr	LAMC1	ITGA9_ITGB1	0.0296896	0	LAMC1_ITGA9_ITGB1	LAMC1 - (ITGA9+ITGB1)	LAMININ	ECM-Receptor	KEGG: hsa04512
Epi_fibr	Peri_fibr	COL4A1	ITGA9_ITGB1	0.0295601	0	COL4A1_ITGA9_ITGB1	COL4A1 - (ITGA9+ITGB1)	COLLAGEN	ECM-Receptor	KEGG: hsa04512
Epi_fibr	Peri_fibr	LAMB1	ITGA9_ITGB1	0.0292619	0	LAMB1_ITGA9_ITGB1	LAMB1 - (ITGA9+ITGB1)	LAMININ	ECM-Receptor	KEGG: hsa04512
Epi_fibr	Peri_fibr	COL6A1	ITGA1_ITGB1	0.0283214	0	COL6A1_ITGA1_ITGB1	COL6A1 - (ITGA1+ITGB1)	COLLAGEN	ECM-Receptor	KEGG: hsa04512
Epi_fibr	Peri_fibr	COL1A2	ITGAV_ITGB8	0.0277669	0	COL1A2_ITGAV_ITGB8	COL1A2 - (ITGAV+ITGB8)	COLLAGEN	ECM-Receptor	KEGG: hsa04512
Epi_fibr	Peri_fibr	COL6A1	ITGA9_ITGB1	0.027624	0	COL6A1_ITGA9_ITGB1	COL6A1 - (ITGA9+ITGB1)	COLLAGEN	ECM-Receptor	KEGG: hsa04512
Epi_fibr	Peri_fibr	LAMA4	ITGA7_ITGB1	0.0248927	0	LAMA4_ITGA7_ITGB1	LAMA4 - (ITGA7+ITGB1)	LAMININ	ECM-Receptor	KEGG: hsa04512
Epi_fibr	Peri_fibr	LAMA4	ITGAV_ITGB8	0.023118	0	LAMA4_ITGAV_ITGB8	LAMA4 - (ITGAV+ITGB8)	LAMININ	ECM-Receptor	KEGG: hsa04512
Epi_fibr	Peri_fibr	FGF7	FGFR1	0.022985	0	FGF7_FGFR1	FGF7 - FGFR1	FGF	Secreted Signaling	PMC: 4393358
Epi_fibr	Peri_fibr	COL6A3	ITGAV_ITGB8	0.0213105	0	COL6A3_ITGAV_ITGB8	COL6A3 - (ITGAV+ITGB8)	COLLAGEN	ECM-Receptor	KEGG: hsa04512
Epi_fibr	Peri_fibr	IGF1	ITGA6_ITGB4	0.0196443	0	IGF1_ITGA6_ITGB4	IGF1 - (ITGA6+ITGB4)	IGF	Secreted Signaling	PMID: 28190785; PMID: 28873464
Epi_fibr	Peri_fibr	COL1A1	ITGAV_ITGB8	0.0166064	0	COL1A1_ITGAV_ITGB8	COL1A1 - (ITGAV+ITGB8)	COLLAGEN	ECM-Receptor	KEGG: hsa04512
Epi_fibr	Peri_fibr	COL4A2	ITGAV_ITGB8	0.0157728	0	COL4A2_ITGAV_ITGB8	COL4A2 - (ITGAV+ITGB8)	COLLAGEN	ECM-Receptor	KEGG: hsa04512
Epi_fibr	Peri_fibr	LAMC1	ITGA7_ITGB1	0.0156631	0	LAMC1_ITGA7_ITGB1	LAMC1 - (ITGA7+ITGB1)	LAMININ	ECM-Receptor	KEGG: hsa04512
Epi_fibr	Peri_fibr	LAMB1	ITGA7_ITGB1	0.0154343	0	LAMB1_ITGA7_ITGB1	LAMB1 - (ITGA7+ITGB1)	LAMININ	ECM-Receptor	KEGG: hsa04512
Epi_fibr	Peri_fibr	COL6A2	ITGAV_ITGB8	0.0153281	0	COL6A2_ITGAV_ITGB8	COL6A2 - (ITGAV+ITGB8)	COLLAGEN	ECM-Receptor	KEGG: hsa04512
Epi_fibr	Peri_fibr	SEMA3C	NRP1_NRP2	0.0149996	0	SEMA3C_NRP1_NRP2	SEMA3C - (NRP1+NRP2)	SEMA3	Secreted Signaling	PMID: 27533782
Epi_fibr	Peri_fibr	COL4A1	ITGAV_ITGB8	0.0144723	0	COL4A1_ITGAV_ITGB8	COL4A1 - (ITGAV+ITGB8)	COLLAGEN	ECM-Receptor	KEGG: hsa04512
Epi_fibr	Peri_fibr	IGF1	IGF1R	0.0142251	0	IGF1_IGF1R	IGF1 - IGF1R	IGF	Secreted Signaling	PMID: 14604834
Epi_fibr	Peri_fibr	COL6A1	ITGAV_ITGB8	0.0135106	0	COL6A1_ITGAV_ITGB8	COL6A1 - (ITGAV+ITGB8)	COLLAGEN	ECM-Receptor	KEGG: hsa04512
Epi_fibr	Peri_fibr	JAM3	JAM3	0.01238	0	JAM3_JAM3	JAM3 - JAM3	JAM	Cell-Cell Contact	KEGG: hsa04514
Epi_fibr	Peri_fibr	CD46	JAG1	0.0103148	0	CD46_JAG1	CD46 - JAG1	CD46	Cell-Cell Contact	PMID: 23086448
Epi_fibr	Peri_fibr	JAM2	JAM3	0.00653381	0	JAM2_JAM3	JAM2 - JAM3	JAM	Cell-Cell Contact	PMC1237098; PMID: 11590146
Epi_fibr	Peri_fibr	ANGPTL1	ITGA1_ITGB1	0.00645931	0	ANGPTL1_ITGA1_ITGB1	ANGPTL1 - (ITGA1+ITGB1)	ANGPTL	Secreted Signaling	PMID: 24478758
Epi_fibr	Peri_fibr	COL6A6	ITGA1_ITGB1	0.00625038	0	COL6A6_ITGA1_ITGB1	COL6A6 - (ITGA1+ITGB1)	COLLAGEN	ECM-Receptor	KEGG: hsa04512
Epi_fibr	Peri_fibr	COL6A6	ITGA9_ITGB1	0.00609307	0	COL6A6_ITGA9_ITGB1	COL6A6 - (ITGA9+ITGB1)	COLLAGEN	ECM-Receptor	KEGG: hsa04512
Epi_fibr	Peri_fibr	SEMA3C	PLXND1	0.00513939	0	SEMA3C_PLXND1	SEMA3C - PLXND1	SEMA3	Secreted Signaling	PMID: 27533782
Epi_fibr	Peri_fibr	CD99	CD99	0.00404861	0	CD99_CD99	CD99 - CD99	CD99	Cell-Cell Contact	KEGG: hsa04514
Epi_fibr	Peri_fibr	NECTIN3	NECTIN2	0.00391634	0	NECTIN3_NECTIN2	NECTIN3 - NECTIN2	NECTIN	Cell-Cell Contact	PMID: 23027581
Epi_fibr	Peri_fibr	JAM3	JAM2	0.00384968	0	JAM3_JAM2	JAM3 - JAM2	JAM	Cell-Cell Contact	KEGG: hsa04514
Epi_fibr	Peri_fibr	JAG1	NOTCH2	0.00356715	0	JAG1_NOTCH2	JAG1 - NOTCH2	NOTCH	Cell-Cell Contact	PMID: 22353464
Epi_fibr	Peri_fibr	COL6A6	ITGAV_ITGB8	0.00294673	0	COL6A6_ITGAV_ITGB8	COL6A6 - (ITGAV+ITGB8)	COLLAGEN	ECM-Receptor	KEGG: hsa04512
Epi_fibr	Peri_fibr	JAG1	NOTCH3	0.00250652	0	JAG1_NOTCH3	JAG1 - NOTCH3	NOTCH	Cell-Cell Contact	PMID: 22353464
Epi_fibr	Peri_fibr	MPZL1	MPZL1	0.00238979	0	MPZL1_MPZL1	MPZL1 - MPZL1	MPZ	Cell-Cell Contact	KEGG: hsa04514
Epi_fibr	Peri_fibr	JAM2	JAM2	0.00202349	0	JAM2_JAM2	JAM2 - JAM2	JAM	Cell-Cell Contact	KEGG: hsa04514
Epi_fibr	Pericyte	LAMA2	ITGA1_ITGB1	0.14985	0	LAMA2_ITGA1_ITGB1	LAMA2 - (ITGA1+ITGB1)	LAMININ	ECM-Receptor	KEGG: hsa04512
Epi_fibr	Pericyte	LAMA2	ITGA7_ITGB1	0.144683	0	LAMA2_ITGA7_ITGB1	LAMA2 - (ITGA7+ITGB1)	LAMININ	ECM-Receptor	KEGG: hsa04512
Epi_fibr	Pericyte	COL1A2	ITGA1_ITGB1	0.105706	0	COL1A2_ITGA1_ITGB1	COL1A2 - (ITGA1+ITGB1)	COLLAGEN	ECM-Receptor	KEGG: hsa04512
Epi_fibr	Pericyte	LAMA4	ITGA1_ITGB1	0.0892051	0	LAMA4_ITGA1_ITGB1	LAMA4 - (ITGA1+ITGB1)	LAMININ	ECM-Receptor	KEGG: hsa04512
Epi_fibr	Pericyte	LAMA4	ITGA7_ITGB1	0.0859179	0	LAMA4_ITGA7_ITGB1	LAMA4 - (ITGA7+ITGB1)	LAMININ	ECM-Receptor	KEGG: hsa04512
Epi_fibr	Pericyte	COL6A3	ITGA1_ITGB1	0.0826678	0	COL6A3_ITGA1_ITGB1	COL6A3 - (ITGA1+ITGB1)	COLLAGEN	ECM-Receptor	KEGG: hsa04512
Epi_fibr	Pericyte	LAMA2	CD44	0.0695542	0	LAMA2_CD44	LAMA2 - CD44	LAMININ	ECM-Receptor	KEGG: hsa04512
Epi_fibr	Pericyte	COL1A1	ITGA1_ITGB1	0.0653236	0	COL1A1_ITGA1_ITGB1	COL1A1 - (ITGA1+ITGB1)	COLLAGEN	ECM-Receptor	KEGG: hsa04512
Epi_fibr	Pericyte	COL4A2	ITGA1_ITGB1	0.0621992	0	COL4A2_ITGA1_ITGB1	COL4A2 - (ITGA1+ITGB1)	COLLAGEN	ECM-Receptor	KEGG: hsa04512
Epi_fibr	Pericyte	COL6A2	ITGA1_ITGB1	0.0605261	0	COL6A2_ITGA1_ITGB1	COL6A2 - (ITGA1+ITGB1)	COLLAGEN	ECM-Receptor	KEGG: hsa04512
Epi_fibr	Pericyte	LAMC1	ITGA1_ITGB1	0.0575372	0	LAMC1_ITGA1_ITGB1	LAMC1 - (ITGA1+ITGB1)	LAMININ	ECM-Receptor	KEGG: hsa04512
Epi_fibr	Pericyte	COL4A1	ITGA1_ITGB1	0.0572935	0	COL4A1_ITGA1_ITGB1	COL4A1 - (ITGA1+ITGB1)	COLLAGEN	ECM-Receptor	KEGG: hsa04512
Epi_fibr	Pericyte	LAMB1	ITGA1_ITGB1	0.0567318	0	LAMB1_ITGA1_ITGB1	LAMB1 - (ITGA1+ITGB1)	LAMININ	ECM-Receptor	KEGG: hsa04512
Epi_fibr	Pericyte	LAMC1	ITGA7_ITGB1	0.055346	0	LAMC1_ITGA7_ITGB1	LAMC1 - (ITGA7+ITGB1)	LAMININ	ECM-Receptor	KEGG: hsa04512
Epi_fibr	Pericyte	LAMB1	ITGA7_ITGB1	0.0545695	0	LAMB1_ITGA7_ITGB1	LAMB1 - (ITGA7+ITGB1)	LAMININ	ECM-Receptor	KEGG: hsa04512
Epi_fibr	Pericyte	COL6A1	ITGA1_ITGB1	0.0536414	0	COL6A1_ITGA1_ITGB1	COL6A1 - (ITGA1+ITGB1)	COLLAGEN	ECM-Receptor	KEGG: hsa04512
Epi_fibr	Pericyte	COL1A2	CD44	0.047736	0	COL1A2_CD44	COL1A2 - CD44	COLLAGEN	ECM-Receptor	KEGG: hsa04512
Epi_fibr	Pericyte	TNXB	ITGA8_ITGB1	0.0407573	0	TNXB_ITGA8_ITGB1	TNXB - (ITGA8+ITGB1)	TENASCIN	ECM-Receptor	KEGG: hsa04512
Epi_fibr	Pericyte	LAMA4	CD44	0.039881	0	LAMA4_CD44	LAMA4 - CD44	LAMININ	ECM-Receptor	KEGG: hsa04512
Epi_fibr	Pericyte	COL6A3	CD44	0.0368123	0	COL6A3_CD44	COL6A3 - CD44	COLLAGEN	ECM-Receptor	KEGG: hsa04512
Epi_fibr	Pericyte	FN1	ITGA8_ITGB1	0.0344498	0	FN1_ITGA8_ITGB1	FN1 - (ITGA8+ITGB1)	FN1	ECM-Receptor	KEGG: hsa04512
Epi_fibr	Pericyte	COL1A1	CD44	0.0287869	0	COL1A1_CD44	COL1A1 - CD44	COLLAGEN	ECM-Receptor	KEGG: hsa04512
Epi_fibr	Pericyte	FN1	ITGAV_ITGB1	0.0278526	0	FN1_ITGAV_ITGB1	FN1 - (ITGAV+ITGB1)	FN1	ECM-Receptor	KEGG: hsa04512
Epi_fibr	Pericyte	COL4A2	CD44	0.0273589	0	COL4A2_CD44	COL4A2 - CD44	COLLAGEN	ECM-Receptor	KEGG: hsa04512
Epi_fibr	Pericyte	COL6A2	CD44	0.0265964	0	COL6A2_CD44	COL6A2 - CD44	COLLAGEN	ECM-Receptor	KEGG: hsa04512
Epi_fibr	Pericyte	LAMC1	CD44	0.025238	0	LAMC1_CD44	LAMC1 - CD44	LAMININ	ECM-Receptor	KEGG: hsa04512
Epi_fibr	Pericyte	COL4A1	CD44	0.0251274	0	COL4A1_CD44	COL4A1 - CD44	COLLAGEN	ECM-Receptor	KEGG: hsa04512
Epi_fibr	Pericyte	LAMB1	CD44	0.0248728	0	LAMB1_CD44	LAMB1 - CD44	LAMININ	ECM-Receptor	KEGG: hsa04512
Epi_fibr	Pericyte	FN1	CD44	0.0236653	0	FN1_CD44	FN1 - CD44	FN1	ECM-Receptor	KEGG: hsa04512
Epi_fibr	Pericyte	COL6A1	CD44	0.0234747	0	COL6A1_CD44	COL6A1 - CD44	COLLAGEN	ECM-Receptor	KEGG: hsa04512
Epi_fibr	Pericyte	CD46	JAG1	0.015956	0	CD46_JAG1	CD46 - JAG1	CD46	Cell-Cell Contact	PMID: 23086448
Epi_fibr	Pericyte	PDGFD	PDGFRB	0.0143589	0	PDGFD_PDGFRB	PDGFD - PDGFRB	PDGF	Secreted Signaling	PMID: 15207812
Epi_fibr	Pericyte	JAG1	NOTCH3	0.0139084	0	JAG1_NOTCH3	JAG1 - NOTCH3	NOTCH	Cell-Cell Contact	PMID: 22353464
Epi_fibr	Pericyte	IGF1	IGF1R	0.0135169	0	IGF1_IGF1R	IGF1 - IGF1R	IGF	Secreted Signaling	PMID: 14604834
Epi_fibr	Pericyte	ANGPTL1	ITGA1_ITGB1	0.0124852	0	ANGPTL1_ITGA1_ITGB1	ANGPTL1 - (ITGA1+ITGB1)	ANGPTL	Secreted Signaling	PMID: 24478758
Epi_fibr	Pericyte	COL6A6	ITGA1_ITGB1	0.0120838	0	COL6A6_ITGA1_ITGB1	COL6A6 - (ITGA1+ITGB1)	COLLAGEN	ECM-Receptor	KEGG: hsa04512
Epi_fibr	Pericyte	FGF7	FGFR1	0.00677237	0	FGF7_FGFR1	FGF7 - FGFR1	FGF	Secreted Signaling	PMC: 4393358
Epi_fibr	Pericyte	COL6A6	CD44	0.00516067	0	COL6A6_CD44	COL6A6 - CD44	COLLAGEN	ECM-Receptor	KEGG: hsa04512
Epi_fibr	Pericyte	PROS1	AXL	0.00436029	0	PROS1_AXL	PROS1 - AXL	PROS	Secreted Signaling	PMID: 29531161
Epi_fibr	Pericyte	JAM2	ITGAV_ITGB1	0.00381695	0	JAM2_ITGAV_ITGB1	JAM2 - (ITGAV+ITGB1)	JAM	Cell-Cell Contact	KEGG: hsa04514
Epi_fibr	Pericyte	SEMA3C	PLXND1	0.00334435	0	SEMA3C_PLXND1	SEMA3C - PLXND1	SEMA3	Secreted Signaling	PMID: 27533782
Epi_fibr	Pericyte	THBS1	CD36	0.00140342	0	THBS1_CD36	THBS1 - CD36	THBS	ECM-Receptor	KEGG: hsa04512
Epi_fibr	Prolif_1	CNTN1	NRCAM	0.00933072	0	CNTN1_NRCAM	CNTN1 - NRCAM	CNTN	Cell-Cell Contact	KEGG: hsa04514
Epi_fibr	Prolif_1	FGF7	FGFR1	0.00865781	0	FGF7_FGFR1	FGF7 - FGFR1	FGF	Secreted Signaling	PMC: 4393358
Epi_fibr	Prolif_1	IGF1	IGF1R	0.00677947	0	IGF1_IGF1R	IGF1 - IGF1R	IGF	Secreted Signaling	PMID: 14604834
Epi_fibr	Unknown_1	FGF7	FGFR1	0.00924181	0	FGF7_FGFR1	FGF7 - FGFR1	FGF	Secreted Signaling	PMC: 4393358
Epi_fibr	Unknown_1	IGF1	IGF1R	0.0072955	0	IGF1_IGF1R	IGF1 - IGF1R	IGF	Secreted Signaling	PMID: 14604834
Epi_fibr	Unknown_2	NEGR1	NEGR1	0.143424	0	NEGR1_NEGR1	NEGR1 - NEGR1	NEGR	Cell-Cell Contact	KEGG: hsa04514
Epi_fibr	Unknown_2	LAMA2	SV2C	0.0451951	0	LAMA2_SV2C	LAMA2 - SV2C	LAMININ	ECM-Receptor	KEGG: hsa04512
Epi_fibr	Unknown_2	LAMA2	SV2B	0.0400497	0	LAMA2_SV2B	LAMA2 - SV2B	LAMININ	ECM-Receptor	KEGG: hsa04512
Epi_fibr	Unknown_2	LAMA2	ITGA2_ITGB1	0.0263414	0	LAMA2_ITGA2_ITGB1	LAMA2 - (ITGA2+ITGB1)	LAMININ	ECM-Receptor	KEGG: hsa04512
Epi_fibr	Unknown_2	LAMA4	SV2C	0.0256277	0	LAMA4_SV2C	LAMA4 - SV2C	LAMININ	ECM-Receptor	KEGG: hsa04512
Epi_fibr	Unknown_2	LAMA4	SV2B	0.0226572	0	LAMA4_SV2B	LAMA4 - SV2B	LAMININ	ECM-Receptor	KEGG: hsa04512
Epi_fibr	Unknown_2	COL6A3	ITGA9_ITGB1	0.0202635	0	COL6A3_ITGA9_ITGB1	COL6A3 - (ITGA9+ITGB1)	COLLAGEN	ECM-Receptor	KEGG: hsa04512
Epi_fibr	Unknown_2	COL6A3	ITGA1_ITGB1	0.0191035	0	COL6A3_ITGA1_ITGB1	COL6A3 - (ITGA1+ITGB1)	COLLAGEN	ECM-Receptor	KEGG: hsa04512
Epi_fibr	Unknown_2	COL1A2	ITGA2_ITGB1	0.0178189	0	COL1A2_ITGA2_ITGB1	COL1A2 - (ITGA2+ITGB1)	COLLAGEN	ECM-Receptor	KEGG: hsa04512
Epi_fibr	Unknown_2	LAMC1	SV2C	0.0161301	0	LAMC1_SV2C	LAMC1 - SV2C	LAMININ	ECM-Receptor	KEGG: hsa04512
Epi_fibr	Unknown_2	LAMB1	SV2C	0.0158946	0	LAMB1_SV2C	LAMB1 - SV2C	LAMININ	ECM-Receptor	KEGG: hsa04512
Epi_fibr	Unknown_2	TNXB	ITGA9_ITGB1	0.0153805	0	TNXB_ITGA9_ITGB1	TNXB - (ITGA9+ITGB1)	TENASCIN	ECM-Receptor	KEGG: hsa04512
Epi_fibr	Unknown_2	LAMA4	ITGA2_ITGB1	0.0148102	0	LAMA4_ITGA2_ITGB1	LAMA4 - (ITGA2+ITGB1)	LAMININ	ECM-Receptor	KEGG: hsa04512
Epi_fibr	Unknown_2	COL6A2	ITGA9_ITGB1	0.0145706	0	COL6A2_ITGA9_ITGB1	COL6A2 - (ITGA9+ITGB1)	COLLAGEN	ECM-Receptor	KEGG: hsa04512
Epi_fibr	Unknown_2	TNXB	ITGA8_ITGB1	0.0142819	0	TNXB_ITGA8_ITGB1	TNXB - (ITGA8+ITGB1)	TENASCIN	ECM-Receptor	KEGG: hsa04512
Epi_fibr	Unknown_2	LAMC1	SV2B	0.0142444	0	LAMC1_SV2B	LAMC1 - SV2B	LAMININ	ECM-Receptor	KEGG: hsa04512
Epi_fibr	Unknown_2	COL6A3	CD44	0.0140715	0	COL6A3_CD44	COL6A3 - CD44	COLLAGEN	ECM-Receptor	KEGG: hsa04512
Epi_fibr	Unknown_2	LAMB1	SV2B	0.014036	0	LAMB1_SV2B	LAMB1 - SV2B	LAMININ	ECM-Receptor	KEGG: hsa04512
Epi_fibr	Unknown_2	COL4A1	ITGA9_ITGB1	0.0137565	0	COL4A1_ITGA9_ITGB1	COL4A1 - (ITGA9+ITGB1)	COLLAGEN	ECM-Receptor	KEGG: hsa04512
Epi_fibr	Unknown_2	COL6A2	ITGA1_ITGB1	0.0137319	0	COL6A2_ITGA1_ITGB1	COL6A2 - (ITGA1+ITGB1)	COLLAGEN	ECM-Receptor	KEGG: hsa04512
Epi_fibr	Unknown_2	COL6A3	ITGA2_ITGB1	0.0136432	0	COL6A3_ITGA2_ITGB1	COL6A3 - (ITGA2+ITGB1)	COLLAGEN	ECM-Receptor	KEGG: hsa04512
Epi_fibr	Unknown_2	COL4A1	ITGA1_ITGB1	0.012964	0	COL4A1_ITGA1_ITGB1	COL4A1 - (ITGA1+ITGB1)	COLLAGEN	ECM-Receptor	KEGG: hsa04512
Epi_fibr	Unknown_2	COL6A1	ITGA9_ITGB1	0.0128418	0	COL6A1_ITGA9_ITGB1	COL6A1 - (ITGA9+ITGB1)	COLLAGEN	ECM-Receptor	KEGG: hsa04512
Epi_fibr	Unknown_2	COL6A1	ITGA1_ITGB1	0.0121014	0	COL6A1_ITGA1_ITGB1	COL6A1 - (ITGA1+ITGB1)	COLLAGEN	ECM-Receptor	KEGG: hsa04512
Epi_fibr	Unknown_2	FN1	ITGA8_ITGB1	0.0120203	0	FN1_ITGA8_ITGB1	FN1 - (ITGA8+ITGB1)	FN1	ECM-Receptor	KEGG: hsa04512
Epi_fibr	Unknown_2	COL6A3	ITGAV_ITGB8	0.0116405	0	COL6A3_ITGAV_ITGB8	COL6A3 - (ITGAV+ITGB8)	COLLAGEN	ECM-Receptor	KEGG: hsa04512
Epi_fibr	Unknown_2	COL1A1	ITGA2_ITGB1	0.0106132	0	COL1A1_ITGA2_ITGB1	COL1A1 - (ITGA2+ITGB1)	COLLAGEN	ECM-Receptor	KEGG: hsa04512
Epi_fibr	Unknown_2	COL6A2	CD44	0.0101003	0	COL6A2_CD44	COL6A2 - CD44	COLLAGEN	ECM-Receptor	KEGG: hsa04512
Epi_fibr	Unknown_2	COL4A2	ITGA2_ITGB1	0.0100774	0	COL4A2_ITGA2_ITGB1	COL4A2 - (ITGA2+ITGB1)	COLLAGEN	ECM-Receptor	KEGG: hsa04512
Epi_fibr	Unknown_2	COL6A2	ITGA2_ITGB1	0.00979165	0	COL6A2_ITGA2_ITGB1	COL6A2 - (ITGA2+ITGB1)	COLLAGEN	ECM-Receptor	KEGG: hsa04512
Epi_fibr	Unknown_2	COL4A1	CD44	0.00953355	0	COL4A1_CD44	COL4A1 - CD44	COLLAGEN	ECM-Receptor	KEGG: hsa04512
Epi_fibr	Unknown_2	LAMC1	ITGA2_ITGB1	0.00928337	0	LAMC1_ITGA2_ITGB1	LAMC1 - (ITGA2+ITGB1)	LAMININ	ECM-Receptor	KEGG: hsa04512
Epi_fibr	Unknown_2	COL4A1	ITGA2_ITGB1	0.00924204	0	COL4A1_ITGA2_ITGB1	COL4A1 - (ITGA2+ITGB1)	COLLAGEN	ECM-Receptor	KEGG: hsa04512
Epi_fibr	Unknown_2	LAMB1	ITGA2_ITGB1	0.00914686	0	LAMB1_ITGA2_ITGB1	LAMB1 - (ITGA2+ITGB1)	LAMININ	ECM-Receptor	KEGG: hsa04512
Epi_fibr	Unknown_2	COL6A1	CD44	0.0088971	0	COL6A1_CD44	COL6A1 - CD44	COLLAGEN	ECM-Receptor	KEGG: hsa04512
Epi_fibr	Unknown_2	COL6A1	ITGA2_ITGB1	0.00862489	0	COL6A1_ITGA2_ITGB1	COL6A1 - (ITGA2+ITGB1)	COLLAGEN	ECM-Receptor	KEGG: hsa04512
Epi_fibr	Unknown_2	SEMA3C	NRP1_PLXNA4	0.00671868	0	SEMA3C_NRP1_PLXNA4	SEMA3C - (NRP1+PLXNA4)	SEMA3	Secreted Signaling	PMID: 27533782
Epi_fibr	Unknown_2	CNTN1	NRCAM	0.00639203	0	CNTN1_NRCAM	CNTN1 - NRCAM	CNTN	Cell-Cell Contact	KEGG: hsa04514
Epi_fibr	Unknown_2	SEMA3C	NRP1_PLXNA2	0.00578228	0	SEMA3C_NRP1_PLXNA2	SEMA3C - (NRP1+PLXNA2)	SEMA3	Secreted Signaling	PMID: 27533782
Epi_fibr	Unknown_2	IGF1	IGF1R	0.00501058	0	IGF1_IGF1R	IGF1 - IGF1R	IGF	Secreted Signaling	PMID: 14604834
Epi_fibr	Unknown_2	SEMA6A	PLXNA4	0.0037751	0	SEMA6A_PLXNA4	SEMA6A - PLXNA4	SEMA6	Cell-Cell Contact	PMID: 27533782
Epi_fibr	Unknown_2	THBS1	CD36	0.00300647	0	THBS1_CD36	THBS1 - CD36	THBS	ECM-Receptor	KEGG: hsa04512
Epi_fibr	Unknown_2	COL6A6	ITGA9_ITGB1	0.00279937	0	COL6A6_ITGA9_ITGB1	COL6A6 - (ITGA9+ITGB1)	COLLAGEN	ECM-Receptor	KEGG: hsa04512
Epi_fibr	Unknown_2	SEMA6A	PLXNA2	0.00279362	0	SEMA6A_PLXNA2	SEMA6A - PLXNA2	SEMA6	Cell-Cell Contact	PMID: 27533782
Epi_fibr	Unknown_2	ANGPTL1	ITGA1_ITGB1	0.00272487	0	ANGPTL1_ITGA1_ITGB1	ANGPTL1 - (ITGA1+ITGB1)	ANGPTL	Secreted Signaling	PMID: 24478758
Epi_fibr	Unknown_2	COL6A6	ITGA1_ITGB1	0.00263642	0	COL6A6_ITGA1_ITGB1	COL6A6 - (ITGA1+ITGB1)	COLLAGEN	ECM-Receptor	KEGG: hsa04512
Epi_fibr	Unknown_2	COL6A6	CD44	0.00193342	0	COL6A6_CD44	COL6A6 - CD44	COLLAGEN	ECM-Receptor	KEGG: hsa04512
Epi_fibr	Unknown_2	COL6A6	ITGA2_ITGB1	0.00187387	0	COL6A6_ITGA2_ITGB1	COL6A6 - (ITGA2+ITGB1)	COLLAGEN	ECM-Receptor	KEGG: hsa04512
Epi_fibr	Unknown_2	COL6A6	ITGAV_ITGB8	0.00159601	0	COL6A6_ITGAV_ITGB8	COL6A6 - (ITGAV+ITGB8)	COLLAGEN	ECM-Receptor	KEGG: hsa04512
Epi_fibr	Unknown_2	COL6A2	ITGAV_ITGB8	0.00834959	0.03	COL6A2_ITGAV_ITGB8	COL6A2 - (ITGAV+ITGB8)	COLLAGEN	ECM-Receptor	KEGG: hsa04512
Epi_fibr	Unknown_2	COL4A1	ITGAV_ITGB8	0.00788028	0.03	COL4A1_ITGAV_ITGB8	COL4A1 - (ITGAV+ITGB8)	COLLAGEN	ECM-Receptor	KEGG: hsa04512
Epi_fibr	Unknown_2	COL6A1	ITGAV_ITGB8	0.00735338	0.03	COL6A1_ITGAV_ITGB8	COL6A1 - (ITGAV+ITGB8)	COLLAGEN	ECM-Receptor	KEGG: hsa04512
Epi_fibr	Unknown_2	COL4A2	ITGA9_ITGB1	0.0149937	0.04	COL4A2_ITGA9_ITGB1	COL4A2 - (ITGA9+ITGB1)	COLLAGEN	ECM-Receptor	KEGG: hsa04512
Epi_fibr	Prolif_2	CNTN1	NRCAM	0.0118955	0	CNTN1_NRCAM	CNTN1 - NRCAM	CNTN	Cell-Cell Contact	KEGG: hsa04514
Epi_fibr	Prolif_2	IGF1	IGF1R	0.00431098	0	IGF1_IGF1R	IGF1 - IGF1R	IGF	Secreted Signaling	PMID: 14604834
Epi_fibr	Vasc_endo_1	PTPRM	PTPRM	0.137396	0	PTPRM_PTPRM	PTPRM - PTPRM	PTPRM	Cell-Cell Contact	KEGG: hsa04514
Epi_fibr	Vasc_endo_1	LAMA2	ITGA6_ITGB1	0.0958486	0	LAMA2_ITGA6_ITGB1	LAMA2 - (ITGA6+ITGB1)	LAMININ	ECM-Receptor	KEGG: hsa04512
Epi_fibr	Vasc_endo_1	LAMA2	ITGA9_ITGB1	0.0928849	0	LAMA2_ITGA9_ITGB1	LAMA2 - (ITGA9+ITGB1)	LAMININ	ECM-Receptor	KEGG: hsa04512
Epi_fibr	Vasc_endo_1	LAMA2	ITGA6_ITGB4	0.0894993	0	LAMA2_ITGA6_ITGB4	LAMA2 - (ITGA6+ITGB4)	LAMININ	ECM-Receptor	KEGG: hsa04512
Epi_fibr	Vasc_endo_1	COL1A2	ITGA9_ITGB1	0.0642536	0	COL1A2_ITGA9_ITGB1	COL1A2 - (ITGA9+ITGB1)	COLLAGEN	ECM-Receptor	KEGG: hsa04512
Epi_fibr	Vasc_endo_1	LAMA2	ITGA1_ITGB1	0.0591244	0	LAMA2_ITGA1_ITGB1	LAMA2 - (ITGA1+ITGB1)	LAMININ	ECM-Receptor	KEGG: hsa04512
Epi_fibr	Vasc_endo_1	LAMA4	ITGA6_ITGB1	0.0556284	0	LAMA4_ITGA6_ITGB1	LAMA4 - (ITGA6+ITGB1)	LAMININ	ECM-Receptor	KEGG: hsa04512
Epi_fibr	Vasc_endo_1	LAMA4	ITGA9_ITGB1	0.0538342	0	LAMA4_ITGA9_ITGB1	LAMA4 - (ITGA9+ITGB1)	LAMININ	ECM-Receptor	KEGG: hsa04512
Epi_fibr	Vasc_endo_1	LAMA4	ITGA6_ITGB4	0.0517907	0	LAMA4_ITGA6_ITGB4	LAMA4 - (ITGA6+ITGB4)	LAMININ	ECM-Receptor	KEGG: hsa04512
Epi_fibr	Vasc_endo_1	COL6A3	ITGA9_ITGB1	0.0497475	0	COL6A3_ITGA9_ITGB1	COL6A3 - (ITGA9+ITGB1)	COLLAGEN	ECM-Receptor	KEGG: hsa04512
Epi_fibr	Vasc_endo_1	COL1A2	ITGA1_ITGB1	0.0404357	0	COL1A2_ITGA1_ITGB1	COL1A2 - (ITGA1+ITGB1)	COLLAGEN	ECM-Receptor	KEGG: hsa04512
Epi_fibr	Vasc_endo_1	COL1A1	ITGA9_ITGB1	0.0390164	0	COL1A1_ITGA9_ITGB1	COL1A1 - (ITGA9+ITGB1)	COLLAGEN	ECM-Receptor	KEGG: hsa04512
Epi_fibr	Vasc_endo_1	TNXB	ITGA9_ITGB1	0.0380353	0	TNXB_ITGA9_ITGB1	TNXB - (ITGA9+ITGB1)	TENASCIN	ECM-Receptor	KEGG: hsa04512
Epi_fibr	Vasc_endo_1	COL4A2	ITGA9_ITGB1	0.0371003	0	COL4A2_ITGA9_ITGB1	COL4A2 - (ITGA9+ITGB1)	COLLAGEN	ECM-Receptor	KEGG: hsa04512
Epi_fibr	Vasc_endo_1	COL6A2	ITGA9_ITGB1	0.0360763	0	COL6A2_ITGA9_ITGB1	COL6A2 - (ITGA9+ITGB1)	COLLAGEN	ECM-Receptor	KEGG: hsa04512
Epi_fibr	Vasc_endo_1	LAMC1	ITGA6_ITGB1	0.0354167	0	LAMC1_ITGA6_ITGB1	LAMC1 - (ITGA6+ITGB1)	LAMININ	ECM-Receptor	KEGG: hsa04512
Epi_fibr	Vasc_endo_1	LAMB1	ITGA6_ITGB1	0.0349095	0	LAMB1_ITGA6_ITGB1	LAMB1 - (ITGA6+ITGB1)	LAMININ	ECM-Receptor	KEGG: hsa04512
Epi_fibr	Vasc_endo_1	LAMC1	ITGA9_ITGB1	0.0342508	0	LAMC1_ITGA9_ITGB1	LAMC1 - (ITGA9+ITGB1)	LAMININ	ECM-Receptor	KEGG: hsa04512
Epi_fibr	Vasc_endo_1	COL4A1	ITGA9_ITGB1	0.0341022	0	COL4A1_ITGA9_ITGB1	COL4A1 - (ITGA9+ITGB1)	COLLAGEN	ECM-Receptor	KEGG: hsa04512
Epi_fibr	Vasc_endo_1	LAMB1	ITGA9_ITGB1	0.0337597	0	LAMB1_ITGA9_ITGB1	LAMB1 - (ITGA9+ITGB1)	LAMININ	ECM-Receptor	KEGG: hsa04512
Epi_fibr	Vasc_endo_1	LAMA4	ITGA1_ITGB1	0.0337394	0	LAMA4_ITGA1_ITGB1	LAMA4 - (ITGA1+ITGB1)	LAMININ	ECM-Receptor	KEGG: hsa04512
Epi_fibr	Vasc_endo_1	LAMC1	ITGA6_ITGB4	0.0329248	0	LAMC1_ITGA6_ITGB4	LAMC1 - (ITGA6+ITGB4)	LAMININ	ECM-Receptor	KEGG: hsa04512
Epi_fibr	Vasc_endo_1	LAMB1	ITGA6_ITGB4	0.0324521	0	LAMB1_ITGA6_ITGB4	LAMB1 - (ITGA6+ITGB4)	LAMININ	ECM-Receptor	KEGG: hsa04512
Epi_fibr	Vasc_endo_1	COL6A1	ITGA9_ITGB1	0.0318784	0	COL6A1_ITGA9_ITGB1	COL6A1 - (ITGA9+ITGB1)	COLLAGEN	ECM-Receptor	KEGG: hsa04512
Epi_fibr	Vasc_endo_1	COL6A3	ITGA1_ITGB1	0.0311279	0	COL6A3_ITGA1_ITGB1	COL6A3 - (ITGA1+ITGB1)	COLLAGEN	ECM-Receptor	KEGG: hsa04512
Epi_fibr	Vasc_endo_1	SEMA3C	NRP1_PLXNA2	0.0302429	0	SEMA3C_NRP1_PLXNA2	SEMA3C - (NRP1+PLXNA2)	SEMA3	Secreted Signaling	PMID: 27533782
Epi_fibr	Vasc_endo_1	COL1A1	ITGA1_ITGB1	0.0243105	0	COL1A1_ITGA1_ITGB1	COL1A1 - (ITGA1+ITGB1)	COLLAGEN	ECM-Receptor	KEGG: hsa04512
Epi_fibr	Vasc_endo_1	COL4A2	ITGA1_ITGB1	0.0230993	0	COL4A2_ITGA1_ITGB1	COL4A2 - (ITGA1+ITGB1)	COLLAGEN	ECM-Receptor	KEGG: hsa04512
Epi_fibr	Vasc_endo_1	COL6A2	ITGA1_ITGB1	0.0224528	0	COL6A2_ITGA1_ITGB1	COL6A2 - (ITGA1+ITGB1)	COLLAGEN	ECM-Receptor	KEGG: hsa04512
Epi_fibr	Vasc_endo_1	LAMC1	ITGA1_ITGB1	0.0213014	0	LAMC1_ITGA1_ITGB1	LAMC1 - (ITGA1+ITGB1)	LAMININ	ECM-Receptor	KEGG: hsa04512
Epi_fibr	Vasc_endo_1	COL4A1	ITGA1_ITGB1	0.0212077	0	COL4A1_ITGA1_ITGB1	COL4A1 - (ITGA1+ITGB1)	COLLAGEN	ECM-Receptor	KEGG: hsa04512
Epi_fibr	Vasc_endo_1	LAMB1	ITGA1_ITGB1	0.0209919	0	LAMB1_ITGA1_ITGB1	LAMB1 - (ITGA1+ITGB1)	LAMININ	ECM-Receptor	KEGG: hsa04512
Epi_fibr	Vasc_endo_1	COL6A1	ITGA1_ITGB1	0.0198075	0	COL6A1_ITGA1_ITGB1	COL6A1 - (ITGA1+ITGB1)	COLLAGEN	ECM-Receptor	KEGG: hsa04512
Epi_fibr	Vasc_endo_1	FN1	ITGA5_ITGB1	0.0183546	0	FN1_ITGA5_ITGB1	FN1 - (ITGA5+ITGB1)	FN1	ECM-Receptor	KEGG: hsa04512
Epi_fibr	Vasc_endo_1	JAM3	JAM2	0.0160978	0	JAM3_JAM2	JAM3 - JAM2	JAM	Cell-Cell Contact	KEGG: hsa04514
Epi_fibr	Vasc_endo_1	IGF1	IGF1R	0.0152526	0	IGF1_IGF1R	IGF1 - IGF1R	IGF	Secreted Signaling	PMID: 14604834
Epi_fibr	Vasc_endo_1	APP	CD74	0.013939	0	APP_CD74	APP - CD74	APP	Cell-Cell Contact	PMID: 19849849
Epi_fibr	Vasc_endo_1	TNXB	ITGA8_ITGB1	0.0127895	0	TNXB_ITGA8_ITGB1	TNXB - (ITGA8+ITGB1)	TENASCIN	ECM-Receptor	KEGG: hsa04512
Epi_fibr	Vasc_endo_1	CD99	CD99	0.0110511	0	CD99_CD99	CD99 - CD99	CD99	Cell-Cell Contact	KEGG: hsa04514
Epi_fibr	Vasc_endo_1	FN1	ITGA8_ITGB1	0.0107617	0	FN1_ITGA8_ITGB1	FN1 - (ITGA8+ITGB1)	FN1	ECM-Receptor	KEGG: hsa04512
Epi_fibr	Vasc_endo_1	SEMA3C	NRP1_NRP2	0.00976717	0	SEMA3C_NRP1_NRP2	SEMA3C - (NRP1+NRP2)	SEMA3	Secreted Signaling	PMID: 27533782
Epi_fibr	Vasc_endo_1	SEMA6A	PLXNA2	0.00925565	0	SEMA6A_PLXNA2	SEMA6A - PLXNA2	SEMA6	Cell-Cell Contact	PMID: 27533782
Epi_fibr	Vasc_endo_1	JAM2	JAM2	0.00851107	0	JAM2_JAM2	JAM2 - JAM2	JAM	Cell-Cell Contact	KEGG: hsa04514
Epi_fibr	Vasc_endo_1	SEMA3C	NRP2_PLXNA2	0.00715209	0	SEMA3C_NRP2_PLXNA2	SEMA3C - (NRP2+PLXNA2)	SEMA3	Secreted Signaling	PMID: 27533782
Epi_fibr	Vasc_endo_1	COL6A6	ITGA9_ITGB1	0.00705552	0	COL6A6_ITGA9_ITGB1	COL6A6 - (ITGA9+ITGB1)	COLLAGEN	ECM-Receptor	KEGG: hsa04512
Epi_fibr	Vasc_endo_1	IGF1	ITGA6_ITGB4	0.00684922	0	IGF1_ITGA6_ITGB4	IGF1 - (ITGA6+ITGB4)	IGF	Secreted Signaling	PMID: 28190785; PMID: 28873464
Epi_fibr	Vasc_endo_1	SEMA3C	PLXND1	0.00637918	0	SEMA3C_PLXND1	SEMA3C - PLXND1	SEMA3	Secreted Signaling	PMID: 27533782
Epi_fibr	Vasc_endo_1	FGF7	FGFR1	0.00635766	0	FGF7_FGFR1	FGF7 - FGFR1	FGF	Secreted Signaling	PMC: 4393358
Epi_fibr	Vasc_endo_1	NECTIN3	NECTIN2	0.00492486	0	NECTIN3_NECTIN2	NECTIN3 - NECTIN2	NECTIN	Cell-Cell Contact	PMID: 23027581
Epi_fibr	Vasc_endo_1	ANGPTL1	ITGA1_ITGB1	0.00448718	0	ANGPTL1_ITGA1_ITGB1	ANGPTL1 - (ITGA1+ITGB1)	ANGPTL	Secreted Signaling	PMID: 24478758
Epi_fibr	Vasc_endo_1	JAG1	NOTCH4	0.00436404	0	JAG1_NOTCH4	JAG1 - NOTCH4	NOTCH	Cell-Cell Contact	PMID: 22353464
Epi_fibr	Vasc_endo_1	COL6A6	ITGA1_ITGB1	0.00434176	0	COL6A6_ITGA1_ITGB1	COL6A6 - (ITGA1+ITGB1)	COLLAGEN	ECM-Receptor	KEGG: hsa04512
Epi_fibr	Vasc_endo_1	JAG1	NOTCH1	0.00262522	0	JAG1_NOTCH1	JAG1 - NOTCH1	NOTCH	Cell-Cell Contact	PMID: 22353464
Epi_fibr	Vasc_endo_1	CD46	JAG1	0.00253359	0.01	CD46_JAG1	CD46 - JAG1	CD46	Cell-Cell Contact	PMID: 23086448
Epi_fibr	Vasc_endo_2	PTPRM	PTPRM	0.154505	0	PTPRM_PTPRM	PTPRM - PTPRM	PTPRM	Cell-Cell Contact	KEGG: hsa04514
Epi_fibr	Vasc_endo_2	LAMA2	ITGA9_ITGB1	0.13651	0	LAMA2_ITGA9_ITGB1	LAMA2 - (ITGA9+ITGB1)	LAMININ	ECM-Receptor	KEGG: hsa04512
Epi_fibr	Vasc_endo_2	LAMA2	ITGA6_ITGB1	0.123278	0	LAMA2_ITGA6_ITGB1	LAMA2 - (ITGA6+ITGB1)	LAMININ	ECM-Receptor	KEGG: hsa04512
Epi_fibr	Vasc_endo_2	COL1A2	ITGA9_ITGB1	0.0958528	0	COL1A2_ITGA9_ITGB1	COL1A2 - (ITGA9+ITGB1)	COLLAGEN	ECM-Receptor	KEGG: hsa04512
Epi_fibr	Vasc_endo_2	LAMA2	ITGA1_ITGB1	0.0825394	0	LAMA2_ITGA1_ITGB1	LAMA2 - (ITGA1+ITGB1)	LAMININ	ECM-Receptor	KEGG: hsa04512
Epi_fibr	Vasc_endo_2	LAMA4	ITGA9_ITGB1	0.0807515	0	LAMA4_ITGA9_ITGB1	LAMA4 - (ITGA9+ITGB1)	LAMININ	ECM-Receptor	KEGG: hsa04512
Epi_fibr	Vasc_endo_2	COL6A3	ITGA9_ITGB1	0.0747828	0	COL6A3_ITGA9_ITGB1	COL6A3 - (ITGA9+ITGB1)	COLLAGEN	ECM-Receptor	KEGG: hsa04512
Epi_fibr	Vasc_endo_2	LAMA2	ITGA6_ITGB4	0.0740598	0	LAMA2_ITGA6_ITGB4	LAMA2 - (ITGA6+ITGB4)	LAMININ	ECM-Receptor	KEGG: hsa04512
Epi_fibr	Vasc_endo_2	LAMA4	ITGA6_ITGB1	0.0724702	0	LAMA4_ITGA6_ITGB1	LAMA4 - (ITGA6+ITGB1)	LAMININ	ECM-Receptor	KEGG: hsa04512
Epi_fibr	Vasc_endo_2	COL1A1	ITGA9_ITGB1	0.0589866	0	COL1A1_ITGA9_ITGB1	COL1A1 - (ITGA9+ITGB1)	COLLAGEN	ECM-Receptor	KEGG: hsa04512
Epi_fibr	Vasc_endo_2	TNXB	ITGA9_ITGB1	0.0575334	0	TNXB_ITGA9_ITGB1	TNXB - (ITGA9+ITGB1)	TENASCIN	ECM-Receptor	KEGG: hsa04512
Epi_fibr	Vasc_endo_2	COL1A2	ITGA1_ITGB1	0.056897	0	COL1A2_ITGA1_ITGB1	COL1A2 - (ITGA1+ITGB1)	COLLAGEN	ECM-Receptor	KEGG: hsa04512
Epi_fibr	Vasc_endo_2	COL4A2	ITGA9_ITGB1	0.0561471	0	COL4A2_ITGA9_ITGB1	COL4A2 - (ITGA9+ITGB1)	COLLAGEN	ECM-Receptor	KEGG: hsa04512
Epi_fibr	Vasc_endo_2	COL6A2	ITGA9_ITGB1	0.0546272	0	COL6A2_ITGA9_ITGB1	COL6A2 - (ITGA9+ITGB1)	COLLAGEN	ECM-Receptor	KEGG: hsa04512
Epi_fibr	Vasc_endo_2	LAMC1	ITGA9_ITGB1	0.0519136	0	LAMC1_ITGA9_ITGB1	LAMC1 - (ITGA9+ITGB1)	LAMININ	ECM-Receptor	KEGG: hsa04512
Epi_fibr	Vasc_endo_2	COL4A1	ITGA9_ITGB1	0.0516924	0	COL4A1_ITGA9_ITGB1	COL4A1 - (ITGA9+ITGB1)	COLLAGEN	ECM-Receptor	KEGG: hsa04512
Epi_fibr	Vasc_endo_2	LAMB1	ITGA9_ITGB1	0.0511826	0	LAMB1_ITGA9_ITGB1	LAMB1 - (ITGA9+ITGB1)	LAMININ	ECM-Receptor	KEGG: hsa04512
Epi_fibr	Vasc_endo_2	COL6A1	ITGA9_ITGB1	0.048379	0	COL6A1_ITGA9_ITGB1	COL6A1 - (ITGA9+ITGB1)	COLLAGEN	ECM-Receptor	KEGG: hsa04512
Epi_fibr	Vasc_endo_2	LAMA4	ITGA1_ITGB1	0.0476099	0	LAMA4_ITGA1_ITGB1	LAMA4 - (ITGA1+ITGB1)	LAMININ	ECM-Receptor	KEGG: hsa04512
Epi_fibr	Vasc_endo_2	LAMC1	ITGA6_ITGB1	0.0464403	0	LAMC1_ITGA6_ITGB1	LAMC1 - (ITGA6+ITGB1)	LAMININ	ECM-Receptor	KEGG: hsa04512
Epi_fibr	Vasc_endo_2	LAMB1	ITGA6_ITGB1	0.0457827	0	LAMB1_ITGA6_ITGB1	LAMB1 - (ITGA6+ITGB1)	LAMININ	ECM-Receptor	KEGG: hsa04512
Epi_fibr	Vasc_endo_2	COL6A3	ITGA1_ITGB1	0.0439737	0	COL6A3_ITGA1_ITGB1	COL6A3 - (ITGA1+ITGB1)	COLLAGEN	ECM-Receptor	KEGG: hsa04512
Epi_fibr	Vasc_endo_2	LAMA4	ITGA6_ITGB4	0.0425523	0	LAMA4_ITGA6_ITGB4	LAMA4 - (ITGA6+ITGB4)	LAMININ	ECM-Receptor	KEGG: hsa04512
Epi_fibr	Vasc_endo_2	FN1	ITGAV_ITGB1	0.0407785	0	FN1_ITGAV_ITGB1	FN1 - (ITGAV+ITGB1)	FN1	ECM-Receptor	KEGG: hsa04512
Epi_fibr	Vasc_endo_2	COL1A1	ITGA1_ITGB1	0.0344429	0	COL1A1_ITGA1_ITGB1	COL1A1 - (ITGA1+ITGB1)	COLLAGEN	ECM-Receptor	KEGG: hsa04512
Epi_fibr	Vasc_endo_2	COL4A2	ITGA1_ITGB1	0.0327438	0	COL4A2_ITGA1_ITGB1	COL4A2 - (ITGA1+ITGB1)	COLLAGEN	ECM-Receptor	KEGG: hsa04512
Epi_fibr	Vasc_endo_2	COL6A2	ITGA1_ITGB1	0.0318361	0	COL6A2_ITGA1_ITGB1	COL6A2 - (ITGA1+ITGB1)	COLLAGEN	ECM-Receptor	KEGG: hsa04512
Epi_fibr	Vasc_endo_2	LAMC1	ITGA1_ITGB1	0.0302184	0	LAMC1_ITGA1_ITGB1	LAMC1 - (ITGA1+ITGB1)	LAMININ	ECM-Receptor	KEGG: hsa04512
Epi_fibr	Vasc_endo_2	COL4A1	ITGA1_ITGB1	0.0300867	0	COL4A1_ITGA1_ITGB1	COL4A1 - (ITGA1+ITGB1)	COLLAGEN	ECM-Receptor	KEGG: hsa04512
Epi_fibr	Vasc_endo_2	LAMB1	ITGA1_ITGB1	0.0297833	0	LAMB1_ITGA1_ITGB1	LAMB1 - (ITGA1+ITGB1)	LAMININ	ECM-Receptor	KEGG: hsa04512
Epi_fibr	Vasc_endo_2	COL6A1	ITGA1_ITGB1	0.0281171	0	COL6A1_ITGA1_ITGB1	COL6A1 - (ITGA1+ITGB1)	COLLAGEN	ECM-Receptor	KEGG: hsa04512
Epi_fibr	Vasc_endo_2	FN1	ITGA5_ITGB1	0.0277183	0	FN1_ITGA5_ITGB1	FN1 - (ITGA5+ITGB1)	FN1	ECM-Receptor	KEGG: hsa04512
Epi_fibr	Vasc_endo_2	LAMC1	ITGA6_ITGB4	0.026956	0	LAMC1_ITGA6_ITGB4	LAMC1 - (ITGA6+ITGB4)	LAMININ	ECM-Receptor	KEGG: hsa04512
Epi_fibr	Vasc_endo_2	LAMB1	ITGA6_ITGB4	0.0265666	0	LAMB1_ITGA6_ITGB4	LAMB1 - (ITGA6+ITGB4)	LAMININ	ECM-Receptor	KEGG: hsa04512
Epi_fibr	Vasc_endo_2	SEMA3C	NRP1_PLXNA2	0.0234677	0	SEMA3C_NRP1_PLXNA2	SEMA3C - (NRP1+PLXNA2)	SEMA3	Secreted Signaling	PMID: 27533782
Epi_fibr	Vasc_endo_2	IGF1	IGF1R	0.0222235	0	IGF1_IGF1R	IGF1 - IGF1R	IGF	Secreted Signaling	PMID: 14604834
Epi_fibr	Vasc_endo_2	JAG1	NOTCH4	0.0177673	0	JAG1_NOTCH4	JAG1 - NOTCH4	NOTCH	Cell-Cell Contact	PMID: 22353464
Epi_fibr	Vasc_endo_2	CD46	JAG1	0.0155581	0	CD46_JAG1	CD46 - JAG1	CD46	Cell-Cell Contact	PMID: 23086448
Epi_fibr	Vasc_endo_2	JAM3	JAM2	0.0154701	0	JAM3_JAM2	JAM3 - JAM2	JAM	Cell-Cell Contact	KEGG: hsa04514
Epi_fibr	Vasc_endo_2	SEMA6A	PLXNA2	0.0117856	0	SEMA6A_PLXNA2	SEMA6A - PLXNA2	SEMA6	Cell-Cell Contact	PMID: 27533782
Epi_fibr	Vasc_endo_2	COL6A6	ITGA9_ITGB1	0.0108515	0	COL6A6_ITGA9_ITGB1	COL6A6 - (ITGA9+ITGB1)	COLLAGEN	ECM-Receptor	KEGG: hsa04512
Epi_fibr	Vasc_endo_2	JAM2	JAM2	0.00817674	0	JAM2_JAM2	JAM2 - JAM2	JAM	Cell-Cell Contact	KEGG: hsa04514
Epi_fibr	Vasc_endo_2	ANGPTL1	ITGA1_ITGB1	0.00641168	0	ANGPTL1_ITGA1_ITGB1	ANGPTL1 - (ITGA1+ITGB1)	ANGPTL	Secreted Signaling	PMID: 24478758
Epi_fibr	Vasc_endo_2	SEMA3C	PLXND1	0.0063358	0	SEMA3C_PLXND1	SEMA3C - PLXND1	SEMA3	Secreted Signaling	PMID: 27533782
Epi_fibr	Vasc_endo_2	COL6A6	ITGA1_ITGB1	0.00620429	0	COL6A6_ITGA1_ITGB1	COL6A6 - (ITGA1+ITGB1)	COLLAGEN	ECM-Receptor	KEGG: hsa04512
Epi_fibr	Vasc_endo_2	IGF1	ITGA6_ITGB4	0.00617529	0	IGF1_ITGA6_ITGB4	IGF1 - (ITGA6+ITGB4)	IGF	Secreted Signaling	PMID: 28190785; PMID: 28873464
Epi_fibr	Vasc_endo_2	JAM2	ITGAV_ITGB1	0.0056532	0	JAM2_ITGAV_ITGB1	JAM2 - (ITGAV+ITGB1)	JAM	Cell-Cell Contact	KEGG: hsa04514
Epi_fibr	Vasc_endo_2	FGF7	FGFR1	0.00534006	0	FGF7_FGFR1	FGF7 - FGFR1	FGF	Secreted Signaling	PMC: 4393358
Epi_fibr	Vasc_endo_2	CD99	CD99	0.00491635	0	CD99_CD99	CD99 - CD99	CD99	Cell-Cell Contact	KEGG: hsa04514
Epi_fibr	Vasc_endo_2	NECTIN3	NECTIN2	0.00381614	0	NECTIN3_NECTIN2	NECTIN3 - NECTIN2	NECTIN	Cell-Cell Contact	PMID: 23027581
Epi_fibr	Vasc_endo_2	JAG1	NOTCH1	0.00312853	0	JAG1_NOTCH1	JAG1 - NOTCH1	NOTCH	Cell-Cell Contact	PMID: 22353464
Epi_fibr	Vasc_endo_2	MPZL1	MPZL1	0.00199269	0	MPZL1_MPZL1	MPZL1 - MPZL1	MPZ	Cell-Cell Contact	KEGG: hsa04514
Epi_fibr	Vasc_endo_2	APP	CD74	0.0115205	0.01	APP_CD74	APP - CD74	APP	Cell-Cell Contact	PMID: 19849849

## Sheet: Fibroblast_4
source	target	ligand	receptor	prob	pval	interaction_name	interaction_name_2	pathway_name	annotation	evidence
Fibroblast_4	Adipocyte_1	LAMA2	CD44	0.112193	0	LAMA2_CD44	LAMA2 - CD44	LAMININ	ECM-Receptor	KEGG: hsa04512
Fibroblast_4	Adipocyte_1	LAMA2	ITGAV_ITGB8	0.0924702	0	LAMA2_ITGAV_ITGB8	LAMA2 - (ITGAV+ITGB8)	LAMININ	ECM-Receptor	KEGG: hsa04512
Fibroblast_4	Adipocyte_1	LAMA4	CD44	0.0905166	0	LAMA4_CD44	LAMA4 - CD44	LAMININ	ECM-Receptor	KEGG: hsa04512
Fibroblast_4	Adipocyte_1	COL1A2	CD44	0.0881439	0	COL1A2_CD44	COL1A2 - CD44	COLLAGEN	ECM-Receptor	KEGG: hsa04512
Fibroblast_4	Adipocyte_1	PTPRM	PTPRM	0.0847547	0	PTPRM_PTPRM	PTPRM - PTPRM	PTPRM	Cell-Cell Contact	KEGG: hsa04514
Fibroblast_4	Adipocyte_1	COL6A3	CD44	0.0813546	0	COL6A3_CD44	COL6A3 - CD44	COLLAGEN	ECM-Receptor	KEGG: hsa04512
Fibroblast_4	Adipocyte_1	LAMA4	ITGAV_ITGB8	0.0742858	0	LAMA4_ITGAV_ITGB8	LAMA4 - (ITGAV+ITGB8)	LAMININ	ECM-Receptor	KEGG: hsa04512
Fibroblast_4	Adipocyte_1	COL1A2	ITGAV_ITGB8	0.0723047	0	COL1A2_ITGAV_ITGB8	COL1A2 - (ITGAV+ITGB8)	COLLAGEN	ECM-Receptor	KEGG: hsa04512
Fibroblast_4	Adipocyte_1	COL1A1	CD44	0.067106	0	COL1A1_CD44	COL1A1 - CD44	COLLAGEN	ECM-Receptor	KEGG: hsa04512
Fibroblast_4	Adipocyte_1	COL6A3	ITGAV_ITGB8	0.0666462	0	COL6A3_ITGAV_ITGB8	COL6A3 - (ITGAV+ITGB8)	COLLAGEN	ECM-Receptor	KEGG: hsa04512
Fibroblast_4	Adipocyte_1	COL6A2	CD44	0.0582995	0	COL6A2_CD44	COL6A2 - CD44	COLLAGEN	ECM-Receptor	KEGG: hsa04512
Fibroblast_4	Adipocyte_1	COL1A1	ITGAV_ITGB8	0.05482	0	COL1A1_ITGAV_ITGB8	COL1A1 - (ITGAV+ITGB8)	COLLAGEN	ECM-Receptor	KEGG: hsa04512
Fibroblast_4	Adipocyte_1	LAMA2	ITGA6_ITGB1	0.0532288	0	LAMA2_ITGA6_ITGB1	LAMA2 - (ITGA6+ITGB1)	LAMININ	ECM-Receptor	KEGG: hsa04512
Fibroblast_4	Adipocyte_1	FN1	CD44	0.0511255	0	FN1_CD44	FN1 - CD44	FN1	ECM-Receptor	KEGG: hsa04512
Fibroblast_4	Adipocyte_1	COL6A2	ITGAV_ITGB8	0.0475436	0	COL6A2_ITGAV_ITGB8	COL6A2 - (ITGAV+ITGB8)	COLLAGEN	ECM-Receptor	KEGG: hsa04512
Fibroblast_4	Adipocyte_1	IGF1	IGF1R	0.0475143	0	IGF1_IGF1R	IGF1 - IGF1R	IGF	Secreted Signaling	PMID: 14604834
Fibroblast_4	Adipocyte_1	LAMB1	CD44	0.0463073	0	LAMB1_CD44	LAMB1 - CD44	LAMININ	ECM-Receptor	KEGG: hsa04512
Fibroblast_4	Adipocyte_1	COL6A1	CD44	0.0449364	0	COL6A1_CD44	COL6A1 - CD44	COLLAGEN	ECM-Receptor	KEGG: hsa04512
Fibroblast_4	Adipocyte_1	COL4A2	CD44	0.0433455	0	COL4A2_CD44	COL4A2 - CD44	COLLAGEN	ECM-Receptor	KEGG: hsa04512
Fibroblast_4	Adipocyte_1	LAMA4	ITGA6_ITGB1	0.0424007	0	LAMA4_ITGA6_ITGB1	LAMA4 - (ITGA6+ITGB1)	LAMININ	ECM-Receptor	KEGG: hsa04512
Fibroblast_4	Adipocyte_1	FN1	ITGAV_ITGB8	0.0416347	0	FN1_ITGAV_ITGB8	FN1 - (ITGAV+ITGB8)	FN1	ECM-Receptor	KEGG: hsa04512
Fibroblast_4	Adipocyte_1	LAMA2	ITGA7_ITGB1	0.0399859	0	LAMA2_ITGA7_ITGB1	LAMA2 - (ITGA7+ITGB1)	LAMININ	ECM-Receptor	KEGG: hsa04512
Fibroblast_4	Adipocyte_1	LAMC1	CD44	0.0396667	0	LAMC1_CD44	LAMC1 - CD44	LAMININ	ECM-Receptor	KEGG: hsa04512
Fibroblast_4	Adipocyte_1	LAMA2	ITGA6_ITGB4	0.0394967	0	LAMA2_ITGA6_ITGB4	LAMA2 - (ITGA6+ITGB4)	LAMININ	ECM-Receptor	KEGG: hsa04512
Fibroblast_4	Adipocyte_1	LAMB1	ITGAV_ITGB8	0.0376754	0	LAMB1_ITGAV_ITGB8	LAMB1 - (ITGAV+ITGB8)	LAMININ	ECM-Receptor	KEGG: hsa04512
Fibroblast_4	Adipocyte_1	COL6A1	ITGAV_ITGB8	0.0365502	0	COL6A1_ITGAV_ITGB8	COL6A1 - (ITGAV+ITGB8)	COLLAGEN	ECM-Receptor	KEGG: hsa04512
Fibroblast_4	Adipocyte_1	TNXB	ITGAV_ITGB6	0.0362552	0	TNXB_ITGAV_ITGB6	TNXB - (ITGAV+ITGB6)	TENASCIN	ECM-Receptor	KEGG: hsa04512
Fibroblast_4	Adipocyte_1	LAMA2	ITGA3_ITGB1	0.0354754	0	LAMA2_ITGA3_ITGB1	LAMA2 - (ITGA3+ITGB1)	LAMININ	ECM-Receptor	KEGG: hsa04512
Fibroblast_4	Adipocyte_1	COL4A2	ITGAV_ITGB8	0.0352452	0	COL4A2_ITGAV_ITGB8	COL4A2 - (ITGAV+ITGB8)	COLLAGEN	ECM-Receptor	KEGG: hsa04512
Fibroblast_4	Adipocyte_1	LAMC1	ITGAV_ITGB8	0.0322308	0	LAMC1_ITGAV_ITGB8	LAMC1 - (ITGAV+ITGB8)	LAMININ	ECM-Receptor	KEGG: hsa04512
Fibroblast_4	Adipocyte_1	LAMA4	ITGA7_ITGB1	0.0317614	0	LAMA4_ITGA7_ITGB1	LAMA4 - (ITGA7+ITGB1)	LAMININ	ECM-Receptor	KEGG: hsa04512
Fibroblast_4	Adipocyte_1	LAMA4	ITGA6_ITGB4	0.0313695	0	LAMA4_ITGA6_ITGB4	LAMA4 - (ITGA6+ITGB4)	LAMININ	ECM-Receptor	KEGG: hsa04512
Fibroblast_4	Adipocyte_1	RELN	ITGA3_ITGB1	0.0287575	0	RELN_ITGA3_ITGB1	RELN - (ITGA3+ITGB1)	RELN	ECM-Receptor	KEGG: hsa04512
Fibroblast_4	Adipocyte_1	LAMA4	ITGA3_ITGB1	0.0281514	0	LAMA4_ITGA3_ITGB1	LAMA4 - (ITGA3+ITGB1)	LAMININ	ECM-Receptor	KEGG: hsa04512
Fibroblast_4	Adipocyte_1	COL4A1	CD44	0.0281432	0	COL4A1_CD44	COL4A1 - CD44	COLLAGEN	ECM-Receptor	KEGG: hsa04512
Fibroblast_4	Adipocyte_1	COL1A2	ITGA3_ITGB1	0.0273643	0	COL1A2_ITGA3_ITGB1	COL1A2 - (ITGA3+ITGB1)	COLLAGEN	ECM-Receptor	KEGG: hsa04512
Fibroblast_4	Adipocyte_1	LAMA2	ITGA2_ITGB1	0.0268755	0	LAMA2_ITGA2_ITGB1	LAMA2 - (ITGA2+ITGB1)	LAMININ	ECM-Receptor	KEGG: hsa04512
Fibroblast_4	Adipocyte_1	FN1	ITGAV_ITGB1	0.0257082	0	FN1_ITGAV_ITGB1	FN1 - (ITGAV+ITGB1)	FN1	ECM-Receptor	KEGG: hsa04512
Fibroblast_4	Adipocyte_1	COL6A3	ITGA3_ITGB1	0.0251276	0	COL6A3_ITGA3_ITGB1	COL6A3 - (ITGA3+ITGB1)	COLLAGEN	ECM-Receptor	KEGG: hsa04512
Fibroblast_4	Adipocyte_1	COL1A2	SDC1	0.0246854	0	COL1A2_SDC1	COL1A2 - SDC1	COLLAGEN	ECM-Receptor	KEGG: hsa04512
Fibroblast_4	Adipocyte_1	LAMA4	ITGA9_ITGB1	0.0246004	0	LAMA4_ITGA9_ITGB1	LAMA4 - (ITGA9+ITGB1)	LAMININ	ECM-Receptor	KEGG: hsa04512
Fibroblast_4	Adipocyte_1	FN1	ITGAV_ITGB6	0.0229029	0	FN1_ITGAV_ITGB6	FN1 - (ITGAV+ITGB6)	FN1	ECM-Receptor	KEGG: hsa04512
Fibroblast_4	Adipocyte_1	COL4A1	ITGAV_ITGB8	0.0228161	0	COL4A1_ITGAV_ITGB8	COL4A1 - (ITGAV+ITGB8)	COLLAGEN	ECM-Receptor	KEGG: hsa04512
Fibroblast_4	Adipocyte_1	COL6A3	SDC1	0.0226625	0	COL6A3_SDC1	COL6A3 - SDC1	COLLAGEN	ECM-Receptor	KEGG: hsa04512
Fibroblast_4	Adipocyte_1	TNXB	SDC1	0.0221406	0	TNXB_SDC1	TNXB - SDC1	TENASCIN	ECM-Receptor	KEGG: hsa04512
Fibroblast_4	Adipocyte_1	COL6A3	ITGA9_ITGB1	0.0219494	0	COL6A3_ITGA9_ITGB1	COL6A3 - (ITGA9+ITGB1)	COLLAGEN	ECM-Receptor	KEGG: hsa04512
Fibroblast_4	Adipocyte_1	TNXB	ITGA9_ITGB1	0.0214436	0	TNXB_ITGA9_ITGB1	TNXB - (ITGA9+ITGB1)	TENASCIN	ECM-Receptor	KEGG: hsa04512
Fibroblast_4	Adipocyte_1	LAMA4	ITGA2_ITGB1	0.0212878	0	LAMA4_ITGA2_ITGB1	LAMA4 - (ITGA2+ITGB1)	LAMININ	ECM-Receptor	KEGG: hsa04512
Fibroblast_4	Adipocyte_1	LAMB1	ITGA6_ITGB1	0.0211454	0	LAMB1_ITGA6_ITGB1	LAMB1 - (ITGA6+ITGB1)	LAMININ	ECM-Receptor	KEGG: hsa04512
Fibroblast_4	Adipocyte_1	LAMA2	DAG1	0.020836	0	LAMA2_DAG1	LAMA2 - DAG1	LAMININ	ECM-Receptor	KEGG: hsa04512
Fibroblast_4	Adipocyte_1	COL1A2	ITGA2_ITGB1	0.0206885	0	COL1A2_ITGA2_ITGB1	COL1A2 - (ITGA2+ITGB1)	COLLAGEN	ECM-Receptor	KEGG: hsa04512
Fibroblast_4	Adipocyte_1	COL1A1	ITGA3_ITGB1	0.0205068	0	COL1A1_ITGA3_ITGB1	COL1A1 - (ITGA3+ITGB1)	COLLAGEN	ECM-Receptor	KEGG: hsa04512
Fibroblast_4	Adipocyte_1	SEMA3C	NRP1_PLXNA2	0.0198764	0	SEMA3C_NRP1_PLXNA2	SEMA3C - (NRP1+PLXNA2)	SEMA3	Secreted Signaling	PMID: 27533782
Fibroblast_4	Adipocyte_1	FGF10	FGFR2	0.0192784	0	FGF10_FGFR2	FGF10 - FGFR2	FGF	Secreted Signaling	PMC: 4393358
Fibroblast_4	Adipocyte_1	COL6A3	ITGA2_ITGB1	0.0189868	0	COL6A3_ITGA2_ITGB1	COL6A3 - (ITGA2+ITGB1)	COLLAGEN	ECM-Receptor	KEGG: hsa04512
Fibroblast_4	Adipocyte_1	COL1A1	SDC1	0.0184865	0	COL1A1_SDC1	COL1A1 - SDC1	COLLAGEN	ECM-Receptor	KEGG: hsa04512
Fibroblast_4	Adipocyte_1	COL6A2	ITGA3_ITGB1	0.0176997	0	COL6A2_ITGA3_ITGB1	COL6A2 - (ITGA3+ITGB1)	COLLAGEN	ECM-Receptor	KEGG: hsa04512
Fibroblast_4	Adipocyte_1	LAMA4	DAG1	0.0164827	0	LAMA4_DAG1	LAMA4 - DAG1	LAMININ	ECM-Receptor	KEGG: hsa04512
Fibroblast_4	Adipocyte_1	FGF7	FGFR2	0.0161407	0	FGF7_FGFR2	FGF7 - FGFR2	FGF	Secreted Signaling	PMC: 4393358
Fibroblast_4	Adipocyte_1	COL6A2	SDC1	0.0159514	0	COL6A2_SDC1	COL6A2 - SDC1	COLLAGEN	ECM-Receptor	KEGG: hsa04512
Fibroblast_4	Adipocyte_1	LAMB1	ITGA7_ITGB1	0.0157518	0	LAMB1_ITGA7_ITGB1	LAMB1 - (ITGA7+ITGB1)	LAMININ	ECM-Receptor	KEGG: hsa04512
Fibroblast_4	Adipocyte_1	LAMB1	ITGA6_ITGB4	0.0155543	0	LAMB1_ITGA6_ITGB4	LAMB1 - (ITGA6+ITGB4)	LAMININ	ECM-Receptor	KEGG: hsa04512
Fibroblast_4	Adipocyte_1	COL1A1	ITGA2_ITGB1	0.0154774	0	COL1A1_ITGA2_ITGB1	COL1A1 - (ITGA2+ITGB1)	COLLAGEN	ECM-Receptor	KEGG: hsa04512
Fibroblast_4	Adipocyte_1	COL6A2	ITGA9_ITGB1	0.0154461	0	COL6A2_ITGA9_ITGB1	COL6A2 - (ITGA9+ITGB1)	COLLAGEN	ECM-Receptor	KEGG: hsa04512
Fibroblast_4	Adipocyte_1	FN1	ITGA3_ITGB1	0.0154397	0	FN1_ITGA3_ITGB1	FN1 - (ITGA3+ITGB1)	FN1	ECM-Receptor	KEGG: hsa04512
Fibroblast_4	Adipocyte_1	LAMB1	ITGA3_ITGB1	0.0139353	0	LAMB1_ITGA3_ITGB1	LAMB1 - (ITGA3+ITGB1)	LAMININ	ECM-Receptor	KEGG: hsa04512
Fibroblast_4	Adipocyte_1	FN1	SDC1	0.0139115	0	FN1_SDC1	FN1 - SDC1	FN1	ECM-Receptor	KEGG: hsa04512
Fibroblast_4	Adipocyte_1	COL6A1	ITGA3_ITGB1	0.0135091	0	COL6A1_ITGA3_ITGB1	COL6A1 - (ITGA3+ITGB1)	COLLAGEN	ECM-Receptor	KEGG: hsa04512
Fibroblast_4	Adipocyte_1	LAMC1	ITGA7_ITGB1	0.0134312	0	LAMC1_ITGA7_ITGB1	LAMC1 - (ITGA7+ITGB1)	LAMININ	ECM-Receptor	KEGG: hsa04512
Fibroblast_4	Adipocyte_1	COL6A2	ITGA2_ITGB1	0.0133493	0	COL6A2_ITGA2_ITGB1	COL6A2 - (ITGA2+ITGB1)	COLLAGEN	ECM-Receptor	KEGG: hsa04512
Fibroblast_4	Adipocyte_1	IGF1	ITGA6_ITGB4	0.0132161	0	IGF1_ITGA6_ITGB4	IGF1 - (ITGA6+ITGB4)	IGF	Secreted Signaling	PMID: 28190785; PMID: 28873464
Fibroblast_4	Adipocyte_1	COL4A2	ITGA3_ITGB1	0.0130157	0	COL4A2_ITGA3_ITGB1	COL4A2 - (ITGA3+ITGB1)	COLLAGEN	ECM-Receptor	KEGG: hsa04512
Fibroblast_4	Adipocyte_1	COL6A1	SDC1	0.0121696	0	COL6A1_SDC1	COL6A1 - SDC1	COLLAGEN	ECM-Receptor	KEGG: hsa04512
Fibroblast_4	Adipocyte_1	LAMC1	ITGA3_ITGB1	0.0118791	0	LAMC1_ITGA3_ITGB1	LAMC1 - (ITGA3+ITGB1)	LAMININ	ECM-Receptor	KEGG: hsa04512
Fibroblast_4	Adipocyte_1	COL6A1	ITGA9_ITGB1	0.0117827	0	COL6A1_ITGA9_ITGB1	COL6A1 - (ITGA9+ITGB1)	COLLAGEN	ECM-Receptor	KEGG: hsa04512
Fibroblast_4	Adipocyte_1	COL4A2	SDC1	0.0117245	0	COL4A2_SDC1	COL4A2 - SDC1	COLLAGEN	ECM-Receptor	KEGG: hsa04512
Fibroblast_4	Adipocyte_1	FGF10	FGFR1	0.0106604	0	FGF10_FGFR1	FGF10 - FGFR1	FGF	Secreted Signaling	PMC: 4393358
Fibroblast_4	Adipocyte_1	LAMB1	ITGA2_ITGB1	0.0105002	0	LAMB1_ITGA2_ITGB1	LAMB1 - (ITGA2+ITGB1)	LAMININ	ECM-Receptor	KEGG: hsa04512
Fibroblast_4	Adipocyte_1	COL6A1	ITGA2_ITGB1	0.0101781	0	COL6A1_ITGA2_ITGB1	COL6A1 - (ITGA2+ITGB1)	COLLAGEN	ECM-Receptor	KEGG: hsa04512
Fibroblast_4	Adipocyte_1	COL4A2	ITGA2_ITGB1	0.00980509	0	COL4A2_ITGA2_ITGB1	COL4A2 - (ITGA2+ITGB1)	COLLAGEN	ECM-Receptor	KEGG: hsa04512
Fibroblast_4	Adipocyte_1	LAMC1	ITGA2_ITGB1	0.0089463	0	LAMC1_ITGA2_ITGB1	LAMC1 - (ITGA2+ITGB1)	LAMININ	ECM-Receptor	KEGG: hsa04512
Fibroblast_4	Adipocyte_1	FGF7	FGFR1	0.00891263	0	FGF7_FGFR1	FGF7 - FGFR1	FGF	Secreted Signaling	PMC: 4393358
Fibroblast_4	Adipocyte_1	COL4A1	ITGA3_ITGB1	0.00835784	0	COL4A1_ITGA3_ITGB1	COL4A1 - (ITGA3+ITGB1)	COLLAGEN	ECM-Receptor	KEGG: hsa04512
Fibroblast_4	Adipocyte_1	HSPG2	DAG1	0.00822564	0	HSPG2_DAG1	HSPG2 - DAG1	HSPG	ECM-Receptor	KEGG: hsa04512
Fibroblast_4	Adipocyte_1	LAMB1	DAG1	0.00810995	0	LAMB1_DAG1	LAMB1 - DAG1	LAMININ	ECM-Receptor	KEGG: hsa04512
Fibroblast_4	Adipocyte_1	COL4A1	SDC1	0.00752522	0	COL4A1_SDC1	COL4A1 - SDC1	COLLAGEN	ECM-Receptor	KEGG: hsa04512
Fibroblast_4	Adipocyte_1	POSTN	ITGAV_ITGB5	0.00713782	0	POSTN_ITGAV_ITGB5	POSTN - (ITGAV+ITGB5)	PERIOSTIN	Secreted Signaling	PMID: 26721738
Fibroblast_4	Adipocyte_1	LAMC1	DAG1	0.00690728	0	LAMC1_DAG1	LAMC1 - DAG1	LAMININ	ECM-Receptor	KEGG: hsa04512
Fibroblast_4	Adipocyte_1	COL4A1	ITGA2_ITGB1	0.00628888	0	COL4A1_ITGA2_ITGB1	COL4A1 - (ITGA2+ITGB1)	COLLAGEN	ECM-Receptor	KEGG: hsa04512
Fibroblast_4	Adipocyte_1	JAM2	ITGAV_ITGB1	0.00595245	0	JAM2_ITGAV_ITGB1	JAM2 - (ITGAV+ITGB1)	JAM	Cell-Cell Contact	KEGG: hsa04514
Fibroblast_4	Adipocyte_1	JAM2	ITGA3_ITGB1	0.00354617	0	JAM2_ITGA3_ITGB1	JAM2 - (ITGA3+ITGB1)	JAM	Cell-Cell Contact	PMID: 12070135
Fibroblast_4	Adipocyte_1	MPZL1	MPZL1	0.00223602	0	MPZL1_MPZL1	MPZL1 - MPZL1	MPZ	Cell-Cell Contact	KEGG: hsa04514
Fibroblast_4	Adipocyte_1	PTN	SDC1	0.00200096	0	PTN_SDC1	PTN - SDC1	PTN	Secreted Signaling	PMID: 28356350; PMID: 25620911
Fibroblast_4	Adipocyte_1	PTN	NCL	0.00144602	0	PTN_NCL	PTN - NCL	PTN	Secreted Signaling	PMID: 28356350; PMID: 25620911
Fibroblast_4	Adipocyte_1	TGFB2	ACVR1B_TGFbR2	0.00131213	0	TGFB2_ACVR1B_TGFBR2	TGFB2 - (ACVR1B+TGFBR2)	TGFb	Secreted Signaling	PMID: 27449815
Fibroblast_4	Adipocyte_1	PTN	PTPRZ1	0.000910683	0	PTN_PTPRZ1	PTN - PTPRZ1	PTN	Secreted Signaling	PMID: 28356350; PMID: 25620911
Fibroblast_4	Adipocyte_1	COL4A1	ITGA9_ITGB1	0.00728488	0.01	COL4A1_ITGA9_ITGB1	COL4A1 - (ITGA9+ITGB1)	COLLAGEN	ECM-Receptor	KEGG: hsa04512
Fibroblast_4	Adipocyte_1	LAMC1	ITGA6_ITGB1	0.0180448	0.03	LAMC1_ITGA6_ITGB1	LAMC1 - (ITGA6+ITGB1)	LAMININ	ECM-Receptor	KEGG: hsa04512
Fibroblast_4	Adipocyte_1	LAMC1	ITGA6_ITGB4	0.0132624	0.03	LAMC1_ITGA6_ITGB4	LAMC1 - (ITGA6+ITGB4)	LAMININ	ECM-Receptor	KEGG: hsa04512
Fibroblast_4	Adipocyte_2	LAMA2	CD44	0.178851	0	LAMA2_CD44	LAMA2 - CD44	LAMININ	ECM-Receptor	KEGG: hsa04512
Fibroblast_4	Adipocyte_2	LAMA4	CD44	0.14642	0	LAMA4_CD44	LAMA4 - CD44	LAMININ	ECM-Receptor	KEGG: hsa04512
Fibroblast_4	Adipocyte_2	COL1A2	CD44	0.142812	0	COL1A2_CD44	COL1A2 - CD44	COLLAGEN	ECM-Receptor	KEGG: hsa04512
Fibroblast_4	Adipocyte_2	COL6A3	CD44	0.132423	0	COL6A3_CD44	COL6A3 - CD44	COLLAGEN	ECM-Receptor	KEGG: hsa04512
Fibroblast_4	Adipocyte_2	COL1A1	CD44	0.110304	0	COL1A1_CD44	COL1A1 - CD44	COLLAGEN	ECM-Receptor	KEGG: hsa04512
Fibroblast_4	Adipocyte_2	COL6A2	CD44	0.0964147	0	COL6A2_CD44	COL6A2 - CD44	COLLAGEN	ECM-Receptor	KEGG: hsa04512
Fibroblast_4	Adipocyte_2	FN1	CD44	0.0849737	0	FN1_CD44	FN1 - CD44	FN1	ECM-Receptor	KEGG: hsa04512
Fibroblast_4	Adipocyte_2	LAMB1	CD44	0.0772252	0	LAMB1_CD44	LAMB1 - CD44	LAMININ	ECM-Receptor	KEGG: hsa04512
Fibroblast_4	Adipocyte_2	COL6A1	CD44	0.075011	0	COL6A1_CD44	COL6A1 - CD44	COLLAGEN	ECM-Receptor	KEGG: hsa04512
Fibroblast_4	Adipocyte_2	COL4A2	CD44	0.072436	0	COL4A2_CD44	COL4A2 - CD44	COLLAGEN	ECM-Receptor	KEGG: hsa04512
Fibroblast_4	Adipocyte_2	LAMC1	CD44	0.0664598	0	LAMC1_CD44	LAMC1 - CD44	LAMININ	ECM-Receptor	KEGG: hsa04512
Fibroblast_4	Adipocyte_2	LAMA2	ITGAV_ITGB8	0.0548621	0	LAMA2_ITGAV_ITGB8	LAMA2 - (ITGAV+ITGB8)	LAMININ	ECM-Receptor	KEGG: hsa04512
Fibroblast_4	Adipocyte_2	COL4A1	CD44	0.047538	0	COL4A1_CD44	COL4A1 - CD44	COLLAGEN	ECM-Receptor	KEGG: hsa04512
Fibroblast_4	Adipocyte_2	IGF1	IGF1R	0.0458412	0	IGF1_IGF1R	IGF1 - IGF1R	IGF	Secreted Signaling	PMID: 14604834
Fibroblast_4	Adipocyte_2	LAMA4	ITGAV_ITGB8	0.0437171	0	LAMA4_ITGAV_ITGB8	LAMA4 - (ITGAV+ITGB8)	LAMININ	ECM-Receptor	KEGG: hsa04512
Fibroblast_4	Adipocyte_2	COL1A2	ITGAV_ITGB8	0.0425138	0	COL1A2_ITGAV_ITGB8	COL1A2 - (ITGAV+ITGB8)	COLLAGEN	ECM-Receptor	KEGG: hsa04512
Fibroblast_4	Adipocyte_2	COL6A3	ITGAV_ITGB8	0.0390885	0	COL6A3_ITGAV_ITGB8	COL6A3 - (ITGAV+ITGB8)	COLLAGEN	ECM-Receptor	KEGG: hsa04512
Fibroblast_4	Adipocyte_2	COL1A1	ITGAV_ITGB8	0.0319847	0	COL1A1_ITGAV_ITGB8	COL1A1 - (ITGAV+ITGB8)	COLLAGEN	ECM-Receptor	KEGG: hsa04512
Fibroblast_4	Adipocyte_2	COL6A2	ITGAV_ITGB8	0.0276507	0	COL6A2_ITGAV_ITGB8	COL6A2 - (ITGAV+ITGB8)	COLLAGEN	ECM-Receptor	KEGG: hsa04512
Fibroblast_4	Adipocyte_2	FN1	ITGAV_ITGB8	0.0241514	0	FN1_ITGAV_ITGB8	FN1 - (ITGAV+ITGB8)	FN1	ECM-Receptor	KEGG: hsa04512
Fibroblast_4	Adipocyte_2	LAMB1	ITGAV_ITGB8	0.0218169	0	LAMB1_ITGAV_ITGB8	LAMB1 - (ITGAV+ITGB8)	LAMININ	ECM-Receptor	KEGG: hsa04512
Fibroblast_4	Adipocyte_2	COL6A1	ITGAV_ITGB8	0.0211549	0	COL6A1_ITGAV_ITGB8	COL6A1 - (ITGAV+ITGB8)	COLLAGEN	ECM-Receptor	KEGG: hsa04512
Fibroblast_4	Adipocyte_2	COL4A2	ITGAV_ITGB8	0.020388	0	COL4A2_ITGAV_ITGB8	COL4A2 - (ITGAV+ITGB8)	COLLAGEN	ECM-Receptor	KEGG: hsa04512
Fibroblast_4	Adipocyte_2	COL4A1	ITGAV_ITGB8	0.0131269	0	COL4A1_ITGAV_ITGB8	COL4A1 - (ITGAV+ITGB8)	COLLAGEN	ECM-Receptor	KEGG: hsa04512
Fibroblast_4	Adipocyte_2	FGF10	FGFR2	0.00778415	0	FGF10_FGFR2	FGF10 - FGFR2	FGF	Secreted Signaling	PMC: 4393358
Fibroblast_4	Adipocyte_2	FGF7	FGFR2	0.00650482	0	FGF7_FGFR2	FGF7 - FGFR2	FGF	Secreted Signaling	PMC: 4393358
Fibroblast_4	Adipocyte_2	NECTIN3	NECTIN1	0.00388945	0	NECTIN3_NECTIN1	NECTIN3 - NECTIN1	NECTIN	Cell-Cell Contact	PMID: 23027581
Fibroblast_4	Adipocyte_2	MPZL1	MPZL1	0.00375041	0	MPZL1_MPZL1	MPZL1 - MPZL1	MPZ	Cell-Cell Contact	KEGG: hsa04514
Fibroblast_4	Adipocyte_2	POSTN	ITGAV_ITGB5	0.003692	0	POSTN_ITGAV_ITGB5	POSTN - (ITGAV+ITGB5)	PERIOSTIN	Secreted Signaling	PMID: 26721738
Fibroblast_4	Adipocyte_2	PTN	PTPRZ1	0.00275545	0	PTN_PTPRZ1	PTN - PTPRZ1	PTN	Secreted Signaling	PMID: 28356350; PMID: 25620911
Fibroblast_4	Endo_fibr	NEGR1	NEGR1	0.259947	0	NEGR1_NEGR1	NEGR1 - NEGR1	NEGR	Cell-Cell Contact	KEGG: hsa04514
Fibroblast_4	Endo_fibr	NRXN3	NLGN1	0.14862	0	NRXN3_NLGN1	NRXN3 - NLGN1	NRXN	Cell-Cell Contact	KEGG: hsa04514
Fibroblast_4	Endo_fibr	IGF1	IGF1R	0.0553532	0	IGF1_IGF1R	IGF1 - IGF1R	IGF	Secreted Signaling	PMID: 14604834
Fibroblast_4	Endo_fibr	LAMA2	ITGAV_ITGB8	0.0517597	0	LAMA2_ITGAV_ITGB8	LAMA2 - (ITGAV+ITGB8)	LAMININ	ECM-Receptor	KEGG: hsa04512
Fibroblast_4	Endo_fibr	FGF10	FGFR1	0.0422578	0	FGF10_FGFR1	FGF10 - FGFR1	FGF	Secreted Signaling	PMC: 4393358
Fibroblast_4	Endo_fibr	LAMA4	ITGAV_ITGB8	0.0412174	0	LAMA4_ITGAV_ITGB8	LAMA4 - (ITGAV+ITGB8)	LAMININ	ECM-Receptor	KEGG: hsa04512
Fibroblast_4	Endo_fibr	COL1A2	ITGAV_ITGB8	0.0400801	0	COL1A2_ITGAV_ITGB8	COL1A2 - (ITGAV+ITGB8)	COLLAGEN	ECM-Receptor	KEGG: hsa04512
Fibroblast_4	Endo_fibr	COL6A3	ITGAV_ITGB8	0.0368433	0	COL6A3_ITGAV_ITGB8	COL6A3 - (ITGAV+ITGB8)	COLLAGEN	ECM-Receptor	KEGG: hsa04512
Fibroblast_4	Endo_fibr	FGF7	FGFR1	0.0355155	0	FGF7_FGFR1	FGF7 - FGFR1	FGF	Secreted Signaling	PMC: 4393358
Fibroblast_4	Endo_fibr	LAMA4	ITGA9_ITGB1	0.0303444	0	LAMA4_ITGA9_ITGB1	LAMA4 - (ITGA9+ITGB1)	LAMININ	ECM-Receptor	KEGG: hsa04512
Fibroblast_4	Endo_fibr	COL1A1	ITGAV_ITGB8	0.0301348	0	COL1A1_ITGAV_ITGB8	COL1A1 - (ITGAV+ITGB8)	COLLAGEN	ECM-Receptor	KEGG: hsa04512
Fibroblast_4	Endo_fibr	COL1A2	ITGA9_ITGB1	0.0294979	0	COL1A2_ITGA9_ITGB1	COL1A2 - (ITGA9+ITGB1)	COLLAGEN	ECM-Receptor	KEGG: hsa04512
Fibroblast_4	Endo_fibr	COL6A3	ITGA9_ITGB1	0.0270916	0	COL6A3_ITGA9_ITGB1	COL6A3 - (ITGA9+ITGB1)	COLLAGEN	ECM-Receptor	KEGG: hsa04512
Fibroblast_4	Endo_fibr	TNXB	ITGA9_ITGB1	0.0264704	0	TNXB_ITGA9_ITGB1	TNXB - (ITGA9+ITGB1)	TENASCIN	ECM-Receptor	KEGG: hsa04512
Fibroblast_4	Endo_fibr	COL6A2	ITGAV_ITGB8	0.0260446	0	COL6A2_ITGAV_ITGB8	COL6A2 - (ITGAV+ITGB8)	COLLAGEN	ECM-Receptor	KEGG: hsa04512
Fibroblast_4	Endo_fibr	FN1	ITGAV_ITGB8	0.0227439	0	FN1_ITGAV_ITGB8	FN1 - (ITGAV+ITGB8)	FN1	ECM-Receptor	KEGG: hsa04512
Fibroblast_4	Endo_fibr	COL1A1	ITGA9_ITGB1	0.0221179	0	COL1A1_ITGA9_ITGB1	COL1A1 - (ITGA9+ITGB1)	COLLAGEN	ECM-Receptor	KEGG: hsa04512
Fibroblast_4	Endo_fibr	LAMB1	ITGAV_ITGB8	0.0205425	0	LAMB1_ITGAV_ITGB8	LAMB1 - (ITGAV+ITGB8)	LAMININ	ECM-Receptor	KEGG: hsa04512
Fibroblast_4	Endo_fibr	COL6A1	ITGAV_ITGB8	0.0199184	0	COL6A1_ITGAV_ITGB8	COL6A1 - (ITGAV+ITGB8)	COLLAGEN	ECM-Receptor	KEGG: hsa04512
Fibroblast_4	Endo_fibr	COL4A2	ITGAV_ITGB8	0.0191954	0	COL4A2_ITGAV_ITGB8	COL4A2 - (ITGAV+ITGB8)	COLLAGEN	ECM-Receptor	KEGG: hsa04512
Fibroblast_4	Endo_fibr	COL6A2	ITGA9_ITGB1	0.0190945	0	COL6A2_ITGA9_ITGB1	COL6A2 - (ITGA9+ITGB1)	COLLAGEN	ECM-Receptor	KEGG: hsa04512
Fibroblast_4	Endo_fibr	COL6A1	ITGA9_ITGB1	0.0145786	0	COL6A1_ITGA9_ITGB1	COL6A1 - (ITGA9+ITGB1)	COLLAGEN	ECM-Receptor	KEGG: hsa04512
Fibroblast_4	Endo_fibr	FGF10	FGFR2	0.0130518	0	FGF10_FGFR2	FGF10 - FGFR2	FGF	Secreted Signaling	PMC: 4393358
Fibroblast_4	Endo_fibr	COL4A1	ITGAV_ITGB8	0.0123538	0	COL4A1_ITGAV_ITGB8	COL4A1 - (ITGAV+ITGB8)	COLLAGEN	ECM-Receptor	KEGG: hsa04512
Fibroblast_4	Endo_fibr	PDGFD	PDGFRB	0.0109163	0	PDGFD_PDGFRB	PDGFD - PDGFRB	PDGF	Secreted Signaling	PMID: 15207812
Fibroblast_4	Endo_fibr	FGF7	FGFR2	0.0109162	0	FGF7_FGFR2	FGF7 - FGFR2	FGF	Secreted Signaling	PMC: 4393358
Fibroblast_4	Endo_fibr	JAM2	JAM3	0.00526724	0	JAM2_JAM3	JAM2 - JAM3	JAM	Cell-Cell Contact	PMC1237098; PMID: 11590146
Fibroblast_4	Endo_fibr	PROS1	AXL	0.00492164	0	PROS1_AXL	PROS1 - AXL	PROS	Secreted Signaling	PMID: 29531161
Fibroblast_4	Endo_fibr	JAM3	JAM3	0.00483898	0	JAM3_JAM3	JAM3 - JAM3	JAM	Cell-Cell Contact	KEGG: hsa04514
Fibroblast_4	Endo_fibr	NECTIN3	NECTIN2	0.00311214	0	NECTIN3_NECTIN2	NECTIN3 - NECTIN2	NECTIN	Cell-Cell Contact	PMID: 23027581
Fibroblast_4	Endo_fibr	PTN	SDC2	0.0024755	0	PTN_SDC2	PTN - SDC2	PTN	Secreted Signaling	PMID: 28356350; PMID: 25620911
Fibroblast_4	Endo_fibr	JAM2	JAM2	0.00244565	0	JAM2_JAM2	JAM2 - JAM2	JAM	Cell-Cell Contact	KEGG: hsa04514
Fibroblast_4	Endo_fibr	MPZL1	MPZL1	0.00128345	0	MPZL1_MPZL1	MPZL1 - MPZL1	MPZ	Cell-Cell Contact	KEGG: hsa04514
Fibroblast_4	Endo_fibr	COL4A1	ITGA9_ITGB1	0.00902324	0.01	COL4A1_ITGA9_ITGB1	COL4A1 - (ITGA9+ITGB1)	COLLAGEN	ECM-Receptor	KEGG: hsa04512
Fibroblast_4	Endo_fibr	CD46	JAG1	0.00230506	0.03	CD46_JAG1	CD46 - JAG1	CD46	Cell-Cell Contact	PMID: 23086448
Fibroblast_4	Epi_fibr	NEGR1	NEGR1	0.263051	0	NEGR1_NEGR1	NEGR1 - NEGR1	NEGR	Cell-Cell Contact	KEGG: hsa04514
Fibroblast_4	Epi_fibr	LAMA2	CD44	0.131366	0	LAMA2_CD44	LAMA2 - CD44	LAMININ	ECM-Receptor	KEGG: hsa04512
Fibroblast_4	Epi_fibr	LAMA4	CD44	0.106429	0	LAMA4_CD44	LAMA4 - CD44	LAMININ	ECM-Receptor	KEGG: hsa04512
Fibroblast_4	Epi_fibr	COL1A2	CD44	0.103687	0	COL1A2_CD44	COL1A2 - CD44	COLLAGEN	ECM-Receptor	KEGG: hsa04512
Fibroblast_4	Epi_fibr	COL6A3	CD44	0.0958265	0	COL6A3_CD44	COL6A3 - CD44	COLLAGEN	ECM-Receptor	KEGG: hsa04512
Fibroblast_4	Epi_fibr	NRXN3	NLGN1	0.0870385	0	NRXN3_NLGN1	NRXN3 - NLGN1	NRXN	Cell-Cell Contact	KEGG: hsa04514
Fibroblast_4	Epi_fibr	COL1A1	CD44	0.0792619	0	COL1A1_CD44	COL1A1 - CD44	COLLAGEN	ECM-Receptor	KEGG: hsa04512
Fibroblast_4	Epi_fibr	COL6A2	CD44	0.0689782	0	COL6A2_CD44	COL6A2 - CD44	COLLAGEN	ECM-Receptor	KEGG: hsa04512
Fibroblast_4	Epi_fibr	FN1	CD44	0.0605746	0	FN1_CD44	FN1 - CD44	FN1	ECM-Receptor	KEGG: hsa04512
Fibroblast_4	Epi_fibr	FGF10	FGFR1	0.0595109	0	FGF10_FGFR1	FGF10 - FGFR1	FGF	Secreted Signaling	PMC: 4393358
Fibroblast_4	Epi_fibr	LAMB1	CD44	0.0549175	0	LAMB1_CD44	LAMB1 - CD44	LAMININ	ECM-Receptor	KEGG: hsa04512
Fibroblast_4	Epi_fibr	COL6A1	CD44	0.0533059	0	COL6A1_CD44	COL6A1 - CD44	COLLAGEN	ECM-Receptor	KEGG: hsa04512
Fibroblast_4	Epi_fibr	COL4A2	CD44	0.0514346	0	COL4A2_CD44	COL4A2 - CD44	COLLAGEN	ECM-Receptor	KEGG: hsa04512
Fibroblast_4	Epi_fibr	FGF7	FGFR1	0.05016	0	FGF7_FGFR1	FGF7 - FGFR1	FGF	Secreted Signaling	PMC: 4393358
Fibroblast_4	Epi_fibr	LAMA2	ITGA9_ITGB1	0.0496661	0	LAMA2_ITGA9_ITGB1	LAMA2 - (ITGA9+ITGB1)	LAMININ	ECM-Receptor	KEGG: hsa04512
Fibroblast_4	Epi_fibr	IGF1	IGF1R	0.0474967	0	IGF1_IGF1R	IGF1 - IGF1R	IGF	Secreted Signaling	PMID: 14604834
Fibroblast_4	Epi_fibr	LAMA2	ITGA1_ITGB1	0.0472892	0	LAMA2_ITGA1_ITGB1	LAMA2 - (ITGA1+ITGB1)	LAMININ	ECM-Receptor	KEGG: hsa04512
Fibroblast_4	Epi_fibr	LAMC1	CD44	0.0471031	0	LAMC1_CD44	LAMC1 - CD44	LAMININ	ECM-Receptor	KEGG: hsa04512
Fibroblast_4	Epi_fibr	LAMA4	ITGA9_ITGB1	0.0395325	0	LAMA4_ITGA9_ITGB1	LAMA4 - (ITGA9+ITGB1)	LAMININ	ECM-Receptor	KEGG: hsa04512
Fibroblast_4	Epi_fibr	COL1A2	ITGA9_ITGB1	0.0384398	0	COL1A2_ITGA9_ITGB1	COL1A2 - (ITGA9+ITGB1)	COLLAGEN	ECM-Receptor	KEGG: hsa04512
Fibroblast_4	Epi_fibr	LAMA4	ITGA1_ITGB1	0.0376214	0	LAMA4_ITGA1_ITGB1	LAMA4 - (ITGA1+ITGB1)	LAMININ	ECM-Receptor	KEGG: hsa04512
Fibroblast_4	Epi_fibr	COL1A2	ITGA1_ITGB1	0.0365794	0	COL1A2_ITGA1_ITGB1	COL1A2 - (ITGA1+ITGB1)	COLLAGEN	ECM-Receptor	KEGG: hsa04512
Fibroblast_4	Epi_fibr	COL6A3	ITGA9_ITGB1	0.0353306	0	COL6A3_ITGA9_ITGB1	COL6A3 - (ITGA9+ITGB1)	COLLAGEN	ECM-Receptor	KEGG: hsa04512
Fibroblast_4	Epi_fibr	TNXB	ITGA9_ITGB1	0.0345273	0	TNXB_ITGA9_ITGB1	TNXB - (ITGA9+ITGB1)	TENASCIN	ECM-Receptor	KEGG: hsa04512
Fibroblast_4	Epi_fibr	COL1A2	ITGA11_ITGB1	0.0338224	0	COL1A2_ITGA11_ITGB1	COL1A2 - (ITGA11+ITGB1)	COLLAGEN	ECM-Receptor	KEGG: hsa04512
Fibroblast_4	Epi_fibr	COL6A3	ITGA1_ITGB1	0.0336155	0	COL6A3_ITGA1_ITGB1	COL6A3 - (ITGA1+ITGB1)	COLLAGEN	ECM-Receptor	KEGG: hsa04512
Fibroblast_4	Epi_fibr	COL4A1	CD44	0.0334946	0	COL4A1_CD44	COL4A1 - CD44	COLLAGEN	ECM-Receptor	KEGG: hsa04512
Fibroblast_4	Epi_fibr	COL6A3	ITGA11_ITGB1	0.0310746	0	COL6A3_ITGA11_ITGB1	COL6A3 - (ITGA11+ITGB1)	COLLAGEN	ECM-Receptor	KEGG: hsa04512
Fibroblast_4	Epi_fibr	COL1A1	ITGA9_ITGB1	0.0288892	0	COL1A1_ITGA9_ITGB1	COL1A1 - (ITGA9+ITGB1)	COLLAGEN	ECM-Receptor	KEGG: hsa04512
Fibroblast_4	Epi_fibr	LAMA4	ITGAV_ITGB8	0.0276357	0	LAMA4_ITGAV_ITGB8	LAMA4 - (ITGAV+ITGB8)	LAMININ	ECM-Receptor	KEGG: hsa04512
Fibroblast_4	Epi_fibr	COL1A1	ITGA1_ITGB1	0.0274779	0	COL1A1_ITGA1_ITGB1	COL1A1 - (ITGA1+ITGB1)	COLLAGEN	ECM-Receptor	KEGG: hsa04512
Fibroblast_4	Epi_fibr	COL1A1	ITGA11_ITGB1	0.0253888	0	COL1A1_ITGA11_ITGB1	COL1A1 - (ITGA11+ITGB1)	COLLAGEN	ECM-Receptor	KEGG: hsa04512
Fibroblast_4	Epi_fibr	COL6A2	ITGA9_ITGB1	0.0249638	0	COL6A2_ITGA9_ITGB1	COL6A2 - (ITGA9+ITGB1)	COLLAGEN	ECM-Receptor	KEGG: hsa04512
Fibroblast_4	Epi_fibr	COL6A3	ITGAV_ITGB8	0.0246658	0	COL6A3_ITGAV_ITGB8	COL6A3 - (ITGAV+ITGB8)	COLLAGEN	ECM-Receptor	KEGG: hsa04512
Fibroblast_4	Epi_fibr	COL6A2	ITGA1_ITGB1	0.0237396	0	COL6A2_ITGA1_ITGB1	COL6A2 - (ITGA1+ITGB1)	COLLAGEN	ECM-Receptor	KEGG: hsa04512
Fibroblast_4	Epi_fibr	COL6A2	ITGA11_ITGB1	0.0219283	0	COL6A2_ITGA11_ITGB1	COL6A2 - (ITGA11+ITGB1)	COLLAGEN	ECM-Receptor	KEGG: hsa04512
Fibroblast_4	Epi_fibr	COL1A1	ITGAV_ITGB8	0.0201283	0	COL1A1_ITGAV_ITGB8	COL1A1 - (ITGAV+ITGB8)	COLLAGEN	ECM-Receptor	KEGG: hsa04512
Fibroblast_4	Epi_fibr	FN1	ITGAV_ITGB1	0.0195868	0	FN1_ITGAV_ITGB1	FN1 - (ITGAV+ITGB1)	FN1	ECM-Receptor	KEGG: hsa04512
Fibroblast_4	Epi_fibr	COL6A1	ITGA9_ITGB1	0.0190869	0	COL6A1_ITGA9_ITGB1	COL6A1 - (ITGA9+ITGB1)	COLLAGEN	ECM-Receptor	KEGG: hsa04512
Fibroblast_4	Epi_fibr	LAMB1	ITGA1_ITGB1	0.0187151	0	LAMB1_ITGA1_ITGB1	LAMB1 - (ITGA1+ITGB1)	LAMININ	ECM-Receptor	KEGG: hsa04512
Fibroblast_4	Epi_fibr	COL4A2	ITGA9_ITGB1	0.0183935	0	COL4A2_ITGA9_ITGB1	COL4A2 - (ITGA9+ITGB1)	COLLAGEN	ECM-Receptor	KEGG: hsa04512
Fibroblast_4	Epi_fibr	COL6A1	ITGA1_ITGB1	0.0181455	0	COL6A1_ITGA1_ITGB1	COL6A1 - (ITGA1+ITGB1)	COLLAGEN	ECM-Receptor	KEGG: hsa04512
Fibroblast_4	Epi_fibr	COL4A2	ITGA1_ITGB1	0.0174857	0	COL4A2_ITGA1_ITGB1	COL4A2 - (ITGA1+ITGB1)	COLLAGEN	ECM-Receptor	KEGG: hsa04512
Fibroblast_4	Epi_fibr	COL6A2	ITGAV_ITGB8	0.017372	0	COL6A2_ITGAV_ITGB8	COL6A2 - (ITGAV+ITGB8)	COLLAGEN	ECM-Receptor	KEGG: hsa04512
Fibroblast_4	Epi_fibr	COL6A1	ITGA11_ITGB1	0.0167537	0	COL6A1_ITGA11_ITGB1	COL6A1 - (ITGA11+ITGB1)	COLLAGEN	ECM-Receptor	KEGG: hsa04512
Fibroblast_4	Epi_fibr	COL4A2	ITGA11_ITGB1	0.0161436	0	COL4A2_ITGA11_ITGB1	COL4A2 - (ITGA11+ITGB1)	COLLAGEN	ECM-Receptor	KEGG: hsa04512
Fibroblast_4	Epi_fibr	ANGPTL1	ITGA1_ITGB1	0.0149151	0	ANGPTL1_ITGA1_ITGB1	ANGPTL1 - (ITGA1+ITGB1)	ANGPTL	Secreted Signaling	PMID: 24478758
Fibroblast_4	Epi_fibr	COL6A1	ITGAV_ITGB8	0.013258	0	COL6A1_ITGAV_ITGB8	COL6A1 - (ITGAV+ITGB8)	COLLAGEN	ECM-Receptor	KEGG: hsa04512
Fibroblast_4	Epi_fibr	COL4A1	ITGA1_ITGB1	0.0112464	0	COL4A1_ITGA1_ITGB1	COL4A1 - (ITGA1+ITGB1)	COLLAGEN	ECM-Receptor	KEGG: hsa04512
Fibroblast_4	Epi_fibr	PDGFD	PDGFRB	0.011233	0	PDGFD_PDGFRB	PDGFD - PDGFRB	PDGF	Secreted Signaling	PMID: 15207812
Fibroblast_4	Epi_fibr	COL4A1	ITGA11_ITGB1	0.0103782	0	COL4A1_ITGA11_ITGB1	COL4A1 - (ITGA11+ITGB1)	COLLAGEN	ECM-Receptor	KEGG: hsa04512
Fibroblast_4	Epi_fibr	PROS1	AXL	0.00671351	0	PROS1_AXL	PROS1 - AXL	PROS	Secreted Signaling	PMID: 29531161
Fibroblast_4	Epi_fibr	JAM2	JAM3	0.00410537	0	JAM2_JAM3	JAM2 - JAM3	JAM	Cell-Cell Contact	PMC1237098; PMID: 11590146
Fibroblast_4	Epi_fibr	TGFB2	ACVR1_TGFbR	0.00363664	0	TGFB2_ACVR1_TGFBR1	TGFB2 - (ACVR1+TGFBR1)	TGFb	Secreted Signaling	PMID: 29376829
Fibroblast_4	Epi_fibr	CD46	JAG1	0.00336041	0	CD46_JAG1	CD46 - JAG1	CD46	Cell-Cell Contact	PMID: 23086448
Fibroblast_4	Epi_fibr	PTN	SDC2	0.00330526	0	PTN_SDC2	PTN - SDC2	PTN	Secreted Signaling	PMID: 28356350; PMID: 25620911
Fibroblast_4	Epi_fibr	MPZL1	MPZL1	0.00326349	0	MPZL1_MPZL1	MPZL1 - MPZL1	MPZ	Cell-Cell Contact	KEGG: hsa04514
Fibroblast_4	Epi_fibr	POSTN	ITGAV_ITGB5	0.00257716	0	POSTN_ITGAV_ITGB5	POSTN - (ITGAV+ITGB5)	PERIOSTIN	Secreted Signaling	PMID: 26721738
Fibroblast_4	Epi_fibr	JAM2	JAM2	0.00215815	0	JAM2_JAM2	JAM2 - JAM2	JAM	Cell-Cell Contact	KEGG: hsa04514
Fibroblast_4	Epi_fibr	TGFB2	TGFbR1_R2	0.00141511	0	TGFB2_TGFBR1_TGFBR2	TGFB2 - (TGFBR1+TGFBR2)	TGFb	Secreted Signaling	KEGG: hsa04350
Fibroblast_4	Epi_fibr	LAMB1	ITGA9_ITGB1	0.0196854	0.01	LAMB1_ITGA9_ITGB1	LAMB1 - (ITGA9+ITGB1)	LAMININ	ECM-Receptor	KEGG: hsa04512
Fibroblast_4	Epi_fibr	COL4A1	ITGA9_ITGB1	0.0118342	0.01	COL4A1_ITGA9_ITGB1	COL4A1 - (ITGA9+ITGB1)	COLLAGEN	ECM-Receptor	KEGG: hsa04512
Fibroblast_4	Epi_fibr	COL4A1	ITGAV_ITGB8	0.00820167	0.01	COL4A1_ITGAV_ITGB8	COL4A1 - (ITGAV+ITGB8)	COLLAGEN	ECM-Receptor	KEGG: hsa04512
Fibroblast_4	Epi_fibr	JAM2	ITGAV_ITGB1	0.00451332	0.01	JAM2_ITGAV_ITGB1	JAM2 - (ITGAV+ITGB1)	JAM	Cell-Cell Contact	KEGG: hsa04514
Fibroblast_4	Epi_fibr	CD99	CD99	0.00392947	0.02	CD99_CD99	CD99 - CD99	CD99	Cell-Cell Contact	KEGG: hsa04514
Fibroblast_4	Epi_fibr	JAM3	JAM3	0.00377122	0.02	JAM3_JAM3	JAM3 - JAM3	JAM	Cell-Cell Contact	KEGG: hsa04514
Fibroblast_4	Epi_fibr	COL1A2	ITGAV_ITGB8	0.0268626	0.03	COL1A2_ITGAV_ITGB8	COL1A2 - (ITGAV+ITGB8)	COLLAGEN	ECM-Receptor	KEGG: hsa04512
Fibroblast_4	Fibroblast_4	NEGR1	NEGR1	0.274103	0	NEGR1_NEGR1	NEGR1 - NEGR1	NEGR	Cell-Cell Contact	KEGG: hsa04514
Fibroblast_4	Fibroblast_4	LAMA2	CD44	0.20672	0	LAMA2_CD44	LAMA2 - CD44	LAMININ	ECM-Receptor	KEGG: hsa04512
Fibroblast_4	Fibroblast_4	LAMA4	CD44	0.170284	0	LAMA4_CD44	LAMA4 - CD44	LAMININ	ECM-Receptor	KEGG: hsa04512
Fibroblast_4	Fibroblast_4	COL1A2	CD44	0.166202	0	COL1A2_CD44	COL1A2 - CD44	COLLAGEN	ECM-Receptor	KEGG: hsa04512
Fibroblast_4	Fibroblast_4	COL6A3	CD44	0.154419	0	COL6A3_CD44	COL6A3 - CD44	COLLAGEN	ECM-Receptor	KEGG: hsa04512
Fibroblast_4	Fibroblast_4	COL1A1	CD44	0.129173	0	COL1A1_CD44	COL1A1 - CD44	COLLAGEN	ECM-Receptor	KEGG: hsa04512
Fibroblast_4	Fibroblast_4	COL6A2	CD44	0.11321	0	COL6A2_CD44	COL6A2 - CD44	COLLAGEN	ECM-Receptor	KEGG: hsa04512
Fibroblast_4	Fibroblast_4	FN1	CD44	0.0999961	0	FN1_CD44	FN1 - CD44	FN1	ECM-Receptor	KEGG: hsa04512
Fibroblast_4	Fibroblast_4	NRXN3	NLGN1	0.0987406	0	NRXN3_NLGN1	NRXN3 - NLGN1	NRXN	Cell-Cell Contact	KEGG: hsa04514
Fibroblast_4	Fibroblast_4	LAMB1	CD44	0.091014	0	LAMB1_CD44	LAMB1 - CD44	LAMININ	ECM-Receptor	KEGG: hsa04512
Fibroblast_4	Fibroblast_4	COL6A1	CD44	0.0884423	0	COL6A1_CD44	COL6A1 - CD44	COLLAGEN	ECM-Receptor	KEGG: hsa04512
Fibroblast_4	Fibroblast_4	COL4A2	CD44	0.0854489	0	COL4A2_CD44	COL4A2 - CD44	COLLAGEN	ECM-Receptor	KEGG: hsa04512
Fibroblast_4	Fibroblast_4	LAMC1	CD44	0.0784899	0	LAMC1_CD44	LAMC1 - CD44	LAMININ	ECM-Receptor	KEGG: hsa04512
Fibroblast_4	Fibroblast_4	LAMA2	ITGA9_ITGB1	0.0728127	0	LAMA2_ITGA9_ITGB1	LAMA2 - (ITGA9+ITGB1)	LAMININ	ECM-Receptor	KEGG: hsa04512
Fibroblast_4	Fibroblast_4	FGF10	FGFR1	0.0612475	0	FGF10_FGFR1	FGF10 - FGFR1	FGF	Secreted Signaling	PMC: 4393358
Fibroblast_4	Fibroblast_4	COL1A2	ITGA11_ITGB1	0.0589027	0	COL1A2_ITGA11_ITGB1	COL1A2 - (ITGA11+ITGB1)	COLLAGEN	ECM-Receptor	KEGG: hsa04512
Fibroblast_4	Fibroblast_4	LAMA4	ITGA9_ITGB1	0.0582458	0	LAMA4_ITGA9_ITGB1	LAMA4 - (ITGA9+ITGB1)	LAMININ	ECM-Receptor	KEGG: hsa04512
Fibroblast_4	Fibroblast_4	COL1A2	ITGA9_ITGB1	0.0566663	0	COL1A2_ITGA9_ITGB1	COL1A2 - (ITGA9+ITGB1)	COLLAGEN	ECM-Receptor	KEGG: hsa04512
Fibroblast_4	Fibroblast_4	COL4A1	CD44	0.0563497	0	COL4A1_CD44	COL4A1 - CD44	COLLAGEN	ECM-Receptor	KEGG: hsa04512
Fibroblast_4	Fibroblast_4	COL6A3	ITGA11_ITGB1	0.0542317	0	COL6A3_ITGA11_ITGB1	COL6A3 - (ITGA11+ITGB1)	COLLAGEN	ECM-Receptor	KEGG: hsa04512
Fibroblast_4	Fibroblast_4	COL6A3	ITGA9_ITGB1	0.0521629	0	COL6A3_ITGA9_ITGB1	COL6A3 - (ITGA9+ITGB1)	COLLAGEN	ECM-Receptor	KEGG: hsa04512
Fibroblast_4	Fibroblast_4	FGF7	FGFR1	0.0516388	0	FGF7_FGFR1	FGF7 - FGFR1	FGF	Secreted Signaling	PMC: 4393358
Fibroblast_4	Fibroblast_4	TNXB	ITGA9_ITGB1	0.0509971	0	TNXB_ITGA9_ITGB1	TNXB - (ITGA9+ITGB1)	TENASCIN	ECM-Receptor	KEGG: hsa04512
Fibroblast_4	Fibroblast_4	COL1A1	ITGA11_ITGB1	0.0445033	0	COL1A1_ITGA11_ITGB1	COL1A1 - (ITGA11+ITGB1)	COLLAGEN	ECM-Receptor	KEGG: hsa04512
Fibroblast_4	Fibroblast_4	IGF1	IGF1R	0.0433892	0	IGF1_IGF1R	IGF1 - IGF1R	IGF	Secreted Signaling	PMID: 14604834
Fibroblast_4	Fibroblast_4	COL1A1	ITGA9_ITGB1	0.0427888	0	COL1A1_ITGA9_ITGB1	COL1A1 - (ITGA9+ITGB1)	COLLAGEN	ECM-Receptor	KEGG: hsa04512
Fibroblast_4	Fibroblast_4	COL6A2	ITGA11_ITGB1	0.0385405	0	COL6A2_ITGA11_ITGB1	COL6A2 - (ITGA11+ITGB1)	COLLAGEN	ECM-Receptor	KEGG: hsa04512
Fibroblast_4	Fibroblast_4	COL6A2	ITGA9_ITGB1	0.0370468	0	COL6A2_ITGA9_ITGB1	COL6A2 - (ITGA9+ITGB1)	COLLAGEN	ECM-Receptor	KEGG: hsa04512
Fibroblast_4	Fibroblast_4	LAMA4	ITGA1_ITGB1	0.0356427	0	LAMA4_ITGA1_ITGB1	LAMA4 - (ITGA1+ITGB1)	LAMININ	ECM-Receptor	KEGG: hsa04512
Fibroblast_4	Fibroblast_4	COL1A2	ITGA1_ITGB1	0.0346536	0	COL1A2_ITGA1_ITGB1	COL1A2 - (ITGA1+ITGB1)	COLLAGEN	ECM-Receptor	KEGG: hsa04512
Fibroblast_4	Fibroblast_4	PDGFD	PDGFRB	0.0342291	0	PDGFD_PDGFRB	PDGFD - PDGFRB	PDGF	Secreted Signaling	PMID: 15207812
Fibroblast_4	Fibroblast_4	COL6A3	ITGA1_ITGB1	0.0318405	0	COL6A3_ITGA1_ITGB1	COL6A3 - (ITGA1+ITGB1)	COLLAGEN	ECM-Receptor	KEGG: hsa04512
Fibroblast_4	Fibroblast_4	COL6A1	ITGA11_ITGB1	0.0295643	0	COL6A1_ITGA11_ITGB1	COL6A1 - (ITGA11+ITGB1)	COLLAGEN	ECM-Receptor	KEGG: hsa04512
Fibroblast_4	Fibroblast_4	LAMB1	ITGA9_ITGB1	0.0292903	0	LAMB1_ITGA9_ITGB1	LAMB1 - (ITGA9+ITGB1)	LAMININ	ECM-Receptor	KEGG: hsa04512
Fibroblast_4	Fibroblast_4	COL4A2	ITGA11_ITGB1	0.0285013	0	COL4A2_ITGA11_ITGB1	COL4A2 - (ITGA11+ITGB1)	COLLAGEN	ECM-Receptor	KEGG: hsa04512
Fibroblast_4	Fibroblast_4	COL6A1	ITGA9_ITGB1	0.0284082	0	COL6A1_ITGA9_ITGB1	COL6A1 - (ITGA9+ITGB1)	COLLAGEN	ECM-Receptor	KEGG: hsa04512
Fibroblast_4	Fibroblast_4	COL4A2	ITGA9_ITGB1	0.0273856	0	COL4A2_ITGA9_ITGB1	COL4A2 - (ITGA9+ITGB1)	COLLAGEN	ECM-Receptor	KEGG: hsa04512
Fibroblast_4	Fibroblast_4	COL1A1	ITGA1_ITGB1	0.0260183	0	COL1A1_ITGA1_ITGB1	COL1A1 - (ITGA1+ITGB1)	COLLAGEN	ECM-Receptor	KEGG: hsa04512
Fibroblast_4	Fibroblast_4	COL6A2	ITGA1_ITGB1	0.022474	0	COL6A2_ITGA1_ITGB1	COL6A2 - (ITGA1+ITGB1)	COLLAGEN	ECM-Receptor	KEGG: hsa04512
Fibroblast_4	Fibroblast_4	COL4A1	ITGA11_ITGB1	0.0184051	0	COL4A1_ITGA11_ITGB1	COL4A1 - (ITGA11+ITGB1)	COLLAGEN	ECM-Receptor	KEGG: hsa04512
Fibroblast_4	Fibroblast_4	COL4A1	ITGA9_ITGB1	0.0176774	0	COL4A1_ITGA9_ITGB1	COL4A1 - (ITGA9+ITGB1)	COLLAGEN	ECM-Receptor	KEGG: hsa04512
Fibroblast_4	Fibroblast_4	COL6A1	ITGA1_ITGB1	0.0171728	0	COL6A1_ITGA1_ITGB1	COL6A1 - (ITGA1+ITGB1)	COLLAGEN	ECM-Receptor	KEGG: hsa04512
Fibroblast_4	Fibroblast_4	ANGPTL1	ITGA1_ITGB1	0.0141131	0	ANGPTL1_ITGA1_ITGB1	ANGPTL1 - (ITGA1+ITGB1)	ANGPTL	Secreted Signaling	PMID: 24478758
Fibroblast_4	Fibroblast_4	PROS1	AXL	0.00632118	0	PROS1_AXL	PROS1 - AXL	PROS	Secreted Signaling	PMID: 29531161
Fibroblast_4	Fibroblast_4	MPZL1	MPZL1	0.00381813	0	MPZL1_MPZL1	MPZL1 - MPZL1	MPZ	Cell-Cell Contact	KEGG: hsa04514
Fibroblast_4	Fibroblast_4	PTN	SDC2	0.00312193	0	PTN_SDC2	PTN - SDC2	PTN	Secreted Signaling	PMID: 28356350; PMID: 25620911
Fibroblast_4	Fibroblast_4	TGFB2	ACVR1_TGFbR	0.00304294	0	TGFB2_ACVR1_TGFBR1	TGFB2 - (ACVR1+TGFBR1)	TGFb	Secreted Signaling	PMID: 29376829
Fibroblast_4	Fibroblast_4	TGFB2	TGFbR1_R2	0.00084966	0	TGFB2_TGFBR1_TGFBR2	TGFB2 - (TGFBR1+TGFBR2)	TGFb	Secreted Signaling	KEGG: hsa04350
Fibroblast_4	Fibroblast_4	LAMA2	ITGA1_ITGB1	0.0448257	0.01	LAMA2_ITGA1_ITGB1	LAMA2 - (ITGA1+ITGB1)	LAMININ	ECM-Receptor	KEGG: hsa04512
Fibroblast_4	Fibroblast_4	LAMC1	ITGA9_ITGB1	0.0250259	0.01	LAMC1_ITGA9_ITGB1	LAMC1 - (ITGA9+ITGB1)	LAMININ	ECM-Receptor	KEGG: hsa04512
Fibroblast_4	Fibroblast_4	COL4A2	ITGA1_ITGB1	0.0165478	0.01	COL4A2_ITGA1_ITGB1	COL4A2 - (ITGA1+ITGB1)	COLLAGEN	ECM-Receptor	KEGG: hsa04512
Fibroblast_4	Fibroblast_4	COL4A1	ITGA1_ITGB1	0.0106396	0.01	COL4A1_ITGA1_ITGB1	COL4A1 - (ITGA1+ITGB1)	COLLAGEN	ECM-Receptor	KEGG: hsa04512
Fibroblast_4	Fibroblast_4	JAM2	JAM2	0.004313	0.01	JAM2_JAM2	JAM2 - JAM2	JAM	Cell-Cell Contact	KEGG: hsa04514
Fibroblast_4	Fibroblast_4	JAM2	JAM3	0.00396202	0.01	JAM2_JAM3	JAM2 - JAM3	JAM	Cell-Cell Contact	PMC1237098; PMID: 11590146
Fibroblast_4	Fibroblast_4	JAM3	JAM2	0.00396202	0.01	JAM3_JAM2	JAM3 - JAM2	JAM	Cell-Cell Contact	KEGG: hsa04514
Fibroblast_4	Fibroblast_4	JAM2	ITGAV_ITGB1	0.00456086	0.02	JAM2_ITGAV_ITGB1	JAM2 - (ITGAV+ITGB1)	JAM	Cell-Cell Contact	KEGG: hsa04514
Fibroblast_4	Fibroblast_4	FN1	ITGAV_ITGB1	0.01979	0.03	FN1_ITGAV_ITGB1	FN1 - (ITGAV+ITGB1)	FN1	ECM-Receptor	KEGG: hsa04512
Fibroblast_4	Fibroblast_4	LAMB1	ITGA1_ITGB1	0.0177125	0.03	LAMB1_ITGA1_ITGB1	LAMB1 - (ITGA1+ITGB1)	LAMININ	ECM-Receptor	KEGG: hsa04512
Fibroblast_4	Fibroblast_5	NEGR1	NEGR1	0.275605	0	NEGR1_NEGR1	NEGR1 - NEGR1	NEGR	Cell-Cell Contact	KEGG: hsa04514
Fibroblast_4	Fibroblast_5	NRXN3	NLGN1	0.141924	0	NRXN3_NLGN1	NRXN3 - NLGN1	NRXN	Cell-Cell Contact	KEGG: hsa04514
Fibroblast_4	Fibroblast_5	FGF10	FGFR1	0.0262313	0	FGF10_FGFR1	FGF10 - FGFR1	FGF	Secreted Signaling	PMC: 4393358
Fibroblast_4	Fibroblast_5	FGF10	FGFR2	0.0238028	0	FGF10_FGFR2	FGF10 - FGFR2	FGF	Secreted Signaling	PMC: 4393358
Fibroblast_4	Fibroblast_5	FGF7	FGFR1	0.0219874	0	FGF7_FGFR1	FGF7 - FGFR1	FGF	Secreted Signaling	PMC: 4393358
Fibroblast_4	Fibroblast_5	FGF7	FGFR2	0.0199437	0	FGF7_FGFR2	FGF7 - FGFR2	FGF	Secreted Signaling	PMC: 4393358
Fibroblast_4	Fibroblast_5	IGF1	IGF1R	0.017739	0	IGF1_IGF1R	IGF1 - IGF1R	IGF	Secreted Signaling	PMID: 14604834
Fibroblast_4	Fibroblast_5	PDGFD	PDGFRB	0.0141511	0	PDGFD_PDGFRB	PDGFD - PDGFRB	PDGF	Secreted Signaling	PMID: 15207812
Fibroblast_4	Fibroblast_5	PROS1	AXL	0.00550807	0	PROS1_AXL	PROS1 - AXL	PROS	Secreted Signaling	PMID: 29531161
Fibroblast_4	Fibroblast_5	JAM2	JAM3	0.00519464	0	JAM2_JAM3	JAM2 - JAM3	JAM	Cell-Cell Contact	PMC1237098; PMID: 11590146
Fibroblast_4	Fibroblast_5	JAM2	JAM2	0.00447964	0	JAM2_JAM2	JAM2 - JAM2	JAM	Cell-Cell Contact	KEGG: hsa04514
Fibroblast_4	Fibroblast_5	JAM3	JAM2	0.00411515	0	JAM3_JAM2	JAM3 - JAM2	JAM	Cell-Cell Contact	KEGG: hsa04514
Fibroblast_4	Fibroblast_5	PTN	SDC2	0.0034245	0	PTN_SDC2	PTN - SDC2	PTN	Secreted Signaling	PMID: 28356350; PMID: 25620911
Fibroblast_4	Fibroblast_5	JAM3	JAM3	0.00477226	0.01	JAM3_JAM3	JAM3 - JAM3	JAM	Cell-Cell Contact	KEGG: hsa04514
Fibroblast_4	LEC	LAMA2	ITGA9_ITGB1	0.11072	0	LAMA2_ITGA9_ITGB1	LAMA2 - (ITGA9+ITGB1)	LAMININ	ECM-Receptor	KEGG: hsa04512
Fibroblast_4	LEC	PTPRM	PTPRM	0.108974	0	PTPRM_PTPRM	PTPRM - PTPRM	PTPRM	Cell-Cell Contact	KEGG: hsa04514
Fibroblast_4	LEC	LAMA4	ITGA9_ITGB1	0.0893002	0	LAMA4_ITGA9_ITGB1	LAMA4 - (ITGA9+ITGB1)	LAMININ	ECM-Receptor	KEGG: hsa04512
Fibroblast_4	LEC	COL1A2	ITGA9_ITGB1	0.0869564	0	COL1A2_ITGA9_ITGB1	COL1A2 - (ITGA9+ITGB1)	COLLAGEN	ECM-Receptor	KEGG: hsa04512
Fibroblast_4	LEC	COL6A3	ITGA9_ITGB1	0.0802505	0	COL6A3_ITGA9_ITGB1	COL6A3 - (ITGA9+ITGB1)	COLLAGEN	ECM-Receptor	KEGG: hsa04512
Fibroblast_4	LEC	TNXB	ITGA9_ITGB1	0.0785089	0	TNXB_ITGA9_ITGB1	TNXB - (ITGA9+ITGB1)	TENASCIN	ECM-Receptor	KEGG: hsa04512
Fibroblast_4	LEC	COL1A1	ITGA9_ITGB1	0.0661813	0	COL1A1_ITGA9_ITGB1	COL1A1 - (ITGA9+ITGB1)	COLLAGEN	ECM-Receptor	KEGG: hsa04512
Fibroblast_4	LEC	COL6A2	ITGA9_ITGB1	0.0574887	0	COL6A2_ITGA9_ITGB1	COL6A2 - (ITGA9+ITGB1)	COLLAGEN	ECM-Receptor	KEGG: hsa04512
Fibroblast_4	LEC	IGF1	IGF1R	0.0549511	0	IGF1_IGF1R	IGF1 - IGF1R	IGF	Secreted Signaling	PMID: 14604834
Fibroblast_4	LEC	LAMA2	ITGA6_ITGB1	0.0531571	0	LAMA2_ITGA6_ITGB1	LAMA2 - (ITGA6+ITGB1)	LAMININ	ECM-Receptor	KEGG: hsa04512
Fibroblast_4	LEC	LAMA2	ITGA6_ITGB4	0.0464678	0	LAMA2_ITGA6_ITGB4	LAMA2 - (ITGA6+ITGB4)	LAMININ	ECM-Receptor	KEGG: hsa04512
Fibroblast_4	LEC	LAMB1	ITGA9_ITGB1	0.0456552	0	LAMB1_ITGA9_ITGB1	LAMB1 - (ITGA9+ITGB1)	LAMININ	ECM-Receptor	KEGG: hsa04512
Fibroblast_4	LEC	COL6A1	ITGA9_ITGB1	0.0443027	0	COL6A1_ITGA9_ITGB1	COL6A1 - (ITGA9+ITGB1)	COLLAGEN	ECM-Receptor	KEGG: hsa04512
Fibroblast_4	LEC	LAMA2	ITGA1_ITGB1	0.043082	0	LAMA2_ITGA1_ITGB1	LAMA2 - (ITGA1+ITGB1)	LAMININ	ECM-Receptor	KEGG: hsa04512
Fibroblast_4	LEC	COL4A2	ITGA9_ITGB1	0.0427332	0	COL4A2_ITGA9_ITGB1	COL4A2 - (ITGA9+ITGB1)	COLLAGEN	ECM-Receptor	KEGG: hsa04512
Fibroblast_4	LEC	LAMA4	ITGA6_ITGB1	0.042343	0	LAMA4_ITGA6_ITGB1	LAMA4 - (ITGA6+ITGB1)	LAMININ	ECM-Receptor	KEGG: hsa04512
Fibroblast_4	LEC	LAMC1	ITGA9_ITGB1	0.0391042	0	LAMC1_ITGA9_ITGB1	LAMC1 - (ITGA9+ITGB1)	LAMININ	ECM-Receptor	KEGG: hsa04512
Fibroblast_4	LEC	SEMA3C	NRP2_PLXNA2	0.0378008	0	SEMA3C_NRP2_PLXNA2	SEMA3C - (NRP2+PLXNA2)	SEMA3	Secreted Signaling	PMID: 27533782
Fibroblast_4	LEC	LAMA4	ITGA6_ITGB4	0.0369614	0	LAMA4_ITGA6_ITGB4	LAMA4 - (ITGA6+ITGB4)	LAMININ	ECM-Receptor	KEGG: hsa04512
Fibroblast_4	LEC	LAMA4	ITGA1_ITGB1	0.0342434	0	LAMA4_ITGA1_ITGB1	LAMA4 - (ITGA1+ITGB1)	LAMININ	ECM-Receptor	KEGG: hsa04512
Fibroblast_4	LEC	COL1A2	ITGA1_ITGB1	0.0332918	0	COL1A2_ITGA1_ITGB1	COL1A2 - (ITGA1+ITGB1)	COLLAGEN	ECM-Receptor	KEGG: hsa04512
Fibroblast_4	LEC	SEMA3C	NRP2_PLXNA4	0.030777	0	SEMA3C_NRP2_PLXNA4	SEMA3C - (NRP2+PLXNA4)	SEMA3	Secreted Signaling	PMID: 27533782
Fibroblast_4	LEC	COL6A3	ITGA1_ITGB1	0.0305858	0	COL6A3_ITGA1_ITGB1	COL6A3 - (ITGA1+ITGB1)	COLLAGEN	ECM-Receptor	KEGG: hsa04512
Fibroblast_4	LEC	COL4A1	ITGA9_ITGB1	0.0277394	0	COL4A1_ITGA9_ITGB1	COL4A1 - (ITGA9+ITGB1)	COLLAGEN	ECM-Receptor	KEGG: hsa04512
Fibroblast_4	LEC	COL1A1	ITGA1_ITGB1	0.0249871	0	COL1A1_ITGA1_ITGB1	COL1A1 - (ITGA1+ITGB1)	COLLAGEN	ECM-Receptor	KEGG: hsa04512
Fibroblast_4	LEC	LAMA4	ITGAV_ITGB8	0.0247075	0	LAMA4_ITGAV_ITGB8	LAMA4 - (ITGAV+ITGB8)	LAMININ	ECM-Receptor	KEGG: hsa04512
Fibroblast_4	LEC	FN1	ITGAV_ITGB1	0.0227065	0	FN1_ITGAV_ITGB1	FN1 - (ITGAV+ITGB1)	FN1	ECM-Receptor	KEGG: hsa04512
Fibroblast_4	LEC	COL6A3	ITGAV_ITGB8	0.0220451	0	COL6A3_ITGAV_ITGB8	COL6A3 - (ITGAV+ITGB8)	COLLAGEN	ECM-Receptor	KEGG: hsa04512
Fibroblast_4	LEC	COL6A2	ITGA1_ITGB1	0.0215801	0	COL6A2_ITGA1_ITGB1	COL6A2 - (ITGA1+ITGB1)	COLLAGEN	ECM-Receptor	KEGG: hsa04512
Fibroblast_4	LEC	LAMB1	ITGA6_ITGB1	0.0211159	0	LAMB1_ITGA6_ITGB1	LAMB1 - (ITGA6+ITGB1)	LAMININ	ECM-Receptor	KEGG: hsa04512
Fibroblast_4	LEC	FGF10	FGFR1	0.0207493	0	FGF10_FGFR1	FGF10 - FGFR1	FGF	Secreted Signaling	PMC: 4393358
Fibroblast_4	LEC	FN1	ITGA5_ITGB1	0.0191265	0	FN1_ITGA5_ITGB1	FN1 - (ITGA5+ITGB1)	FN1	ECM-Receptor	KEGG: hsa04512
Fibroblast_4	LEC	LAMB1	ITGA6_ITGB4	0.0183804	0	LAMB1_ITGA6_ITGB4	LAMB1 - (ITGA6+ITGB4)	LAMININ	ECM-Receptor	KEGG: hsa04512
Fibroblast_4	LEC	FGF7	FGFR1	0.0173764	0	FGF7_FGFR1	FGF7 - FGFR1	FGF	Secreted Signaling	PMC: 4393358
Fibroblast_4	LEC	COL6A1	ITGA1_ITGB1	0.0164863	0	COL6A1_ITGA1_ITGB1	COL6A1 - (ITGA1+ITGB1)	COLLAGEN	ECM-Receptor	KEGG: hsa04512
Fibroblast_4	LEC	COL4A2	ITGA1_ITGB1	0.0158858	0	COL4A2_ITGA1_ITGB1	COL4A2 - (ITGA1+ITGB1)	COLLAGEN	ECM-Receptor	KEGG: hsa04512
Fibroblast_4	LEC	LAMC1	ITGA6_ITGB4	0.0156787	0	LAMC1_ITGA6_ITGB4	LAMC1 - (ITGA6+ITGB4)	LAMININ	ECM-Receptor	KEGG: hsa04512
Fibroblast_4	LEC	COL6A2	ITGAV_ITGB8	0.0155139	0	COL6A2_ITGAV_ITGB8	COL6A2 - (ITGAV+ITGB8)	COLLAGEN	ECM-Receptor	KEGG: hsa04512
Fibroblast_4	LEC	IGF1	ITGA6_ITGB4	0.0145547	0	IGF1_ITGA6_ITGB4	IGF1 - (ITGA6+ITGB4)	IGF	Secreted Signaling	PMID: 28190785; PMID: 28873464
Fibroblast_4	LEC	ANGPTL1	ITGA1_ITGB1	0.0135472	0	ANGPTL1_ITGA1_ITGB1	ANGPTL1 - (ITGA1+ITGB1)	ANGPTL	Secreted Signaling	PMID: 24478758
Fibroblast_4	LEC	COL6A1	ITGAV_ITGB8	0.0118346	0	COL6A1_ITGAV_ITGB8	COL6A1 - (ITGAV+ITGB8)	COLLAGEN	ECM-Receptor	KEGG: hsa04512
Fibroblast_4	LEC	JAM2	ITGAV_ITGB1	0.00524502	0	JAM2_ITGAV_ITGB1	JAM2 - (ITGAV+ITGB1)	JAM	Cell-Cell Contact	KEGG: hsa04514
Fibroblast_4	LEC	CD99	CD99	0.00443271	0	CD99_CD99	CD99 - CD99	CD99	Cell-Cell Contact	KEGG: hsa04514
Fibroblast_4	LEC	NECTIN3	NECTIN2	0.00261868	0	NECTIN3_NECTIN2	NECTIN3 - NECTIN2	NECTIN	Cell-Cell Contact	PMID: 23027581
Fibroblast_4	LEC	COL4A1	ITGA1_ITGB1	0.0102115	0.01	COL4A1_ITGA1_ITGB1	COL4A1 - (ITGA1+ITGB1)	COLLAGEN	ECM-Receptor	KEGG: hsa04512
Fibroblast_4	LEC	COL4A1	ITGAV_ITGB8	0.00731713	0.01	COL4A1_ITGAV_ITGB8	COL4A1 - (ITGAV+ITGB8)	COLLAGEN	ECM-Receptor	KEGG: hsa04512
Fibroblast_4	LEC	LAMB1	ITGA1_ITGB1	0.0170047	0.02	LAMB1_ITGA1_ITGB1	LAMB1 - (ITGA1+ITGB1)	LAMININ	ECM-Receptor	KEGG: hsa04512
Fibroblast_4	LEC	NRXN3	NLGN1	0.0128364	0.02	NRXN3_NLGN1	NRXN3 - NLGN1	NRXN	Cell-Cell Contact	KEGG: hsa04514
Fibroblast_4	LEC	LAMC1	ITGA6_ITGB1	0.0180196	0.04	LAMC1_ITGA6_ITGB1	LAMC1 - (ITGA6+ITGB1)	LAMININ	ECM-Receptor	KEGG: hsa04512
Fibroblast_4	LEC	COL1A1	ITGAV_ITGB8	0.0179808	0.04	COL1A1_ITGAV_ITGB8	COL1A1 - (ITGAV+ITGB8)	COLLAGEN	ECM-Receptor	KEGG: hsa04512
Fibroblast_4	Lymphocyte	LAMA2	CD44	0.223876	0	LAMA2_CD44	LAMA2 - CD44	LAMININ	ECM-Receptor	KEGG: hsa04512
Fibroblast_4	Lymphocyte	LAMA4	CD44	0.185122	0	LAMA4_CD44	LAMA4 - CD44	LAMININ	ECM-Receptor	KEGG: hsa04512
Fibroblast_4	Lymphocyte	COL1A2	CD44	0.180762	0	COL1A2_CD44	COL1A2 - CD44	COLLAGEN	ECM-Receptor	KEGG: hsa04512
Fibroblast_4	Lymphocyte	COL6A3	CD44	0.168154	0	COL6A3_CD44	COL6A3 - CD44	COLLAGEN	ECM-Receptor	KEGG: hsa04512
Fibroblast_4	Lymphocyte	COL1A1	CD44	0.141037	0	COL1A1_CD44	COL1A1 - CD44	COLLAGEN	ECM-Receptor	KEGG: hsa04512
Fibroblast_4	Lymphocyte	COL6A2	CD44	0.123816	0	COL6A2_CD44	COL6A2 - CD44	COLLAGEN	ECM-Receptor	KEGG: hsa04512
Fibroblast_4	Lymphocyte	FN1	CD44	0.109518	0	FN1_CD44	FN1 - CD44	FN1	ECM-Receptor	KEGG: hsa04512
Fibroblast_4	Lymphocyte	LAMB1	CD44	0.0997753	0	LAMB1_CD44	LAMB1 - CD44	LAMININ	ECM-Receptor	KEGG: hsa04512
Fibroblast_4	Lymphocyte	COL6A1	CD44	0.0969825	0	COL6A1_CD44	COL6A1 - CD44	COLLAGEN	ECM-Receptor	KEGG: hsa04512
Fibroblast_4	Lymphocyte	COL4A2	CD44	0.0937297	0	COL4A2_CD44	COL4A2 - CD44	COLLAGEN	ECM-Receptor	KEGG: hsa04512
Fibroblast_4	Lymphocyte	LAMC1	CD44	0.0861599	0	LAMC1_CD44	LAMC1 - CD44	LAMININ	ECM-Receptor	KEGG: hsa04512
Fibroblast_4	Lymphocyte	COL4A1	CD44	0.0620018	0	COL4A1_CD44	COL4A1 - CD44	COLLAGEN	ECM-Receptor	KEGG: hsa04512
Fibroblast_4	Lymphocyte	FN1	ITGA4_ITGB1	0.0265759	0	FN1_ITGA4_ITGB1	FN1 - (ITGA4+ITGB1)	FN1	ECM-Receptor	KEGG: hsa04512
Fibroblast_4	Lymphocyte	NRXN3	NLGN1	0.0157244	0	NRXN3_NLGN1	NRXN3 - NLGN1	NRXN	Cell-Cell Contact	KEGG: hsa04514
Fibroblast_4	Lymphocyte	CD99	CD99	0.00482523	0	CD99_CD99	CD99 - CD99	CD99	Cell-Cell Contact	KEGG: hsa04514
Fibroblast_4	Lymphocyte	TGFB2	TGFbR1_R2	0.00337175	0	TGFB2_TGFBR1_TGFBR2	TGFB2 - (TGFBR1+TGFBR2)	TGFb	Secreted Signaling	KEGG: hsa04350
Fibroblast_4	Mast	LAMA2	CD44	0.198433	0	LAMA2_CD44	LAMA2 - CD44	LAMININ	ECM-Receptor	KEGG: hsa04512
Fibroblast_4	Mast	LAMA4	CD44	0.163157	0	LAMA4_CD44	LAMA4 - CD44	LAMININ	ECM-Receptor	KEGG: hsa04512
Fibroblast_4	Mast	COL1A2	CD44	0.159213	0	COL1A2_CD44	COL1A2 - CD44	COLLAGEN	ECM-Receptor	KEGG: hsa04512
Fibroblast_4	Mast	COL6A3	CD44	0.147837	0	COL6A3_CD44	COL6A3 - CD44	COLLAGEN	ECM-Receptor	KEGG: hsa04512
Fibroblast_4	Mast	COL1A1	CD44	0.12351	0	COL1A1_CD44	COL1A1 - CD44	COLLAGEN	ECM-Receptor	KEGG: hsa04512
Fibroblast_4	Mast	COL6A2	CD44	0.10816	0	COL6A2_CD44	COL6A2 - CD44	COLLAGEN	ECM-Receptor	KEGG: hsa04512
Fibroblast_4	Mast	FN1	CD44	0.0954725	0	FN1_CD44	FN1 - CD44	FN1	ECM-Receptor	KEGG: hsa04512
Fibroblast_4	Mast	LAMB1	CD44	0.0868575	0	LAMB1_CD44	LAMB1 - CD44	LAMININ	ECM-Receptor	KEGG: hsa04512
Fibroblast_4	Mast	COL6A1	CD44	0.0843924	0	COL6A1_CD44	COL6A1 - CD44	COLLAGEN	ECM-Receptor	KEGG: hsa04512
Fibroblast_4	Mast	COL4A2	CD44	0.0815238	0	COL4A2_CD44	COL4A2 - CD44	COLLAGEN	ECM-Receptor	KEGG: hsa04512
Fibroblast_4	Mast	LAMC1	CD44	0.0748583	0	LAMC1_CD44	LAMC1 - CD44	LAMININ	ECM-Receptor	KEGG: hsa04512
[truncated: 611 more rows]

## Sheet: Fibroblast_5
source	target	ligand	receptor	prob	pval	interaction_name	interaction_name_2	pathway_name	annotation	evidence
[truncated: 805 more rows]

[truncated: 17 more sheets: LEC, Lymphocyte, Mast, Melanocyte, My_SC, Myeloid_1, Myeloid_2, NM_SC_1, NM_SC_2, Peri_fibr, Pericyte, Prolif_1, Prolif_2, Unknown_1, Unknown_2, Vasc_endo_1, Vasc_endo_2]
